# Supplementary material for: Unraveling the transcriptomic landscape of eye migration and visual adaptations during flatfish metamorphosis
Source: Commun Biol. 2024 Mar 1;7:253. doi: 10.1038/s42003-024-05951-x (PMC10907633; doi:10.1038/s42003-024-05951-x)
Supplement: Supplementary file 2 — Supplementary Data 1 [file 42003_2024_5951_MOESM2_ESM.csv]

	X1I	X2I	X3I	X4I	X5I	X6I	X7I	X8I	X9I
ENSSMAG00000000134	8.11392800474181	8.24161450724187	8.09313254962353	7.41276885403128	7.51377806310848	7.26375342464399	7.57930950357427	7.3755724131752	7.33753248528907
ENSSMAG00000000159	7.77640394153834	7.7581426327653	7.84497102490741	7.26288631634043	7.06259817790732	7.23818682032045	7.19898936812692	7.1103278864696	7.05421540978243
ENSSMAG00000000161	8.2073512794536	8.2509307153533	8.08308690236072	7.2857275160633	7.42960243547176	6.98569016031922	6.99782402156214	6.95778002481617	6.94597220585171
ENSSMAG00000000302	7.98520132197689	7.92506686500474	7.89874680671707	7.17834387796241	7.38486070030149	7.38247675069313	7.17290634812263	6.9234454096462	7.15004570739529
ENSSMAG00000000391	7.32035074535953	7.34742620465336	7.29991354557224	6.75928992189047	7.12473101587436	6.81123917366733	6.89384777053477	6.78855200580419	6.81971202261362
ENSSMAG00000000466	7.38906090589779	7.86985205966563	7.41335304267323	7.08519695589859	7.1827835627201	7.01955946998992	7.01388345503165	7.13780408805465	7.27143817151024
ENSSMAG00000000491	7.56369391972455	6.64865592662217	7.03577716358546	6.61100946855237	6.72362596056894	6.5358037983354	6.44636942170345	6.5556854611877	6.63727362982402
ENSSMAG00000000493	6.9193567269333	6.85641086812923	7.08768138397308	6.51677857124754	6.50208875971019	6.60358298592636	6.55946602940159	6.5556854611877	6.75757377109727
ENSSMAG00000000515	7.19012878497209	7.27481395526996	7.5074802210998	6.5504292287532	6.86228275303601	6.63418239678217	6.99782402156214	6.74442698651857	6.6634862508774
ENSSMAG00000000527	8.52966245273927	8.94522355541399	8.85471985122629	7.97303162697918	7.92568692121832	7.98926145907001	8.01821624879829	7.73969597962032	7.74106289836481
ENSSMAG00000000560	6.99581275320849	6.85641086812923	6.92082864600431	6.66496602992187	6.54079823573166	6.71664398210532	6.70175877426439	6.5556854611877	6.58042672261544
ENSSMAG00000000600	10.8494421121377	9.98641727739912	10.7895901515013	9.5720671093845	9.47446063547269	9.41111597585483	9.87923453141079	9.39240579522672	9.53718661128706
ENSSMAG00000000671	12.1959343980935	12.6391121606927	12.4056368458905	11.3516438498649	11.3657550713504	11.1969720665871	11.6238760930531	11.1618007499617	11.2712080586692
ENSSMAG00000000693	8.43732757909995	7.90693708192084	8.13254190391751	7.85091106939139	7.48298126907438	7.31295208551693	7.6729660113838	7.41697433258376	7.35862609333334
ENSSMAG00000000724	8.22150351820049	7.26398916138195	8.10805395877641	6.84110634181755	6.99552704382668	6.78888326481279	7.22436081383258	6.80952311515578	7.11025669816312
ENSSMAG00000000728	7.71447789999371	8.09840424334311	7.88700010990541	7.46140409388226	7.3499829847809	7.25105523898067	7.55235331461075	7.22789592515828	7.30503733315488
ENSSMAG00000000785	7.90951977527024	7.87611169257968	8.052463865826	7.40276539090665	7.42960243547176	7.41554343522008	7.21176090630791	7.1103278864696	7.03960746448636
ENSSMAG00000000804	10.4520917003299	10.0501402052949	10.3817663907566	9.25646743015555	9.16520076333605	9.23164822430207	7.76713791359867	8.38695226462583	7.873488288125
ENSSMAG00000000809	6.79687059399012	7.05757571064734	7.07500014409484	6.48012080304998	6.4591868271329	6.40684136210328	6.34330183413871	6.44349587413425	6.43859774816007
ENSSMAG00000000926	12.6563233407022	12.25627132899	12.5349406022428	9.73577963336633	9.86317222651351	10.5265200125257	9.03059202850205	9.79419798240384	10.0765000081566
ENSSMAG00000000930	7.28939995041365	6.53732941212653	7.1716587234243	6.48012080304998	6.41039380714239	6.27460872195504	6.09341491434893	6.26877718668123	6.26631481273124
ENSSMAG00000000986	8.29449052706741	8.38746405668956	7.95025925391558	7.13960935921895	7.02974533939215	7.23818682032045	6.64943028110508	6.84958655056833	6.71242824912017
ENSSMAG00000000988	9.87397458158461	9.83208761912697	9.69628810144771	8.6339156611388	9.41214124899847	8.69467310603673	8.10711160244351	8.02262043355917	7.71119671161756
ENSSMAG00000000992	7.07886617470414	6.5962063060698	6.92082864600431	6.39331328283324	6.50208875971019	6.40684136210328	6.34330183413871	6.44349587413425	6.09341491434893
ENSSMAG00000001015	7.55559905984209	7.46099012770571	7.59409060994603	6.99645551971369	6.66946695834746	7.01955946998992	7.02963177520762	6.74442698651857	6.91208170825957
ENSSMAG00000001033	9.1570097395774	9.08516365954619	9.10030984832794	8.36502362597075	8.43430328991311	8.2982842239822	8.30810211356266	8.10982236920087	8.19715881468357
ENSSMAG00000001051	7.03837910989247	7.24196835615609	6.95118869063186	6.75928992189047	6.69718903586453	6.63418239678217	6.79417645124947	6.69685321487977	6.87656499847462
ENSSMAG00000001071	8.73298764213246	8.8681210970811	8.73359903234357	6.87857505945725	7.13959882587238	6.85382773290588	6.44636942170345	6.34126242244356	6.39252954814555
ENSSMAG00000001093	7.44451314898639	7.52200852306759	7.19428241557968	6.61100946855237	6.77323857373194	6.69049152581199	6.79417645124947	6.67150858549398	6.97842484066452
ENSSMAG00000001098	6.85201376982426	6.87394516648908	6.80328108105434	6.51677857124754	6.6402638328448	6.49752056566776	6.62121961045715	6.48457905138737	6.58042672261544
ENSSMAG00000001141	6.96612840177663	6.85641086812923	6.87282694081472	6.63868699598621	6.41039380714239	6.57094095049838	6.70175877426439	6.52165359384826	6.54924050201588
ENSSMAG00000001260	9.69547623826131	9.60444026795746	9.80690111750833	8.73360703418962	8.60068217129119	8.62742279917497	9.0073452158722	8.66120722740939	8.70390931004356
ENSSMAG00000001293	6.59327149349531	6.56771493381038	6.72546271520522	6.33842746941822	6.09341491434893	6.27460872195504	6.27022194470531	6.09341491434893	6.09341491434893
ENSSMAG00000001433	6.86945169375127	7.18456910267713	6.65962658234866	6.39331328283324	6.57632506986551	6.63418239678217	6.59133873070808	6.48457905138737	6.58042672261544
ENSSMAG00000001437	8.4212996287568	8.02307255130587	8.65739665057588	7.44221801849677	7.32604662659541	7.91445628303641	7.36400790503395	7.54133018199449	7.36901077944162
ENSSMAG00000001692	8.20259934408354	7.91301011070936	8.58359084837036	7.44221801849677	7.50360943152004	7.48887892876393	7.48676145218354	7.27574286406553	7.52249864004068
ENSSMAG00000001729	7.28939995041365	7.53883087876413	7.24855332468877	6.82158240221487	7.1827835627201	6.96820024853609	7.07516014847667	6.84958655056833	6.92921754699181
ENSSMAG00000001751	7.38906090589779	6.5962063060698	6.99460162708737	6.61100946855237	6.50208875971019	6.60358298592636	6.59133873070808	6.69685321487977	6.6634862508774
ENSSMAG00000001769	8.39689022733207	8.33627719289471	8.37114362577925	7.6203481235885	7.60129848360649	7.68334780133538	7.7969259816332	7.63654983344705	7.43891666594114
ENSSMAG00000001792	7.36989829132598	6.33136456226489	6.70435096983641	6.48012080304998	6.50208875971019	6.4550928872748	6.44636942170345	6.44349587413425	6.47911259471407
ENSSMAG00000001809	11.1869072007511	10.9628313366198	11.2823961171358	10.0619338536708	10.1917299122111	9.81605476913768	10.3459603552773	9.78591870641048	9.78370749431652
ENSSMAG00000001967	7.35036968952386	7.7302615058452	7.11249909716483	6.75928992189047	6.94127131697413	6.63418239678217	7.14605760945898	6.97438951480162	6.73542379471351
ENSSMAG00000001973	8.53337538234018	6.74037128324157	8.27913067315952	6.86009077445592	6.54079823573166	6.89396068221285	6.5251600969997	6.9234454096462	7.12371890210434
ENSSMAG00000002005	6.53473259879714	6.56771493381038	6.72546271520522	6.33842746941822	6.27666786951065	6.40684136210328	6.34330183413871	6.34126242244356	6.39252954814555
ENSSMAG00000002010	8.20259934408354	8.1940053781054	8.41485553795152	7.32987640511308	7.3380859608575	7.42633635474513	7.04508461800898	7.06742086831982	7.32681780970446
ENSSMAG00000002023	8.58431176375212	8.44879209910912	8.37919904079154	7.58694711271711	7.61061201795597	7.61317849330846	7.261187304512	7.48571654449654	7.22474592907527
ENSSMAG00000002090	12.8846074256266	13.1312986043325	12.9589995660251	11.7829175013841	11.9589141146706	11.681362497612	11.0146041042408	11.495066844805	11.6489675377912
ENSSMAG00000002106	9.53890121798447	7.86985205966563	8.79401479492207	8.18127229117048	7.6560652050828	7.708595824239	7.96169868328191	7.57690031608733	7.77018924583044
ENSSMAG00000002147	8.54445321171175	8.1139812214956	8.61763686481343	7.66076110291238	7.69978381744491	7.55753984372118	7.7969259816332	7.64482032831362	7.54022818406951
ENSSMAG00000002168	7.06558498760337	7.32721474053923	6.80328108105434	6.58169529690426	6.60932770296901	6.5358037983354	6.55946602940159	6.8298505759482	6.79965331119099
ENSSMAG00000002433	6.8157589567254	7.05757571064734	6.96592875954389	6.43950111779077	6.54079823573166	6.57094095049838	6.59133873070808	6.44349587413425	6.47911259471407
ENSSMAG00000002436	7.17842393521987	8.18427008273434	8.41094059577765	6.26676892438402	6.09341491434893	6.5358037983354	6.5251600969997	6.58730445690599	6.77896040829495
ENSSMAG00000002455	7.02443533959121	7.28551964715626	7.00855998134979	6.75928992189047	6.86228275303601	6.74168037262514	6.85568355025149	6.80952311515578	6.79965331119099
ENSSMAG00000002456	7.76292087568742	7.77862977569083	7.76932565292144	7.01192491611811	7.01281638206894	7.03597922409508	7.21176090630791	6.97438951480162	6.99416125223631
ENSSMAG00000002478	10.3219662862113	10.4202222406202	10.339771791589	9.41885676577576	9.50130143631702	9.21317390641677	9.67743346440431	9.1646211119158	9.22666075867065
ENSSMAG00000002481	7.78308846603272	8.41233516958468	8.15180071489111	7.13960935921895	7.3499829847809	6.98569016031922	7.04508461800898	6.69685321487977	6.73542379471351
ENSSMAG00000002541	7.52261236016611	6.5962063060698	7.65311785287613	6.5504292287532	6.27666786951065	6.5358037983354	6.59133873070808	6.58730445690599	6.43859774816007
ENSSMAG00000002621	7.71447789999371	7.85087729196785	7.63864615489687	7.05665218062455	7.3499829847809	7.01955946998992	6.79417645124947	6.5556854611877	6.73542379471351
ENSSMAG00000002799	8.09336190350321	9.1393692162411	8.48713778075164	7.6203481235885	7.50360943152004	7.52863973129674	8.01206120360757	7.74726440493835	7.92518060021702
ENSSMAG00000002865	12.5481236742903	13.2460544851714	12.7325099279084	11.5623062806567	11.7739908616819	11.3359755101355	12.2002689030265	11.4092102289787	11.6378923647315
ENSSMAG00000002873	9.93656634552404	9.81119243038862	9.95823057380657	8.91057383170353	8.9332796667005	8.80227377804814	9.0870687390986	8.76119662826537	8.81129106694778
ENSSMAG00000002900	7.62642466736879	7.47877932791745	7.49097053127427	7.05665218062455	7.09422181277131	7.14279013517799	7.06025633738587	7.05262622343239	7.15004570739529
ENSSMAG00000002923	6.66965284532825	6.64865592662217	6.72546271520522	6.26676892438402	6.41039380714239	6.4550928872748	6.27022194470531	6.34126242244356	6.09341491434893
ENSSMAG00000002960	9.76313894345951	8.99434354846719	8.74895407418707	7.94205093901737	8.11029459981937	7.87165354812525	8.71842203852763	8.08141622774679	8.02833534539554
ENSSMAG00000003017	11.2607592455152	12.0166840626292	11.5493725900808	9.36313737549258	9.77457344076301	9.19175858709063	10.1242221547292	9.39240579522672	9.22426312771178
ENSSMAG00000003134	8.51470753264909	8.20847237722571	7.966963508922	7.25126048964566	7.36174184729175	7.39361665960493	7.19898936812692	7.48571654449654	7.35862609333334
ENSSMAG00000003161	7.88526584287695	8.07733408974514	7.439862099867	7.12631822252795	7.42960243547176	7.15703998392842	7.29666027053196	7.00659529988372	7.02473791506906
ENSSMAG00000003231	7.71447789999371	7.67242106597096	7.69546983884928	6.26676892438402	6.50208875971019	6.49752056566776	6.39927224255213	6.34126242244356	6.63727362982402
ENSSMAG00000003234	8.38036468060436	8.26478149598484	8.60751248985147	7.7150534649186	7.83729964930771	7.76546910070754	7.73658134105911	7.61982625805863	7.54898685984059
ENSSMAG00000003250	9.69386378626736	9.45613339434409	9.47106527754014	7.2857275160633	7.37336649796882	7.31295208551693	7.54322017916485	7.22789592515828	7.60843720631143
ENSSMAG00000003299	7.57970885630457	7.73729399045961	7.86316183742523	6.84110634181755	6.95977942519607	7.06787677181801	7.04508461800898	6.94080617942899	6.8945400210296
ENSSMAG00000003336	7.26821087708487	7.18456910267713	7.21636729442664	6.71403139004342	6.6402638328448	6.93199282607391	6.64943028110508	6.72111903074858	6.63727362982402
ENSSMAG00000003341	8.64710719071635	8.35784617515171	8.66065813132858	7.60377144844711	7.71681957858715	7.77337437328474	7.45738679651692	7.3213469003768	7.30503733315488
ENSSMAG00000003349	8.80775025982161	8.45676021186065	8.64756509291136	7.99727224309536	7.90418238938894	7.94218400138686	8.12416800979851	7.65303134940405	7.873488288125
ENSSMAG00000003355	11.5816333102608	11.1489796706347	11.2741391445434	7.69979914205476	7.59190721409797	7.7812273279836	7.10421193486863	6.72111903074858	6.99416125223631
ENSSMAG00000003412	8.82282712319605	7.91905326099993	7.90457814258422	6.73708459595024	6.81924051095709	7.00280285386481	6.09341491434893	6.09341491434893	6.09341491434893
ENSSMAG00000003434	8.25850683792909	7.40575822006691	7.83884613795774	7.2394921480417	7.02974533939215	7.03597922409508	7.02963177520762	6.95778002481617	6.97842484066452
ENSSMAG00000003449	8.10881748170154	8.57093244804515	8.72430274555765	6.51677857124754	6.09341491434893	6.40684136210328	6.72621581136865	6.67150858549398	6.51567608439249
ENSSMAG00000003585	8.31211873819155	8.40822215225068	8.35896791135345	7.52597574361854	7.38486070030149	7.68334780133538	7.86135788586925	7.52310562994036	7.54022818406951
ENSSMAG00000003628	8.19304285176268	7.37700672541956	8.052463865826	7.39266464649536	7.12473101587436	7.18488582350747	7.5340106969933	7.29880855373893	7.34813426648163
ENSSMAG00000003638	8.80775025982161	8.69632299349382	8.59389471908279	7.8710217401874	8.04742841087621	7.94901969035602	7.83314611707414	7.62821883127429	7.67275371874767
ENSSMAG00000003644	6.9193567269333	6.7612232311899	6.92082864600431	6.58169529690426	6.6402638328448	6.5358037983354	6.59133873070808	6.39677909316201	6.60966629314412
ENSSMAG00000003754	7.3985102162502	6.81995472383086	7.43109984884578	6.51677857124754	6.50208875971019	6.57094095049838	6.70175877426439	6.58730445690599	6.58042672261544
ENSSMAG00000003775	8.09853461651977	8.51505703651043	8.02108021192331	7.17834387796241	7.38486070030149	7.45806692898267	7.49637722664486	7.29880855373893	7.22474592907527
ENSSMAG00000003779	7.24654824710568	6.83842529284312	7.00855998134979	6.61100946855237	6.57632506986551	6.27460872195504	6.59133873070808	6.5556854611877	6.54924050201588
ENSSMAG00000003806	8.96247787998555	9.40903424525163	9.57296153201391	8.40939940911301	8.21621216463859	8.47294303935106	7.76713791359867	7.39648026438396	7.58334496467242
ENSSMAG00000003939	7.96240321675388	7.39626294523676	7.795076046698	7.15270590830154	7.13959882587238	7.15703998392842	7.27315571642799	7.15123070686911	7.03960746448636
ENSSMAG00000003940	10.8254742779457	10.1974673022571	10.5175798357333	9.40194511894671	9.61412469034257	9.57240634858088	9.28303872139954	9.29019849451428	9.38509569699779
ENSSMAG00000003991	6.96612840177663	6.89105813296112	6.96592875954389	6.66496602992187	6.77323857373194	6.49752056566776	6.64943028110508	6.61694834271119	6.71242824912017
ENSSMAG00000004045	8.17371534114784	8.09316933177691	8.08811964458446	7.46140409388226	7.61984933735964	7.60409498933576	7.63134992391947	7.51387828134259	7.41941762733243
ENSSMAG00000004058	7.06558498760337	6.94012311227785	7.1716587234243	6.80147407756938	6.6402638328448	6.49752056566776	6.67621370515793	6.39677909316201	6.39252954814555
ENSSMAG00000004094	6.9193567269333	6.33136456226489	6.52701324761049	6.26676892438402	6.35240009993566	6.09341491434893	6.34330183413871	6.34126242244356	6.09341491434893
ENSSMAG00000004097	8.02412305601479	7.50492313724796	7.93899662336133	7.39266464649536	7.41859570883707	7.27628701336563	7.11838167463567	7.20303854236526	7.16292529675795
ENSSMAG00000004104	8.58787770089092	7.54714644323864	8.17077523461178	7.12631822252795	7.27637537803179	6.96820024853609	7.0898082508125	6.76687683601148	6.83918795344532
ENSSMAG00000004216	8.61257998600944	8.61048814776203	8.66391182541644	7.94830933689881	7.94682244625486	8.00890546591239	7.92915323190783	7.93538150663209	7.57485441835526
ENSSMAG00000004344	9.11146576047092	9.20314995303416	8.98163906757417	8.30973069800139	8.35032291998209	8.3188684402008	7.7595726070011	7.46652496982888	7.98085413460138
ENSSMAG00000004401	7.78973564278465	6.83842529284312	7.12464889844584	6.43950111779077	6.57632506986551	6.5358037983354	6.7497067853942	6.67150858549398	6.58042672261544
ENSSMAG00000004415	8.3845153937291	8.3143497386102	7.87513930863001	7.58694711271711	7.61984933735964	7.46843642035011	7.5614116140227	7.6692789604675	7.62486023254611
ENSSMAG00000004451	9.81889438523367	8.60693949296677	9.65529004122828	8.48984707028894	8.28229992627052	8.26678960067199	8.66314175095545	8.44472773191934	8.40436014451437
ENSSMAG00000004538	7.90350117916966	7.65749762674256	8.09313254962353	7.09912061222582	7.37336649796882	7.08338533437234	7.261187304512	6.95778002481617	7.24837639545291
ENSSMAG00000004542	8.30333419637768	8.30992008655364	7.86316183742523	7.35123963217626	7.49334458324535	7.59493763035223	7.23679490565464	7.6611839012392	7.59177152089121
ENSSMAG00000004671	9.36287116113661	8.96726921595081	9.45825688361515	8.0953754288853	8.18186433167475	8.16746470322926	8.46940875071519	8.11542842938028	8.31420435131128
ENSSMAG00000004701	8.94061756631266	8.57093244804515	8.56274478714192	7.84413266218852	7.79847932923052	7.96257892339192	7.70520838256252	7.91586152311853	7.7557158756104
ENSSMAG00000004932	6.99581275320849	7.04378944266767	7.22721778018351	6.48012080304998	6.09341491434893	6.27460872195504	6.27022194470531	6.44349587413425	6.26631481273124
ENSSMAG00000004978	6.77741898757446	6.69636006603074	6.83893624318611	6.5504292287532	6.4591868271329	6.4550928872748	6.09341491434893	6.09341491434893	6.26631481273124
ENSSMAG00000005017	9.46314299871149	9.21006104153011	9.38275477721159	8.30501649907274	8.38057331786969	8.24536387463457	8.83934957821634	8.26323877110787	8.29540979823345
ENSSMAG00000005150	6.86945169375127	6.94012311227785	6.61083913020546	6.51677857124754	6.50208875971019	6.57094095049838	6.44636942170345	6.39677909316201	6.33778640872148
ENSSMAG00000005248	7.14238140691299	7.0711399560833	7.10017874318027	6.87857505945725	6.66946695834746	6.85382773290588	6.93010733266024	6.69685321487977	6.6634862508774
ENSSMAG00000005304	8.30333419637768	7.67242106597096	8.25287570737644	7.51698341929036	7.5728851304146	7.45806692898267	7.72881661530331	7.33242763054232	7.58334496467242
ENSSMAG00000005359	9.30675663717508	8.02860495161123	9.06429757601127	8.06161384856918	8.02794316704456	8.02824630334426	8.20089875723563	7.75478451558223	8.03993019152241
ENSSMAG00000005369	9.11875611858126	8.15960573905705	8.66391182541644	8.08981043563584	8.00815132145041	7.89324219245724	8.1794378568115	8.01658718899961	7.84003072295783
ENSSMAG00000005388	6.38296668279028	6.50462966695501	7.3676130907908	6.09341491434893	6.27666786951065	6.3494938002313	6.09341491434893	6.09341491434893	6.09341491434893
ENSSMAG00000005414	8.15409381572119	6.74037128324157	7.46572201891701	6.61100946855237	6.50208875971019	6.74168037262514	6.55946602940159	6.52165359384826	6.58042672261544
ENSSMAG00000005441	7.8094578395006	7.69445014601101	7.51564183368269	6.91417829632971	7.16861533091042	6.91322056600038	7.29666027053196	7.13780408805465	7.21270590500956
ENSSMAG00000005470	6.77741898757446	6.74037128324157	6.61083913020546	6.33842746941822	6.4591868271329	6.27460872195504	6.39927224255213	6.26877718668123	6.26631481273124
ENSSMAG00000005591	7.07886617470414	6.95579256264591	7.13663421235674	6.63868699598621	6.54079823573166	6.66306888286295	6.34330183413871	6.48457905138737	6.68848880909874
ENSSMAG00000005634	7.76292087568742	7.7581426327653	7.75623783335523	6.89659394573444	7.13959882587238	7.25105523898067	6.93010733266024	6.97438951480162	7.03960746448636
ENSSMAG00000005665	7.59549734196823	7.6270540426928	7.60163970108047	6.80147407756938	7.10960925287943	6.85382773290588	6.94759973042637	6.8298505759482	6.83918795344532
ENSSMAG00000005732	8.35941389041041	7.90083383626129	7.966963508922	7.39266464649536	7.38486070030149	7.33666298920254	7.48676145218354	7.40677775021726	7.37929101949358
ENSSMAG00000005741	7.72852391665577	8.05049466407357	7.81403047149372	6.89659394573444	7.04633335924661	6.85382773290588	6.87502097852186	6.61694834271119	6.6634862508774
ENSSMAG00000005753	8.0829529689594	8.3832732257556	8.36303893726964	7.19089853660586	7.19673705302525	7.21191504688715	6.72621581136865	6.6449360693336	6.71242824912017
ENSSMAG00000005768	8.94061756631266	9.39499625636412	9.17641866120531	8.43533109294191	8.31413260152085	8.07841625981491	8.74347431332006	8.18616105048197	8.34190237743897
ENSSMAG00000005815	7.67860316706266	7.82510563905269	7.51564183368269	7.07104423172405	7.13959882587238	7.00280285386481	7.34205660749877	6.90567268295591	7.05421540978243
ENSSMAG00000005888	8.73298764213246	8.39164169925802	8.43425953946756	7.6203481235885	7.69117141524476	7.53835763470178	7.97448132290667	7.64482032831362	7.67275371874767
ENSSMAG00000005947	8.11392800474181	7.45198308439641	8.03686974933985	7.2857275160633	7.16861533091042	7.15703998392842	7.49637722664486	7.39648026438396	7.28276645882469
ENSSMAG00000005968	7.8288606073734	7.90083383626129	8.09812579040178	6.98068146376666	6.81924051095709	6.96820024853609	6.5251600969997	6.80952311515578	6.85812586098488
ENSSMAG00000006158	8.00203044166127	8.06666647387202	8.02108021192331	7.51698341929036	7.36174184729175	7.44759543966294	7.5153563891268	7.3213469003768	7.23663449319231
ENSSMAG00000006241	7.53922935419006	6.56771493381038	7.30987003167922	6.63868699598621	6.4591868271329	6.63418239678217	6.81531048715828	6.5556854611877	6.60966629314412
ENSSMAG00000006243	14.5232478156719	14.4588201416277	14.2068441330232	11.6478190882768	11.1145363931649	11.371080452771	8.1631048401091	7.7320785086443	8.68987508800109
ENSSMAG00000006248	7.38906090589779	7.56359207359961	7.53178417565077	7.11282473888946	6.90284003388391	7.18488582350747	7.01388345503165	7.27574286406553	6.99416125223631
ENSSMAG00000006255	7.3795242768411	7.01551026758034	7.02228167247018	6.61100946855237	6.6402638328448	6.63418239678217	6.44636942170345	6.6449360693336	6.71242824912017
ENSSMAG00000006266	8.39689022733207	7.46099012770571	8.12768166923942	7.42267732618985	7.31386061921847	7.27628701336563	7.59692498801727	7.42707242599718	7.46750702770829
ENSSMAG00000006414	8.90998608275083	7.41516759530718	9.07640507122443	7.91027376037047	7.06259817790732	7.03597922409508	6.34330183413871	6.34126242244356	6.39252954814555
ENSSMAG00000006428	9.36083215252683	9.31838487505204	9.36911712528423	6.39331328283324	6.6402638328448	6.3494938002313	6.55946602940159	6.34126242244356	6.26631481273124
ENSSMAG00000006443	7.29982495347805	7.64237737536196	7.49097053127427	6.96458601075617	7.06259817790732	6.96820024853609	7.0898082508125	6.84958655056833	6.96236792527267
ENSSMAG00000006485	8.36783401009878	6.98621298311958	8.01044254587725	6.69003171558308	6.94127131697413	6.85382773290588	6.72621581136865	6.44349587413425	6.81971202261362
ENSSMAG00000006489	8.49958452321064	7.70170103144117	8.34667910636949	7.45185439299433	7.63810117011576	7.45806692898267	7.62284139720945	7.44698233240281	7.55767660118173
ENSSMAG00000006502	7.8288606073734	7.61931416976573	7.94464075804045	6.58169529690426	6.84109865805946	6.57094095049838	6.62121961045715	6.39677909316201	6.47911259471407
ENSSMAG00000006534	8.69402021378386	8.16952816402807	8.89650259058387	7.20328515522893	7.19673705302525	7.38247675069313	7.261187304512	7.17750030047012	7.12371890210434
ENSSMAG00000006600	8.13416823778142	7.91905326099993	8.28345573377151	7.42267732618985	7.47251715043339	7.15703998392842	7.42717819663394	7.78439581941904	7.42921235584854
ENSSMAG00000006609	7.56369391972455	7.60367371167678	7.439862099867	6.99645551971369	7.26355418309037	7.06787677181801	6.81531048715828	6.72111903074858	6.77896040829495
ENSSMAG00000006619	7.86675392394203	7.05757571064734	7.4826201162029	6.99645551971369	7.04633335924661	6.71664398210532	7.01388345503165	7.00659529988372	6.85812586098488
ENSSMAG00000006712	8.11392800474181	7.47877932791745	7.86916532080378	7.2394921480417	7.15422355974652	7.0986188909972	7.22436081383258	7.15123070686911	7.02473791506906
ENSSMAG00000006796	9.28323912616227	8.81422284629834	9.21407124554763	8.39182667128616	8.2606404104991	8.35413455326897	8.65559892906644	8.11542842938028	8.16093591124923
ENSSMAG00000006835	6.79687059399012	7.01551026758034	6.96592875954389	6.61100946855237	6.27666786951065	6.4550928872748	6.55946602940159	6.26877718668123	6.47911259471407
ENSSMAG00000006855	8.97058762507089	7.88853530905367	8.82325553670293	7.40276539090665	7.30152334620715	7.42633635474513	8.08982409949776	7.8758646581117	7.60013523125247
ENSSMAG00000006913	6.83412736168212	6.83842529284312	7.03577716358546	6.48012080304998	6.41039380714239	6.57094095049838	6.72621581136865	6.58730445690599	6.58042672261544
ENSSMAG00000007026	8.55908359475367	6.69636006603074	7.08768138397308	6.61100946855237	6.4591868271329	6.4550928872748	6.5251600969997	6.52165359384826	6.47911259471407
ENSSMAG00000007073	6.95085336982079	7.53883087876413	7.76932565292144	6.09341491434893	6.09341491434893	6.27460872195504	6.09341491434893	6.09341491434893	6.09341491434893
ENSSMAG00000007299	6.99581275320849	7.31695413762224	7.03577716358546	6.51677857124754	6.57632506986551	6.66306888286295	6.62121961045715	6.52165359384826	6.47911259471407
ENSSMAG00000007372	7.20168737155472	7.35738219357718	7.35821556904903	6.58169529690426	6.57632506986551	6.91322056600038	6.5251600969997	6.6449360693336	6.73542379471351
ENSSMAG00000007389	9.86970260531637	9.00236417642448	9.69939340821109	8.48160307304468	8.28765927944954	8.56942789962381	8.5857621325144	8.55329482161156	8.50505485939346
ENSSMAG00000007516	7.15455557852232	7.08449142829839	7.07500014409484	6.61100946855237	6.57632506986551	6.57094095049838	6.59133873070808	6.48457905138737	6.47911259471407
ENSSMAG00000007593	7.38906090589779	6.97115044111408	7.19428241557968	6.89659394573444	6.81924051095709	6.66306888286295	6.93010733266024	6.80952311515578	6.73542379471351
ENSSMAG00000007662	7.53922935419006	8.09840424334311	7.59409060994603	6.82158240221487	7.04633335924661	6.78888326481279	6.79417645124947	6.48457905138737	6.43859774816007
ENSSMAG00000007671	8.07245805994566	8.04505775432791	7.96142037364796	7.16561514003889	6.90284003388391	7.23818682032045	7.15958134843867	7.00659529988372	6.99416125223631
ENSSMAG00000007724	8.72334930245565	7.67242106597096	8.47971038764571	7.39266464649536	7.31386061921847	7.22514219971184	7.46726820488519	7.15123070686911	7.18815090961072
ENSSMAG00000007733	8.56995333551471	7.39626294523676	8.33011413896219	7.40276539090665	7.28902996784754	7.42633635474513	7.57930950357427	7.4951854264994	7.39954838694307
ENSSMAG00000007837	9.66287483178933	9.33950409699419	10.0435943731336	8.13366516369041	8.40526534091089	8.65153902690191	6.5251600969997	7.05262622343239	7.44853258910519
ENSSMAG00000007863	8.2989198066255	8.01751568783644	8.27913067315952	7.43249300866188	7.72524507735692	7.66620437727208	7.78212519972442	7.47616367396486	7.60843720631143
ENSSMAG00000007934	8.82582280433388	8.04505775432791	8.56972922960599	7.79558457634955	7.78259167948471	7.50894110056525	8.23762102484365	7.70892423081864	7.60013523125247
ENSSMAG00000007961	7.48859892114841	6.33136456226489	7.43109984884578	6.43950111779077	6.27666786951065	6.4550928872748	6.44636942170345	6.34126242244356	6.43859774816007
ENSSMAG00000007990	7.89745288355385	7.82510563905269	7.85712852276556	7.48955171869706	7.25056067840365	7.35982770985516	7.29666027053196	7.38607935956681	7.42921235584854
ENSSMAG00000008003	8.65390870154924	8.54885914519407	8.66391182541644	7.84413266218852	8.07925054050891	7.98264422045338	7.90920576236157	7.56811411843868	7.71873503234538
ENSSMAG00000008024	6.69285582759709	6.33136456226489	6.83893624318611	6.26676892438402	6.27666786951065	6.3494938002313	6.27022194470531	6.09341491434893	6.43859774816007
ENSSMAG00000008048	7.86052014617746	7.33737122345598	7.75623783335523	6.99645551971369	7.16861533091042	7.08338533437234	7.04508461800898	6.99065508270208	7.08269326817949
ENSSMAG00000008052	10.6807429745177	10.7205646339948	10.6983493205278	7.80965699676958	7.85248399907627	7.97599167146174	8.08982409949776	7.6853003747611	7.88661758109591
ENSSMAG00000008100	8.24013656219133	7.64237737536196	8.12280291535408	7.43249300866188	7.51377806310848	7.53835763470178	7.49637722664486	7.33242763054232	7.52249864004068
ENSSMAG00000008134	7.56369391972455	6.38467806179458	7.56337455276372	6.33842746941822	6.27666786951065	6.4550928872748	6.27022194470531	6.34126242244356	6.26631481273124
ENSSMAG00000008177	11.1417657035598	10.8959599679454	11.0970347380773	10.0444376391061	10.1275002716764	10.1114073173761	10.0192074941236	9.95633709165125	10.2252449739425
ENSSMAG00000008215	7.53095233294933	7.17265183663439	7.65311785287613	7.02710497034036	7.07855602816905	7.00280285386481	7.24906867223641	6.8298505759482	7.12371890210434
ENSSMAG00000008228	6.93526870880074	7.12335256449167	7.08768138397308	6.78072981847079	6.60932770296901	6.74168037262514	6.59133873070808	6.61694834271119	6.68848880909874
ENSSMAG00000008260	8.56633979082164	9.00502748427663	8.74283267723269	7.65279213131937	7.80634455851727	7.50894110056525	7.31961683580001	7.00659529988372	7.12371890210434
ENSSMAG00000008319	6.79687059399012	6.69636006603074	6.99460162708737	6.26676892438402	6.35240009993566	6.27460872195504	6.09341491434893	6.09341491434893	6.09341491434893
ENSSMAG00000008396	7.62642466736879	7.36724159711603	7.53976703853465	6.84110634181755	6.84109865805946	6.85382773290588	7.01388345503165	6.94080617942899	7.15004570739529
ENSSMAG00000008460	7.82242777393083	6.71877690236736	7.37692494061838	6.48012080304998	6.4591868271329	6.40684136210328	6.59133873070808	6.26877718668123	6.43859774816007
ENSSMAG00000008509	7.96240321675388	7.64996248673882	7.66740890854062	7.22757673135091	7.31386061921847	7.28866133390587	7.42717819663394	7.09626091104132	7.23663449319231
ENSSMAG00000008546	7.01025039343285	7.05757571064734	7.19428241557968	6.63868699598621	6.60932770296901	6.71664398210532	6.79417645124947	6.5556854611877	6.60966629314412
ENSSMAG00000008555	7.13003959301878	6.7612232311899	7.14846074898888	6.78072981847079	6.66946695834746	6.60358298592636	6.87502097852186	6.52165359384826	6.6634862508774
ENSSMAG00000008575	8.06187557971965	7.48756449762751	7.73632989145525	7.16561514003889	7.27637537803179	6.95030976929924	7.46726820488519	7.09626091104132	7.29396494271838
ENSSMAG00000008580	8.22150351820049	8.07733408974514	8.10805395877641	7.36175437531719	7.27637537803179	7.40463785683158	7.06025633738587	7.1903575419502	7.12371890210434
ENSSMAG00000008589	7.0520923634084	7.02977120334653	7.18304004866262	6.43950111779077	6.4591868271329	6.71664398210532	6.5251600969997	6.5556854611877	6.73542379471351
ENSSMAG00000008643	7.38906090589779	6.53732941212653	7.3391554342418	6.71403139004342	6.41039380714239	6.49752056566776	6.64943028110508	6.5556854611877	6.43859774816007
ENSSMAG00000008677	6.62002108380798	6.83842529284312	6.72546271520522	6.43950111779077	6.35240009993566	6.09341491434893	6.09341491434893	6.34126242244356	6.09341491434893
ENSSMAG00000008697	7.98520132197689	7.98364684032247	8.15657063399473	7.50791633512087	7.51377806310848	7.47870631698159	7.39607479679768	7.41697433258376	7.36901077944162
ENSSMAG00000008698	7.10482792368458	7.57172432911388	7.02228167247018	6.80147407756938	6.79664510848916	6.78888326481279	6.7497067853942	6.95778002481617	6.77896040829495
ENSSMAG00000008752	7.15455557852232	7.55539980445732	7.96142037364796	6.69003171558308	6.97785593334847	6.87417680277036	6.79417645124947	6.84958655056833	6.81971202261362
ENSSMAG00000008821	6.736619283404	6.78140047988054	6.74585007993909	6.5504292287532	6.4591868271329	6.40684136210328	6.48778588959282	6.5556854611877	6.47911259471407
ENSSMAG00000008879	7.82242777393083	7.01551026758034	7.54769239981434	7.01192491611811	6.90284003388391	7.15703998392842	6.91219938919338	6.88746010768281	6.75757377109727
ENSSMAG00000008908	6.736619283404	6.67302508484888	7.02228167247018	6.09341491434893	6.09341491434893	6.09341491434893	6.09341491434893	6.09341491434893	6.09341491434893
ENSSMAG00000008960	6.95085336982079	6.42954729783624	7.34873037640799	6.09341491434893	6.35240009993566	6.09341491434893	6.34330183413871	6.26877718668123	6.26631481273124
ENSSMAG00000008980	7.75612132034556	8.56727850835627	7.99431479718815	7.29695090776069	7.54372790689879	7.28866133390587	7.46726820488519	7.1103278864696	7.35862609333334
ENSSMAG00000008990	6.9193567269333	6.97115044111408	6.83893624318611	6.39331328283324	6.27666786951065	6.3494938002313	6.27022194470531	6.39677909316201	6.26631481273124
ENSSMAG00000009122	6.95085336982079	6.7612232311899	7.03577716358546	6.48012080304998	6.69718903586453	6.63418239678217	6.55946602940159	6.5556854611877	6.54924050201588
ENSSMAG00000009139	7.43547241939656	7.37700672541956	7.5864903986876	6.87857505945725	6.81924051095709	6.96820024853609	6.72621581136865	6.67150858549398	6.60966629314412
ENSSMAG00000009205	7.14238140691299	7.24196835615609	7.10017874318027	6.5504292287532	6.50208875971019	6.74168037262514	6.81531048715828	6.69685321487977	6.71242824912017
ENSSMAG00000009290	7.58763092501848	6.09341491434893	7.3391554342418	6.26676892438402	6.27666786951065	6.27460872195504	6.09341491434893	6.34126242244356	6.33778640872148
ENSSMAG00000009303	9.76467487832169	9.78386931729096	9.85219770689963	8.86763565425871	8.77143422504456	8.61928806290722	9.21145048480741	8.71211520267047	8.84004050297064
ENSSMAG00000009333	8.29449052706741	8.3143497386102	8.3507880803976	7.73011097330385	7.61984933735964	7.60409498933576	7.87522132543196	7.27574286406553	7.46750702770829
ENSSMAG00000009423	7.50573882951783	7.85087729196785	7.53976703853465	6.89659394573444	7.04633335924661	6.87417680277036	6.64943028110508	7.27574286406553	6.73542379471351
ENSSMAG00000009468	7.09194448860202	6.81995472383086	7.39529924742261	6.63868699598621	6.57632506986551	6.63418239678217	6.44636942170345	6.44349587413425	6.39252954814555
ENSSMAG00000009501	10.5520413055626	9.86721099407061	10.4821217116857	9.41885676577576	9.18751744137941	9.1198112235892	9.7759646818789	9.25199535030108	9.31261775013775
ENSSMAG00000009524	9.07942765436302	9.13209999285786	8.87994065337379	8.13366516369041	8.31936388481157	8.0722527284892	8.02434126681288	8.12656732011631	7.79861710344939
ENSSMAG00000009713	8.02412305601479	8.1940053781054	7.85712852276556	7.42267732618985	7.60129848360649	7.42633635474513	7.35309164764087	7.63654983344705	7.39954838694307
ENSSMAG00000009767	7.64157737126745	7.54714644323864	7.53178417565077	7.21550942803973	6.88284737240486	7.17106898233803	7.07516014847667	6.95778002481617	6.8945400210296
ENSSMAG00000009775	7.01025039343285	6.81995472383086	6.87282694081472	6.48012080304998	6.66946695834746	6.3494938002313	6.59133873070808	6.39677909316201	6.43859774816007
ENSSMAG00000009828	6.95085336982079	6.97115044111408	6.78470657187987	6.51677857124754	6.4591868271329	6.27460872195504	6.27022194470531	6.34126242244356	6.43859774816007
ENSSMAG00000009851	12.0391819165049	11.8418121422113	12.1262042631106	11.0399464736465	11.0263934804894	10.6402899968827	10.934269079403	10.237727363238	10.4621854684539
ENSSMAG00000009861	10.9886984084055	11.1220936529694	10.6726411735993	6.99645551971369	7.68249452009349	7.53835763470178	8.4297618214597	7.89602651464273	8.3188613141394
ENSSMAG00000009925	8.88727556307703	8.80195389233155	8.89924375071924	7.31902188943141	7.59190721409797	7.55753984372118	7.65650062064315	7.42707242599718	7.58334496467242
ENSSMAG00000010052	6.85201376982426	6.80096096914778	7.07500014409484	6.09341491434893	6.4591868271329	6.5358037983354	6.48778588959282	6.52165359384826	6.39252954814555
ENSSMAG00000010054	8.38865316498729	7.85087729196785	8.42265106655071	7.48955171869706	7.37336649796882	7.50894110056525	7.44741278200834	7.54133018199449	7.54022818406951
ENSSMAG00000010205	10.9435354937993	11.6718783860177	11.2705117828158	10.2890626737104	10.1289276375392	10.0464184920263	10.610970195284	10.1439150804617	9.94121566528906
ENSSMAG00000010293	8.22618686379658	7.64237737536196	7.5074802210998	7.02710497034036	7.13959882587238	7.26375342464399	7.15958134843867	7.27574286406553	7.15004570739529
ENSSMAG00000010297	9.37302227332468	9.48290110089895	9.18536937351855	8.21712287412623	8.61749969681367	8.535136832973	7.55235331461075	8.35476950975262	7.96869638588915
ENSSMAG00000010361	8.41321279865643	8.09316933177691	8.45717798580862	7.59539079099137	7.30152334620715	7.45806692898267	7.74429506772767	7.63654983344705	7.78448805096223
ENSSMAG00000010465	10.5152568018652	11.0965388927658	10.874020929427	9.88108053089276	9.89040007658538	9.83331021550093	10.0685283894634	9.62802007230901	9.86539685772812
ENSSMAG00000010550	7.53095233294933	6.97115044111408	7.35821556904903	6.48012080304998	6.6402638328448	6.40684136210328	6.5251600969997	6.44349587413425	6.43859774816007
ENSSMAG00000010633	7.24654824710568	7.13593364075283	7.34873037640799	6.82158240221487	7.04633335924661	6.78888326481279	6.77233228896496	6.74442698651857	6.87656499847462
ENSSMAG00000010635	8.99463689416798	7.27481395526996	7.9779761775272	7.15270590830154	7.10960925287943	7.0986188909972	7.22436081383258	7.20303854236526	7.22474592907527
ENSSMAG00000010706	8.8728899045135	8.12937054249646	8.72118990816308	7.93576069528887	7.71681957858715	7.86437145635907	7.68919940995594	7.6611839012392	7.53139923752543
ENSSMAG00000010745	10.0665617738167	9.63709411932809	9.97622698098097	8.88004025560728	8.93990451599124	8.81293861540379	9.14931598605204	8.65749722296771	8.83370333574579
ENSSMAG00000010749	6.64542198442336	6.64865592662217	6.74585007993909	6.33842746941822	6.4591868271329	6.40684136210328	6.39927224255213	6.34126242244356	6.33778640872148
ENSSMAG00000010787	7.97954081591403	7.57172432911388	7.87513930863001	7.35123963217626	7.30152334620715	7.27628701336563	7.23679490565464	7.08196203298937	7.35862609333334
ENSSMAG00000010843	6.86945169375127	7.02977120334653	7.45717176577065	6.51677857124754	6.54079823573166	6.89396068221285	6.48778588959282	6.39677909316201	6.33778640872148
ENSSMAG00000010928	9.72419234086437	10.2734516997919	9.89610061424251	9.04571873253345	8.84059754314271	8.85479159048469	9.35345488654232	8.85760929004632	9.06698696307548
ENSSMAG00000010933	8.12408813909235	6.69636006603074	7.5074802210998	6.09341491434893	6.41039380714239	6.27460872195504	6.34330183413871	6.26877718668123	6.43859774816007
ENSSMAG00000010978	8.22150351820049	7.82510563905269	8.37114362577925	7.22757673135091	7.37336649796882	7.38247675069313	7.5153563891268	7.29880855373893	7.42921235584854
ENSSMAG00000010986	7.22438405134629	6.80096096914778	7.04905616017401	6.73708459595024	6.66946695834746	6.49752056566776	6.77233228896496	6.5556854611877	6.54924050201588
ENSSMAG00000011156	7.97954081591403	7.93105124893203	8.03686974933985	7.45185439299433	7.48298126907438	7.3008814308473	7.49637722664486	7.28734358151101	7.24837639545291
ENSSMAG00000011170	10.4155445102054	9.40102961568152	10.1218444709494	8.86763565425871	8.52230542657557	8.48651482024167	9.17813621296531	8.87990546897797	8.91390280633986
ENSSMAG00000011180	7.07886617470414	6.90777650802235	7.28985555018271	6.61100946855237	6.57632506986551	6.69049152581199	6.5251600969997	6.44349587413425	6.51567608439249
ENSSMAG00000011252	7.45347730498279	7.31695413762224	7.53178417565077	7.12631822252795	6.94127131697413	6.81123917366733	7.17290634812263	6.74442698651857	7.08269326817949
ENSSMAG00000011300	6.99581275320849	7.21942763229299	7.19428241557968	6.58169529690426	6.66946695834746	6.63418239678217	6.62121961045715	6.5556854611877	6.47911259471407
ENSSMAG00000011357	7.75612132034556	7.5957713351717	7.53976703853465	6.93135567268799	7.21048403114168	7.0986188909972	7.13232720839093	6.90567268295591	6.99416125223631
ENSSMAG00000011510	8.05655098817213	8.01751568783644	8.12280291535408	7.68434185427429	7.37336649796882	7.44759543966294	7.55235331461075	7.3213469003768	7.23663449319231
ENSSMAG00000011586	9.17575203273774	7.90693708192084	8.98163906757417	6.33842746941822	6.4591868271329	6.66306888286295	6.27022194470531	6.39677909316201	6.43859774816007
ENSSMAG00000011599	7.52261236016611	6.69636006603074	7.22721778018351	6.69003171558308	6.35240009993566	6.3494938002313	6.48778588959282	6.44349587413425	6.39252954814555
ENSSMAG00000011632	9.46882574010161	9.05211665700528	9.51765046214896	8.11192604991016	8.00148401691774	8.34415430518105	8.40721597097073	8.34542885811675	8.40871092277659
ENSSMAG00000011665	8.57355725113618	7.90083383626129	8.35896791135345	7.16561514003889	7.06259817790732	7.32487783496289	7.28497856534334	7.09626091104132	7.38946939623878
ENSSMAG00000011673	8.17857440239778	8.10361773356763	7.88108413047406	7.13960935921895	6.99552704382668	7.03597922409508	6.96470182876809	6.78855200580419	6.77896040829495
ENSSMAG00000011707	9.5262501447962	9.25528638801303	9.5158867533531	8.56962233509004	8.51781478292007	8.4638182212383	8.85905415963076	8.17552895820571	8.38239003722162
ENSSMAG00000011716	7.21310432957853	7.34742620465336	7.23794528508856	6.43950111779077	6.54079823573166	6.5358037983354	6.39927224255213	6.52165359384826	6.58042672261544
ENSSMAG00000011771	8.16883790652623	7.69445014601101	7.99971384040884	7.39266464649536	7.60129848360649	7.27628701336563	7.50590827372811	7.36495668899559	7.44853258910519
ENSSMAG00000011784	12.1370318446124	12.7598240390382	12.4942248148172	11.3017123737942	11.5255362849846	11.1525133738504	11.744537185562	11.1681529483951	11.2967907158143
ENSSMAG00000011840	7.58763092501848	7.14833979302799	7.34873037640799	6.63868699598621	6.72362596056894	6.74168037262514	6.72621581136865	6.5556854611877	6.58042672261544
ENSSMAG00000011854	8.51094269536207	8.33192079004827	8.59389471908279	7.64476729875919	7.6560652050828	7.52863973129674	7.36400790503395	7.343387351269	7.27143817151024
ENSSMAG00000011864	7.83525925312545	7.50492313724796	7.87513930863001	7.21550942803973	7.07855602816905	7.3008814308473	6.77233228896496	6.86877645155439	6.87656499847462
ENSSMAG00000011869	7.83525925312545	8.03959731881466	8.09313254962353	7.16561514003889	7.06259817790732	7.17106898233803	7.261187304512	6.97438951480162	7.03960746448636
ENSSMAG00000011921	8.59498153950242	8.70296196773164	8.69285101990388	6.91417829632971	7.89692964862946	6.96820024853609	7.30820502999973	7.90267390200607	6.73542379471351
ENSSMAG00000011926	7.91550900188965	7.18456910267713	7.795076046698	7.07104423172405	7.12473101587436	7.0520796441022	7.13232720839093	7.02222710591225	6.97842484066452
ENSSMAG00000011936	8.65051219262805	7.92506686500474	8.62099494973752	7.64476729875919	7.54372790689879	7.74949831019242	7.22436081383258	7.21554941530701	7.13697932588791
ENSSMAG00000012022	8.3845153937291	7.81200997255468	8.18947455017743	7.26288631634043	7.30152334620715	7.35982770985516	7.44741278200834	7.13780408805465	7.27143817151024
ENSSMAG00000012040	7.62642466736879	6.64865592662217	7.23794528508856	6.84110634181755	6.57632506986551	6.40684136210328	6.77233228896496	6.58730445690599	6.54924050201588
ENSSMAG00000012158	6.736619283404	6.71877690236736	7.02228167247018	6.33842746941822	6.09341491434893	6.4550928872748	6.48778588959282	6.34126242244356	6.09341491434893
ENSSMAG00000012239	7.97385447539483	6.87394516648908	7.47420436698486	6.99645551971369	6.81924051095709	6.89396068221285	6.89384777053477	6.74442698651857	6.8945400210296
ENSSMAG00000012524	7.53095233294933	7.8823393184672	7.62398829985002	7.13960935921895	7.13959882587238	7.08338533437234	7.27315571642799	6.99065508270208	7.09658444089791
ENSSMAG00000012527	11.4097539500856	11.878667237234	11.6412942456708	10.1196132435789	10.2107199385126	10.1099947187269	10.1188830045801	9.24957287187179	9.63560450915834
ENSSMAG00000012531	7.45347730498279	7.13593364075283	7.22721778018351	6.63868699598621	6.6402638328448	6.83286650508498	6.09341491434893	6.39677909316201	6.26631481273124
ENSSMAG00000012578	9.26806638149631	6.80096096914778	8.95821735206881	6.93135567268799	6.4591868271329	6.66306888286295	6.48778588959282	6.88746010768281	6.83918795344532
ENSSMAG00000012583	8.9543205292676	8.14457713941173	8.71494291840891	7.69979914205476	7.85248399907627	7.69182501885573	8.01206120360757	7.67731747694488	7.71873503234538
ENSSMAG00000012610	9.10168582128624	9.21922325642034	9.00974021532738	8.30501649907274	8.2606404104991	8.34915385081817	8.17401647011802	8.41392965744806	8.17658464483094
ENSSMAG00000012620	8.56633979082164	8.56361466767746	9.01478913825214	7.66867512592554	7.84491566606369	7.7812273279836	8.18483657300043	7.75478451558223	7.97479010412885
ENSSMAG00000012638	10.4155445102054	10.2213658289438	10.368228197484	9.16389204567948	9.15107034674482	8.9764005988212	9.29024075077366	8.70136492365198	8.94940746333357
ENSSMAG00000012647	7.10482792368458	6.5962063060698	7.10017874318027	6.51677857124754	6.41039380714239	6.27460872195504	6.34330183413871	6.26877718668123	6.39252954814555
ENSSMAG00000012670	7.9274006371491	7.80540813081052	8.18482504230335	6.94815081050098	6.97785593334847	7.31295208551693	6.89384777053477	7.12417261375899	7.21270590500956
ENSSMAG00000012844	10.7687077925555	10.7806728486133	10.3711400098718	9.23508645137878	9.87344362488121	9.57652078202609	8.8944653634207	8.94471726931554	8.67925398321342
ENSSMAG00000012852	8.32951382409278	8.48038381914854	8.45338543334067	7.17834387796241	7.62901191317974	7.15703998392842	6.67621370515793	6.8298505759482	6.77896040829495
ENSSMAG00000012855	7.62642466736879	7.14833979302799	7.29991354557224	7.04200974346781	6.86228275303601	6.87417680277036	6.91219938919338	6.69685321487977	6.75757377109727
ENSSMAG00000012869	9.51165221627702	8.58545032104892	9.43041373999368	7.8710217401874	7.61061201795597	7.65753593226812	7.99341255180996	7.88262235318379	7.7557158756104
ENSSMAG00000012961	6.69285582759709	7.61152102054268	7.795076046698	6.33842746941822	6.09341491434893	6.09341491434893	6.27022194470531	6.09341491434893	6.09341491434893
ENSSMAG00000013019	6.93526870880074	7.13593364075283	6.98039530292651	6.48012080304998	6.4591868271329	6.76572575277819	6.62121961045715	6.5556854611877	6.54924050201588
ENSSMAG00000013025	6.9193567269333	6.7612232311899	7.29991354557224	6.09341491434893	6.27666786951065	6.09341491434893	6.27022194470531	6.26877718668123	6.33778640872148
ENSSMAG00000013068	7.49720281223839	6.53732941212653	6.76557918060342	6.61100946855237	6.54079823573166	6.5358037983354	6.39927224255213	6.61694834271119	6.47911259471407
ENSSMAG00000013137	7.16656792609975	7.0009950459017	7.13663421235674	6.5504292287532	6.6402638328448	6.74168037262514	6.67621370515793	6.58730445690599	6.75757377109727
ENSSMAG00000013151	7.11752395675674	7.52200852306759	7.81403047149372	6.33842746941822	6.66946695834746	6.66306888286295	6.5251600969997	6.39677909316201	6.51567608439249
ENSSMAG00000013178	8.9461149900481	8.93406807395319	8.96606852103117	8.23218916962374	8.05385717708845	7.98926145907001	8.3419724581044	7.72441124255414	7.873488288125
ENSSMAG00000013179	6.69285582759709	6.50462966695501	6.68243672921492	6.26676892438402	6.09341491434893	6.3494938002313	6.27022194470531	6.09341491434893	6.43859774816007
ENSSMAG00000013266	7.90350117916966	7.65749762674256	8.02636544315109	6.58169529690426	6.50208875971019	6.71664398210532	6.7497067853942	6.84958655056833	6.83918795344532
ENSSMAG00000013286	8.0131253900975	6.90777650802235	7.42226401167571	7.16561514003889	7.02974533939215	6.78888326481279	6.98143638970066	7.13780408805465	6.81971202261362
ENSSMAG00000013298	7.33045708953891	7.16057724008307	7.42226401167571	6.86009077445592	6.99552704382668	6.96820024853609	6.87502097852186	6.86877645155439	6.73542379471351
ENSSMAG00000013305	7.06558498760337	7.24196835615609	7.26942425065495	6.66496602992187	6.57632506986551	6.71664398210532	6.70175877426439	6.61694834271119	6.58042672261544
ENSSMAG00000013312	6.85201376982426	6.80096096914778	6.78470657187987	6.43950111779077	6.60932770296901	6.5358037983354	6.48778588959282	6.58730445690599	6.60966629314412
ENSSMAG00000013356	8.19782991549302	7.89470002903456	8.09313254962353	7.40276539090665	7.42960243547176	7.34831164693104	7.35309164764087	7.25211732922632	7.27143817151024
ENSSMAG00000013449	7.55559905984209	7.5957713351717	7.8077456246168	7.19089853660586	7.09422181277131	7.23818682032045	6.87502097852186	7.00659529988372	6.68848880909874
ENSSMAG00000013541	11.4941174732064	12.3374102011094	11.8686758578696	10.910387644841	10.9559521445106	10.6911416000654	11.2974501344037	10.5351839820177	10.8311997042557
ENSSMAG00000013578	7.52261236016611	6.74037128324157	7.26942425065495	6.86009077445592	6.81924051095709	6.66306888286295	6.48778588959282	6.34126242244356	6.63727362982402
ENSSMAG00000013650	14.5375489639119	15.1836921005642	14.621571020022	13.1396290653111	13.4992491198833	13.047487507233	13.9773683276732	13.0944087159653	13.5122611642055
ENSSMAG00000013651	8.91560601002441	9.14660091726291	8.90470984804289	7.87765201012874	8.02794316704456	7.87889231339506	7.87522132543196	7.9983113314692	8.05141937061447
ENSSMAG00000013670	10.285105281092	10.2359629084811	10.1772926099084	9.15631670670035	9.34447468303529	9.17001152289041	8.55760142867032	8.6759470985511	8.66136633811986
ENSSMAG00000013701	9.57794290639816	8.8592829106913	9.30708589040499	8.0953754288853	8.23861572689063	7.94218400138686	8.52051000339224	8.02262043355917	8.13442413735565
ENSSMAG00000013781	7.64157737126745	7.04378944266767	7.39529924742261	7.01192491611811	6.81924051095709	6.87417680277036	6.79417645124947	6.72111903074858	6.8945400210296
ENSSMAG00000013933	7.10482792368458	7.14833979302799	7.24855332468877	6.73708459595024	6.69718903586453	6.78888326481279	6.87502097852186	6.74442698651857	6.83918795344532
ENSSMAG00000013992	9.672733931257	10.255931957752	10.2780068661607	8.34684876994681	8.60490613373256	8.41723588240275	9.08429848866368	8.51669780029256	8.71780094933128
ENSSMAG00000014022	9.04663775847403	7.4244929712179	8.67684951203117	7.22757673135091	7.07855602816905	7.0986188909972	7.52472330579372	7.28734358151101	7.60013523125247
ENSSMAG00000014054	7.45347730498279	7.71606860664748	7.59409060994603	6.96458601075617	7.19673705302525	7.0986188909972	7.30820502999973	6.97438951480162	6.87656499847462
ENSSMAG00000014063	8.80167300372542	8.65236442864115	8.84336110938836	7.83731602331131	7.79847932923052	7.91445628303641	7.89572511015245	7.58561785014962	7.68054512449153
ENSSMAG00000014075	8.76775961128395	7.75123398328801	8.61763686481343	7.45185439299433	7.25056067840365	7.12831012476743	7.57039653885765	7.29880855373893	7.66490926321696
ENSSMAG00000014087	7.43547241939656	7.63474149895597	7.45717176577065	6.66496602992187	6.92230241560085	6.74168037262514	7.11838167463567	6.74442698651857	6.73542379471351
ENSSMAG00000014159	7.76292087568742	7.50492313724796	7.76932565292144	7.27437395507805	7.15422355974652	7.11358995935058	7.35309164764087	7.13780408805465	7.11025669816312
ENSSMAG00000014267	7.59549734196823	6.83842529284312	7.16013389181783	6.58169529690426	6.4591868271329	6.40684136210328	6.5251600969997	6.39677909316201	6.54924050201588
ENSSMAG00000014322	7.0520923634084	6.89105813296112	6.87282694081472	6.61100946855237	6.54079823573166	6.49752056566776	6.72621581136865	6.5556854611877	6.47911259471407
ENSSMAG00000014337	7.03837910989247	6.46901130736067	6.61083913020546	6.26676892438402	6.4591868271329	6.3494938002313	6.44636942170345	6.34126242244356	6.26631481273124
ENSSMAG00000014406	7.64907883741847	7.27481395526996	7.5864903986876	7.11282473888946	6.99552704382668	7.12831012476743	7.14605760945898	7.03756600332134	7.12371890210434
ENSSMAG00000014436	7.09194448860202	6.38467806179458	7.04905616017401	6.39331328283324	6.35240009993566	6.27460872195504	6.5251600969997	6.26877718668123	6.43859774816007
ENSSMAG00000014476	15.5308049239923	15.9973247462156	15.991649909032	14.1395053493762	14.1951033421961	13.8330053989073	14.5716225119564	14.1869025427002	13.9999591124897
ENSSMAG00000014511	8.76463467801934	8.440776198133	9.22061228999434	7.52597574361854	7.61061201795597	8.25075336774704	7.02963177520762	7.08196203298937	6.79965331119099
ENSSMAG00000014521	9.026069633662	8.98627643420012	9.09556147813326	7.80965699676958	7.79056197192689	7.92839811490433	7.33089948800856	7.13780408805465	7.18815090961072
ENSSMAG00000014526	7.84795563515621	7.72318657942241	7.93899662336133	7.20328515522893	7.36174184729175	6.95030976929924	6.27022194470531	6.86877645155439	6.51567608439249
ENSSMAG00000014712	9.06438946883386	7.79876966867731	8.64097105733243	7.85765173391106	7.69978381744491	7.96257892339192	7.9996596965198	7.82040359274695	7.92518060021702
ENSSMAG00000014754	9.21702885837253	9.29694452280485	9.61472195405722	8.45234304296168	8.41501515659731	8.32904105124715	8.64038679917314	8.15941467402299	8.17138947922891
ENSSMAG00000014796	7.11752395675674	6.50462966695501	7.11249909716483	6.51677857124754	6.54079823573166	6.5358037983354	6.59133873070808	6.61694834271119	6.54924050201588
ENSSMAG00000014805	7.77640394153834	7.70170103144117	7.85106503477375	7.22757673135091	7.09422181277131	7.01955946998992	7.0898082508125	7.44698233240281	7.22474592907527
ENSSMAG00000014824	8.42933767987044	8.10880999603045	8.30911083033488	7.66867512592554	7.51377806310848	7.68334780133538	7.5340106969933	7.36495668899559	7.15004570739529
ENSSMAG00000015010	9.96352821870682	9.36854985637269	9.51412084783134	8.56962233509004	8.62997754778746	8.54379160665752	8.69657759881143	8.28304563093203	8.6062486231157
ENSSMAG00000015020	9.69708686552778	9.62171999134846	9.67119864945468	8.75066880613706	8.73358510176291	8.50439962320433	8.67810334462255	8.15941467402299	8.44301490111893
ENSSMAG00000015056	6.75735441434043	6.94012311227785	7.13663421235674	6.33842746941822	6.27666786951065	6.27460872195504	6.44636942170345	6.34126242244356	6.39252954814555
ENSSMAG00000015063	6.66965284532825	6.85641086812923	6.95118869063186	6.39331328283324	6.50208875971019	6.5358037983354	6.27022194470531	6.52165359384826	6.51567608439249
ENSSMAG00000015155	11.8561423298392	11.7639906532537	12.1224741243094	9.28216613185099	10.0692063456993	10.1977041712213	8.8227114126693	8.82840357567654	9.29447190286487
ENSSMAG00000015164	8.87866213273308	8.62107879041092	8.86317802213181	7.48955171869706	7.59190721409797	7.6399997272557	6.34330183413871	6.26877718668123	6.09341491434893
ENSSMAG00000015176	8.72978239152442	8.10880999603045	8.65739665057588	7.02710497034036	6.95977942519607	7.28866133390587	6.09341491434893	6.5556854611877	6.26631481273124
ENSSMAG00000015188	7.01025039343285	6.62310957486137	7.03577716358546	6.26676892438402	6.35240009993566	6.09341491434893	6.09341491434893	6.09341491434893	6.09341491434893
ENSSMAG00000015192	7.42635348408214	6.74037128324157	7.70924948177494	6.33842746941822	6.4591868271329	6.27460872195504	6.39927224255213	6.48457905138737	6.54924050201588
ENSSMAG00000015208	7.3985102162502	6.67302508484888	7.35821556904903	6.5504292287532	6.57632506986551	6.63418239678217	6.48778588959282	6.26877718668123	6.60966629314412
ENSSMAG00000015268	7.41715465174074	6.69636006603074	7.3676130907908	6.39331328283324	6.35240009993566	6.40684136210328	6.44636942170345	6.34126242244356	6.47911259471407
ENSSMAG00000015279	6.71514626846507	6.97115044111408	7.00855998134979	6.39331328283324	6.50208875971019	6.40684136210328	6.44636942170345	6.09341491434893	6.26631481273124
ENSSMAG00000015312	8.82282712319605	7.63474149895597	8.73976170117038	7.45185439299433	7.27637537803179	7.56700764834789	7.57930950357427	7.31014173779087	7.51352496556503
ENSSMAG00000015343	7.88526584287695	7.60367371167678	8.15657063399473	7.2857275160633	7.13959882587238	7.18488582350747	7.28497856534334	7.1103278864696	7.54022818406951
ENSSMAG00000015383	8.07245805994566	7.53045196570224	7.25904524845887	6.63868699598621	6.77323857373194	6.78888326481279	6.34330183413871	6.48457905138737	6.26631481273124
ENSSMAG00000015395	8.8815392385517	9.4268806829563	9.02733198499528	8.20698068874142	8.32457446494868	8.17318713455852	8.60552427085982	7.76225702469978	7.86021582778362
ENSSMAG00000015413	10.5835811903442	10.5913683336407	10.6050491917443	9.47448563897587	9.51672697459347	9.23688231109388	9.57548705022877	9.10139870055269	9.2073641876197
ENSSMAG00000015426	7.17842393521987	6.80096096914778	6.74585007993909	6.33842746941822	6.35240009993566	6.57094095049838	6.34330183413871	6.44349587413425	6.26631481273124
ENSSMAG00000015558	9.4459566228353	8.93965702219661	9.81120930615771	7.41276885403128	7.54372790689879	7.98264422045338	7.42717819663394	7.55925794246603	7.6166785243216
ENSSMAG00000015594	7.3985102162502	7.04378944266767	7.43109984884578	6.51677857124754	6.86228275303601	6.85382773290588	6.44636942170345	6.58730445690599	6.58042672261544
ENSSMAG00000015630	8.73618541262518	6.69636006603074	6.96592875954389	6.51677857124754	6.84109865805946	6.69049152581199	6.85568355025149	6.78855200580419	6.60966629314412
ENSSMAG00000015634	10.0960784300795	10.2734516997919	10.2091255856586	9.19625387782238	9.26818257685056	9.12830385099059	9.48246861345912	9.02668046994721	9.19761559035082
ENSSMAG00000015815	8.1590273005815	6.56771493381038	7.39529924742261	6.39331328283324	6.60932770296901	6.49752056566776	6.48778588959282	6.6449360693336	6.94597220585171
ENSSMAG00000015826	6.71514626846507	6.87394516648908	6.76557918060342	6.43950111779077	6.41039380714239	6.5358037983354	6.48778588959282	6.34126242244356	6.39252954814555
ENSSMAG00000015827	6.42757447321585	6.53732941212653	6.82134521309858	6.09341491434893	6.35240009993566	6.09341491434893	6.27022194470531	6.34126242244356	6.26631481273124
ENSSMAG00000015886	7.01025039343285	6.94012311227785	7.66740890854062	6.94815081050098	6.79664510848916	6.74168037262514	6.62121961045715	6.76687683601148	6.71242824912017
ENSSMAG00000015899	8.30773380456903	6.90777650802235	7.53976703853465	7.01192491611811	6.94127131697413	7.0520796441022	7.19898936812692	6.88746010768281	6.8945400210296
ENSSMAG00000015908	9.38310094927512	9.41897672285962	9.29062484214527	8.11739556771095	8.18765265112733	8.32396456461765	7.90920576236157	7.76968262821094	8.10735240063108
ENSSMAG00000015922	9.74613347445244	9.74345431876435	9.96725710081824	8.91057383170353	8.87565223678907	8.79152568039762	9.36030697569828	8.7263187719325	8.8494920254177
ENSSMAG00000015945	7.86052014617746	7.73729399045961	7.67448834558556	7.2857275160633	7.10960925287943	7.3008814308473	7.21176090630791	7.1644603245424	7.18815090961072
ENSSMAG00000016001	10.8225417641314	11.399864999814	10.3046587893604	9.4805338277946	10.016175542838	9.40185134421356	9.85531589144988	9.25441366490813	9.38937098656178
ENSSMAG00000016036	7.29982495347805	7.04378944266767	7.13663421235674	6.73708459595024	6.81924051095709	6.85382773290588	6.79417645124947	6.5556854611877	6.68848880909874
ENSSMAG00000016047	7.03837910989247	7.0711399560833	7.00855998134979	6.66496602992187	6.77323857373194	6.69049152581199	6.77233228896496	6.76687683601148	6.63727362982402
ENSSMAG00000016051	8.82282712319605	7.99503866477702	8.87158474038501	7.44221801849677	7.30152334620715	7.49895647729281	7.06025633738587	7.13780408805465	7.17562489858794
ENSSMAG00000016059	7.34046257308674	7.4962786390602	7.56337455276372	7.12631822252795	7.04633335924661	7.06787677181801	6.99782402156214	6.88746010768281	7.08269326817949
ENSSMAG00000016060	7.8094578395006	8.13952828056136	7.91615829460841	7.21550942803973	7.16861533091042	7.41554343522008	7.48676145218354	7.1903575419502	7.24837639545291
ENSSMAG00000016075	12.5115394897237	12.1965722454091	12.5766369216549	9.7574657730735	10.1246412645381	10.2677492830058	9.62548576125371	9.15687257372645	9.76908138600361
ENSSMAG00000016088	7.60330903472724	7.63474149895597	6.92082864600431	6.71403139004342	6.77323857373194	6.76572575277819	6.5251600969997	6.67150858549398	6.58042672261544
ENSSMAG00000016093	6.56494340609349	6.7612232311899	7.12464889844584	6.39331328283324	6.27666786951065	6.57094095049838	6.27022194470531	6.09341491434893	6.09341491434893
ENSSMAG00000016130	7.71447789999371	6.26176596695663	7.66740890854062	6.09341491434893	6.27666786951065	6.27460872195504	6.09341491434893	6.09341491434893	6.39252954814555
ENSSMAG00000016154	8.81982491805707	9.29694452280485	9.16061617591305	8.24213729254868	8.22184935600975	8.21254982999614	8.61334919444604	8.12656732011631	8.02249761257834
ENSSMAG00000016158	8.30773380456903	8.74855431177612	8.60072069771854	7.89732926013955	7.87490961857245	7.80448015671521	8.07229843248682	7.76225702469978	7.64104886113526
ENSSMAG00000016177	8.20259934408354	7.4962786390602	8.55572406419824	7.01192491611811	7.01281638206894	7.08338533437234	6.70175877426439	6.52165359384826	6.63727362982402
ENSSMAG00000016186	11.9030002016655	11.2850029965485	11.9895419104981	9.641986333892	10.1889963903174	10.8078799111154	8.9039677431369	8.98630235601898	9.71243118212747
ENSSMAG00000016195	7.32035074535953	7.02977120334653	7.523742790965	6.78072981847079	6.74893363791953	6.76572575277819	6.27022194470531	6.09341491434893	6.26631481273124
ENSSMAG00000016232	7.21310432957853	7.0711399560833	7.45717176577065	6.78072981847079	6.99552704382668	6.95030976929924	6.5251600969997	6.5556854611877	6.54924050201588
ENSSMAG00000016276	8.69402021378386	8.56361466767746	8.71180869774028	7.82356604172902	7.87490961857245	7.7812273279836	7.11838167463567	7.24008351457234	7.2005093522981
ENSSMAG00000016286	8.22150351820049	8.22751406695349	8.37517745207931	7.47086901121546	7.49334458324535	7.54799041212793	6.98143638970066	7.08196203298937	7.02473791506906
ENSSMAG00000016301	7.6565314107557	6.87394516648908	7.83269001186826	6.58169529690426	6.57632506986551	6.49752056566776	6.55946602940159	6.5556854611877	6.47911259471407
ENSSMAG00000016336	9.52806436447247	8.6557966268841	9.28023815778824	8.20698068874142	8.03447178823639	7.98926145907001	8.35149207159297	7.90267390200607	8.07969382211461
ENSSMAG00000016339	8.09853461651977	6.67302508484888	7.60913848733443	7.04200974346781	6.90284003388391	6.71664398210532	6.98143638970066	6.72111903074858	6.91208170825957
ENSSMAG00000016363	9.13322391871768	7.29610951323785	8.69285101990388	7.70745128235173	7.54372790689879	7.47870631698159	7.7746552104081	7.42707242599718	7.48615048461391
ENSSMAG00000016421	9.17807730916005	9.24635692942101	9.42289543027453	7.84413266218852	8.02138048400814	7.95581784331008	7.10421193486863	7.13780408805465	7.27143817151024
ENSSMAG00000016423	8.35093984385577	8.32316456218111	8.11790548537791	7.6203481235885	7.69117141524476	7.76546910070754	7.50590827372811	7.44698233240281	7.55767660118173
ENSSMAG00000016568	12.1828609695567	12.3808696865467	11.9392105977334	10.0632708965705	10.4678521410718	10.6606544215749	6.81531048715828	6.76687683601148	7.09658444089791
ENSSMAG00000016572	7.44451314898639	7.19633424983762	7.86916532080378	6.09341491434893	6.35240009993566	6.40684136210328	6.39927224255213	6.5556854611877	6.58042672261544
ENSSMAG00000016669	7.43547241939656	6.90777650802235	7.28985555018271	6.66496602992187	6.90284003388391	6.81123917366733	6.70175877426439	6.72111903074858	6.58042672261544
ENSSMAG00000016759	7.28939995041365	7.52200852306759	7.53976703853465	6.78072981847079	6.90284003388391	6.87417680277036	6.64943028110508	6.69685321487977	6.71242824912017
ENSSMAG00000016816	9.05680921730549	8.7356820271262	9.03976298924219	8.10643300513635	8.03447178823639	8.22906033555121	7.8187889692064	8.05236028000668	8.01663263216394
ENSSMAG00000016867	8.19304285176268	7.24196835615609	8.17077523461178	7.44221801849677	7.16861533091042	7.06787677181801	7.4770590886529	7.1644603245424	7.2005093522981
ENSSMAG00000016892	8.60907851197375	8.48816671826328	8.42653179626857	7.84413266218852	7.93277238454472	7.76546910070754	8.05452717587901	7.51387828134259	7.57485441835526
ENSSMAG00000016993	7.87912640649542	7.92506686500474	8.01577265039756	7.2857275160633	7.3962280438314	7.34831164693104	7.24906867223641	6.88746010768281	7.02473791506906
ENSSMAG00000017029	7.14238140691299	6.97115044111408	7.21636729442664	6.43950111779077	6.54079823573166	6.40684136210328	6.09341491434893	6.26877718668123	6.09341491434893
ENSSMAG00000017068	8.59498153950242	8.12426131075088	8.052463865826	7.2394921480417	7.38486070030149	7.34831164693104	7.46726820488519	7.26400224017232	7.31598716505015
ENSSMAG00000017114	7.28939995041365	7.16057724008307	7.00855998134979	6.73708459595024	6.77323857373194	6.60358298592636	6.67621370515793	6.39677909316201	6.54924050201588
ENSSMAG00000017197	8.06717786790712	7.72318657942241	7.86916532080378	7.38246423626412	7.30152334620715	7.31295208551693	7.48676145218354	7.343387351269	7.31598716505015
ENSSMAG00000017219	7.78308846603272	6.26176596695663	7.28985555018271	6.09341491434893	6.09341491434893	6.09341491434893	6.09341491434893	6.09341491434893	6.09341491434893
ENSSMAG00000017271	7.50573882951783	7.4962786390602	7.16013389181783	6.61100946855237	6.88284737240486	6.95030976929924	6.59133873070808	6.9234454096462	6.96236792527267
ENSSMAG00000017274	9.39709139244386	9.41102834130626	9.56956703764447	8.60403923343787	8.73358510176291	8.45001328333397	8.82939078395086	8.34542885811675	8.43452127089314
ENSSMAG00000017303	8.2989198066255	7.67242106597096	8.18015874329965	7.60377144844711	7.49334458324535	7.28866133390587	7.63979523857117	7.343387351269	7.48615048461391
ENSSMAG00000017308	8.5517882190394	8.80195389233155	8.03686974933985	7.34061462490167	7.46194979428659	7.46843642035011	7.11838167463567	7.09626091104132	7.16292529675795
ENSSMAG00000017342	8.93786066832806	8.9199963972852	9.02232838363937	8.29077153949883	8.27151498859272	7.97599167146174	8.20620883515508	7.88934281695526	7.96869638588915
ENSSMAG00000017346	8.007590196845	7.09763874444698	7.93899662336133	7.11282473888946	7.07855602816905	6.85382773290588	7.33089948800856	6.97438951480162	7.11025669816312
ENSSMAG00000017351	7.59549734196823	7.7302615058452	8.052463865826	6.98068146376666	6.86228275303601	7.08338533437234	6.48778588959282	6.69685321487977	6.71242824912017
ENSSMAG00000017445	9.15464924120619	8.87105464510618	8.829029952817	7.79558457634955	7.97445330223228	7.96257892339192	7.23679490565464	7.45679851814275	7.33753248528907
ENSSMAG00000017458	8.22150351820049	8.04505775432791	7.87513930863001	7.17834387796241	7.53383525441819	7.42633635474513	7.31961683580001	7.53225574738902	7.60843720631143
ENSSMAG00000017487	8.22150351820049	8.02860495161123	8.16605775192893	7.69209626560576	7.49334458324535	7.38247675069313	7.66476280443274	7.38607935956681	7.45806208147411
ENSSMAG00000017539	7.49720281223839	9.43865443132493	9.5881371197913	6.26676892438402	6.09341491434893	6.27460872195504	6.09341491434893	6.09341491434893	6.09341491434893
ENSSMAG00000017545	8.7038666254194	7.21942763229299	7.4826201162029	7.12631822252795	6.99552704382668	6.89396068221285	7.0898082508125	7.00659529988372	7.00959385186226
ENSSMAG00000017594	7.91550900188965	7.3866797972976	7.86916532080378	6.39331328283324	6.35240009993566	6.57094095049838	6.34330183413871	6.44349587413425	6.26631481273124
ENSSMAG00000017688	6.56494340609349	6.81995472383086	6.98039530292651	6.5504292287532	6.41039380714239	6.4550928872748	6.27022194470531	6.44349587413425	6.33778640872148
ENSSMAG00000017726	7.15455557852232	6.62310957486137	7.31972756096501	6.43950111779077	6.57632506986551	6.49752056566776	6.27022194470531	6.34126242244356	6.43859774816007
ENSSMAG00000017763	7.36018083044988	6.38467806179458	7.67448834558556	6.09341491434893	6.35240009993566	6.27460872195504	6.34330183413871	6.39677909316201	6.33778640872148
ENSSMAG00000017767	7.78973564278465	8.30992008655364	8.09313254962353	7.04200974346781	7.10960925287943	7.00280285386481	7.06025633738587	6.95778002481617	6.83918795344532
ENSSMAG00000017776	7.10482792368458	6.81995472383086	6.87282694081472	6.48012080304998	6.41039380714239	6.09341491434893	6.27022194470531	6.26877718668123	6.39252954814555
ENSSMAG00000017852	6.95085336982079	6.09341491434893	6.46026405473954	6.26676892438402	6.09341491434893	6.27460872195504	6.09341491434893	6.26877718668123	6.26631481273124
ENSSMAG00000017860	7.68586747069892	6.90777650802235	7.439862099867	6.71403139004342	6.66946695834746	6.5358037983354	6.72621581136865	6.8298505759482	6.85812586098488
ENSSMAG00000017872	8.98666657586358	9.5128859986475	9.36715809535519	8.3962416821739	8.41501515659731	8.26678960067199	8.71117925136616	8.37325525369651	8.33732625617868
ENSSMAG00000017878	7.40787416882345	7.0009950459017	7.2796933802703	6.84110634181755	6.74893363791953	6.69049152581199	7.0898082508125	6.69685321487977	6.73542379471351
ENSSMAG00000017892	6.99581275320849	6.74037128324157	6.87282694081472	6.61100946855237	6.66946695834746	6.49752056566776	6.64943028110508	6.61694834271119	6.60966629314412
ENSSMAG00000017939	7.14238140691299	6.50462966695501	7.02228167247018	6.26676892438402	6.09341491434893	6.40684136210328	6.09341491434893	6.26877718668123	6.09341491434893
ENSSMAG00000018144	10.7230405001171	10.7395705529259	11.1380001985278	8.96098559668274	9.00762254889891	8.94134712501233	8.75407241352814	8.18616105048197	8.51712596577579
ENSSMAG00000018285	8.97058762507089	8.30547546281373	8.71806997712233	7.78134427236411	7.83729964930771	7.6311295203462	8.06640234547979	7.67731747694488	7.91246045649231
ENSSMAG00000018294	7.02443533959121	7.05757571064734	7.12464889844584	6.73708459595024	6.66946695834746	6.60358298592636	6.62121961045715	6.5556854611877	6.47911259471407
ENSSMAG00000018349	10.0223949868131	10.3025393758716	10.3005905925715	8.6339156611388	8.70645477677786	9.2184771097309	8.54944657109219	8.60059782461516	8.90789597108356
ENSSMAG00000018423	8.56633979082164	8.28754502684586	8.516443228769	7.60377144844711	7.70833284351526	7.708595824239	7.39607479679768	7.47616367396486	7.25997618328032
ENSSMAG00000018455	13.610022522186	13.754914446131	13.2652511160038	11.0208632560414	12.1468630061265	11.645856600252	9.92437100229517	9.48155835340729	10.4161622795684
ENSSMAG00000018634	7.78308846603272	6.83842529284312	7.83884613795774	6.87857505945725	6.74893363791953	6.69049152581199	6.7497067853942	6.78855200580419	6.60966629314412
ENSSMAG00000018705	7.95663775004037	6.71877690236736	7.5864903986876	6.09341491434893	6.27666786951065	6.27460872195504	6.34330183413871	6.26877718668123	6.26631481273124
ENSSMAG00000018713	7.09194448860202	7.30658668080651	7.03577716358546	6.80147407756938	6.72362596056894	6.89396068221285	6.70175877426439	6.58730445690599	6.77896040829495
ENSSMAG00000018726	8.34668236380984	7.84448576620758	7.966963508922	7.48025096701925	7.41859570883707	7.42633635474513	7.58815187773996	7.38607935956681	7.34813426648163
ENSSMAG00000018748	7.77640394153834	7.40575822006691	7.86916532080378	7.11282473888946	6.90284003388391	7.19849863863459	7.11838167463567	7.22789592515828	7.16292529675795
ENSSMAG00000018802	12.8056107568887	12.62365977357	12.940217793393	10.2212753071145	10.4371131817276	10.5733190326399	9.93657546558172	9.29490183289035	9.88961933007075
ENSSMAG00000018843	7.8288606073734	7.14833979302799	7.51564183368269	7.17834387796241	7.15422355974652	6.96820024853609	7.21176090630791	6.8298505759482	6.94597220585171
ENSSMAG00000018934	7.14238140691299	6.97115044111408	7.1716587234243	6.66496602992187	6.79664510848916	6.81123917366733	6.77233228896496	6.58730445690599	6.6634862508774
ENSSMAG00000018980	6.90309795731871	7.16057724008307	6.63580725610813	6.26676892438402	6.4591868271329	6.3494938002313	6.27022194470531	6.34126242244356	6.09341491434893
ENSSMAG00000019003	7.14238140691299	7.08449142829839	7.06212768505596	6.61100946855237	6.60932770296901	6.57094095049838	6.70175877426439	6.69685321487977	6.71242824912017
ENSSMAG00000019049	7.8913745522683	7.46992169818297	7.96142037364796	7.16561514003889	7.25056067840365	7.26375342464399	6.7497067853942	6.9234454096462	6.75757377109727
ENSSMAG00000019074	10.1603466559647	10.2009058747206	9.94262263607839	8.9135904915297	9.13392362814745	9.05887376152158	8.67437830332334	9.12808904824082	8.81451521910085
ENSSMAG00000019131	7.28939995041365	7.30658668080651	7.24855332468877	6.80147407756938	6.95977942519607	6.85382773290588	7.01388345503165	6.94080617942899	6.81971202261362
ENSSMAG00000019176	6.77741898757446	6.42954729783624	6.93616059994562	6.09341491434893	6.35240009993566	6.09341491434893	6.27022194470531	6.09341491434893	6.09341491434893
ENSSMAG00000019191	8.2989198066255	8.2509307153533	8.38720582358116	7.80965699676958	7.37336649796882	7.69182501885573	7.82598895910293	7.74726440493835	7.57485441835526
ENSSMAG00000019197	8.22150351820049	8.04505775432791	8.23058579490396	7.60377144844711	7.66494261719403	7.53835763470178	7.7746552104081	7.43707434960106	7.49535243878434
ENSSMAG00000019201	7.13003959301878	7.32721474053923	7.3391554342418	6.84110634181755	6.92230241560085	6.60358298592636	6.7497067853942	6.39677909316201	6.58042672261544
ENSSMAG00000019242	7.64907883741847	7.61152102054268	8.01577265039756	7.12631822252795	7.30152334620715	7.37121489579679	6.81531048715828	6.8298505759482	6.71242824912017
ENSSMAG00000019253	9.54965591385549	9.66735245073162	9.58981332857125	8.68110766937617	8.78997466500743	8.468388401324	8.77502624185418	8.36865795603561	8.49694681933575
ENSSMAG00000019336	9.4382507333885	10.1013614798723	9.88932915761896	8.73360703418962	8.67877532613802	8.62336151896746	8.95661789912641	8.72278167096889	8.45565494517374
ENSSMAG00000019358	8.19304285176268	7.92506686500474	8.18947455017743	7.44221801849677	7.47251715043339	7.26375342464399	7.4770590886529	7.25211732922632	7.23663449319231
ENSSMAG00000019418	6.90309795731871	6.90777650802235	6.70435096983641	6.33842746941822	6.09341491434893	6.27460872195504	6.48778588959282	6.26877718668123	6.43859774816007
ENSSMAG00000019449	6.69285582759709	6.81995472383086	7.11249909716483	6.26676892438402	6.27666786951065	6.5358037983354	6.34330183413871	6.44349587413425	6.51567608439249
ENSSMAG00000019508	6.86945169375127	6.71877690236736	7.02228167247018	6.09341491434893	6.27666786951065	6.60358298592636	6.09341491434893	6.26877718668123	6.39252954814555
ENSSMAG00000019539	9.39310823631341	7.95470290625119	9.29475816695944	7.50791633512087	7.5238526426055	7.53835763470178	7.46726820488519	7.41697433258376	7.43891666594114
ENSSMAG00000019563	7.03837910989247	7.13593364075283	7.4826201162029	6.51677857124754	6.54079823573166	6.57094095049838	6.70175877426439	6.67150858549398	6.68848880909874
ENSSMAG00000019582	7.68586747069892	7.66498356862583	7.77581573333114	6.89659394573444	7.01281638206894	7.08338533437234	6.67621370515793	6.67150858549398	6.75757377109727
ENSSMAG00000019589	7.43547241939656	7.19633424983762	7.55556125033411	6.94815081050098	6.79664510848916	6.95030976929924	7.11838167463567	6.9234454096462	6.85812586098488
ENSSMAG00000019635	6.85201376982426	6.71877690236736	6.80328108105434	6.26676892438402	6.27666786951065	6.60358298592636	6.09341491434893	6.26877718668123	6.09341491434893
ENSSMAG00000019665	6.79687059399012	6.69636006603074	7.02228167247018	6.39331328283324	6.35240009993566	6.49752056566776	6.34330183413871	6.34126242244356	6.33778640872148
ENSSMAG00000019726	9.77690312517946	9.23059265897978	9.58981332857125	8.65226040910028	8.56206190177664	8.52642613827366	8.49520242772922	8.15941467402299	8.19204588559124
ENSSMAG00000019738	6.79687059399012	6.92412428951951	6.889181928597	6.26676892438402	6.09341491434893	6.3494938002313	6.34330183413871	6.26877718668123	6.26631481273124
ENSSMAG00000019779	6.8157589567254	6.42954729783624	6.76557918060342	6.33842746941822	6.27666786951065	6.3494938002313	6.09341491434893	6.34126242244356	6.26631481273124
ENSSMAG00000019838	9.44979389034037	9.95549811314923	9.53864562266722	8.92857610255387	8.91321313917277	8.68693127715512	9.06475142333854	8.43600059187696	8.56435713020193
ENSSMAG00000019891	8.13416823778142	8.70626940405384	8.46473099048244	7.59539079099137	7.46194979428659	7.42633635474513	8.04854751016202	7.84150073262425	7.52249864004068
ENSSMAG00000019893	9.77538031972052	9.60617772764378	9.48556299019159	7.69209626560576	7.77456762396357	7.66620437727208	7.59692498801727	7.55033043090489	7.68054512449153
ENSSMAG00000019973	7.03837910989247	7.01551026758034	7.00855998134979	6.5504292287532	6.74893363791953	6.78888326481279	6.83579531891753	6.61694834271119	6.75757377109727
ENSSMAG00000020045	7.67860316706266	7.35738219357718	7.57883822981361	7.11282473888946	7.12473101587436	6.98569016031922	7.0898082508125	7.17750030047012	7.00959385186226
ENSSMAG00000020075	7.64907883741847	7.53045196570224	7.53178417565077	7.16561514003889	7.13959882587238	7.0520796441022	7.13232720839093	6.8298505759482	6.96236792527267
ENSSMAG00000020169	6.64542198442336	6.53732941212653	6.58454674339617	6.09341491434893	6.09341491434893	6.27460872195504	6.27022194470531	6.09341491434893	6.09341491434893
ENSSMAG00000020188	6.71514626846507	6.7612232311899	6.95118869063186	6.09341491434893	6.09341491434893	6.4550928872748	6.27022194470531	6.09341491434893	6.09341491434893
ENSSMAG00000020235	8.52220575490895	9.04696236006204	8.77317022065403	7.7150534649186	7.86748031863134	7.58570496321726	7.62284139720945	7.36495668899559	7.31598716505015
ENSSMAG00000020254	6.93526870880074	6.09341491434893	7.20539013434624	6.26676892438402	6.27666786951065	6.09341491434893	6.09341491434893	6.09341491434893	6.33778640872148
ENSSMAG00000020316	7.62642466736879	7.45198308439641	7.5864903986876	6.80147407756938	6.74893363791953	6.69049152581199	6.09341491434893	6.09341491434893	6.09341491434893
ENSSMAG00000020351	9.61593971787607	10.3884329448628	9.70094352472669	8.41375655814289	8.57073992612129	8.4638182212383	8.51212695105369	8.13210061836936	8.22242515981588
ENSSMAG00000020406	6.64542198442336	7.05757571064734	7.13663421235674	6.33842746941822	6.50208875971019	6.49752056566776	6.09341491434893	6.44349587413425	6.47911259471407
ENSSMAG00000020445	9.83943528770559	9.60964628560112	10.1424634535999	8.74386955192328	8.80462916083153	8.76611523249543	8.43867447445984	8.1485586559223	8.30013370087442
ENSSMAG00000020461	7.34046257308674	6.97115044111408	7.19428241557968	6.71403139004342	6.72362596056894	6.81123917366733	6.96470182876809	6.72111903074858	6.63727362982402
ENSSMAG00000020535	9.3526465417041	9.60095896078969	9.37107344148259	8.46496142825023	8.64643851976461	8.52204957921694	8.64801411053485	8.31220586758242	8.42167858196935
ENSSMAG00000020642	8.48428934553364	8.8592829106913	8.65085017122386	8.05015714290028	8.06661747877233	7.80448015671521	8.16857220243487	7.74726440493835	7.71119671161756
ENSSMAG00000020715	7.86675392394203	7.26398916138195	7.23794528508856	6.09341491434893	6.54079823573166	6.4550928872748	6.34330183413871	6.48457905138737	6.54924050201588
ENSSMAG00000020722	7.59549734196823	7.34742620465336	7.26942425065495	7.05665218062455	6.99552704382668	7.06787677181801	6.81531048715828	6.95778002481617	6.85812586098488
ENSSMAG00000020774	7.53095233294933	6.46901130736067	6.52701324761049	6.26676892438402	6.41039380714239	6.4550928872748	6.09341491434893	6.44349587413425	6.09341491434893
ENSSMAG00000020801	9.80254498595261	9.59746910115501	9.42853790535647	8.81687229414951	8.77516237254185	8.80227377804814	8.5777758512287	8.41392965744806	8.43025410068249
ENSSMAG00000020837	7.29982495347805	6.87394516648908	7.3391554342418	6.63868699598621	6.69718903586453	6.71664398210532	6.79417645124947	6.69685321487977	6.60966629314412
ENSSMAG00000020952	7.03837910989247	6.56771493381038	6.98039530292651	6.26676892438402	6.27666786951065	6.40684136210328	6.09341491434893	6.58730445690599	6.51567608439249
ENSSMAG00000020963	7.10482792368458	7.0711399560833	7.1716587234243	6.71403139004342	6.69718903586453	6.87417680277036	6.39927224255213	6.69685321487977	6.47911259471407
ENSSMAG00000020983	8.58787770089092	8.7517535933754	8.40307599202625	7.90381859733078	7.93981738615963	7.92839811490433	8.00587579895312	7.89602651464273	7.93149172193579
ENSSMAG00000021095	8.29449052706741	7.7442846238897	8.52367088177541	7.15270590830154	7.3499829847809	7.6311295203462	6.87502097852186	6.74442698651857	6.71242824912017
ENSSMAG00000021110	8.84070437580615	8.61048814776203	8.76111553724824	7.36175437531719	7.51377806310848	7.47870631698159	7.40654608291102	7.20303854236526	7.31598716505015
ENSSMAG00000021195	7.61877183159752	6.42954729783624	6.96592875954389	6.09341491434893	6.27666786951065	6.4550928872748	6.39927224255213	6.09341491434893	6.43859774816007
ENSSMAG00000021196	6.46680929971076	6.67302508484888	6.83893624318611	6.39331328283324	6.41039380714239	6.3494938002313	6.09341491434893	6.26877718668123	6.26631481273124
ENSSMAG00000021201	7.57173018175625	7.39626294523676	7.439862099867	6.73708459595024	6.95977942519607	6.81123917366733	6.27022194470531	6.44349587413425	6.51567608439249
ENSSMAG00000021348	8.87866213273308	8.68294747930429	8.90197949581026	7.97913610650092	7.96760301854116	7.96257892339192	7.84733425382402	7.74726440493835	7.6882843196606
ENSSMAG00000021378	7.3795242768411	7.26398916138195	7.439862099867	6.78072981847079	6.69718903586453	6.76572575277819	6.89384777053477	6.58730445690599	6.71242824912017
ENSSMAG00000021401	7.44451314898639	7.2530418301882	7.30987003167922	6.58169529690426	6.35240009993566	6.74168037262514	6.59133873070808	6.88746010768281	6.63727362982402
ENSSMAG00000021409	8.42532471219101	7.98364684032247	8.33011413896219	7.53489478646503	7.61061201795597	7.60409498933576	7.63134992391947	7.57690031608733	7.55767660118173
ENSSMAG00000021414	8.86709347950885	8.54514493253638	8.61763686481343	7.51698341929036	7.71681957858715	7.39361665960493	7.48676145218354	7.51387828134259	7.36901077944162
ENSSMAG00000021415	9.36287116113661	9.4268806829563	9.50525817352224	8.50211890898125	8.32457446494868	8.59873540831095	8.1794378568115	8.0105248032555	8.24720954598823
ENSSMAG00000021422	7.02443533959121	7.04378944266767	7.16013389181783	6.39331328283324	6.27666786951065	6.27460872195504	6.5251600969997	6.44349587413425	6.39252954814555
ENSSMAG00000021446	7.76968157857617	7.33737122345598	7.64590492238989	6.82158240221487	6.79664510848916	6.93199282607391	6.87502097852186	6.69685321487977	6.79965331119099
ENSSMAG00000021648	6.56494340609349	6.5962063060698	6.63580725610813	6.09341491434893	6.09341491434893	6.27460872195504	6.34330183413871	6.26877718668123	6.33778640872148
ENSSMAG00000021917	7.61877183159752	7.01551026758034	7.61658776252912	6.80147407756938	6.69718903586453	6.87417680277036	6.64943028110508	6.9234454096462	7.03960746448636
ENSSMAG00000022063	6.79687059399012	6.95579256264591	7.74963916225908	6.26676892438402	6.09341491434893	6.40684136210328	6.27022194470531	6.09341491434893	6.33778640872148
ENSSMAG00000022068	10.2603560221625	10.2100352671091	10.137907044505	9.19379082661647	9.4308940812742	9.34495040827417	8.56166046944758	8.73336568898683	8.62856453535237
ENSSMAG00000022084	9.28969202183348	9.21235720255908	9.39434032187577	8.26668053423768	8.64643851976461	8.50439962320433	7.648178446338	7.69322855321591	7.64104886113526
ENSSMAG00000022088	6.886470896891	6.09341491434893	6.96592875954389	6.43950111779077	6.35240009993566	6.27460872195504	6.34330183413871	6.34126242244356	6.26631481273124
ENSSMAG00000022100	7.53922935419006	7.61931416976573	7.24855332468877	6.61100946855237	6.79664510848916	6.76572575277819	6.83579531891753	6.88746010768281	7.22474592907527
ENSSMAG00000022599	6.90309795731871	7.14833979302799	7.19428241557968	6.39331328283324	6.41039380714239	6.40684136210328	6.5251600969997	6.44349587413425	6.33778640872148
ENSSMAG00000022669	7.31014093886708	7.2530418301882	7.40436534091774	7.19089853660586	6.81924051095709	6.83286650508498	7.0898082508125	6.86877645155439	6.91208170825957
ENSSMAG00000023123	7.14238140691299	6.94012311227785	7.04905616017401	6.39331328283324	6.69718903586453	6.57094095049838	6.72621581136865	6.52165359384826	6.54924050201588
ENSSMAG00000023246	6.96612840177663	6.71877690236736	6.80328108105434	6.43950111779077	6.4591868271329	6.5358037983354	6.59133873070808	6.58730445690599	6.54924050201588
ENSSMAG00000023556	8.2721169032611	6.71877690236736	7.67448834558556	7.04200974346781	6.57632506986551	6.60358298592636	6.77233228896496	6.58730445690599	6.68848880909874
ENSSMAG00000023602	9.40304515878865	9.80968813747045	9.70094352472669	8.08422099171141	8.06661747877233	7.708595824239	8.50791575488916	8.03460074262163	8.19715881468357
ENSSMAG00000023613	6.736619283404	6.64865592662217	6.70435096983641	6.43950111779077	6.41039380714239	6.40684136210328	6.34330183413871	6.26877718668123	6.43859774816007
ENSSMAG00000023716	8.04044127326413	6.64865592662217	7.93899662336133	6.87857505945725	6.72362596056894	6.89396068221285	6.96470182876809	6.69685321487977	6.8945400210296
ENSSMAG00000023736	8.07771635994119	7.68715364718868	7.41335304267323	6.48012080304998	6.41039380714239	6.3494938002313	6.34330183413871	6.44349587413425	6.26631481273124
ENSSMAG00000023777	8.58431176375212	8.01751568783644	8.42653179626857	7.73756776075527	7.4074719552908	7.37121489579679	7.61426852017461	7.61137101859453	7.31598716505015
ENSSMAG00000024066	11.110264790676	11.1519362546314	10.8651099345673	9.87194280159636	10.0721781192682	9.9422455090302	9.93961036082032	9.95042976952917	9.8156825189723
ENSSMAG00000024144	7.2574404437408	6.33136456226489	7.38615304211641	6.5504292287532	6.35240009993566	6.40684136210328	6.48778588959282	6.34126242244356	6.09341491434893
ENSSMAG00000024385	7.87912640649542	8.3832732257556	8.29206327418448	7.6203481235885	7.76648895583852	7.50894110056525	7.5340106969933	7.42707242599718	7.50447673998126
ENSSMAG00000024476	9.21928683099388	6.09341491434893	8.55219997206414	6.09341491434893	6.09341491434893	6.3494938002313	6.34330183413871	6.09341491434893	6.09341491434893
ENSSMAG00000024609	7.57970885630457	7.70170103144117	7.63864615489687	6.89659394573444	7.02974533939215	6.93199282607391	6.79417645124947	6.90567268295591	6.51567608439249
ENSSMAG00000024854	9.65957322100638	9.30555983803814	9.57296153201391	8.65226040910028	8.7142613250366	8.56518881999022	8.66314175095545	8.52081356581763	8.54487804036962
ENSSMAG00000024919	6.77741898757446	6.69636006603074	6.70435096983641	6.43950111779077	6.41039380714239	6.3494938002313	6.48778588959282	6.09341491434893	6.51567608439249
ENSSMAG00000025028	7.76292087568742	8.30547546281373	7.4485522578394	7.31902188943141	7.22403220830572	6.85382773290588	7.54322017916485	7.17750030047012	7.37929101949358
ENSSMAG00000025046	6.98110994081992	7.04378944266767	6.80328108105434	6.61100946855237	6.54079823573166	6.57094095049838	6.59133873070808	6.67150858549398	6.6634862508774
ENSSMAG00000025390	7.60330903472724	7.83160036221708	7.28985555018271	6.78072981847079	6.90284003388391	6.78888326481279	6.59133873070808	6.97438951480162	6.85812586098488
ENSSMAG00000025524	7.43547241939656	6.38467806179458	7.38615304211641	6.26676892438402	6.09341491434893	6.27460872195504	6.27022194470531	6.34126242244356	6.33778640872148
ENSSMAG00000025725	8.26759593889571	8.02860495161123	8.15657063399473	7.43249300866188	7.46194979428659	7.33666298920254	7.36400790503395	7.12417261375899	7.21270590500956
ENSSMAG00000025744	7.56369391972455	7.39626294523676	7.32948857973046	6.5504292287532	6.57632506986551	6.66306888286295	6.67621370515793	7.02222710591225	6.99416125223631
ENSSMAG00000025845	7.64907883741847	7.32721474053923	7.29991354557224	6.91417829632971	6.86228275303601	7.0520796441022	6.79417645124947	6.94080617942899	6.91208170825957
ENSSMAG00000025885	12.8521265047148	11.9438812412046	13.3378083357037	9.87194280159636	10.343197142834	10.2677492830058	6.96470182876809	8.30739056330513	8.04568785479532
ENSSMAG00000025900	7.74240354475576	7.4244929712179	7.54769239981434	6.5504292287532	6.6402638328448	6.57094095049838	6.62121961045715	6.39677909316201	6.58042672261544
ENSSMAG00000026070	6.93526870880074	6.09341491434893	6.98039530292651	6.33842746941822	6.09341491434893	6.27460872195504	6.34330183413871	6.26877718668123	6.26631481273124
ENSSMAG00000026303	7.85425417786121	6.38467806179458	7.34873037640799	6.43950111779077	6.35240009993566	6.40684136210328	6.09341491434893	6.39677909316201	6.26631481273124
ENSSMAG00000026389	9.76774179056519	6.42954729783624	8.55219997206414	6.33842746941822	6.27666786951065	6.4550928872748	6.34330183413871	6.26877718668123	6.26631481273124
ENSSMAG00000026421	7.20168737155472	7.18456910267713	7.19428241557968	6.91417829632971	6.77323857373194	6.93199282607391	6.64943028110508	6.52165359384826	6.68848880909874
ENSSMAG00000026530	10.8989985341283	10.1579089219709	10.9634358727081	9.42932475754039	9.22034105282763	9.19175858709063	9.31868631714681	8.96566533776791	8.96104336784004
ENSSMAG00000026637	8.11392800474181	7.6270540426928	7.795076046698	7.09912061222582	7.12473101587436	7.08338533437234	7.02963177520762	6.78855200580419	7.12371890210434
ENSSMAG00000026824	7.81596032886032	7.28551964715626	7.46572201891701	6.99645551971369	6.97785593334847	7.00280285386481	7.17290634812263	6.88746010768281	7.00959385186226
ENSSMAG00000026899	12.515171928882	12.3441423689832	12.8157004060919	11.0392692681429	11.1472129419218	11.3461785187483	10.8034312636676	10.7504741624466	11.1739284101819
ENSSMAG00000027033	8.96247787998555	9.52396880171252	9.23360375708463	8.47746199504354	8.54011978021853	8.4638182212383	8.48665952623953	8.05822504949147	8.02833534539554
ENSSMAG00000027081	11.7024895919978	9.85705567043615	12.0011519247469	6.51677857124754	6.27666786951065	6.40684136210328	6.27022194470531	6.34126242244356	6.33778640872148
ENSSMAG00000027117	7.99083625656524	7.27481395526996	7.28985555018271	6.87857505945725	6.97785593334847	6.93199282607391	6.98143638970066	7.1103278864696	6.73542379471351
ENSSMAG00000027187	7.7354842409126	7.64237737536196	7.81403047149372	7.25126048964566	7.22403220830572	7.17106898233803	7.30820502999973	7.13780408805465	7.27143817151024
ENSSMAG00000027229	7.26821087708487	7.30658668080651	7.32948857973046	6.78072981847079	6.88284737240486	6.76572575277819	6.96470182876809	6.48457905138737	6.79965331119099
ENSSMAG00000027597	8.76150261771605	8.92282217761893	8.58359084837036	6.89659394573444	7.12473101587436	7.19849863863459	6.39927224255213	6.09341491434893	6.54924050201588
ENSSMAG00000027780	7.01025039343285	7.08449142829839	7.00855998134979	6.48012080304998	6.50208875971019	6.57094095049838	6.39927224255213	6.6449360693336	6.79965331119099
ENSSMAG00000027838	8.64369365089394	7.45198308439641	8.49820235972272	7.31902188943141	7.27637537803179	7.33666298920254	7.42717819663394	7.70110288774786	7.56629870255164
ENSSMAG00000028038	9.30463482649879	9.17044063167072	9.09318123338232	8.28598864912196	8.47206335717597	8.20142497180143	8.25814905902958	7.70110288774786	7.90605066118709
ENSSMAG00000028110	7.46236646322747	7.5957713351717	7.8265022775472	7.17834387796241	7.26355418309037	7.11358995935058	7.13232720839093	6.86877645155439	7.15004570739529
ENSSMAG00000028158	8.96518638939353	8.92564221132306	9.23575737753162	8.35596741728263	8.28765927944954	8.29308738510612	8.5817748805586	8.1485586559223	8.14509460439939
ENSSMAG00000028227	9.74768784101666	9.82614873368185	9.88252543407001	8.7775339414239	8.78258846516713	8.49548699352299	9.24151633692433	8.78847459741906	8.85262820907875
ENSSMAG00000028467	7.13003959301878	6.33136456226489	7.08768138397308	6.09341491434893	6.35240009993566	6.27460872195504	6.27022194470531	6.26877718668123	6.09341491434893
ENSSMAG00000028504	8.33382694728161	8.57821085029103	8.38720582358116	7.69979914205476	7.93981738615963	7.6311295203462	7.5614116140227	7.61137101859453	7.45806208147411
ENSSMAG00000028744	6.83412736168212	6.90777650802235	6.93616059994562	6.66496602992187	6.50208875971019	6.63418239678217	6.55946602940159	6.61694834271119	6.51567608439249
ENSSMAG00000029110	7.22438405134629	7.55539980445732	7.23794528508856	6.66496602992187	6.6402638328448	6.78888326481279	6.79417645124947	6.74442698651857	6.58042672261544
ENSSMAG00000029219	7.29982495347805	6.38467806179458	6.98039530292651	6.61100946855237	6.41039380714239	6.40684136210328	6.5251600969997	6.61694834271119	6.51567608439249
ENSSMAG00000029263	7.2574404437408	7.05757571064734	7.3391554342418	6.73708459595024	6.6402638328448	7.00280285386481	6.81531048715828	6.74442698651857	6.54924050201588
ENSSMAG00000029379	10.04022565274	9.56923713334063	10.1390475065127	8.57348992374829	8.59644501107086	8.95099521807061	8.65181180017831	8.62364420869738	8.81451521910085
ENSSMAG00000029412	6.95085336982079	6.87394516648908	7.03577716358546	6.5504292287532	6.69718903586453	6.69049152581199	6.34330183413871	6.39677909316201	6.33778640872148
ENSSMAG00000029615	9.23052259909153	8.26018087062601	8.95559040614458	7.80264148550943	7.62901191317974	7.54799041212793	7.8187889692064	7.74726440493835	7.74841216237291
ENSSMAG00000029620	7.92146918309738	8.12426131075088	8.07803414755108	7.2394921480417	7.28902996784754	7.45806692898267	7.41691303685287	7.08196203298937	7.24837639545291
ENSSMAG00000029703	8.00203044166127	8.26478149598484	8.52367088177541	7.62854627294821	7.69117141524476	7.71689146634482	6.79417645124947	6.94080617942899	6.92921754699181
ENSSMAG00000030108	7.40787416882345	6.7612232311899	7.14846074898888	6.78072981847079	6.74893363791953	6.66306888286295	6.77233228896496	6.74442698651857	6.81971202261362
ENSSMAG00000030240	8.08816808508899	8.16457650609441	8.25287570737644	7.40276539090665	7.44049513172231	7.47870631698159	7.62284139720945	7.31014173779087	7.02473791506906
ENSSMAG00000030285	7.74240354475576	7.32721474053923	7.86916532080378	7.22757673135091	7.13959882587238	7.3008814308473	7.34205660749877	7.1103278864696	6.96236792527267
ENSSMAG00000030362	7.3985102162502	7.17265183663439	7.46572201891701	6.71403139004342	6.69718903586453	6.63418239678217	6.5251600969997	6.39677909316201	6.51567608439249
ENSSMAG00000030390	8.82582280433388	9.10759303210572	8.97905605382168	7.99727224309536	7.93981738615963	7.6311295203462	8.2933150282532	7.86906925678675	7.98085413460138
ENSSMAG00000030424	7.2574404437408	7.01551026758034	7.5864903986876	6.09341491434893	6.09341491434893	6.27460872195504	6.27022194470531	6.09341491434893	6.43859774816007
ENSSMAG00000030525	9.12117782420289	9.64218209958704	9.18982341382757	6.66496602992187	6.72362596056894	6.69049152581199	6.70175877426439	6.72111903074858	6.97842484066452
ENSSMAG00000030751	8.39689022733207	8.06666647387202	8.33842261191079	7.59539079099137	7.3962280438314	7.40463785683158	7.89572511015245	7.39648026438396	7.53139923752543
ENSSMAG00000031105	9.80999977482223	8.95353173255479	9.57972626913141	8.66676032867024	8.53568821684795	8.71002642650312	8.96570529792955	8.38695226462583	8.58355950666435
ENSSMAG00000031127	7.11752395675674	7.21942763229299	7.10017874318027	6.71403139004342	6.84109865805946	6.81123917366733	6.85568355025149	6.6449360693336	6.47911259471407
ENSSMAG00000032005	8.50338125436159	6.50462966695501	7.966963508922	6.69003171558308	6.4591868271329	6.3494938002313	6.27022194470531	6.09341491434893	6.33778640872148
ENSSMAG00000032293	6.75735441434043	6.7612232311899	6.52701324761049	6.26676892438402	6.27666786951065	6.27460872195504	6.27022194470531	6.48457905138737	6.26631481273124
ENSSMAG00000032625	7.20168737155472	7.16057724008307	7.14846074898888	6.71403139004342	6.74893363791953	6.76572575277819	6.91219938919338	6.67150858549398	6.81971202261362
ENSSMAG00000032719	6.886470896891	6.69636006603074	6.85608707766747	6.33842746941822	6.27666786951065	6.09341491434893	6.27022194470531	6.39677909316201	6.09341491434893
ENSSMAG00000032779	8.72012138952862	8.51124834003297	8.71180869774028	7.86435513454366	7.95378807417675	7.76546910070754	8.12416800979851	7.76968262821094	7.92518060021702
ENSSMAG00000032844	7.16656792609975	6.62310957486137	6.96592875954389	6.61100946855237	6.27666786951065	6.5358037983354	6.70175877426439	6.39677909316201	6.43859774816007
ENSSMAG00000032913	6.66965284532825	6.78140047988054	7.03577716358546	6.09341491434893	6.09341491434893	6.09341491434893	6.09341491434893	6.09341491434893	6.09341491434893
ENSSMAG00000033016	6.71514626846507	6.5962063060698	6.63580725610813	6.26676892438402	6.09341491434893	6.09341491434893	6.09341491434893	6.09341491434893	6.39252954814555
ENSSMAG00000033279	6.95085336982079	6.94012311227785	7.20539013434624	6.51677857124754	6.35240009993566	6.4550928872748	6.62121961045715	6.58730445690599	6.60966629314412
ENSSMAG00000033726	7.33045708953891	7.4962786390602	7.22721778018351	6.94815081050098	7.04633335924661	6.74168037262514	6.34330183413871	6.09341491434893	6.54924050201588
ENSSMAG00000033742	8.77087745138065	7.43373617858254	8.42265106655071	7.07104423172405	7.13959882587238	7.22514219971184	7.30820502999973	7.43707434960106	7.44853258910519
ENSSMAG00000034079	11.4397028321706	11.5377676491236	11.1046231393995	7.78848569955919	8.99814805370924	8.19020374215152	6.98143638970066	6.69685321487977	7.12371890210434
ENSSMAG00000034204	9.01044192232937	8.8681210970811	9.10030984832794	8.0558984711753	8.05385717708845	7.81213161533975	8.31299439697567	7.78439581941904	7.77736016305141
ENSSMAG00000034298	7.91550900188965	7.1105899487023	7.29991354557224	6.5504292287532	6.81924051095709	6.69049152581199	6.7497067853942	6.6449360693336	6.54924050201588
ENSSMAG00000034340	8.23085339898422	8.34494709059995	8.40307599202625	7.6203481235885	7.50360943152004	7.64880145058334	7.5614116140227	7.54133018199449	7.63298334850109
ENSSMAG00000034605	7.14238140691299	7.18456910267713	6.99460162708737	6.58169529690426	6.6402638328448	6.57094095049838	6.72621581136865	6.72111903074858	6.68848880909874
ENSSMAG00000034634	7.40787416882345	7.45198308439641	7.61658776252912	6.93135567268799	7.12473101587436	7.15703998392842	7.02963177520762	6.80952311515578	6.99416125223631
ENSSMAG00000034880	6.66965284532825	6.80096096914778	6.52701324761049	6.26676892438402	6.4591868271329	6.09341491434893	6.27022194470531	6.09341491434893	6.43859774816007
ENSSMAG00000034961	6.86945169375127	6.92412428951951	6.85608707766747	6.48012080304998	6.4591868271329	6.49752056566776	6.70175877426439	6.58730445690599	6.54924050201588
ENSSMAG00000035029	7.11752395675674	7.66498356862583	7.37692494061838	6.73708459595024	6.74893363791953	6.83286650508498	7.02963177520762	7.00659529988372	6.85812586098488
ENSSMAG00000035108	7.78973564278465	6.42954729783624	7.56337455276372	6.43950111779077	6.09341491434893	6.4550928872748	6.27022194470531	6.34126242244356	6.26631481273124
ENSSMAG00000035202	7.97954081591403	7.04378944266767	7.82028255867316	6.96458601075617	6.97785593334847	7.0520796441022	7.17290634812263	7.1644603245424	7.12371890210434
ENSSMAG00000035227	7.35036968952386	7.09763874444698	7.26942425065495	6.75928992189047	6.88284737240486	6.63418239678217	6.83579531891753	6.78855200580419	6.94597220585171
ENSSMAG00000035291	10.9292967904683	10.7324727372641	10.9876340637749	9.95070567408074	10.0068838194041	9.60297788968844	10.2889145557305	9.66284419418176	9.82041753019565
ENSSMAG00000035406	10.5617521531885	10.0716012075788	10.8512920326967	9.38482869581606	9.3017506766135	9.32546211662535	8.888094018445	8.73336568898683	8.81773184423345
ENSSMAG00000035620	7.74928238860837	7.86985205966563	8.052463865826	7.48955171869706	7.30152334620715	7.35982770985516	7.01388345503165	7.1103278864696	7.05421540978243
ENSSMAG00000035972	7.2574404437408	7.45198308439641	7.83884613795774	6.69003171558308	6.50208875971019	6.57094095049838	6.77233228896496	6.61694834271119	6.58042672261544
ENSSMAG00000035978	11.7265881563363	11.1364953030194	11.8751706064072	10.2856339254129	10.390328890471	10.530742210722	10.0461924487064	10.2316607004727	10.293635696639
ENSSMAG00000036345	7.66393583995534	6.33136456226489	7.90457814258422	6.09341491434893	6.27666786951065	6.3494938002313	6.5251600969997	6.26877718668123	6.39252954814555
ENSSMAG00000036387	7.22438405134629	7.08449142829839	7.19428241557968	6.63868699598621	6.6402638328448	6.49752056566776	6.62121961045715	6.44349587413425	6.39252954814555
ENSSMAG00000036420	8.33382694728161	8.20366797258808	8.44194279018189	7.72260644859039	7.79056197192689	7.57639548653273	7.70520838256252	7.31014173779087	7.67275371874767
ENSSMAG00000036495	7.94502573474832	7.96636147925039	7.97248202842476	7.43249300866188	7.41859570883707	7.37121489579679	7.54322017916485	7.22789592515828	7.32681780970446
ENSSMAG00000036558	9.55322277322439	8.65922019972661	9.39048901815735	8.11739556771095	8.14060162414986	8.3086166143922	8.34674083933697	8.12101000112839	8.09082948157496
ENSSMAG00000036756	6.71514626846507	6.56771493381038	6.68243672921492	6.33842746941822	6.35240009993566	6.3494938002313	6.27022194470531	6.39677909316201	6.26631481273124
ENSSMAG00000036808	8.05655098817213	8.20847237722571	8.19410739911479	7.49877296222084	7.3962280438314	7.28866133390587	7.648178446338	7.3542293301156	7.46750702770829
ENSSMAG00000037197	7.27886296079804	7.37700672541956	7.10017874318027	6.69003171558308	6.86228275303601	6.95030976929924	6.93010733266024	6.78855200580419	6.75757377109727
ENSSMAG00000037216	8.23085339898422	8.1139812214956	8.15657063399473	7.56122629969001	7.48298126907438	7.41554343522008	7.70520838256252	7.3755724131752	7.38946939623878
ENSSMAG00000037338	8.87577903007657	8.10361773356763	8.5091765480886	7.79558457634955	7.90418238938894	7.87889231339506	7.7595726070011	7.6611839012392	7.71873503234538
ENSSMAG00000037417	7.8913745522683	7.97791167700066	7.966963508922	7.46140409388226	7.30152334620715	7.39361665960493	7.50590827372811	7.26400224017232	7.24837639545291
ENSSMAG00000037840	10.1661540836574	10.4580371752409	10.5461879056367	6.94815081050098	7.32604662659541	7.08338533437234	6.55946602940159	6.58730445690599	6.6634862508774
ENSSMAG00000038005	9.55144046426719	9.12479284438206	9.98132746843978	8.4006420731366	8.62583098236629	8.7023713180006	7.41691303685287	6.8298505759482	7.48615048461391
