# Supplementary material for: Unraveling the transcriptomic landscape of eye migration and visual adaptations during flatfish metamorphosis
Source: Commun Biol. 2024 Mar 1;7:253. doi: 10.1038/s42003-024-05951-x (PMC10907633; doi:10.1038/s42003-024-05951-x)
Supplement: Supplementary file 3 — Supplementary Data 2 [file 42003_2024_5951_MOESM3_ESM.csv]

	X10D	X11D	X12D	X13D	X14D	X15D	X16D	X17D	X18D
ENSSMAG00000000002	10.5857642533733	10.8800646522297	10.8519620439242	9.57467164078316	9.89477986536794	10.1326557433719	9.43472070512908	9.45964550442205	9.30178709772495
ENSSMAG00000000084	9.16902874195178	9.57006232546391	9.46547880788579	8.43256259602037	8.68473962289489	8.80224093943446	8.37525418901929	8.30772991612083	8.42593639529636
ENSSMAG00000000088	8.70824281099876	8.91487442966363	8.80419011745649	7.52687986595262	7.82493711364751	8.30109001881833	7.63812666112775	7.61553935180115	7.68993649974262
ENSSMAG00000000134	8.44882328451094	8.3286752221831	8.44921036914195	7.6765600175383	7.86012258133249	7.8344147943096	7.4348462453848	7.60646120820648	7.68069676027681
ENSSMAG00000000161	8.47281913760322	8.67246264336696	8.42126166036902	7.45832342125628	7.5869066082335	7.60038163268346	7.0354312822234	7.15009454883671	7.343843238465
ENSSMAG00000000302	7.93982546375026	8.24187052954505	8.28073981500026	7.45832342125628	7.5957427874413	7.50949214001136	7.4021146368816	7.29970646544619	7.35671947057707
ENSSMAG00000000322	9.05011204220209	9.18782146659092	9.18070998293104	8.19673694975366	8.35877626436559	8.52958354923215	7.95047115712011	8.17515621541301	8.06332692434733
ENSSMAG00000000379	8.37407477930203	8.64147839854854	8.64696721769627	7.73260505639756	7.8875217598956	7.92902532573957	7.64688324459723	7.71888940699816	7.72613700793485
ENSSMAG00000000391	7.39724146003381	7.39606160960931	7.22296593227941	6.98837465774036	7.00355443656845	6.82240239648694	6.96272491132094	6.70155564931686	6.75271885824588
ENSSMAG00000000436	7.37696044268016	7.36550230981764	7.58322458773643	6.8490136892804	7.00355443656845	7.28603260329122	6.92313988146549	6.94543626593558	7.07160063893467
ENSSMAG00000000482	6.80580842954221	7.11573736941877	7.05065281210609	6.25799840373627	6.4903994626352	6.4896386649095	6.42566604072848	6.49575548437439	6.43365821857039
ENSSMAG00000000491	7.97562095282186	8.30639630972054	8.49577912919514	7.05642856914885	7.22675560988149	7.27391753542727	6.73038791962835	6.63329185424297	6.72104759955717
ENSSMAG00000000493	7.27973962067454	7.15632770862623	7.28062744583613	6.80223023640312	6.84704786209029	6.9280276872927	6.81101017473047	6.86046148914228	6.72104759955717
ENSSMAG00000000515	7.37696044268016	7.04287164821218	7.25802306890081	6.82612833978339	6.94932233858271	6.79865732314125	6.90236845014236	6.98396104261067	6.75271885824588
ENSSMAG00000000525	9.56190307819868	9.72985217554021	9.70064638369384	8.60932902213242	8.66287952380958	8.66737081367192	8.3894222605416	8.31275644548129	8.21983895538798
ENSSMAG00000000545	8.52335635249187	8.84776993568005	8.86925875675542	7.5731600937413	7.80329686167552	8.40268570432687	7.66418562904095	7.69395745168738	7.47667758100909
ENSSMAG00000000567	9.13294909663168	9.36126120872447	9.29358687650243	8.4843190215143	8.51955771546168	8.58873379752022	8.25593378017278	8.21369621799386	8.47513634007981
ENSSMAG00000000592	7.17036960605555	7.31221845551433	7.18638637212145	7.05642856914885	6.84704786209029	6.77376727491327	6.63207686819305	6.49575548437439	6.43365821857039
ENSSMAG00000000600	11.6877037140695	12.2033527942674	12.2276030982135	10.4126179049105	10.7738720098451	11.312995634728	9.93992756047868	10.0167049364688	9.95303512263728
ENSSMAG00000000724	8.88837053760069	9.14026908456427	9.30417816920602	7.58217299681754	7.85317069617093	8.34826209237409	7.20464366894348	7.37167406613136	7.2481619791329
ENSSMAG00000000729	9.43228891562102	9.8087440729807	9.75993169662368	8.55432615572095	8.83830801906329	8.95469842845548	8.51046117391808	8.55467540810907	8.37481080406291
ENSSMAG00000000750	9.06554616351538	9.5575429057286	9.65037695277938	8.33199022945313	8.53581746105525	8.85708088333506	8.37049691558102	8.43245700119071	8.00873636313758
ENSSMAG00000000761	8.23424848600799	8.26529184755116	8.44128574892308	7.61747025903429	7.5869066082335	7.53761107578722	7.51713237022428	7.1936207600967	7.31753465458377
ENSSMAG00000000803	7.02820218590907	7.02738290413414	7.02027317128029	6.80223023640312	6.62486490584592	6.6902052104267	6.73038791962835	6.63329185424297	6.72104759955717
ENSSMAG00000000809	6.9084243948035	7.0580322032483	7.21095053495525	6.69307347183314	6.74915337837961	6.6902052104267	6.73038791962835	6.73191713809931	6.72104759955717
ENSSMAG00000000917	7.54585936361457	7.91988098619998	7.95352774968739	7.07247291486206	7.21368352738327	7.36654558977999	7.61141808775162	7.16486571581643	7.14042468220107
ENSSMAG00000000920	9.60781454750129	10.1112800100605	10.0641838414659	8.92682396445366	9.18701729114584	9.05134617501964	8.49755020735386	8.38114414514161	8.71724966688165
ENSSMAG00000000926	11.81507214215	12.2138283571552	11.2157485348893	8.16461360674337	8.2274189388703	8.12621521568766	8.64862957396634	7.65109758466169	7.330783939708
ENSSMAG00000000930	7.85833730773501	7.87605250271929	8.04925825944889	7.05642856914885	7.08545045999475	7.65962200768766	6.42566604072848	6.54902610324049	6.56187604962053
ENSSMAG00000000943	8.58301824581276	8.74532930204226	8.8192534890875	7.82977094681245	8.02782035280975	8.27683768253148	7.83852381313715	7.76713294324661	7.85234303347143
ENSSMAG00000000949	8.38259524267817	8.8655952454408	9.08283175755149	7.79337915212106	8.18574383919319	8.04052637668678	7.82374188464298	8.1582698656698	8.02949608711948
ENSSMAG00000000968	7.90914907805415	8.30189378298061	8.40092569242713	7.42742337157997	7.38100167154835	7.4200515698573	7.41314957000759	7.23495939159097	7.36941914112202
ENSSMAG00000000975	12.3667873668372	12.399392088301	12.345978839547	11.2726621794766	11.3535697443067	11.5660331459192	10.9743244875656	10.8948957194494	10.8878802601628
ENSSMAG00000000986	8.06617814763986	7.79684228793265	7.53311539200027	7.02322808784096	6.9301940861776	7.11307732621529	6.66755311692659	6.42621305985202	6.81044522203227
ENSSMAG00000001013	6.61284131644747	7.20743084874693	7.24649622321862	6.72286405909868	6.4903994626352	6.4896386649095	6.25799840373627	6.5938593724331	6.50626592607575
ENSSMAG00000001015	7.89665151751639	7.66653381769222	8.01633050454632	7.18994632574469	7.17318561084429	7.44064286738642	7.14727898436516	7.17937027137605	7.26248246477015
ENSSMAG00000001033	9.85730633730187	10.2179491594258	10.2084499606434	8.76539969906851	9.08296830197292	9.10519411020216	8.50617153405878	8.40003805750127	8.27736378348171
ENSSMAG00000001071	8.74752183498046	8.29284101401421	8.14304622556308	7.18994632574469	7.3700240602888	7.22369116948325	6.75876674030763	6.66888185365	6.81044522203227
ENSSMAG00000001110	8.55724536237684	8.35491108136128	8.64696721769627	7.80807529662716	7.84617681705601	7.69206600824236	8.00908384424862	7.80581260612734	7.86028126872896
ENSSMAG00000001211	7.71315589120839	8.0368724525345	7.91782681110095	7.18994632574469	7.48436612303169	7.44064286738642	7.16200642964163	7.221404992018	7.12378941276245
ENSSMAG00000001252	6.67743455420921	6.75803351579415	7.0356254549086	6.25799840373627	6.4903994626352	6.4896386649095	6.42566604072848	6.25799840373627	6.50626592607575
ENSSMAG00000001293	6.82789613535352	6.94421723909387	6.90168462498041	6.54343663761195	6.54247715422449	6.25799840373627	6.54808182467578	6.49575548437439	6.50626592607575
ENSSMAG00000001315	7.19593793702868	7.56165127763664	7.33473828440316	6.8490136892804	6.89007580628521	7.18396106037579	6.63207686819305	6.66888185365	6.50626592607575
ENSSMAG00000001383	7.32423797890403	7.24379193923757	7.31348363494932	6.89218086690159	6.9301940861776	7.03494966944469	6.90236845014236	6.90443863078484	6.97529870927483
ENSSMAG00000001415	9.09590795274835	9.08097240015736	9.16214501117937	8.10916774466973	8.20675351723241	8.35749288720974	8.30700398066874	8.3026836264009	8.50851219818463
ENSSMAG00000001433	6.80580842954221	7.21972623867626	6.80010493777081	6.72286405909868	6.6916172142676	6.58523723609389	6.59277083924023	6.54902610324049	6.50626592607575
ENSSMAG00000001437	8.53852519196893	8.84776993568005	8.6019778349009	7.4481317323497	7.68838926073938	7.82024668893708	7.80876698735927	7.73520360746488	7.66197869283697
ENSSMAG00000001613	10.2319671586874	10.0117458577939	10.0898685638875	9.06299151119412	9.19202099007394	9.21434984286619	9.12837907010855	9.25544315410382	9.24257021347049
ENSSMAG00000001668	8.86785313538824	8.92621651961325	9.03502121092903	8.08627588118867	8.24775245030166	8.35288572845017	8.14717537982744	8.24052153396545	8.29412673597664
ENSSMAG00000001692	8.5720338054372	8.66563876954474	8.84888971716244	7.6765600175383	7.92089270852814	7.9225148736006	7.58401865680322	7.5880673204439	7.70818541756847
ENSSMAG00000001751	7.60459746532326	8.00867434827151	7.91782681110095	7.07247291486206	7.33629125508152	7.58282981723205	6.75876674030763	6.86046148914228	6.72104759955717
ENSSMAG00000001769	8.59752469843418	8.6133224932858	8.62293028558023	7.74810994793896	7.99734750451402	7.87590468706737	7.7547444141284	8.02686418742327	7.70818541756847
ENSSMAG00000001792	6.96245510026722	7.19495114438724	8.02740586082961	6.75079937866727	6.6916172142676	6.82240239648694	6.63207686819305	6.25799840373627	6.75271885824588
ENSSMAG00000001809	11.8753065060411	12.0908100040751	12.149299525034	10.542699598157	10.8215433908596	11.0189476835946	10.2726379961975	10.3827326666758	10.280139925207
ENSSMAG00000001861	10.7849817170204	10.998255724557	10.9748002326482	9.71145539923224	9.93960451193818	10.3123436451617	9.58184129990623	9.77399575425342	9.74569590519223
ENSSMAG00000001887	7.44613598100007	7.40603231656924	7.57503941235147	6.49118414586774	6.6916172142676	6.94709654748471	6.66755311692659	6.25799840373627	6.60867118105644
ENSSMAG00000001895	9.89043827958312	10.2190782570035	10.2448012357577	8.80924266524878	9.06666597703679	9.43315953159111	8.58539018444836	8.45961886426555	8.51789510806497
ENSSMAG00000001904	10.220713306472	10.6794243371707	10.8282575196535	9.46108021614291	9.63028674182493	9.95047537704267	9.22549801472786	9.15176787698075	9.03544179805438
ENSSMAG00000001973	9.19955898266374	9.43761812291501	9.46547880788579	8.25358475671567	8.47801064372891	8.88833984481781	7.53669080399247	7.10403886378576	6.99565859904783
ENSSMAG00000002010	8.08780368203698	8.18876706593345	7.83004392689833	7.13341780775163	7.15922665411102	7.29798375173086	7.39095033868023	7.29970646544619	7.26248246477015
ENSSMAG00000002023	8.19552934766321	8.35057529162172	8.20663488750009	7.39550241447194	7.5869066082335	7.75421521096948	7.52695851957159	7.5973044313213	7.70818541756847
ENSSMAG00000002097	6.88931279860895	7.1295029041002	7.07980413452621	6.6610160465888	6.77544697875869	6.71980262051421	6.66755311692659	6.70155564931686	6.64982300848747
ENSSMAG00000002147	8.9425601867898	8.86264046289681	9.10247921121658	7.95206468576386	8.12608210688398	8.29627616725833	7.84584423122961	7.9006716935107	7.966113454682
ENSSMAG00000002162	8.08243287784947	8.32425020656084	8.1480540395811	7.53630409463898	7.51337009170522	7.73900102663763	7.32101017790729	7.47024025473017	7.01542594977374
ENSSMAG00000002189	9.60433531765771	9.91035954634362	9.87297269541463	8.50112807515169	8.42195901190246	9.13910696197397	8.34158022919943	8.68939304152786	8.45567733074811
ENSSMAG00000002220	11.0103270082415	11.8769288275166	11.94068451318	10.0433236588983	10.4291991620479	11.0127398785894	8.89499120254946	9.10803576580898	9.00641851357347
ENSSMAG00000002281	7.55445655500432	7.55313271391098	7.66176890135379	6.87099995269079	6.98596262176181	7.00116127226893	6.98164602597221	7.03791054683384	7.18833602581919
ENSSMAG00000002313	8.13511784179511	8.46284569567043	8.31623741512513	7.10355605814367	6.74915337837961	7.27391753542727	6.54808182467578	6.66888185365	6.60867118105644
ENSSMAG00000002390	8.27643927457291	8.66563876954474	8.86346994589335	7.59996936653822	7.55994079459553	7.3883123158798	7.55588252839736	7.52100130829369	7.60378829519981
ENSSMAG00000002411	6.57553880755763	6.75803351579415	6.90168462498041	6.42297526377294	6.25799840373627	6.25799840373627	6.42566604072848	6.42621305985202	6.25799840373627
ENSSMAG00000002436	7.43655305654779	7.57848135943987	8.65713827390824	6.82612833978339	6.82423667225279	6.71980262051421	6.73038791962835	6.76038605020304	6.99565859904783
ENSSMAG00000002451	7.38715542456814	7.86322232427714	7.86216043987181	6.98837465774036	6.98596262176181	7.19741718288423	6.70012282891875	6.7872681807319	6.75271885824588
ENSSMAG00000002481	8.13511784179511	7.89503700645896	7.8747618629324	7.37361020250128	7.44433033515431	7.1702795148916	6.83528400768092	7.00241756241054	6.78241156612719
ENSSMAG00000002541	8.23900610213252	8.29737539243741	8.3592742850916	6.54343663761195	6.84704786209029	7.74663400863109	6.54808182467578	6.66888185365	6.56187604962053
ENSSMAG00000002557	8.58665968516234	9.10102071209745	9.07539159324003	7.8857068585423	8.09798740892598	8.39377205542403	7.74681105033812	7.66844500791727	7.8200327885403
ENSSMAG00000002563	8.85001838143935	8.73236995879943	8.761102487371	7.90600930860462	8.20675351723241	8.21153218032648	7.94377773026812	8.01418867242468	7.89918010147252
ENSSMAG00000002577	8.24374594399481	8.3974891925013	8.49196073558021	6.91263481942231	6.96789768143027	7.15636211855916	7.14727898436516	7.02038950091838	6.88675232847354
ENSSMAG00000002709	9.19257266525884	9.48757345281794	9.46547880788579	8.45437641935359	8.53985139606831	8.87903692592875	8.32193626895501	8.73388775928035	8.5547754270645
ENSSMAG00000002718	7.36665343196304	7.74080229392437	7.70628510839734	6.75079937866727	7.05380234993195	7.05125551267186	7.27120180790574	7.17937027137605	7.1067891328574
ENSSMAG00000002752	7.70575103568712	7.85675372223017	7.86216043987181	7.16218028516609	7.25231039415946	7.45077718109827	7.0000461803158	7.221404992018	7.21878161793734
ENSSMAG00000002799	8.8410129013979	8.83273564591254	9.12904823270157	8.06295011154703	8.10365763302456	8.26206220848997	8.24020514916726	8.25634852426328	7.92191436362339
ENSSMAG00000002873	10.6814685868426	10.8293372598674	10.8491094976825	9.45275463118937	9.72745164018021	9.96633856299066	8.99432954209212	9.16248934367949	9.31228977163706
ENSSMAG00000002960	8.81055775905344	9.37564217590226	10.234978476181	8.25358475671567	8.15897758031877	8.30588586581742	8.5274818474624	8.41403064506021	8.3800147527638
ENSSMAG00000002963	8.28562832550581	8.64495663051663	8.84006626461107	7.45832342125628	7.52285565945686	7.95471546008682	7.36821757244607	7.68551941348878	7.41856961502544
ENSSMAG00000003017	11.5860579714389	11.2431280647025	10.8927003546032	9.58801211795177	9.91137977498291	9.44356490237949	9.776433506697	10.0079263420568	9.77049389833529
ENSSMAG00000003026	14.099056357562	14.1565464202589	13.8258971056352	12.9013127319143	12.1658682031667	12.9859607543759	11.1582480181492	11.9158561920312	11.4198895320391
ENSSMAG00000003085	9.13781412910707	9.17372548232568	8.97484140907533	8.31764975255507	8.28746966790742	8.57321596199556	8.30198771591411	8.39534025379951	8.32700903452522
ENSSMAG00000003087	9.83082804516783	10.2077469835467	10.0405403879702	9.00092277179614	9.26025178798496	9.20945806740941	8.94245103029258	8.65889205544961	8.5364635714457
ENSSMAG00000003120	7.29107428806415	7.79684228793265	7.7560446594734	7.05642856914885	7.26480828186885	7.32141672733288	6.59277083924023	6.70155564931686	6.68695927718269
ENSSMAG00000003134	7.85833730773501	8.10200263423677	7.72788411514944	7.31651073065158	7.3700240602888	7.32141672733288	7.51713237022428	7.31210377412598	7.18833602581919
ENSSMAG00000003201	7.93982546375026	7.88874301851018	7.86216043987181	7.25554715510614	7.18690789247936	7.29798375173086	7.05247962564614	7.05501062020345	7.30408801047672
ENSSMAG00000003231	7.26825694437281	7.57848135943987	7.60740367097713	6.6260996117712	6.72130973060055	6.71980262051421	6.54808182467578	6.66888185365	6.78241156612719
ENSSMAG00000003234	9.08586105978766	9.19714020519569	9.15746483314478	7.99017019927736	8.23762643985283	8.2914441610298	7.70627337443265	7.96211113243077	7.92191436362339
ENSSMAG00000003250	9.0318852484289	9.03738147717762	9.03502121092903	7.49807079098775	7.54156576794454	7.51895182187915	7.77821363569325	7.52100130829369	7.98048975966958
ENSSMAG00000003295	7.05888253532374	7.08744083601273	7.19875968415652	6.6260996117712	6.72130973060055	7.01826025903216	6.83528400768092	6.86046148914228	6.75271885824588
ENSSMAG00000003297	8.79195225716519	9.18548201574621	9.04776391284564	7.55489652233293	7.88073209486873	8.11512837472934	7.46650965251822	7.53085408043349	7.52082777337358
ENSSMAG00000003299	7.67562174274582	7.27867133551425	7.77671005888949	7.18994632574469	7.22675560988149	7.15636211855916	7.1169714864112	7.24830120182239	7.21878161793734
ENSSMAG00000003336	7.35623116010513	7.38598502199235	7.25802306890081	6.82612833978339	6.91046409455452	7.14219760268075	6.96272491132094	6.98396104261067	6.88675232847354
ENSSMAG00000003341	9.34083987889247	9.11832848268318	9.34985194266044	7.74810994793896	7.81055589143089	8.15350715255728	7.5463314325608	7.5880673204439	7.65249698283658
ENSSMAG00000003345	9.03711746254245	9.32993964131655	9.38813555043688	8.19673694975366	8.28746966790742	8.54959443985965	7.91661983449302	8.14115216847877	7.81181120566304
ENSSMAG00000003355	10.7727314479155	10.8055377099998	10.8268082422259	7.85106462280105	8.1426384408933	8.0166250491886	7.16200642964163	6.81279452637398	7.03464625322105
ENSSMAG00000003408	7.29107428806415	7.42566719499263	7.50711198712198	6.93242815810436	7.03744663917969	7.14219760268075	6.94323946876805	6.90443863078484	7.03464625322105
ENSSMAG00000003412	7.90291691314446	8.27454108424085	8.30304072749306	7.08817568448743	7.32476594440478	7.24917107678744	6.42566604072848	6.25799840373627	6.50626592607575
ENSSMAG00000003449	7.73507754917734	8.43871813005805	8.63671843997878	6.58741585054558	6.58630971957736	6.71980262051421	6.70012282891875	6.92527451301642	6.68695927718269
ENSSMAG00000003483	8.43665865785398	8.54771236125693	8.54443925472445	7.82258461067044	7.92089270852814	7.93550016530135	7.50721005592819	7.69395745168738	7.45384675123785
ENSSMAG00000003494	9.23397526662566	9.48189892200598	9.54769975653365	8.33199022945313	8.4822247770165	8.93989605014556	8.05278189792843	8.15259002309439	8.20801400899069
ENSSMAG00000003522	7.96972905447768	8.08067438187165	8.14304622556308	7.26808260758382	7.33629125508152	7.70793378620784	7.17646818441967	7.26143903253598	7.14042468220107
ENSSMAG00000003527	7.99890352354051	8.18876706593345	8.37609559423386	7.05642856914885	7.31309231495856	7.01826025903216	7.33304187806992	7.40566646580245	7.40651830792574
ENSSMAG00000003551	8.97571573712917	9.48000232571373	9.52262939973221	7.95206468576386	8.32599083389221	8.85708088333506	7.90973171627465	7.99492280385994	7.8200327885403
ENSSMAG00000003616	7.37696044268016	7.3339059068023	7.58322458773643	6.80223023640312	6.91046409455452	7.00116127226893	6.75876674030763	6.86046148914228	6.72104759955717
ENSSMAG00000003644	7.38715542456814	7.32312706269218	7.48939691140863	6.8490136892804	6.82423667225279	7.09809385635311	6.75876674030763	6.90443863078484	6.68695927718269
ENSSMAG00000003754	7.65246483172767	7.81716243943975	7.8747618629324	6.80223023640312	6.91046409455452	7.33290898481794	6.70012282891875	6.7872681807319	6.60867118105644
ENSSMAG00000003775	8.31728046832046	8.54021843562804	8.24422787012779	7.5731600937413	7.71233976588588	7.57394237154622	7.37965270908485	7.47024025473017	7.58366051375542
ENSSMAG00000003806	9.3658141019748	9.35505256620561	9.33341489001901	8.43256259602037	8.42195901190246	8.3847968974019	7.73077319006057	7.68551941348878	7.74380269682896
ENSSMAG00000003852	8.66435887880683	8.78034118351953	8.91470845040712	7.80807529662716	7.85317069617093	7.90938528427124	8.00908384424862	7.86510008391181	7.92939612109597
ENSSMAG00000003859	8.08780368203698	8.18876706593345	8.32496051632176	7.55489652233293	7.57799529337025	7.73900102663763	7.47684164302928	7.23495939159097	7.43047174733356
ENSSMAG00000003939	8.6712040977587	9.02166254638631	9.1480569926441	7.8788603733173	8.13162542004106	8.68901704831979	7.41314957000759	7.34830741086968	7.21878161793734
ENSSMAG00000003940	11.1116180661267	11.2258740291079	11.1314437731374	10.0501921872095	10.1935996101948	10.313468981678	9.66030667601161	9.38877764659374	9.64192921112142
ENSSMAG00000003991	7.34569023440308	7.32312706269218	7.50711198712198	6.75079937866727	6.94932233858271	7.03494966944469	6.73038791962835	6.81279452637398	6.72104759955717
ENSSMAG00000003996	8.8319475917189	9.00576269655072	9.05282830893076	7.48828172872783	7.52285565945686	7.88267786406408	7.1169714864112	7.20762876163875	7.07160063893467
ENSSMAG00000003997	8.98116485351636	8.89479725884981	8.88362449147559	8.21249606058355	8.16975280639605	8.18021511091616	8.17525917675333	8.08232616396865	8.14091048355813
ENSSMAG00000004068	7.52844596639021	7.76917077288582	7.83653912516201	7.17618206824253	7.27712915536925	7.35546900210742	7.27120180790574	7.00241756241054	7.43047174733356
ENSSMAG00000004085	6.84911837038312	7.07288301243596	6.98851091708071	6.58741585054558	6.65966565922195	6.82240239648694	6.66755311692659	6.66888185365	6.60867118105644
ENSSMAG00000004094	6.64651481920929	7.31221845551433	7.52452131680719	6.42297526377294	6.42241950772529	6.4896386649095	6.54808182467578	6.49575548437439	6.50626592607575
ENSSMAG00000004097	8.48465471923417	8.87735093531114	9.15041492295347	7.58217299681754	7.90098407301755	7.88941199462481	7.48706724498176	7.44918765567003	7.330783939708
ENSSMAG00000004103	6.9961237591272	7.01154559728499	7.0356254549086	6.49118414586774	6.25799840373627	6.42188067449451	6.42566604072848	6.25799840373627	6.43365821857039
ENSSMAG00000004104	9.0318852484289	9.14750633912737	9.04522474663702	7.47839580098999	7.93398098138479	8.46343314167733	7.21837961860808	7.1936207600967	7.15671541052105
ENSSMAG00000004250	9.81889984607255	9.99468069458586	9.99463899022664	8.68781030871205	8.87962531585456	9.20208809472959	8.82903906829578	8.79800128813875	8.72127085943992
ENSSMAG00000004254	9.53837582919664	9.10350650153079	8.94510369044522	8.16461360674337	8.33544341560592	8.16425883345999	8.42189312363671	7.82092356621246	7.8915032423356
ENSSMAG00000004401	7.95785746492866	8.35491108136128	8.44525405141523	7.07247291486206	7.30126528390651	7.50949214001136	6.75876674030763	6.81279452637398	6.86244711463985
ENSSMAG00000004432	9.05269637583183	8.72911062877245	8.29416691523684	6.87099995269079	7.11581183266881	7.49030230500057	6.66755311692659	6.66888185365	6.83706118935284
ENSSMAG00000004451	10.611800847419	11.0229654133688	11.1285075914025	9.1381668498972	9.25309872881746	10.2942169569769	8.66779484086222	8.84249400364713	8.97009609306144
ENSSMAG00000004538	8.56835208620978	8.7258434211565	8.65713827390824	7.32821894552538	7.75113920209311	8.004495286763	7.35664052786145	7.43848933075256	7.38194837471695
ENSSMAG00000004557	6.9084243948035	7.01154559728499	7.17382310538095	6.77717927302601	6.80041625348355	6.71980262051421	6.59277083924023	6.70155564931686	6.68695927718269
ENSSMAG00000004562	9.24075788190112	9.54853207322807	9.61019564991587	8.43256259602037	8.571688899944	8.82184914181378	8.35129115112169	8.55883805493599	8.14091048355813
ENSSMAG00000004569	6.96245510026722	7.6968460926265	8.24884954795738	7.02322808784096	6.89007580628521	7.11307732621529	6.94323946876805	7.36006427054141	7.12378941276245
ENSSMAG00000004580	7.32423797890403	7.07288301243596	7.29171496847663	6.54343663761195	6.25799840373627	6.6902052104267	6.25799840373627	6.25799840373627	6.25799840373627
ENSSMAG00000004671	10.0657335669713	10.2381378466643	10.1538697957978	8.69143554350515	9.03906156099255	9.19962275846316	8.77739365930419	8.66274273864554	8.68050911995247
ENSSMAG00000004701	8.91144865641109	9.13542323826602	8.97751325344233	7.90600930860462	8.22228416985689	8.30588586581742	7.51713237022428	7.85785358062141	7.57344978286347
ENSSMAG00000004752	8.51186450791511	8.46682416482427	8.45315478055285	7.66831423328859	7.77378812133881	7.96105225546044	7.62929793179544	7.76713294324661	7.89918010147252
ENSSMAG00000004848	7.35623116010513	7.61941055385594	8.16295800670472	7.07247291486206	7.47450819965151	7.30977667137621	6.85852800572444	7.10403886378576	7.01542594977374
ENSSMAG00000004885	9.06298572848852	9.14268568962448	9.17377708511528	8.09777490415413	8.34949363615373	8.60788049086081	8.24020514916726	8.18073479227722	8.62128389625127
ENSSMAG00000004910	6.9084243948035	6.96170293166924	6.93784651207796	6.72286405909868	6.62486490584592	6.71980262051421	6.70012282891875	6.70155564931686	6.60867118105644
ENSSMAG00000004917	8.77940559530513	8.93185261704975	9.15041492295347	7.92596720472218	8.08081856076479	8.45065108592157	7.81627892983878	7.96874572959026	7.8915032423356
ENSSMAG00000004932	7.13042494079536	7.07288301243596	7.14809400636451	6.6610160465888	6.6916172142676	6.74755736499825	6.42566604072848	6.63329185424297	6.64982300848747
ENSSMAG00000004940	7.66795762583277	7.71169324100675	7.78351521206359	7.11863146663224	7.11581183266881	7.30977667137621	7.1169714864112	7.13504314382636	7.15671541052105
ENSSMAG00000004967	7.60459746532326	7.68179525557285	7.83004392689833	6.89218086690159	6.94932233858271	7.14219760268075	7.17646818441967	7.27438092105288	7.03464625322105
ENSSMAG00000004978	6.78274575999113	6.75803351579415	6.88276488537939	6.42297526377294	6.4903994626352	6.4896386649095	6.59277083924023	6.42621305985202	6.43365821857039
ENSSMAG00000005017	10.0632129489255	10.0324727796053	10.0088217164049	8.84203219483381	9.0278636879981	9.45389395293947	8.62918651579676	8.75200334633197	8.75693336632834
ENSSMAG00000005181	6.92695487077784	6.80521901346864	7.02027317128029	6.25799840373627	6.65966565922195	6.58523723609389	6.54808182467578	6.54902610324049	6.64982300848747
ENSSMAG00000005248	7.31331895316226	7.19495114438724	7.21095053495525	6.80223023640312	6.96789768143027	6.90835914440024	6.90236845014236	6.83714466291533	6.88675232847354
ENSSMAG00000005284	7.82541301155967	7.71904248983585	7.88101181131219	7.16218028516609	7.34767305208498	7.51895182187915	6.90236845014236	7.1196966560672	6.86244711463985
ENSSMAG00000005304	9.11084318560652	9.35089816399448	9.49157584722543	8.23833212895068	8.37257655612651	8.97515779540959	7.81627892983878	7.75923550545648	7.72613700793485
ENSSMAG00000005319	8.83497606102685	9.16899494656456	8.99607251581114	7.75578243426105	7.97868733207829	8.45065108592157	7.78592943370451	7.72707648821787	7.72613700793485
ENSSMAG00000005347	7.26825694437281	7.15632770862623	7.18638637212145	6.82612833978339	7.02070603380743	6.90835914440024	6.70012282891875	6.92527451301642	6.83706118935284
ENSSMAG00000005359	10.1066941084364	10.7828619777175	10.8383617576377	9.18443131083637	9.47177995096842	10.1654631407485	8.31200071676182	8.25109472807223	8.39036049231924
ENSSMAG00000005369	9.82487645020149	10.5018663424202	10.3875443316585	8.91765768128357	9.22411466053728	9.81677868038145	8.37999407890383	8.38589343404514	8.24316236605394
ENSSMAG00000005414	8.46486914984757	8.80833050771416	9.16913590879591	6.89218086690159	7.22675560988149	7.75421521096948	6.78556408008791	6.63329185424297	6.75271885824588
ENSSMAG00000005456	9.33873849388483	9.52850357907812	9.42927014456429	8.51772568040618	8.65181466274366	8.84437434429178	8.61738371936979	8.58761734587887	8.48475888425645
ENSSMAG00000005465	7.20842988647726	7.36550230981764	7.40549617799473	6.6610160465888	6.54247715422449	7.05125551267186	6.42566604072848	6.25799840373627	6.43365821857039
ENSSMAG00000005513	7.68323225268679	7.58679561132849	7.85580809625918	6.8490136892804	6.96789768143027	7.3774920706986	6.59277083924023	6.63329185424297	6.50626592607575
ENSSMAG00000005540	7.31331895316226	7.72634324208223	7.5500899979061	6.82612833978339	7.02070603380743	7.05125551267186	7.1169714864112	6.86046148914228	6.68695927718269
ENSSMAG00000005541	8.60112679233344	8.80833050771416	8.79201818580915	7.49807079098775	7.6639023835383	8.11512837472934	7.80120528742123	7.66844500791727	7.67137804510039
ENSSMAG00000005555	7.18325388258852	7.65882185459199	7.6842538929853	6.97025225085677	7.00355443656845	7.1702795148916	6.88085772196555	6.90443863078484	6.81044522203227
ENSSMAG00000005561	6.73312100954842	6.90772793234875	6.77727713797203	6.54343663761195	6.58630971957736	6.42188067449451	6.49498318661948	6.54902610324049	6.50626592607575
ENSSMAG00000005577	7.30226585287641	6.99533712685797	7.0356254549086	6.8490136892804	6.62486490584592	6.82240239648694	6.49498318661948	6.49575548437439	6.56187604962053
ENSSMAG00000005591	7.1439648741089	7.10172095941441	6.9551759736881	6.75079937866727	6.74915337837961	6.82240239648694	6.66755311692659	6.70155564931686	6.81044522203227
ENSSMAG00000005615	9.3903519535235	9.76442259907726	9.95389364568785	8.54223795490489	8.808952819971	9.11571728961741	8.09497019785235	8.12960827198917	8.22571019673117
ENSSMAG00000005634	7.50175431629978	7.48229906315408	7.49829351062033	6.8490136892804	7.15922665411102	7.00116127226893	6.85852800572444	6.96498178135929	7.08940123375482
ENSSMAG00000005691	12.588589172748	12.7027120730629	12.6270932803173	11.3883537692238	11.6222939925033	11.8247277817093	11.1608616447545	11.230406550792	11.3687055091269
ENSSMAG00000005732	8.37407477930203	8.54771236125693	8.44128574892308	7.56406851106831	7.78863847506307	7.98606891505307	7.47684164302928	7.5880673204439	7.48789872725044
ENSSMAG00000005741	7.7565757113212	7.65105446564684	7.55847342582837	7.04002146063143	7.17318561084429	6.98362358196266	7.01796340705834	6.90443863078484	7.08940123375482
ENSSMAG00000005753	8.24846815873627	8.01436670114179	8.09704347632806	7.28044040663562	7.52285565945686	7.32141672733288	6.94323946876805	6.90443863078484	7.07160063893467
ENSSMAG00000005774	8.02174496187861	8.04797099750345	8.18255772446761	7.33977830480261	7.42368136757079	7.70002854921029	7.35664052786145	7.26143903253598	7.18833602581919
ENSSMAG00000005796	7.70575103568712	7.64323066847741	7.790279700753	7.29262702807593	7.22675560988149	7.35546900210742	7.28391853955525	7.3944708605876	7.23359876803592
ENSSMAG00000005800	9.71486426373011	9.83705062777632	9.84734075198982	8.94497500863646	8.82533926958055	9.20454908111039	9.08137678254177	8.93681653744454	8.81810629508727
ENSSMAG00000005881	8.80747445869751	8.93185261704975	8.86346994589335	8.01491868024899	8.20675351723241	8.3847968974019	8.05278189792843	8.29253107376566	8.17185816104352
ENSSMAG00000005888	8.94535387641297	9.3878526248983	9.12904823270157	8.19673694975366	8.44380197404358	8.49692308973647	7.86034745322224	8.08232616396865	7.92191436362339
ENSSMAG00000005932	6.9084243948035	6.88863615311063	6.86321631715119	6.42297526377294	6.65966565922195	6.58523723609389	6.42566604072848	6.42621305985202	6.50626592607575
ENSSMAG00000005968	7.91534842097931	7.59504441848334	8.08658403420149	6.95161763573214	7.00355443656845	7.11307732621529	6.75876674030763	6.88286094162799	6.97529870927483
ENSSMAG00000006145	8.12475867101601	8.35057529162172	8.2852311928267	7.56406851106831	7.61319586935799	7.68404514671935	7.27120180790574	7.1936207600967	6.99565859904783
ENSSMAG00000006167	7.80519598067724	7.86965509675266	7.94174639130116	7.25554715510614	7.27712915536925	7.49030230500057	7.25829730575456	7.44918765567003	7.2481619791329
ENSSMAG00000006241	7.89035247394893	8.76453867715149	8.70034454175197	7.22991522423507	7.51337009170522	7.81309644739721	6.92313988146549	6.92527451301642	6.68695927718269
ENSSMAG00000006243	13.790089767915	13.6399277805523	13.3523859853695	10.985627145212	10.3071685887323	10.7056729194924	7.59323128997687	7.72707648821787	8.10917388132824
ENSSMAG00000006255	7.11664567400835	6.94421723909387	7.35550938612388	6.58741585054558	6.96789768143027	6.58523723609389	6.78556408008791	6.7872681807319	6.56187604962053
ENSSMAG00000006266	8.99469412799073	9.23154133846066	9.26132358512325	7.74810994793896	7.82493711364751	8.16425883345999	7.62929793179544	7.82840492578628	7.86816556418643
ENSSMAG00000006422	8.10905588158709	8.29737539243741	8.3379353440876	7.43783269031576	7.56900724184832	7.84143393386746	7.56534613331666	7.32433252386475	7.38194837471695
ENSSMAG00000006428	9.05011204220209	8.76135596447815	8.67392069397222	6.54343663761195	6.62486490584592	6.62366774594028	6.73038791962835	6.49575548437439	6.64982300848747
ENSSMAG00000006485	9.17140111989997	9.43761812291501	9.45982316605579	7.51736764407764	7.68028799873137	8.33896486636555	7.01796340705834	7.03791054683384	6.99565859904783
ENSSMAG00000006489	8.93976080751685	9.21788246905225	9.20357369303587	8.03917125009835	8.20153387032276	8.59642547551847	7.6979843640098	7.81339305051282	7.95885999229886
ENSSMAG00000006502	7.79151618085889	7.61941055385594	7.48042042325162	6.69307347183314	6.77544697875869	6.65835632192806	6.78556408008791	6.90443863078484	6.75271885824588
ENSSMAG00000006534	9.00006888803907	9.20870173547853	9.25040165714802	7.55489652233293	7.62181570832643	7.96105225546044	7.32101017790729	7.44918765567003	7.26248246477015
ENSSMAG00000006619	8.30831640948326	8.62395049193194	8.80419011745649	7.24282714896256	7.45449291469681	7.54681455670872	7.14727898436516	7.34830741086968	6.86244711463985
ENSSMAG00000006639	9.69049011850318	10.1076242539312	10.1304984964924	8.70583973485874	8.73440818191597	9.06500560733596	8.84582799135193	8.78752385320244	8.76473240962787
ENSSMAG00000006668	7.02820218590907	7.25557510339738	7.21095053495525	6.54343663761195	6.54247715422449	6.74755736499825	6.54808182467578	6.54902610324049	6.50626592607575
ENSSMAG00000006746	9.07827782807502	9.15470613601481	9.30417816920602	8.13719953552881	8.43510851438599	8.68543343627957	8.02173029563868	8.08833642212525	8.1283130449052
ENSSMAG00000006782	7.57143937922555	7.5358813473365	7.46222037033337	7.02322808784096	7.18690789247936	7.12777375911101	7.1169714864112	7.10403886378576	7.05335940776124
ENSSMAG00000006796	10.3748090965016	10.593388665771	10.5369994746034	9.05746260831305	9.28149406589901	9.78455780622365	8.62918651579676	8.68183238605365	8.68464122602748
ENSSMAG00000006855	9.89470354865668	10.0892038359991	10.2140174414407	8.49694586186708	8.4610177386295	9.22650479515392	8.1357625002402	8.3619711963226	8.02949608711948
ENSSMAG00000006863	7.68323225268679	7.99143447752959	8.06539443429733	7.11863146663224	7.42368136757079	7.4200515698573	7.0000461803158	7.00241756241054	6.81044522203227
ENSSMAG00000006881	10.0428861982987	10.5221061120624	10.5711852639252	8.83878850291434	8.91973158295707	9.1595725293743	8.83913719600321	8.71552620706356	8.56383749093928
ENSSMAG00000007018	10.3231613828773	10.3443565716737	10.4263935191333	9.38431560948203	9.40689147585181	9.5665898024008	9.10921754019053	9.12459699697113	9.23152880267625
ENSSMAG00000007026	8.71156003570069	9.06062987121791	9.18301330375336	6.80223023640312	6.72130973060055	6.94709654748471	6.78556408008791	6.83714466291533	6.86244711463985
ENSSMAG00000007073	6.88931279860895	7.23184439189297	7.83653912516201	6.42297526377294	6.25799840373627	6.25799840373627	6.42566604072848	6.42621305985202	6.25799840373627
ENSSMAG00000007134	8.05522064926585	8.24187052954505	8.28970685248883	7.25554715510614	7.48436612303169	7.75421521096948	7.35664052786145	7.44918765567003	7.36941914112202
ENSSMAG00000007257	7.73507754917734	7.85675372223017	7.89341228697539	7.3624694880677	7.43406079045434	7.36654558977999	7.32101017790729	7.44918765567003	7.38194837471695
ENSSMAG00000007261	6.67743455420921	6.73260830195082	6.88276488537939	6.25799840373627	6.25799840373627	6.54154686728934	6.42566604072848	6.25799840373627	6.43365821857039
ENSSMAG00000007277	6.64651481920929	6.61245688729627	6.80010493777081	6.25799840373627	6.42241950772529	6.42188067449451	6.25799840373627	6.42621305985202	6.25799840373627
ENSSMAG00000007278	9.58504510107441	9.98938854128534	10.1007364796368	8.21249606058355	8.31168050706957	8.65274388665163	8.28682004357623	8.16955270384451	8.34847285514401
ENSSMAG00000007299	6.88931279860895	7.26719973341278	6.93784651207796	6.80223023640312	6.74915337837961	6.58523723609389	6.63207686819305	6.54902610324049	6.60867118105644
ENSSMAG00000007311	6.86956542439514	6.73260830195082	6.84297570356964	6.25799840373627	6.25799840373627	6.54154686728934	6.49498318661948	6.49575548437439	6.56187604962053
ENSSMAG00000007389	10.8314892135158	11.282959993848	11.2528876409729	9.51202986951985	9.82478074247775	10.5814964665535	9.09536700031876	9.05713181694475	8.79928385080217
ENSSMAG00000007493	9.44794183284067	9.7377833259636	9.81537249015911	8.50529707414861	8.808952819971	9.00670672213488	8.11844430613941	8.40938312179675	8.21394032180928
ENSSMAG00000007494	7.66023897390259	7.84370712617802	7.86847821574711	6.6610160465888	6.9301940861776	7.15636211855916	6.85852800572444	6.7872681807319	6.88675232847354
ENSSMAG00000007593	7.74945550177879	7.93817660631825	8.01075462144586	7.14792962935026	7.51337009170522	7.57394237154622	7.08542150004139	6.90443863078484	7.08940123375482
ENSSMAG00000007643	7.7565757113212	7.99720853405357	7.98248213255657	7.14792962935026	7.20040396267219	7.54681455670872	7.29645451948633	7.37167406613136	7.2765706274671
ENSSMAG00000007662	7.87124915075438	7.60322903897201	7.53311539200027	6.95161763573214	6.9301940861776	6.90835914440024	6.75876674030763	6.92527451301642	7.01542594977374
ENSSMAG00000007671	8.28104205891139	8.35491108136128	8.29861150081608	7.21680350601808	7.61319586935799	7.57394237154622	7.21837961860808	7.221404992018	7.36941914112202
ENSSMAG00000007703	7.0437066432983	7.02738290413414	7.17382310538095	6.49118414586774	6.6916172142676	6.77376727491327	6.25799840373627	6.25799840373627	6.43365821857039
ENSSMAG00000007724	9.30898362433694	9.48000232571373	9.56884013149368	7.91935201551369	8.0157231455517	8.64537021621947	7.35664052786145	7.42767200736611	7.45384675123785
ENSSMAG00000007733	9.17613378732414	9.22016824722511	9.29358687650243	7.74810994793896	7.7959912947784	8.39823651086666	7.88882187642911	7.82092356621246	7.67137804510039
ENSSMAG00000007787	8.08780368203698	8.20347278303834	8.25345448011054	7.33977830480261	7.28927946750268	7.60038163268346	7.24519754181786	7.28713438438362	7.30408801047672
ENSSMAG00000007837	9.34712521691988	9.18548201574621	8.94510369044522	7.60875599150813	7.73578147936762	7.63463430416887	6.88085772196555	6.81279452637398	7.54220088104845
ENSSMAG00000007853	8.90283983599315	9.21100258757013	9.13858509574755	8.03917125009835	8.31168050706957	8.54162629356911	7.89583330530286	7.8936434058197	7.80353004255928
ENSSMAG00000007863	8.65056289337806	8.49822597280865	8.43730538238481	7.78595921072825	7.92089270852814	7.66782424190663	7.93704639264406	7.75923550545648	7.87599677390886
ENSSMAG00000007909	7.35623116010513	7.59504441848334	7.53311539200027	6.77717927302601	6.91046409455452	6.84514165754549	6.63207686819305	6.70155564931686	6.64982300848747
ENSSMAG00000007934	9.65228323204039	10.0567013624742	10.0715695869075	8.66215646616182	8.91668779674189	9.5854660396801	7.98338648159031	8.27714965121571	8.16572962897603
ENSSMAG00000007944	6.9961237591272	7.21972623867626	6.57220697399645	6.42297526377294	6.58630971957736	6.6902052104267	6.25799840373627	6.5938593724331	6.56187604962053
ENSSMAG00000007961	7.87124915075438	7.59504441848334	7.91177050859321	6.58741585054558	6.6916172142676	7.08280756108853	6.63207686819305	6.54902610324049	6.25799840373627
ENSSMAG00000008003	8.87374671356029	9.08097240015736	9.0324585189795	8.32244768769099	8.20675351723241	8.34362184892022	7.95712716492951	7.76713294324661	7.87599677390886
ENSSMAG00000008024	6.53313475215966	6.67698104607149	6.97205362401275	6.42297526377294	6.25799840373627	6.4896386649095	6.42566604072848	6.25799840373627	6.56187604962053
ENSSMAG00000008048	8.08780368203698	8.25597500041994	8.35503459069594	7.43783269031576	7.44433033515431	7.66782424190663	7.19067675074039	7.27438092105288	7.38194837471695
ENSSMAG00000008052	10.7750363410756	10.9131471755918	10.7967714384493	8.43256259602037	8.65920135889025	9.13652746268695	8.250712501059	8.07628638383445	8.14091048355813
ENSSMAG00000008053	8.22947294647769	8.26992484911636	8.21613839588967	7.43783269031576	7.67212607835018	7.92902532573957	7.10136047223138	7.16486571581643	7.15671541052105
ENSSMAG00000008056	7.24482646147073	7.31221845551433	8.10741498017221	6.6610160465888	6.72130973060055	6.88803455074379	6.73038791962835	6.88286094162799	6.83706118935284
ENSSMAG00000008078	7.82541301155967	7.71904248983585	7.86847821574711	6.54343663761195	6.65966565922195	6.6902052104267	6.73038791962835	6.5938593724331	6.95429402720067
ENSSMAG00000008100	8.58665968516234	8.86854365523462	9.00917786771467	7.80807529662716	7.7959912947784	7.97986353267876	7.61141808775162	7.55027926156292	7.68993649974262
ENSSMAG00000008134	7.99312499909656	8.29284101401421	8.13296977056631	6.49118414586774	6.86896310159757	7.4200515698573	6.63207686819305	6.5938593724331	6.43365821857039
ENSSMAG00000008198	7.1439648741089	7.56165127763664	7.6842538929853	6.91263481942231	7.02070603380743	6.86698800763862	6.94323946876805	7.15009454883671	6.91009799337122
ENSSMAG00000008215	8.24374594399481	8.40167123649608	8.38856993973277	7.41690071596412	7.56900724184832	7.92902532573957	7.32101017790729	7.27438092105288	7.39431294615363
ENSSMAG00000008260	8.72146307847619	8.55516419951327	8.29861150081608	7.65163201681665	7.86703306145646	7.77665637516291	7.23189450624663	7.37167406613136	7.47667758100909
ENSSMAG00000008312	7.70575103568712	9.69930298478912	10.0139443165343	7.20348355825177	7.26480828186885	7.36654558977999	7.08542150004139	6.86046148914228	7.08940123375482
ENSSMAG00000008319	6.92695487077784	6.70568700083269	6.98851091708071	6.25799840373627	6.4903994626352	6.4896386649095	6.25799840373627	6.25799840373627	6.25799840373627
ENSSMAG00000008330	7.67562174274582	7.93210942369415	7.92984700686548	7.11863146663224	7.17318561084429	7.3883123158798	7.06913506584255	7.17937027137605	7.05335940776124
ENSSMAG00000008359	8.18566088646961	8.45885513523503	8.44128574892308	7.45832342125628	7.57799529337025	7.97362588991703	7.37965270908485	7.55985601803542	7.52082777337358
ENSSMAG00000008410	10.4315029042464	10.8563731374374	10.8433873699585	9.60310588563812	9.71544867519411	10.0239576494367	9.68613424922005	9.96622980615908	9.66655820107482
ENSSMAG00000008460	8.04970485124085	8.40583989196414	8.41316529058301	6.72286405909868	6.74915337837961	7.30977667137621	6.54808182467578	6.49575548437439	6.43365821857039
ENSSMAG00000008509	7.90291691314446	7.90129738469937	7.97098432561357	7.26808260758382	7.21368352738327	7.01826025903216	6.81101017473047	6.42621305985202	6.25799840373627
ENSSMAG00000008529	7.65246483172767	7.74080229392437	7.84299790213835	7.10355605814367	7.10078308559742	7.14219760268075	7.23189450624663	7.10403886378576	7.15671541052105
ENSSMAG00000008546	7.10261524264098	7.04287164821218	7.05065281210609	6.77717927302601	6.74915337837961	6.71980262051421	6.66755311692659	6.7872681807319	6.75271885824588
ENSSMAG00000008547	8.57570536516846	9.09603573439181	9.17609188672476	7.31651073065158	7.30126528390651	7.84841062324443	7.25829730575456	7.31210377412598	7.41856961502544
ENSSMAG00000008555	7.32423797890403	7.57010036283881	7.78351521206359	6.77717927302601	6.89007580628521	7.08280756108853	6.98164602597221	6.76038605020304	6.95429402720067
ENSSMAG00000008569	7.10261524264098	7.45439174307306	7.74907082190252	6.25799840373627	6.25799840373627	6.65835632192806	6.25799840373627	6.25799840373627	6.25799840373627
ENSSMAG00000008575	8.59029120190336	8.77088178144535	8.66723285616624	7.85807618714991	8.0157231455517	8.2218006825442	7.63812666112775	7.45977025547127	7.55272254028944
ENSSMAG00000008595	7.51072997353883	7.56165127763664	7.61534177830948	6.82612833978339	7.00355443656845	7.08280756108853	6.81101017473047	6.92527451301642	7.08940123375482
ENSSMAG00000008630	10.5979734473278	10.782099924138	10.7277728728742	9.29846196160479	9.60258847447779	9.95770780370007	8.94555744841378	8.76275751067655	8.90500675077301
ENSSMAG00000008642	9.13781412910707	9.75663925616171	9.88141512537449	7.68474380471355	7.5957427874413	8.77900161437304	7.68121594276099	7.73520360746488	7.72613700793485
ENSSMAG00000008643	8.04416401288317	8.25129087801206	8.18255772446761	7.20348355825177	7.18690789247936	7.64302824060651	6.70012282891875	6.73191713809931	6.68695927718269
ENSSMAG00000008655	11.2837616976175	11.1901590768607	11.3228700360027	9.92419337851688	10.2420197039609	10.5579767761363	9.95059250258835	10.0484388903366	9.95469751488386
ENSSMAG00000008668	6.94495141403462	7.1295029041002	7.0045757857284	6.58741585054558	6.62486490584592	6.84514165754549	6.63207686819305	6.63329185424297	6.60867118105644
ENSSMAG00000008697	8.782553142254	8.98967753328393	9.15276886385534	7.80807529662716	8.04574324191168	8.27683768253148	7.76262201756849	7.68551941348878	7.52082777337358
ENSSMAG00000008752	7.15727639418982	7.47308380630157	7.85580809625918	6.91263481942231	7.15922665411102	7.01826025903216	7.14727898436516	6.94543626593558	7.15671541052105
ENSSMAG00000008797	7.1439648741089	7.1295029041002	7.17382310538095	6.77717927302601	6.84704786209029	6.98362358196266	6.85852800572444	6.7872681807319	6.75271885824588
ENSSMAG00000008806	10.020967120686	10.4179245304102	10.5028881102127	9.054689854665	9.24109501955213	9.58358971458673	9.20763571880299	9.16781926824129	9.18932785659469
ENSSMAG00000008879	8.36549796784559	8.37211040971776	8.36350013435371	7.02322808784096	7.33629125508152	7.51895182187915	6.75876674030763	6.96498178135929	7.18833602581919
ENSSMAG00000008882	9.66402081965582	10.0990576052827	10.1115223510284	8.67687566314214	8.87334953418148	9.3514579687028	8.42189312363671	8.67041115260409	8.49906214778931
ENSSMAG00000008908	6.64651481920929	6.82728354842947	6.90168462498041	6.25799840373627	6.25799840373627	6.25799840373627	6.25799840373627	6.25799840373627	6.25799840373627
ENSSMAG00000008960	7.42687466000604	7.71904248983585	7.46222037033337	6.49118414586774	7.05380234993195	7.12777375911101	6.42566604072848	6.42621305985202	6.43365821857039
ENSSMAG00000008990	6.88931279860895	7.08744083601273	6.97205362401275	6.6260996117712	6.58630971957736	6.65835632192806	6.42566604072848	6.49575548437439	6.25799840373627
ENSSMAG00000008996	10.8893581388798	10.995629845137	10.8275330635726	9.84572547732029	10.1086328056928	10.0417517519571	9.71687676535696	9.84484531699681	9.63570447473837
ENSSMAG00000009116	8.56835208620978	8.66905503672861	8.81023548265856	7.90600930860462	8.00962893115642	8.24209106318806	7.94377773026812	7.65980608780806	7.9368308901515
ENSSMAG00000009122	7.10261524264098	7.01154559728499	6.9551759736881	6.58741585054558	6.4903994626352	6.65835632192806	6.70012282891875	6.54902610324049	6.72104759955717
ENSSMAG00000009123	9.54928326039411	9.8087440729807	9.63710946242045	8.60160906629226	8.85115464273767	8.77900161437304	8.49321832146697	8.39062542449888	8.49431161844691
ENSSMAG00000009139	7.50175431629978	7.66653381769222	7.72073120837699	7.05642856914885	7.06979658587075	7.00116127226893	7.01796340705834	6.7872681807319	6.91009799337122
ENSSMAG00000009180	8.45285318918416	8.64495663051663	8.55176922475369	7.53630409463898	7.63884896112764	8.01057537827253	7.17646818441967	7.17937027137605	7.31753465458377
ENSSMAG00000009188	6.88931279860895	7.0580322032483	7.81694229844793	6.75079937866727	6.82423667225279	6.9280276872927	6.66755311692659	6.92527451301642	6.81044522203227
ENSSMAG00000009290	7.93982546375026	8.26992484911636	8.32496051632176	6.54343663761195	6.62486490584592	7.08280756108853	6.49498318661948	6.42621305985202	6.50626592607575
ENSSMAG00000009303	10.3357276910367	10.4737982664974	10.4501503357548	9.16918000944907	9.22411466053728	9.58733987886197	9.13651094628677	9.19677481286385	9.21480126161503
ENSSMAG00000009333	8.96475240139243	8.97612838515298	8.88076338521519	7.8788603733173	8.19629251098189	8.57711240624182	7.73882097019442	8.01418867242468	7.86028126872896
ENSSMAG00000009334	9.07065287752572	9.54853207322807	9.49157584722543	8.20726487681825	8.41754626580075	9.0208120802157	8.11844430613941	8.31275644548129	8.04314127116418
ENSSMAG00000009423	7.57143937922555	7.64323066847741	7.50711198712198	6.97025225085677	7.08545045999475	7.11307732621529	6.88085772196555	7.17937027137605	6.81044522203227
ENSSMAG00000009459	7.81871360470214	8.10727756909965	7.88722848187587	7.28044040663562	7.56900724184832	7.30977667137621	7.19067675074039	7.28713438438362	7.12378941276245
ENSSMAG00000009461	9.20419715912424	9.25846483547789	9.27862318435	8.01491868024899	8.12051392733582	8.62300264092548	7.86753159776199	7.79049873836389	7.86816556418643
ENSSMAG00000009475	7.47433504567344	7.65105446564684	7.65416907351434	7.3624694880677	7.17318561084429	7.05125551267186	7.10136047223138	7.15009454883671	7.03464625322105
ENSSMAG00000009481	7.69079005759808	7.92601100920801	7.7560446594734	7.25554715510614	7.27712915536925	7.3883123158798	7.28391853955525	7.24830120182239	7.2904361389567
ENSSMAG00000009506	8.22467933235744	8.57727219960352	8.47270093193814	7.37361020250128	7.49412753097019	8.04052637668678	7.24519754181786	7.17937027137605	7.18833602581919
ENSSMAG00000009522	6.25799840373627	7.18227955741196	8.9034865912167	6.25799840373627	6.42241950772529	6.42188067449451	6.25799840373627	6.42621305985202	6.43365821857039
ENSSMAG00000009574	11.1623513787748	11.3368324514927	11.6059274211161	9.48780363554945	9.76785087439209	10.2324784665501	9.16327884475037	9.26043020127954	9.37119973537884
ENSSMAG00000009730	8.8619340434073	9.16186887431202	9.07539159324003	8.03917125009835	8.12051392733582	8.50105008897435	7.80876698735927	7.83583788214129	8.0156958771121
ENSSMAG00000009753	9.06810187383345	9.86769519194107	9.60509184216612	8.05704865330175	8.36799277428697	8.93989605014556	7.78592943370451	7.67701568424357	7.68069676027681
ENSSMAG00000009767	7.68323225268679	7.78309109267507	7.57503941235147	7.24282714896256	7.25231039415946	7.24917107678744	7.32101017790729	7.26143903253598	7.1067891328574
ENSSMAG00000009828	6.73312100954842	7.02738290413414	7.07980413452621	6.6260996117712	6.58630971957736	6.71980262051421	6.59277083924023	6.49575548437439	6.72104759955717
ENSSMAG00000009832	6.73312100954842	7.59504441848334	8.18741016984516	6.69307347183314	6.54247715422449	6.58523723609389	6.78556408008791	6.66888185365	6.75271885824588
ENSSMAG00000009847	9.79778166844175	9.97607161185309	9.94184292996223	8.76882295076299	9.01657433880778	9.14937737780303	8.68293265843638	8.79451777529739	8.80684409551578
ENSSMAG00000009851	12.7191887112065	12.9526875223864	12.8071867714879	11.5663101768002	11.8156045256674	12.0405991660694	10.6562176928481	10.8491161302589	10.911935137479
ENSSMAG00000009861	10.8159045979005	10.4120182507186	10.3657197773967	7.28044040663562	7.90765776013559	7.23652640333085	8.24546969022143	8.12379585950882	8.29966595492993
ENSSMAG00000009925	8.51186450791511	8.67925206127676	8.56991907912553	7.82258461067044	7.78863847506307	7.79866027809312	7.7547444141284	7.84322316923025	7.95156216911102
ENSSMAG00000009933	8.11954648711983	8.38908456045123	8.32496051632176	7.60875599150813	7.65561576347621	7.9225148736006	7.51713237022428	7.66844500791727	7.56313796509031
ENSSMAG00000009993	7.11664567400835	7.24379193923757	7.12150070139988	6.75079937866727	6.9301940861776	6.94709654748471	7.0354312822234	6.81279452637398	6.68695927718269
ENSSMAG00000010006	6.9084243948035	7.02738290413414	7.16106185600606	6.25799840373627	6.25799840373627	6.25799840373627	6.42566604072848	6.25799840373627	6.43365821857039
ENSSMAG00000010052	7.11664567400835	7.16940797994232	7.47136221170402	6.72286405909868	6.82423667225279	6.84514165754549	6.66755311692659	6.54902610324049	6.50626592607575
ENSSMAG00000010054	8.68816625223912	8.80216025871548	8.84888971716244	7.80807529662716	7.97868733207829	8.28172507393404	7.67273414339686	7.8794590088033	7.92191436362339
ENSSMAG00000010229	8.34817198641752	8.95416863126352	9.04776391284564	7.91269954798515	7.98493963152565	8.42033210970068	7.62039558243975	7.61553935180115	7.55272254028944
ENSSMAG00000010361	8.85896485696101	9.00842541979858	8.86056632135152	7.84401031029947	8.06340650159658	8.30588586581742	7.71450045019497	7.75923550545648	7.91438492050162
ENSSMAG00000010550	7.492697858345	7.51833413352909	7.65416907351434	7.02322808784096	7.20040396267219	7.03494966944469	6.63207686819305	6.70155564931686	6.75271885824588
ENSSMAG00000010603	7.64463421575949	7.80365597686187	7.8747618629324	7.18994632574469	7.34767305208498	7.48056775249231	7.28391853955525	7.16486571581643	7.03464625322105
ENSSMAG00000010633	7.66795762583277	7.62740977124636	7.63104224746455	7.04002146063143	7.26480828186885	7.19741718288423	7.1169714864112	7.07171643915546	6.95429402720067
ENSSMAG00000010635	9.13781412910707	9.34045803715352	9.73371492760989	7.28044040663562	7.33629125508152	7.46080768124915	7.4348462453848	7.1936207600967	7.41856961502544
ENSSMAG00000010659	10.7074510016345	11.3101481254912	11.318240179963	9.51403007155534	9.80551767766197	10.6613489177386	9.25559739421009	9.29241975641149	9.37870454788017
ENSSMAG00000010706	9.31968299933734	9.63955102891266	9.74147611672302	8.32244768769099	8.53985139606831	9.07853163512826	8.11261741825446	8.11795608863407	8.17185816104352
ENSSMAG00000010745	10.8329646889043	10.9610499431801	11.0243046813918	9.2937943899251	9.70507898611064	10.0170542554349	9.11471929058647	9.10247116677212	9.36113053413277
ENSSMAG00000010749	7.08832079412244	6.94421723909387	7.13491028629689	6.69307347183314	6.65966565922195	6.86698800763862	6.25799840373627	6.54902610324049	6.56187604962053
ENSSMAG00000010787	8.46486914984757	8.62747447659538	8.70687032040465	7.73260505639756	8.04574324191168	8.06396763287823	7.77044479011214	7.56934497768203	7.43047174733356
ENSSMAG00000010843	6.82789613535352	7.0580322032483	7.45299291666841	6.6610160465888	6.74915337837961	6.86698800763862	6.63207686819305	6.54902610324049	6.56187604962053
ENSSMAG00000010887	7.32423797890403	7.56165127763664	7.5500899979061	6.87099995269079	7.00355443656845	7.18396106037579	6.92313988146549	6.7872681807319	6.81044522203227
ENSSMAG00000010933	8.38683459604638	8.52129608070445	8.64355965671333	6.42297526377294	6.54247715422449	6.94709654748471	6.25799840373627	6.25799840373627	6.25799840373627
ENSSMAG00000010978	8.99199887325972	9.17608473892391	9.27647239589195	7.94559388115118	8.0865681510878	8.49278313474105	7.47684164302928	7.73520360746488	7.77831856463257
ENSSMAG00000010986	7.39724146003381	7.70429471071046	7.76297539238469	6.82612833978339	7.03744663917969	7.06720112936998	6.63207686819305	6.88286094162799	6.81044522203227
ENSSMAG00000011158	7.30226585287641	7.32312706269218	7.48939691140863	6.72286405909868	6.9301940861776	7.11307732621529	6.66755311692659	6.90443863078484	6.91009799337122
ENSSMAG00000011170	10.9483945283754	11.2050061076883	11.2785384188083	9.72357329275964	10.0499531033243	10.5224446279814	9.27286065050825	9.30934686297971	9.20070684494441
ENSSMAG00000011232	8.70158379084442	8.99237145430651	9.01957329304564	7.79337915212106	8.00962893115642	8.36665828489045	8.08306355009967	8.31275644548129	8.26037788907839
ENSSMAG00000011242	7.61272628261813	7.92601100920801	7.89341228697539	6.89218086690159	6.65966565922195	6.90835914440024	7.08542150004139	6.90443863078484	7.1067891328574
ENSSMAG00000011252	7.90291691314446	8.02003240585729	8.16788676069404	7.24282714896256	7.44433033515431	7.79866027809312	7.28391853955525	7.221404992018	7.36941914112202
ENSSMAG00000011278	8.17571428708734	7.64323066847741	7.6388067048167	7.40626151750673	7.22675560988149	7.49030230500057	7.28391853955525	7.07171643915546	7.17268020188534
ENSSMAG00000011300	7.33502709030945	7.1295029041002	7.19875968415652	6.75079937866727	6.94932233858271	6.77376727491327	6.75876674030763	6.63329185424297	6.68695927718269
ENSSMAG00000011341	6.67743455420921	6.9262392493192	6.97205362401275	6.42297526377294	6.42241950772529	6.25799840373627	6.42566604072848	6.49575548437439	6.25799840373627
ENSSMAG00000011394	9.10090424347773	9.04258165287482	8.9396270739683	8.22806089462905	8.12608210688398	8.35749288720974	8.08903126437315	8.2822973786148	8.24316236605394
ENSSMAG00000011510	8.65747860574286	8.72911062877245	8.98017992612655	7.85106462280105	7.959732260744	8.22690382892251	7.77044479011214	7.73520360746488	7.84434998132938
ENSSMAG00000011532	8.06071166386209	8.37637480440847	8.56991907912553	7.37361020250128	7.53225355184073	7.93550016530135	7.35664052786145	7.44918765567003	7.2765706274671
ENSSMAG00000011533	9.01341490321876	9.25401344739861	9.1921887079219	8.21249606058355	8.47378296851691	8.61923810769681	8.28682004357623	8.50367649712077	8.38519792190227
ENSSMAG00000011586	9.45376711206982	9.68788009904733	9.76603064500254	6.8490136892804	7.31309231495856	8.09265216411627	6.66755311692659	6.5938593724331	6.60867118105644
ENSSMAG00000011589	8.35252529087983	8.62747447659538	8.52965662197777	7.73260505639756	7.70441410876648	7.94193984206628	7.56534613331666	7.75128211447678	7.60378829519981
ENSSMAG00000011599	8.53096249150259	8.5662641467294	8.59845358309873	7.28044040663562	7.54156576794454	7.74663400863109	6.54808182467578	6.63329185424297	6.72104759955717
ENSSMAG00000011657	9.05269637583183	9.70417048543055	9.63377308020613	8.39688498665241	8.65181466274366	8.98094792794683	8.54845450675642	8.63555299311216	8.47513634007981
ENSSMAG00000011665	8.71817012736067	8.62041720173645	8.71660018444041	7.59110888545592	7.5869066082335	7.86223904047994	7.63812666112775	7.32433252386475	7.69909886844433
ENSSMAG00000011673	8.16064480138231	8.4182664549907	8.1580097518857	7.18994632574469	7.45449291469681	7.24917107678744	7.14727898436516	7.26143903253598	7.15671541052105
ENSSMAG00000011700	10.2987633846596	10.6294414962332	10.6096445523356	9.48168150042599	9.63028674182493	9.82630426111339	9.32340866400214	9.26043020127954	9.37119973537884
ENSSMAG00000011707	10.3168366462644	10.4972263010032	10.4187074471626	9.18947820608524	9.48400099575636	9.74825009222766	8.70161864093253	8.86586370772897	8.78403607012575
ENSSMAG00000011713	9.2088199645573	9.41792266255408	9.31049472221384	8.13719953552881	8.34014383866525	8.50926556891719	8.11844430613941	8.36679108796086	8.31614152110506
ENSSMAG00000011716	7.35623116010513	7.19495114438724	7.02027317128029	6.58741585054558	6.65966565922195	6.65835632192806	6.49498318661948	6.5938593724331	6.83706118935284
ENSSMAG00000011722	8.4243798758769	8.77088178144535	8.79201818580915	7.74038445130811	7.73578147936762	8.06975840432028	7.49718918033602	7.83583788214129	7.56313796509031
ENSSMAG00000011724	8.12475867101601	8.16888783398155	8.16295800670472	7.31651073065158	7.75113920209311	7.49994301948169	7.59323128997687	7.5880673204439	7.68993649974262
ENSSMAG00000011771	8.44478095034376	8.52129608070445	8.48429059355813	7.66831423328859	7.75873969277844	8.14809639702819	7.46650965251822	7.71888940699816	7.66197869283697
ENSSMAG00000011840	7.54585936361457	7.51833413352909	7.66931572363784	7.05642856914885	6.94932233858271	7.15636211855916	6.81101017473047	6.76038605020304	6.86244711463985
ENSSMAG00000011854	8.53096249150259	8.78973514244885	8.5663088815653	7.81535295499645	7.959732260744	8.21153218032648	7.6555691076052	7.65980608780806	7.86028126872896
ENSSMAG00000011867	9.63534474437625	9.95314346252761	9.95522634738368	8.75852715967909	9.04462667349498	9.10519411020216	8.86570588902175	8.87575824085263	8.56383749093928
ENSSMAG00000011869	8.02738862017277	7.83712815409302	7.742053231331	7.53630409463898	7.43406079045434	7.27391753542727	7.19067675074039	7.40566646580245	7.2904361389567
ENSSMAG00000011920	9.10836511352384	9.45704186809468	9.52803921258449	8.43695453247166	8.54387309296455	8.56538867329829	8.25593378017278	8.17515621541301	8.27736378348171
ENSSMAG00000011926	8.51570623284433	8.85671166324379	8.8192534890875	7.49807079098775	7.55994079459553	8.39823651086666	7.33304187806992	7.33639856436012	7.43047174733356
ENSSMAG00000011936	8.84702315119404	9.15231034091206	9.2416022544766	7.91269954798515	8.05754706641789	8.54959443985965	7.51713237022428	7.6423181146722	7.67137804510039
ENSSMAG00000011940	7.51072997353883	7.44491068280977	7.78351521206359	6.87099995269079	7.21368352738327	7.43040196457449	6.94323946876805	7.03791054683384	6.88675232847354
ENSSMAG00000012022	8.79195225716519	9.0269220797781	8.99079531522656	7.76340277412941	8.02782035280975	8.31066385636836	7.44551499790497	7.55027926156292	7.54220088104845
ENSSMAG00000012040	7.91534842097931	8.21800890665618	8.37609559423386	7.33977830480261	7.43406079045434	7.9225148736006	6.98164602597221	7.03791054683384	6.81044522203227
ENSSMAG00000012043	7.02820218590907	7.25557510339738	7.21095053495525	6.77717927302601	6.82423667225279	6.79865732314125	6.70012282891875	6.73191713809931	6.83706118935284
ENSSMAG00000012048	7.76365100196859	7.95619442049996	7.98248213255657	7.16218028516609	7.05380234993195	7.35546900210742	7.0354312822234	7.10403886378576	7.14042468220107
ENSSMAG00000012096	8.95370104798288	9.30436882048836	9.08530296465073	8.18077805401344	8.11492062780051	8.44636256484854	8.1357625002402	8.17515621541301	8.19607717291727
ENSSMAG00000012141	7.22073730773834	7.08744083601273	7.40549617799473	6.25799840373627	6.4903994626352	6.25799840373627	6.25799840373627	6.25799840373627	6.25799840373627
ENSSMAG00000012158	6.75857316006048	6.94421723909387	7.0356254549086	6.49118414586774	6.72130973060055	6.58523723609389	6.54808182467578	6.49575548437439	6.56187604962053
ENSSMAG00000012235	6.88931279860895	7.04287164821218	7.19875968415652	6.54343663761195	6.58630971957736	6.9280276872927	6.54808182467578	6.70155564931686	6.81044522203227
ENSSMAG00000012255	8.27181984008705	8.68263396469691	8.80721615697507	7.49807079098775	7.53225355184073	7.92902532573957	7.06913506584255	7.13504314382636	7.21878161793734
ENSSMAG00000012264	7.70575103568712	7.65882185459199	7.96519376288997	7.40626151750673	7.31309231495856	7.08280756108853	7.24519754181786	7.1936207600967	7.49899521451768
ENSSMAG00000012527	11.6746128993821	11.1261933214744	11.2096496814627	10.1443203110504	10.446846042742	10.2181223267298	9.9776558156348	9.69028283588072	10.1014021178083
ENSSMAG00000012531	6.9961237591272	7.18227955741196	6.98851091708071	6.42297526377294	6.42241950772529	6.4896386649095	6.42566604072848	6.25799840373627	6.43365821857039
ENSSMAG00000012583	9.49576559227886	9.80723853143563	9.793156489116	8.30799981757348	8.54387309296455	8.96350399005439	8.07706673612389	8.15259002309439	8.06998211717261
ENSSMAG00000012610	9.0883796145273	9.13784827251026	8.95327792663041	8.47583336157777	8.30205096394514	8.32960014857299	8.29189592038412	8.32771915993325	8.45076716900822
ENSSMAG00000012613	7.15727639418982	7.14302938120483	7.21095053495525	6.6260996117712	6.86896310159757	6.79865732314125	6.49498318661948	6.63329185424297	6.50626592607575
ENSSMAG00000012618	9.43817916996634	9.77061871263975	9.78116443982766	8.1914397954554	8.44380197404358	8.79232984697924	8.250712501059	8.40003805750127	8.27736378348171
ENSSMAG00000012636	9.30036491450119	9.35505256620561	9.71648945157289	8.46300130954705	8.53581746105525	9.04859803824445	8.39878254806732	8.49498209390315	8.41080831653738
ENSSMAG00000012638	11.2107903910407	11.3222434803755	11.1707923758206	9.69747845035807	9.96728114881007	10.2384179438876	9.24563613390393	9.3865044570293	9.28054249938464
ENSSMAG00000012670	7.71315589120839	7.674191309039	7.44367778784859	6.97025225085677	6.82423667225279	7.05125551267186	7.01796340705834	7.10403886378576	7.15671541052105
ENSSMAG00000012724	8.24846815873627	8.50981139380301	8.7950713988689	7.40626151750673	7.53225355184073	7.96735559678214	7.5463314325608	7.5973044313213	7.60378829519981
ENSSMAG00000012762	9.10588261013561	9.48945990026196	9.53879705656966	8.32722779822487	8.6180614456763	8.74509676597319	8.31200071676182	8.57535949096578	8.4359253143308
ENSSMAG00000012763	8.1906047983042	8.24187052954505	8.51846033420932	7.52687986595262	7.54156576794454	8.12621521568766	7.27120180790574	7.41673225318582	7.2481619791329
ENSSMAG00000012793	6.57553880755763	6.73260830195082	7.18638637212145	6.49118414586774	6.42241950772529	6.4896386649095	6.49498318661948	6.25799840373627	6.56187604962053
ENSSMAG00000012832	8.5609579261774	8.81447290905368	8.85181824000752	7.83691262990099	7.97868733207829	8.38028596071086	7.51713237022428	7.55027926156292	7.35671947057707
ENSSMAG00000012852	8.06071166386209	8.35923238276602	8.11770020433891	6.91263481942231	7.21368352738327	7.27391753542727	6.54808182467578	6.66888185365	6.60867118105644
ENSSMAG00000012855	8.06617814763986	8.4747451455179	8.84888971716244	7.16218028516609	7.30126528390651	7.49994301948169	7.08542150004139	7.08805198145191	7.05335940776124
ENSSMAG00000012856	7.98148402838182	8.43871813005805	8.5949199990115	7.37361020250128	7.51337009170522	7.95471546008682	6.83528400768092	7.3944708605876	7.08940123375482
ENSSMAG00000012869	10.1200907489455	10.7942445602782	10.6868046253106	8.92986584227359	9.13596599878588	9.71098962810278	8.18080111584472	8.78049374244131	8.08318516416714
ENSSMAG00000012884	7.1439648741089	7.27867133551425	7.23481244135404	7.05642856914885	6.86896310159757	6.77376727491327	7.0000461803158	6.66888185365	6.75271885824588
ENSSMAG00000012961	7.01234876656428	6.82728354842947	7.73499122300197	6.25799840373627	6.42241950772529	6.25799840373627	6.25799840373627	6.25799840373627	6.25799840373627
ENSSMAG00000012983	9.98411463520322	10.3235239044399	10.3963776492241	8.96585272616803	9.12290498620279	9.60038770744861	8.5691008399982	8.711823753094	8.75301694989607
ENSSMAG00000013025	7.05888253532374	7.10172095941441	7.39570856849552	6.8490136892804	6.82423667225279	6.90835914440024	6.59277083924023	6.42621305985202	6.43365821857039
ENSSMAG00000013068	7.27973962067454	7.50944555063772	7.65416907351434	7.05642856914885	6.98596262176181	7.28603260329122	6.49498318661948	6.49575548437439	6.25799840373627
ENSSMAG00000013069	10.2475753383774	10.2492319303225	10.3885285039417	8.9084297551044	9.16427558989799	9.71783742077875	8.8755374632174	8.92101023660782	8.79928385080217
ENSSMAG00000013143	10.2912546474054	10.4595555456544	10.5841198457907	8.92682396445366	8.9498040440384	9.37777516445504	9.02980876937361	9.14637600566912	9.22319008408963
ENSSMAG00000013151	7.33502709030945	7.26719973341278	7.742053231331	6.6260996117712	6.72130973060055	6.71980262051421	6.73038791962835	6.7872681807319	6.72104759955717
ENSSMAG00000013178	9.49199882547083	9.58423578398263	9.52623824375153	8.43695453247166	8.64438707944652	8.90980405248468	8.27147036863553	8.20826218543648	8.26606503136721
ENSSMAG00000013180	8.70824281099876	9.11093727041485	9.15276886385534	8.11482503595783	8.13162542004106	8.39823651086666	7.8311566019716	7.92150795537634	8.06998211717261
ENSSMAG00000013197	9.00809197270668	9.49322524235571	9.31887274808934	8.39235581427694	8.51546136402763	8.72433878627387	8.13001656271564	8.28742445863491	7.98761379875031
ENSSMAG00000013241	10.9027664093134	11.2639999381682	11.3713506347613	9.78265822511292	10.0875725920142	10.6156133695895	9.08978783796767	9.09688416617786	9.1008850002978
ENSSMAG00000013266	7.73507754917734	7.5358813473365	7.84942073642088	6.89218086690159	6.80041625348355	6.82240239648694	6.94323946876805	7.08805198145191	6.91009799337122
ENSSMAG00000013305	7.25662106215087	7.31221845551433	7.48939691140863	6.95161763573214	6.91046409455452	6.90835914440024	6.88085772196555	6.86046148914228	6.78241156612719
ENSSMAG00000013312	6.94495141403462	6.94421723909387	6.98851091708071	6.6610160465888	6.80041625348355	6.54154686728934	6.63207686819305	6.70155564931686	6.60867118105644
ENSSMAG00000013346	7.96972905447768	7.81716243943975	8.07072622801608	7.26808260758382	7.38100167154835	7.48056775249231	7.13227226812654	7.31210377412598	7.30408801047672
ENSSMAG00000013356	8.34817198641752	8.52129608070445	8.32060636016285	7.41690071596412	7.57799529337025	7.8553454631892	7.56534613331666	7.57874811228831	7.53157024612802
ENSSMAG00000013376	8.36549796784559	8.65533753201019	8.71982795090952	7.8788603733173	7.90765776013559	8.01057537827253	7.76262201756849	7.81339305051282	7.80353004255928
ENSSMAG00000013529	8.23900610213252	8.62041720173645	8.62984211212096	7.70893421998272	7.94692630725581	8.07552195609581	7.47684164302928	7.41673225318582	7.2765706274671
ENSSMAG00000013670	10.0981031100657	10.2392511328415	10.0468004090314	9.18947820608524	9.2362645151763	9.18723026882479	8.40807600176259	8.63162333666736	8.93622318265462
ENSSMAG00000013686	7.39724146003381	7.60322903897201	7.742053231331	6.80223023640312	7.14501971496293	7.22369116948325	6.73038791962835	6.88286094162799	6.81044522203227
ENSSMAG00000013701	10.3094223149385	10.5599704625321	10.6289107307861	8.80924266524878	9.08296830197292	9.68850323118795	8.43102396083849	8.62372925401137	8.52721189987338
ENSSMAG00000013851	10.6985724510405	11.0995447746877	11.1696502858304	9.64380246266057	9.98163484171327	10.3599521706952	9.49667644167885	9.54349491370447	9.6062883063786
ENSSMAG00000013919	9.53289036519871	9.77370666497383	9.77058773368904	8.4800830312231	8.66654764527097	9.08925820912975	8.3894222605416	8.48183201174277	8.41080831653738
ENSSMAG00000013976	9.14749342569768	9.35089816399448	9.42152715665217	8.28355249686537	8.31646833436623	8.54162629356911	8.11844430613941	8.12379585950882	8.00173654134778
ENSSMAG00000013992	10.0682497437892	9.78752000119452	9.78116443982766	8.7756436488897	8.84795430381933	8.66007726346824	9.12837907010855	8.92735460613254	9.04180947057727
ENSSMAG00000014007	8.23424848600799	8.45485240341332	8.32496051632176	7.30464855916243	7.47450819965151	7.77665637516291	7.57472421215457	7.42767200736611	7.40651830792574
ENSSMAG00000014022	10.1910321680008	10.7644602350249	10.7432239807243	8.29827679152156	8.58343411000295	9.92117300600452	7.60236386873066	7.73520360746488	7.71719764705057
ENSSMAG00000014063	9.0318852484289	9.34045803715352	9.28077067257788	7.81535295499645	7.86703306145646	8.35749288720974	8.03424619578384	7.88657271225066	7.90680707723848
ENSSMAG00000014075	9.43621848875673	9.68295626919632	9.86589888950344	8.00260788296911	8.08081856076479	8.99531772303708	7.6979843640098	7.71064128631747	7.99469587086024
ENSSMAG00000014087	7.59640560604432	7.54454323344746	7.56678945393438	6.95161763573214	6.82423667225279	6.965614390928	6.92313988146549	6.98396104261067	7.14042468220107
ENSSMAG00000014116	10.8534639053768	10.9717787191622	11.0337532852849	9.41681127359723	9.57433717437634	10.1107903046916	9.39259903397653	9.63605197868655	9.63985733717624
ENSSMAG00000014128	9.52922151627706	10.1905799955597	9.92968945975337	8.84203219483381	9.13596599878588	9.26234763985637	8.81545746489928	8.83235463416418	8.85862274325838
ENSSMAG00000014159	8.36549796784559	8.63449473797114	8.55541908549819	7.59110888545592	7.68838926073938	8.09265216411627	7.33304187806992	7.44918765567003	7.48789872725044
ENSSMAG00000014170	6.78274575999113	6.78218060851724	7.02027317128029	6.49118414586774	6.25799840373627	6.65835632192806	6.25799840373627	6.25799840373627	6.50626592607575
ENSSMAG00000014267	7.82541301155967	8.13332032959644	8.6019778349009	6.72286405909868	6.74915337837961	6.65835632192806	6.63207686819305	6.5938593724331	6.81044522203227
ENSSMAG00000014307	7.10261524264098	7.4353366192436	7.37582448210696	6.6260996117712	6.84704786209029	6.94709654748471	6.75876674030763	6.5938593724331	6.75271885824588
ENSSMAG00000014322	7.25662106215087	7.1295029041002	7.28062744583613	6.72286405909868	7.00355443656845	6.79865732314125	6.59277083924023	6.63329185424297	6.72104759955717
ENSSMAG00000014337	7.23286728659956	7.19495114438724	7.0356254549086	6.69307347183314	6.77544697875869	7.01826025903216	6.73038791962835	6.54902610324049	6.56187604962053
ENSSMAG00000014406	8.13511784179511	7.99720853405357	8.10224011566237	7.42742337157997	7.6639023835383	7.58282981723205	7.4021146368816	7.43848933075256	7.30408801047672
ENSSMAG00000014424	10.5787406658162	10.7356210287759	10.6421624439745	9.40390297863392	9.50613483764121	10.0128961322884	9.43253493120659	9.62264476560953	9.50964097651416
ENSSMAG00000014436	7.63674611292809	8.01436670114179	8.13296977056631	7.14792962935026	7.10078308559742	7.63463430416887	6.54808182467578	6.49575548437439	6.50626592607575
ENSSMAG00000014511	8.19552934766321	9.54128180073634	8.51470707729418	7.07247291486206	7.02070603380743	7.11307732621529	7.21837961860808	7.32433252386475	7.12378941276245
ENSSMAG00000014521	9.07065287752572	8.95969150242201	9.15746483314478	7.91269954798515	8.02178683658254	8.08696855388679	7.55588252839736	7.45977025547127	7.6235395457071
ENSSMAG00000014526	7.53718968207026	7.59504441848334	7.76986365312844	6.82612833978339	7.03744663917969	7.33290898481794	6.75876674030763	6.70155564931686	6.68695927718269
ENSSMAG00000014692	8.65747860574286	8.88319111460986	8.92583926201343	7.49807079098775	7.89427224418286	8.07552195609581	7.58401865680322	7.55985601803542	7.69909886844433
ENSSMAG00000014698	8.53474923808931	8.76453867715149	8.63328468900477	7.66831423328859	7.95334648790294	8.05230324693477	7.62929793179544	7.9006716935107	7.69909886844433
ENSSMAG00000014712	9.50326908581745	9.77061871263975	9.70064638369384	8.05704865330175	8.4610177386295	8.86653382157615	8.22961006745862	8.36679108796086	8.16572962897603
ENSSMAG00000014771	8.08243287784947	8.63799111785183	8.79201818580915	7.47839580098999	7.33629125508152	7.77665637516291	7.48706724498176	7.41673225318582	7.330783939708
ENSSMAG00000014775	8.32618245742006	8.69941723474665	8.25804280089076	7.33977830480261	7.44433033515431	7.65135706821388	7.82374188464298	7.78276366482895	7.78678480353777
ENSSMAG00000014796	7.61272628261813	7.82385633368243	7.77671005888949	7.07247291486206	7.08545045999475	7.43040196457449	6.83528400768092	6.66888185365	6.72104759955717
ENSSMAG00000014817	7.36665343196304	7.65882185459199	7.76986365312844	6.75079937866727	7.11581183266881	7.21065755514258	6.88085772196555	6.7872681807319	6.68695927718269
ENSSMAG00000014824	8.40365511457744	8.41413740946595	8.20663488750009	7.85807618714991	7.81055589143089	7.64302824060651	7.68121594276099	7.51105203468737	7.48789872725044
ENSSMAG00000014836	8.66092314795707	8.84477629973592	9.01438536280067	7.77097180819802	7.86703306145646	8.31066385636836	7.60236386873066	7.71888940699816	7.86028126872896
ENSSMAG00000014845	8.1402652354247	8.26992484911636	8.37191069175908	7.33977830480261	7.55994079459553	7.82735258937738	7.51713237022428	7.5973044313213	7.40651830792574
ENSSMAG00000014857	7.50175431629978	7.91371897044742	7.92984700686548	7.20348355825177	6.94932233858271	7.23652640333085	7.20464366894348	7.44918765567003	7.39431294615363
ENSSMAG00000014900	8.26718362132485	8.4786878131154	8.48429059355813	7.54564233652682	7.81776908188171	7.97986353267876	7.64688324459723	7.51105203468737	7.68993649974262
ENSSMAG00000015010	10.4775656099228	10.6268961006557	10.7676053031338	9.26306983017617	9.5259595986965	9.93002715143389	8.72735156113412	8.64727328868672	8.89797222655894
ENSSMAG00000015013	6.84911837038312	6.99533712685797	7.0356254549086	6.25799840373627	6.42241950772529	6.42188067449451	6.25799840373627	6.25799840373627	6.25799840373627
ENSSMAG00000015056	6.53313475215966	6.90772793234875	7.22296593227941	6.42297526377294	6.25799840373627	6.42188067449451	6.49498318661948	6.25799840373627	6.56187604962053
ENSSMAG00000015134	6.48275951333003	6.84848358544784	6.75335142571614	6.25799840373627	6.25799840373627	6.25799840373627	6.25799840373627	6.25799840373627	6.25799840373627
ENSSMAG00000015155	11.6163276593187	11.8808434140304	11.8373828379653	10.0322648095616	10.6831637340366	10.8727315449281	9.56002766867492	9.38194701776566	9.99402434674502
ENSSMAG00000015164	8.29928931761891	8.46284569567043	8.31185356996474	6.49118414586774	6.62486490584592	6.62366774594028	6.25799840373627	6.54902610324049	6.43365821857039
ENSSMAG00000015176	7.70575103568712	8.62747447659538	8.92028514032974	6.80223023640312	6.74915337837961	7.03494966944469	6.42566604072848	7.13504314382636	6.43365821857039
ENSSMAG00000015188	6.53313475215966	7.27867133551425	8.06539443429733	6.25799840373627	6.25799840373627	6.25799840373627	6.25799840373627	6.25799840373627	6.25799840373627
ENSSMAG00000015192	7.35623116010513	8.32425020656084	8.30304072749306	6.75079937866727	6.54247715422449	6.77376727491327	6.49498318661948	6.83714466291533	6.81044522203227
ENSSMAG00000015193	10.0770216150409	10.6404197025823	10.5378862823934	9.15375982762534	9.46973277000162	9.86378128877191	9.06724393042563	8.96173446451484	9.03862929949065
ENSSMAG00000015204	7.96972905447768	8.05348262072551	8.07603494239048	7.29262702807593	7.49412753097019	7.79137297686298	7.30881633490499	7.221404992018	7.08940123375482
ENSSMAG00000015207	8.88837053760069	9.19481635330657	9.26349777095762	8.13164359277608	8.30687476647943	8.72433878627387	7.86034745322224	7.8794590088033	7.8837757297858
ENSSMAG00000015208	7.01234876656428	7.47308380630157	7.48939691140863	6.6260996117712	6.84704786209029	6.98362358196266	6.49498318661948	6.76038605020304	6.60867118105644
ENSSMAG00000015268	7.89665151751639	7.79684228793265	7.98248213255657	6.6260996117712	6.77544697875869	7.18396106037579	6.59277083924023	6.54902610324049	6.68695927718269
ENSSMAG00000015279	7.01234876656428	6.90772793234875	7.02027317128029	6.54343663761195	6.25799840373627	6.4896386649095	6.49498318661948	6.25799840373627	6.56187604962053
ENSSMAG00000015312	9.83823269141638	9.71867358231355	10.2887156235506	7.80807529662716	7.8391403410514	8.46343314167733	7.84584423122961	7.94873026732033	7.86028126872896
ENSSMAG00000015326	6.96245510026722	7.31221845551433	7.30266558444741	6.75079937866727	6.6916172142676	6.9280276872927	6.73038791962835	6.73191713809931	6.81044522203227
ENSSMAG00000015343	8.53852519196893	8.55887449429592	8.68719743314547	7.72477085015847	7.78863847506307	8.10394138180864	7.47684164302928	7.54061265923453	7.49899521451768
ENSSMAG00000015381	8.64709162524775	8.64842586376983	8.67392069397222	7.91935201551369	8.02178683658254	8.13172170830885	7.80876698735927	7.86510008391181	7.84434998132938
ENSSMAG00000015383	7.492697858345	7.87605250271929	7.48042042325162	6.89218086690159	6.82423667225279	6.94709654748471	6.78556408008791	6.73191713809931	6.83706118935284
ENSSMAG00000015407	9.05527589269874	9.47620146203744	9.75227099827835	8.53003853987395	8.53581746105525	8.88833984481781	8.00271067633253	7.92150795537634	8.10272783606359
ENSSMAG00000015409	9.50513874043304	9.84587376488892	9.87720016820129	8.67321094445623	8.86704482593059	9.27409392036218	8.56499715597482	8.63947115630775	8.64698693482628
ENSSMAG00000015413	11.1804179909945	11.0767474076732	10.9852280197606	9.85832378408941	10.1229337151727	10.1236928047867	9.66588091022221	9.57568837767274	9.61475548416606
ENSSMAG00000015426	6.84911837038312	7.1295029041002	7.07980413452621	6.6610160465888	6.72130973060055	6.71980262051421	6.54808182467578	6.49575548437439	6.60867118105644
ENSSMAG00000015468	6.92695487077784	7.18227955741196	7.30266558444741	6.25799840373627	6.4903994626352	6.25799840373627	6.42566604072848	6.25799840373627	6.25799840373627
ENSSMAG00000015543	7.30226585287641	7.51833413352909	7.52452131680719	6.93242815810436	7.11581183266881	7.09809385635311	6.90236845014236	7.02038950091838	6.95429402720067
ENSSMAG00000015558	9.073199192568	9.04258165287482	8.73903429870497	7.21680350601808	7.25231039415946	7.1702795148916	7.10136047223138	7.37167406613136	7.52082777337358
ENSSMAG00000015594	7.13042494079536	7.19495114438724	7.14809400636451	6.72286405909868	6.77544697875869	6.86698800763862	6.70012282891875	6.88286094162799	6.91009799337122
ENSSMAG00000015618	7.98731860462812	8.19858993910083	8.29861150081608	7.53630409463898	7.47450819965151	7.79866027809312	7.39095033868023	7.34830741086968	7.38194837471695
ENSSMAG00000015630	7.13042494079536	8.60976096810382	9.37816163845404	6.91263481942231	6.91046409455452	7.22369116948325	6.85852800572444	6.88286094162799	6.86244711463985
ENSSMAG00000015732	7.63674611292809	7.65105446564684	7.80368896844574	7.07247291486206	7.18690789247936	7.27391753542727	7.0354312822234	7.20762876163875	7.1067891328574
ENSSMAG00000015815	8.67801464120669	8.98156404007135	9.23718168675428	6.8490136892804	6.77544697875869	6.58523723609389	6.96272491132094	6.54902610324049	6.60867118105644
ENSSMAG00000015861	6.97950194962861	7.08744083601273	6.9551759736881	6.25799840373627	6.25799840373627	6.54154686728934	6.54808182467578	6.63329185424297	6.25799840373627
ENSSMAG00000015880	8.10905588158709	8.24187052954505	8.28970685248883	7.49807079098775	7.57799529337025	7.76174546816662	7.4348462453848	7.31210377412598	7.41856961502544
ENSSMAG00000015892	8.47677617376538	9.03998400921564	9.08776977516368	7.90600930860462	8.06340650159658	8.42906663029748	7.62929793179544	7.74327181086928	7.70818541756847
ENSSMAG00000015899	8.7635574305783	8.85967927857591	9.21711414299773	7.59996936653822	8.04574324191168	8.57321596199556	7.17646818441967	7.28713438438362	7.21878161793734
ENSSMAG00000015908	8.87961500793572	8.74210108365737	8.58069126927072	7.90600930860462	7.96608404999699	7.73131540744044	7.86034745322224	7.61553935180115	7.59377257672766
ENSSMAG00000016001	10.307296865742	11.1032078526262	10.1972495752287	9.67268236630955	9.97591068919476	9.27643138846865	9.58969083120673	9.21746199245636	9.28321576990339
ENSSMAG00000016036	7.1439648741089	7.24379193923757	7.38581892958132	6.6610160465888	6.74915337837961	6.86698800763862	6.70012282891875	6.5938593724331	6.68695927718269
ENSSMAG00000016051	9.27418589340738	9.31294436435391	9.40787354810258	7.61747025903429	7.80329686167552	7.94193984206628	7.61141808775162	7.37167406613136	7.49899521451768
ENSSMAG00000016075	11.8202817985374	11.8737180580473	11.3633830185407	9.08488905341518	9.2626280328402	9.21922453158926	9.43253493120659	9.13824880540503	9.58273887208912
ENSSMAG00000016093	6.64651481920929	6.78218060851724	7.24649622321862	6.49118414586774	6.25799840373627	6.58523723609389	6.42566604072848	6.25799840373627	6.50626592607575
ENSSMAG00000016130	8.35686398462756	8.35057529162172	8.35078095116416	6.54343663761195	6.72130973060055	7.59164239085787	6.25799840373627	6.5938593724331	6.56187604962053
ENSSMAG00000016177	7.72781837246244	8.59180944997062	8.98814912200261	7.02322808784096	6.98596262176181	7.06720112936998	6.83528400768092	6.94543626593558	6.75271885824588
ENSSMAG00000016186	11.1541173427447	11.5861228579282	10.6247443654894	9.09030980928994	8.99946535013976	8.59258518193432	9.41270869310019	9.07998686339659	10.3384720069438
ENSSMAG00000016195	7.13042494079536	7.45439174307306	7.62322094925592	6.25799840373627	6.42241950772529	6.25799840373627	6.25799840373627	6.49575548437439	6.25799840373627
ENSSMAG00000016272	7.65246483172767	8.27454108424085	8.48043870432095	7.14792962935026	7.42368136757079	7.64302824060651	7.21837961860808	6.96498178135929	6.78241156612719
ENSSMAG00000016276	8.66092314795707	8.4786878131154	8.62639066067302	7.77849035479038	7.92089270852814	7.59164239085787	7.41314957000759	7.34830741086968	7.39431294615363
ENSSMAG00000016301	6.9084243948035	6.86890931446135	7.52452131680719	6.58741585054558	6.65966565922195	6.42188067449451	6.59277083924023	6.54902610324049	6.75271885824588
ENSSMAG00000016336	10.2976931153822	10.574136223748	10.5065172089916	9.08760208012778	9.42604013884688	9.98344493066535	8.37525418901929	8.27714965121571	8.46056918196064
ENSSMAG00000016421	9.34503323079415	9.26290209816326	9.386146422936	8.23833212895068	8.2677656948475	8.21153218032648	7.62039558243975	7.55027926156292	7.330783939708
ENSSMAG00000016423	8.4119845783776	8.69941723474665	8.37191069175908	7.75578243426105	7.97240227132513	7.86909192837881	7.88176818581586	7.79049873836389	7.70818541756847
ENSSMAG00000016507	7.67562174274582	7.64323066847741	7.60740367097713	7.14792962935026	7.25231039415946	7.27391753542727	7.0354312822234	7.10403886378576	7.07160063893467
ENSSMAG00000016572	7.08832079412244	6.84848358544784	7.34518249355161	6.49118414586774	6.4903994626352	6.4896386649095	6.66755311692659	6.63329185424297	6.64982300848747
ENSSMAG00000016646	9.50700592099905	9.8296559814151	9.77058773368904	8.45004261579127	8.75857426180464	9.10255080402289	8.27147036863553	8.32275090086586	8.27736378348171
ENSSMAG00000016669	7.92765023481676	8.11253009371347	8.34651326532548	7.00602226265502	7.11581183266881	7.35546900210742	6.96272491132094	6.88286094162799	6.72104759955717
ENSSMAG00000016675	8.04416401288317	8.05348262072551	7.97674701280079	7.40626151750673	7.52285565945686	7.63463430416887	7.39095033868023	7.5973044313213	7.55272254028944
ENSSMAG00000016759	7.51072997353883	7.61941055385594	7.50711198712198	6.95161763573214	7.06979658587075	6.94709654748471	6.70012282891875	6.94543626593558	6.68695927718269
ENSSMAG00000016830	10.0157603983911	10.4149744320978	10.5659786191616	8.85171727155012	9.09640864014316	9.35808365205129	8.8051816315481	8.89533522717538	8.77248685453752
ENSSMAG00000016839	9.38222018986	9.92291356487815	9.97506881830711	8.23833212895068	8.64438707944652	9.03199356837225	7.95712716492951	7.78276366482895	7.81181120566304
ENSSMAG00000016867	8.93132828798276	9.30866315251895	9.30206630745729	7.70893421998272	7.92745494264789	8.54959443985965	7.50721005592819	7.54061265923453	7.44222932988305
ENSSMAG00000016892	9.10588261013561	9.14991041354303	9.01957329304564	8.06295011154703	8.13714411624951	8.43341209585209	7.9028030604007	7.9006716935107	7.92191436362339
ENSSMAG00000016993	7.95785746492866	7.86965509675266	8.10224011566237	7.45832342125628	7.57799529337025	7.34425823225169	7.23189450624663	7.1196966560672	7.30408801047672
ENSSMAG00000017020	11.3680324440664	11.8349873369474	11.7323005838056	10.2553678778428	10.4612174614334	10.8481411350296	9.88854602367546	10.0079263420568	9.87614626837538
ENSSMAG00000017029	6.96245510026722	6.99533712685797	6.90168462498041	6.25799840373627	6.25799840373627	6.42188067449451	6.25799840373627	6.25799840373627	6.25799840373627
ENSSMAG00000017068	8.84702315119404	9.27393405805028	8.73266245134801	7.75578243426105	7.88073209486873	8.10394138180864	7.70627337443265	7.70233101598494	7.63327929226435
ENSSMAG00000017080	7.24482646147073	7.35508987785022	7.34518249355161	6.97025225085677	6.94932233858271	7.09809385635311	6.78556408008791	6.83714466291533	6.99565859904783
ENSSMAG00000017096	7.66795762583277	8.10727756909965	8.27623259622773	7.00602226265502	7.00355443656845	7.28603260329122	7.4021146368816	7.47024025473017	7.41856961502544
ENSSMAG00000017097	7.91534842097931	7.72634324208223	7.91782681110095	6.89218086690159	6.74915337837961	6.88803455074379	7.05247962564614	6.96498178135929	7.07160063893467
ENSSMAG00000017114	7.30226585287641	7.21972623867626	7.31348363494932	6.8490136892804	6.91046409455452	6.90835914440024	6.78556408008791	6.63329185424297	6.72104759955717
ENSSMAG00000017189	9.86891815573501	10.1015104648487	10.1222274190957	8.95097247454619	8.9792329248753	9.34034517956974	8.76682482210226	8.92101023660782	8.72927751500989
ENSSMAG00000017190	9.95855409292668	9.99071342139451	10.1222274190957	8.72009173604392	9.0051919429164	9.4014737233206	8.44009147360345	8.38589343404514	8.7051137193948
ENSSMAG00000017197	8.68816625223912	9.05292372336738	9.05282830893076	7.53630409463898	7.8391403410514	7.99224241941326	7.62039558243975	7.60646120820648	7.74380269682896
ENSSMAG00000017219	8.01607491058622	8.07528405660704	8.23493373134927	6.25799840373627	6.54247715422449	6.90835914440024	6.25799840373627	6.25799840373627	6.25799840373627
ENSSMAG00000017274	10.0795180003911	10.2711654259971	10.2050990428462	9.11178347439976	9.1845086895784	9.44356490237949	8.76682482210226	8.77342704494064	8.71724966688165
ENSSMAG00000017280	8.21503726516972	8.68600739187818	8.72626043697904	7.68474380471355	7.84617681705601	7.92902532573957	7.83852381313715	7.9006716935107	7.8837757297858
ENSSMAG00000017300	7.46502475757283	7.6968460926265	7.74907082190252	7.04002146063143	7.00355443656845	7.28603260329122	7.19067675074039	7.07171643915546	6.93258403586675
ENSSMAG00000017308	8.23900610213252	8.10200263423677	7.76986365312844	7.28044040663562	7.39185260202907	7.35546900210742	7.06913506584255	7.37167406613136	7.43047174733356
ENSSMAG00000017328	6.84911837038312	7.27867133551425	7.0045757857284	6.58741585054558	6.6916172142676	6.79865732314125	6.63207686819305	6.25799840373627	6.50626592607575
ENSSMAG00000017342	9.60084751233816	9.78446195383977	9.80652770376942	8.68781030871205	8.86704482593059	9.08390529586443	8.33669723539185	8.43702328080473	8.29412673597664
ENSSMAG00000017346	8.59029120190336	8.88610188609217	8.9341285450492	7.47839580098999	8.08081856076479	8.37575929376602	7.35664052786145	7.02038950091838	7.44222932988305
ENSSMAG00000017445	8.81670348843235	8.64495663051663	8.54810930114341	8.09777490415413	8.06340650159658	7.94834479651285	7.67273414339686	7.57874811228831	7.41856961502544
ENSSMAG00000017539	7.79837664156732	7.95619442049996	9.32927535768435	6.25799840373627	6.54247715422449	6.42188067449451	6.25799840373627	6.25799840373627	6.43365821857039
ENSSMAG00000017545	8.01037818133644	8.84776993568005	9.27647239589195	7.43783269031576	7.63884896112764	7.86909192837881	7.21837961860808	7.27438092105288	7.23359876803592
ENSSMAG00000017594	7.61272628261813	7.85675372223017	7.84942073642088	6.58741585054558	6.74915337837961	7.12777375911101	6.25799840373627	6.25799840373627	6.25799840373627
ENSSMAG00000017726	7.51072997353883	7.4353366192436	7.69164694974694	6.75079937866727	6.74915337837961	7.08280756108853	6.42566604072848	6.63329185424297	6.68695927718269
ENSSMAG00000017756	7.38715542456814	7.62740977124636	7.66176890135379	7.04002146063143	7.08545045999475	7.22369116948325	7.24519754181786	6.96498178135929	7.2481619791329
ENSSMAG00000017763	6.61284131644747	7.18227955741196	7.84942073642088	6.42297526377294	6.4903994626352	6.54154686728934	6.63207686819305	6.42621305985202	6.56187604962053
ENSSMAG00000017767	8.1402652354247	7.83712815409302	7.80368896844574	7.35119363078858	7.32476594440478	7.14219760268075	7.24519754181786	7.08805198145191	7.01542594977374
ENSSMAG00000017776	7.1439648741089	7.27867133551425	7.18638637212145	6.6610160465888	6.80041625348355	6.88803455074379	6.63207686819305	6.49575548437439	6.50626592607575
ENSSMAG00000017782	7.50175431629978	7.50047804568565	7.57503941235147	7.00602226265502	7.21368352738327	7.18396106037579	6.98164602597221	6.83714466291533	6.75271885824588
ENSSMAG00000017852	7.27973962067454	7.19495114438724	7.42477582293597	6.25799840373627	6.25799840373627	6.42188067449451	6.25799840373627	6.25799840373627	6.43365821857039
ENSSMAG00000017860	7.84528007724205	8.21318210613506	8.30304072749306	7.28044040663562	7.53225355184073	7.70793378620784	7.23189450624663	7.05501062020345	6.91009799337122
ENSSMAG00000017892	7.45562579349431	7.50047804568565	7.5416377944668	7.07247291486206	7.13055254347059	7.15636211855916	6.78556408008791	6.66888185365	6.72104759955717
ENSSMAG00000017939	7.33502709030945	7.70429471071046	7.70628510839734	6.91263481942231	6.9301940861776	7.27391753542727	6.25799840373627	6.25799840373627	6.43365821857039
ENSSMAG00000018012	8.20532103263506	8.40583989196414	8.3379353440876	7.43783269031576	7.63884896112764	7.77665637516291	7.74681105033812	7.56934497768203	7.58366051375542
ENSSMAG00000018070	8.6712040977587	8.70274894986997	8.65036614322406	7.8788603733173	7.86703306145646	8.01057537827253	7.78592943370451	7.9819056178319	7.92939612109597
ENSSMAG00000018144	10.6912671455592	10.298118051204	10.5598802329415	9.08488905341518	9.31161924636928	9.25525222696995	8.58133649249536	8.60779993839761	8.78403607012575
ENSSMAG00000018277	8.37834200376632	8.71269499948344	8.84006626461107	7.70893421998272	7.94692630725581	8.27193151530914	8.09497019785235	7.93519723485781	8.07660138428926
ENSSMAG00000018285	9.85584817621575	9.75663925616171	9.93645417865212	8.21249606058355	8.399744446402	8.903705645945	7.98986241556174	8.1582698656698	8.27736378348171
ENSSMAG00000018349	9.82189128759672	9.76597416290455	9.32512357050408	8.12045659967487	8.05165941720238	8.10954752518838	8.31697809126513	8.54631075631652	8.98009750950784
ENSSMAG00000018373	9.62851221895142	10.2066089046224	10.1711509154757	8.78243024317382	8.87962531585456	9.60038770744861	8.56088076602468	8.74478618002373	8.7451499809182
ENSSMAG00000018455	13.1977794768709	13.1235074729814	12.8155998615183	10.8828138168295	11.7226130367623	11.2563464954949	10.2506617748373	10.1153218193101	10.7902066802756
ENSSMAG00000018637	7.59640560604432	7.73359626199061	7.66176890135379	7.11863146663224	7.13055254347059	7.44064286738642	7.13227226812654	6.90443863078484	7.08940123375482
ENSSMAG00000018702	10.9236860781935	11.1399293255192	11.3172092985559	9.33298180032742	8.90751570848508	9.97349116963658	8.1357625002402	8.52942149541888	8.41080831653738
ENSSMAG00000018705	8.29475182663269	8.48653788690798	8.78895809862585	6.6260996117712	6.72130973060055	7.18396106037579	6.42566604072848	6.42621305985202	6.50626592607575
ENSSMAG00000018726	8.73780853947638	9.04776235121499	8.97751325344233	7.93908766979584	8.00350383816906	8.37575929376602	7.64688324459723	7.76713294324661	7.66197869283697
ENSSMAG00000018802	12.243704166775	12.0594418206578	11.9602873589812	9.96404907466	10.2761273783264	10.1950930084253	9.89013058059163	9.74604839493564	10.4683224881959
ENSSMAG00000018934	7.58814948529927	7.73359626199061	7.8747618629324	7.00602226265502	7.17318561084429	7.36654558977999	6.90236845014236	6.94543626593558	6.86244711463985
ENSSMAG00000018980	6.82789613535352	7.10172095941441	6.75335142571614	6.58741585054558	6.54247715422449	6.25799840373627	6.25799840373627	6.66888185365	6.50626592607575
ENSSMAG00000019003	7.46502475757283	7.68934655816203	7.64651532275055	7.11863146663224	7.00355443656845	7.27391753542727	6.85852800572444	6.86046148914228	6.78241156612719
ENSSMAG00000019017	8.64709162524775	8.89190493087016	8.82224627068259	7.72477085015847	7.92745494264789	8.50926556891719	7.73882097019442	7.9819056178319	7.8915032423356
ENSSMAG00000019049	8.31728046832046	8.40999525220175	8.58069126927072	7.26808260758382	7.48436612303169	7.75421521096948	6.90236845014236	7.10403886378576	6.99565859904783
ENSSMAG00000019154	11.368540755798	11.5650400572554	10.9917072099096	9.37331461628304	9.17442887620788	9.69719408300783	8.76328349888476	9.22002645790734	8.41587051957314
ENSSMAG00000019176	7.13042494079536	7.74080229392437	8.01633050454632	6.82612833978339	6.82423667225279	7.11307732621529	6.49498318661948	6.25799840373627	6.43365821857039
ENSSMAG00000019185	8.24374594399481	8.40583989196414	8.12790075690151	7.53630409463898	7.53225355184073	7.54681455670872	7.4021146368816	7.54061265923453	7.57344978286347
ENSSMAG00000019187	8.61543877921245	8.82970880064643	8.761102487371	7.82977094681245	7.92745494264789	8.26206220848997	7.80120528742123	7.9006716935107	7.86816556418643
ENSSMAG00000019191	8.89707044033982	9.31294436435391	9.28291487098464	8.27364126720406	8.44380197404358	8.65274388665163	8.02800437135575	7.94873026732033	7.91438492050162
ENSSMAG00000019201	7.53718968207026	7.34455893032261	7.40549617799473	6.8490136892804	7.05380234993195	7.03494966944469	6.63207686819305	6.81279452637398	6.72104759955717
ENSSMAG00000019294	7.72781837246244	7.82385633368243	7.76297539238469	7.18994632574469	7.18690789247936	7.48056775249231	7.21837961860808	7.26143903253598	7.12378941276245
ENSSMAG00000019358	8.80128681971716	8.94026363883745	8.92028514032974	7.99640508989636	8.12051392733582	8.38929222305086	7.48706724498176	7.49085426146909	7.53157024612802
ENSSMAG00000019445	7.74945550177879	7.6968460926265	7.79700409924092	7.25554715510614	7.06979658587075	7.24917107678744	7.16200642964163	7.10403886378576	7.20369841231478
ENSSMAG00000019480	8.54604498541334	9.08601171428317	9.2103603428068	8.00877895625317	8.0865681510878	8.26700641159746	7.86753159776199	7.82840492578628	7.69909886844433
ENSSMAG00000019510	7.24482646147073	7.15632770862623	7.26939842995625	6.80223023640312	6.89007580628521	6.90835914440024	6.73038791962835	6.73191713809931	6.81044522203227
ENSSMAG00000019539	10.2486837220269	10.42673857755	10.3963776492241	8.18077805401344	8.45673493762707	9.25762136725142	7.5463314325608	7.61553935180115	7.43047174733356
ENSSMAG00000019563	6.88931279860895	7.11573736941877	7.39570856849552	6.80223023640312	6.6916172142676	6.62366774594028	6.90236845014236	6.81279452637398	6.60867118105644
ENSSMAG00000019582	7.79837664156732	7.63534945121709	7.48939691140863	6.95161763573214	7.15922665411102	7.14219760268075	6.83528400768092	6.92527451301642	6.81044522203227
ENSSMAG00000019589	8.27181984008705	8.14868788380402	8.17279618575429	7.41690071596412	7.48436612303169	7.79137297686298	7.14727898436516	7.08805198145191	7.07160063893467
ENSSMAG00000019635	6.75857316006048	6.82728354842947	6.530245001746	6.25799840373627	6.42241950772529	6.42188067449451	6.25799840373627	6.25799840373627	6.25799840373627
ENSSMAG00000019665	6.86956542439514	7.34455893032261	7.57503941235147	6.54343663761195	6.54247715422449	6.62366774594028	6.42566604072848	6.25799840373627	6.56187604962053
ENSSMAG00000019673	11.7026932055841	12.1293086030745	12.237439097781	10.7368695958697	10.986545935674	11.3852197589323	10.8404589992742	10.9703503335759	11.0091084827041
ENSSMAG00000019726	10.3419697494926	10.5750169591467	10.5387725425147	9.28205693546929	9.40903202152126	9.78618631456927	8.51473692895588	8.61180009882733	8.56383749093928
ENSSMAG00000019738	6.73312100954842	6.90772793234875	6.93784651207796	6.42297526377294	6.54247715422449	6.25799840373627	6.25799840373627	6.25799840373627	6.43365821857039
ENSSMAG00000019795	7.66795762583277	7.88241499540797	7.72788411514944	7.14792962935026	7.18690789247936	7.26163250345281	7.27120180790574	7.08805198145191	7.15671541052105
ENSSMAG00000019801	8.03300616546137	8.60618992352408	8.42126166036902	7.71688089345179	7.67212607835018	7.97986353267876	7.4348462453848	7.42767200736611	7.50997047204683
ENSSMAG00000019824	8.1906047983042	8.35057529162172	8.5878246208459	7.43783269031576	7.50379476985328	7.75421521096948	7.71450045019497	7.60646120820648	7.53157024612802
ENSSMAG00000019825	8.4119845783776	8.19858993910083	7.72073120837699	7.6765600175383	7.43406079045434	7.3774920706986	7.57472421215457	7.47024025473017	7.79518826376098
ENSSMAG00000019846	7.31331895316226	7.46378206093628	7.34518249355161	6.89218086690159	7.06979658587075	7.05125551267186	6.49498318661948	6.49575548437439	6.56187604962053
ENSSMAG00000019862	6.97950194962861	7.04287164821218	7.34518249355161	6.6260996117712	6.80041625348355	6.88803455074379	6.73038791962835	6.70155564931686	6.78241156612719
ENSSMAG00000019865	8.65747860574286	8.88319111460986	8.94783383845873	7.99640508989636	8.08081856076479	8.30109001881833	7.63812666112775	7.8794590088033	7.63327929226435
ENSSMAG00000019893	9.43032000802123	9.47239032311044	9.22829836224384	7.83691262990099	7.77378812133881	7.99838442072822	7.88882187642911	7.83583788214129	7.95156216911102
ENSSMAG00000019985	9.47109981773589	10.024735416721	9.92425446829533	8.49275034332111	8.66287952380958	9.00953934559266	8.62918651579676	8.61578832100325	8.5364635714457
ENSSMAG00000020066	11.16117796768	11.5991446594787	11.5940632585932	9.94499835330187	10.1948303000158	10.2431518416235	9.83524086579771	9.47681889092431	9.68876486363523
ENSSMAG00000020169	6.82789613535352	6.90772793234875	6.93784651207796	6.49118414586774	6.54247715422449	6.71980262051421	6.42566604072848	6.25799840373627	6.43365821857039
ENSSMAG00000020188	6.67743455420921	6.86890931446135	6.82196835183333	6.25799840373627	6.25799840373627	6.4896386649095	6.25799840373627	6.25799840373627	6.25799840373627
ENSSMAG00000020199	8.29475182663269	8.58456065091556	8.62639066067302	7.42742337157997	7.56900724184832	8.08696855388679	7.45606842905678	7.67701568424357	7.55272254028944
ENSSMAG00000020224	12.1380191720234	12.3874369840776	12.1259550874456	10.1747860548371	10.4744346224732	10.8419272513923	10.2966667953098	10.2215401618845	10.1787262068309
ENSSMAG00000020254	6.48275951333003	6.90772793234875	7.06537350639255	6.25799840373627	6.42241950772529	6.58523723609389	6.25799840373627	6.25799840373627	6.50626592607575
ENSSMAG00000020316	7.29107428806415	7.26719973341278	7.16106185600606	6.6610160465888	6.4903994626352	6.71980262051421	6.42566604072848	6.73191713809931	6.43365821857039
ENSSMAG00000020347	7.93982546375026	7.94421292638575	8.1580097518857	7.3624694880677	7.50379476985328	7.68404514671935	7.4021146368816	7.44918765567003	7.53157024612802
ENSSMAG00000020351	9.97071884657476	9.62934272878585	9.2393937189273	8.85493042411028	8.89828185473762	8.69971103656534	8.79135866337598	8.58761734587887	8.65122325625321
ENSSMAG00000020372	13.6324996112049	13.8198714069953	13.8087773602683	12.2952071511978	12.5417418936567	12.8534647547662	12.2718632974909	12.3064329079401	12.4169197016726
ENSSMAG00000020387	10.5547790830196	10.6538171392806	10.606267363612	9.46935689758362	9.64484053847666	10.0156695602079	9.30436673245471	9.14907455348555	9.20918056949649
ENSSMAG00000020391	7.07374832590099	6.9262392493192	7.02027317128029	6.6610160465888	6.72130973060055	6.71980262051421	6.75876674030763	6.83714466291533	6.56187604962053
ENSSMAG00000020445	10.4305273542019	10.3790914229019	10.5254208239288	8.95694390000995	8.96165120692558	9.29729478773318	8.67159529969182	8.4047189694467	8.61695166374001
ENSSMAG00000020448	8.07703851231279	8.26064194382251	8.32929999351172	7.49807079098775	7.62181570832643	7.79866027809312	7.4021146368816	7.65109758466169	7.57344978286347
ENSSMAG00000020461	7.96380800378619	8.12296876675889	8.26261464286503	7.08817568448743	7.15922665411102	7.40958864477398	7.16200642964163	6.96498178135929	6.97529870927483
ENSSMAG00000020534	8.87080309924819	8.81140517276	8.80115733251792	7.96490184066367	8.07504195034977	8.40268570432687	7.95712716492951	7.9006716935107	8.10272783606359
ENSSMAG00000020593	9.91163802898464	10.0817686461905	9.93104497485051	8.94797701148346	9.15404771429597	9.18723026882479	9.05296538931157	8.95554717870241	9.0607385015
ENSSMAG00000020624	7.08832079412244	7.11573736941877	7.42477582293597	6.77717927302601	6.77544697875869	7.00116127226893	6.85852800572444	6.81279452637398	6.72104759955717
ENSSMAG00000020634	7.94586654714332	8.18876706593345	8.0051529073634	7.37361020250128	7.40258054538968	7.60904903056541	7.47684164302928	7.45977025547127	7.35671947057707
ENSSMAG00000020643	8.00465448407844	8.16386836589566	8.25345448011054	7.35119363078858	7.239628616449	7.39901000609107	7.32101017790729	7.43848933075256	7.2765706274671
ENSSMAG00000020664	7.31331895316226	7.68179525557285	7.80368896844574	7.04002146063143	7.02070603380743	7.3883123158798	6.96272491132094	6.92527451301642	6.95429402720067
ENSSMAG00000020715	7.25662106215087	7.50944555063772	7.44367778784859	6.89218086690159	7.08545045999475	6.84514165754549	6.78556408008791	6.90443863078484	6.86244711463985
ENSSMAG00000020722	7.77068204626616	7.98563258222702	7.72073120837699	7.14792962935026	7.45449291469681	7.23652640333085	6.94323946876805	6.98396104261067	7.01542594977374
ENSSMAG00000020774	6.64651481920929	7.54454323344746	8.09704347632806	6.58741585054558	6.58630971957736	6.42188067449451	6.54808182467578	6.25799840373627	6.25799840373627
ENSSMAG00000020835	7.92151534240828	8.18876706593345	8.10741498017221	7.02322808784096	7.21368352738327	7.64302824060651	7.27120180790574	7.28713438438362	7.2765706274671
ENSSMAG00000020837	7.90291691314446	8.29737539243741	8.21139558501552	7.04002146063143	7.18690789247936	7.47073702384441	6.83528400768092	6.88286094162799	6.95429402720067
ENSSMAG00000020918	12.3320471169285	12.7179070066619	12.4769789548043	10.6565891497602	9.2069252437619	9.83104323422349	7.74681105033812	8.70438823144299	8.28856345666675
ENSSMAG00000020920	7.93375348289221	7.90129738469937	7.742053231331	7.30464855916243	7.27712915536925	7.51895182187915	7.16200642964163	7.1196966560672	7.343843238465
ENSSMAG00000020952	6.64651481920929	7.04287164821218	7.31348363494932	6.6260996117712	6.42241950772529	6.58523723609389	6.59277083924023	6.70155564931686	6.56187604962053
ENSSMAG00000021095	7.78461400354354	8.34185981724054	7.73499122300197	6.89218086690159	6.6916172142676	6.88803455074379	6.92313988146549	6.66888185365	7.07160063893467
ENSSMAG00000021102	7.13042494079536	7.01154559728499	7.28062744583613	6.6260996117712	6.42241950772529	6.54154686728934	6.25799840373627	6.25799840373627	6.25799840373627
ENSSMAG00000021106	8.21503726516972	8.25129087801206	8.26261464286503	7.63468746740438	7.76628906076494	7.56497845849286	7.58401865680322	7.47024025473017	7.58366051375542
ENSSMAG00000021110	9.14990276171896	9.36949692543532	9.06540882209289	7.77849035479038	7.88073209486873	8.22690382892251	7.46650965251822	7.52100130829369	7.59377257672766
ENSSMAG00000021146	7.57982784353166	7.96805672085801	7.89956363057334	7.16218028516609	7.40258054538968	7.54681455670872	7.05247962564614	7.00241756241054	6.83706118935284
ENSSMAG00000021155	8.33502331653388	8.35923238276602	8.48813124705465	7.5731600937413	7.74348675117352	7.97986353267876	7.47684164302928	7.54061265923453	7.68069676027681
ENSSMAG00000021195	7.80519598067724	8.26992484911636	8.54443925472445	6.6260996117712	6.72130973060055	7.26163250345281	6.54808182467578	6.63329185424297	6.50626592607575
ENSSMAG00000021201	7.13042494079536	7.38598502199235	7.25802306890081	7.00602226265502	6.96789768143027	6.86698800763862	6.73038791962835	6.5938593724331	6.68695927718269
ENSSMAG00000021208	6.84911837038312	7.01154559728499	7.42477582293597	6.72286405909868	6.65966565922195	6.71980262051421	6.25799840373627	6.49575548437439	6.25799840373627
ENSSMAG00000021231	10.0944053808414	10.4972263010032	10.6610000727276	9.24139661153485	9.46768261127821	9.7263509531733	9.02688673200864	9.0484629747059	9.03224693101186
ENSSMAG00000021234	7.99890352354051	7.88241499540797	7.91177050859321	7.26808260758382	7.32476594440478	7.44064286738642	7.30881633490499	7.07171643915546	7.21878161793734
ENSSMAG00000021332	7.99312499909656	8.1281553342106	8.17768645133181	7.42742337157997	7.45449291469681	7.4200515698573	7.62929793179544	7.56934497768203	7.4653281801973
ENSSMAG00000021334	8.55352239307345	8.64842586376983	8.47270093193814	7.54564233652682	7.7959912947784	8.2218006825442	7.82374188464298	7.70233101598494	7.71719764705057
ENSSMAG00000021348	9.20651047664215	9.01373550715351	9.26566858225635	8.21770566003398	8.27272026631488	8.45065108592157	7.96374623499263	8.05798656150319	7.80353004255928
ENSSMAG00000021349	8.15558102549109	8.42648557073653	8.46881490361453	7.6765600175383	7.77378812133881	7.81309644739721	7.50721005592819	7.5973044313213	7.49899521451768
ENSSMAG00000021378	7.77766950015465	7.97394402400652	8.10224011566237	7.05642856914885	7.00355443656845	7.28603260329122	6.92313988146549	6.92527451301642	6.78241156612719
ENSSMAG00000021388	9.85438851955918	10.3098183686071	10.2887156235506	9.0739835377155	9.16682086016852	9.5948105101788	8.92681272108727	8.95864429930632	8.85862274325838
ENSSMAG00000021401	7.62879947937476	7.30117592984799	7.42477582293597	6.89218086690159	7.05380234993195	6.94709654748471	6.73038791962835	6.86046148914228	6.95429402720067
ENSSMAG00000021409	8.99469412799073	9.04517442722357	8.91191158214147	7.8788603733173	8.03382403630246	8.38929222305086	7.68963227869565	7.9283723880182	7.85234303347143
ENSSMAG00000021414	8.54229041925375	8.74854984061039	8.39682013299221	7.55489652233293	7.72802250199509	7.69206600824236	7.77044479011214	7.5880673204439	7.67137804510039
ENSSMAG00000021422	7.18325388258852	6.96170293166924	7.0356254549086	6.49118414586774	6.42241950772529	6.42188067449451	6.54808182467578	6.63329185424297	6.50626592607575
ENSSMAG00000021446	8.34380396267462	8.64147839854854	8.62984211212096	7.42742337157997	7.5869066082335	8.004495286763	6.94323946876805	6.92527451301642	6.91009799337122
ENSSMAG00000021578	7.46502475757283	7.57848135943987	7.5500899979061	6.97025225085677	7.14501971496293	7.33290898481794	7.14727898436516	7.03791054683384	6.95429402720067
ENSSMAG00000021809	8.91715799542699	9.03477403757604	9.1990308465294	8.15917874345431	8.30687476647943	8.46343314167733	8.08306355009967	8.17515621541301	8.12196609969183
ENSSMAG00000021917	8.22467933235744	8.41413740946595	8.3422314308217	7.40626151750673	7.5957427874413	8.09830968334614	7.39095033868023	7.1936207600967	7.03464625322105
ENSSMAG00000022063	7.51962661654452	7.89503700645896	8.3844251243151	6.25799840373627	6.25799840373627	6.4896386649095	6.25799840373627	6.42621305985202	6.25799840373627
ENSSMAG00000022088	7.43655305654779	7.58679561132849	7.80368896844574	6.75079937866727	6.62486490584592	7.09809385635311	6.59277083924023	6.49575548437439	6.43365821857039
ENSSMAG00000022089	8.21503726516972	8.51365072177185	8.51846033420932	7.61747025903429	7.72020890938874	7.80590120316748	7.5463314325608	7.45977025547127	7.54220088104845
ENSSMAG00000022100	7.62879947937476	7.50047804568565	7.34518249355161	6.8490136892804	6.80041625348355	6.84514165754549	6.92313988146549	6.7872681807319	7.15671541052105
ENSSMAG00000022153	8.02738862017277	8.05896948802689	8.52220296758158	6.98837465774036	7.05380234993195	7.32141672733288	7.01796340705834	7.24830120182239	7.1067891328574
ENSSMAG00000022159	8.28562832550581	8.46284569567043	8.43331287167625	7.63468746740438	7.7959912947784	7.97362588991703	7.7547444141284	7.75128211447678	7.81181120566304
ENSSMAG00000022571	7.1439648741089	7.20743084874693	7.21095053495525	6.69307347183314	6.6916172142676	6.77376727491327	6.49498318661948	6.25799840373627	6.25799840373627
ENSSMAG00000022866	8.17571428708734	7.92601100920801	7.7560446594734	6.72286405909868	6.58630971957736	6.65835632192806	6.42566604072848	6.25799840373627	6.25799840373627
ENSSMAG00000023069	6.92695487077784	7.07288301243596	7.24649622321862	6.25799840373627	6.42241950772529	6.54154686728934	6.25799840373627	6.25799840373627	6.25799840373627
ENSSMAG00000023070	7.65246483172767	7.68934655816203	7.790279700753	7.08817568448743	7.20040396267219	7.3883123158798	7.06913506584255	7.23495939159097	7.23359876803592
ENSSMAG00000023230	7.37696044268016	7.16940797994232	7.33473828440316	7.04002146063143	6.77544697875869	6.98362358196266	7.06913506584255	6.81279452637398	6.83706118935284
ENSSMAG00000023246	6.84911837038312	7.1295029041002	7.38581892958132	6.49118414586774	6.54247715422449	6.58523723609389	6.70012282891875	6.70155564931686	6.50626592607575
ENSSMAG00000023476	7.85833730773501	7.41589995028447	7.83004392689833	6.25799840373627	6.54247715422449	6.25799840373627	6.59277083924023	6.25799840373627	6.43365821857039
ENSSMAG00000023602	9.52185509563188	9.21329965197418	9.13858509574755	8.02710552725594	8.20153387032276	7.76922559256582	8.26631252265273	8.49933645844351	8.76861517312898
ENSSMAG00000023716	8.32173916231084	8.43057581845063	8.5878246208459	6.93242815810436	7.10078308559742	7.3883123158798	6.96272491132094	6.96498178135929	6.99565859904783
ENSSMAG00000023736	7.62879947937476	7.81716243943975	7.5500899979061	6.49118414586774	6.42241950772529	6.4896386649095	6.25799840373627	6.25799840373627	6.25799840373627
ENSSMAG00000023737	8.32618245742006	8.58818997801531	8.66723285616624	7.72477085015847	7.83206065072413	8.16425883345999	7.6979843640098	7.65980608780806	7.66197869283697
ENSSMAG00000023777	9.09089360351803	9.22245028870903	9.28719343971882	8.04515954444733	8.32599083389221	8.6040730626863	7.66418562904095	7.68551941348878	7.72613700793485
ENSSMAG00000024041	7.26825694437281	7.21972623867626	7.17382310538095	6.75079937866727	6.94932233858271	6.94709654748471	6.98164602597221	6.86046148914228	6.97529870927483
ENSSMAG00000024289	7.48355874421882	7.674191309039	7.83004392689833	7.08817568448743	7.00355443656845	7.24917107678744	7.25829730575456	7.13504314382636	7.2481619791329
ENSSMAG00000024609	7.44613598100007	7.46378206093628	7.59940553044514	7.02322808784096	7.05380234993195	7.1702795148916	6.85852800572444	6.86046148914228	7.03464625322105
ENSSMAG00000024835	9.60781454750129	9.83113798905653	9.50992529311194	8.4058963202783	8.571688899944	8.67100279740054	8.2135493309788	8.35713329248425	8.44583854709902
ENSSMAG00000024854	10.3252634377155	10.5303044282496	10.5703188002853	8.88036726681126	9.11236704766239	9.56087743308388	8.6904381834121	9.01620408056318	8.75301694989607
ENSSMAG00000025110	7.32423797890403	7.54454323344746	7.65416907351434	6.87099995269079	7.03744663917969	7.11307732621529	6.59277083924023	6.70155564931686	6.83706118935284
ENSSMAG00000025254	9.1594986021188	9.39593438448808	9.50078040147072	8.4058963202783	8.63316797463661	8.79232984697924	8.24020514916726	8.26158071982496	8.39550264233939
ENSSMAG00000025390	7.38715542456814	8.05348262072551	7.42477582293597	7.16218028516609	7.15922665411102	7.11307732621529	7.0000461803158	6.83714466291533	6.81044522203227
ENSSMAG00000025524	6.48275951333003	7.32312706269218	7.24649622321862	6.54343663761195	6.54247715422449	6.58523723609389	6.25799840373627	6.49575548437439	6.25799840373627
ENSSMAG00000025562	7.27973962067454	7.49142983428512	7.50711198712198	6.91263481942231	6.80041625348355	7.21065755514258	6.25799840373627	6.25799840373627	6.25799840373627
ENSSMAG00000025725	8.76674190902378	9.17372548232568	8.88362449147559	7.75578243426105	7.86703306145646	7.90276519843836	7.50721005592819	7.52100130829369	7.64293113214409
ENSSMAG00000025744	7.58814948529927	7.31221845551433	7.40549617799473	6.80223023640312	6.84704786209029	6.965614390928	6.83528400768092	6.86046148914228	7.20369841231478
ENSSMAG00000025877	6.94495141403462	6.82728354842947	7.0045757857284	6.72286405909868	6.65966565922195	6.6902052104267	6.70012282891875	6.70155564931686	6.64982300848747
ENSSMAG00000025885	11.8087207118169	11.7057231673107	12.5363911487762	10.8486749831378	10.7523516908358	11.5884520152334	8.22427911464746	9.08564220612894	8.75693336632834
ENSSMAG00000025900	7.41709832873625	7.41589995028447	7.62322094925592	6.95161763573214	7.03744663917969	6.77376727491327	6.78556408008791	6.86046148914228	6.88675232847354
ENSSMAG00000026070	7.33502709030945	7.50944555063772	7.64651532275055	6.49118414586774	6.62486490584592	7.05125551267186	6.49498318661948	6.25799840373627	6.43365821857039
ENSSMAG00000026303	8.10905588158709	8.44681010091623	8.68389050720398	7.00602226265502	7.20040396267219	7.58282981723205	6.54808182467578	6.54902610324049	6.43365821857039
ENSSMAG00000026530	11.5930330308639	11.8911130189394	11.9793015811748	9.81049360525414	10.161224225168	10.5038506599645	9.28749006540092	9.26291707128983	9.46342371126155
ENSSMAG00000026637	8.30831640948326	8.18382670146177	8.29861150081608	7.13341780775163	7.3700240602888	7.45077718109827	7.29645451948633	7.33639856436012	7.38194837471695
ENSSMAG00000026771	8.24846815873627	8.76453867715149	8.92028514032974	7.68474380471355	7.92745494264789	8.38929222305086	7.66418562904095	7.6245405033143	7.45384675123785
ENSSMAG00000026824	8.1402652354247	8.18382670146177	8.10224011566237	7.16218028516609	7.33629125508152	7.69206600824236	7.24519754181786	7.28713438438362	7.26248246477015
ENSSMAG00000026899	12.1578464915049	12.289925596711	11.9919474357031	10.8225281402026	10.7108966921276	10.6037185144979	10.7821976061392	10.6923437870133	11.0699170141621
ENSSMAG00000027081	10.4944647515506	9.35505256620561	11.5829583757647	6.69307347183314	6.72130973060055	7.09809385635311	6.49498318661948	6.5938593724331	6.56187604962053
ENSSMAG00000027117	8.09315115746544	8.1435864073785	8.48043870432095	7.28044040663562	7.42368136757079	7.56497845849286	7.13227226812654	7.15009454883671	7.01542594977374
ENSSMAG00000027471	8.96475240139243	9.10598784677686	9.1967538620468	8.16461360674337	8.2677656948475	8.45918627615011	7.97687543674545	7.78276366482895	7.65249698283658
ENSSMAG00000027597	8.5720338054372	8.4786878131154	8.17279618575429	7.02322808784096	7.239628616449	7.33290898481794	6.49498318661948	6.25799840373627	6.60867118105644
ENSSMAG00000027712	6.67743455420921	6.67698104607149	6.84297570356964	6.42297526377294	6.25799840373627	6.25799840373627	6.25799840373627	6.25799840373627	6.25799840373627
ENSSMAG00000027780	7.1439648741089	7.10172095941441	7.16106185600606	6.77717927302601	6.58630971957736	6.74755736499825	6.75876674030763	6.5938593724331	6.81044522203227
ENSSMAG00000027838	9.11084318560652	9.39995790871495	9.51719877734963	7.99640508989636	8.08081856076479	8.52958354923215	7.53669080399247	7.71888940699816	7.56313796509031
ENSSMAG00000028158	9.69539856898855	9.76131437801834	9.80652770376942	8.70583973485874	8.89209120490567	9.08925820912975	8.63309776450323	8.59976349470159	8.58622613799555
ENSSMAG00000028227	10.1477025811282	10.1354156065127	10.2283923130242	9.0351234277684	9.16682086016852	9.37777516445504	9.02980876937361	9.34494519011317	9.52995483934809
ENSSMAG00000028232	7.01234876656428	7.11573736941877	7.38581892958132	6.75079937866727	6.74915337837961	6.58523723609389	6.73038791962835	6.63329185424297	6.50626592607575
ENSSMAG00000028353	7.90291691314446	8.08604117181492	8.15304182183168	7.39550241447194	7.22675560988149	7.59164239085787	6.96272491132094	7.31210377412598	7.1067891328574
ENSSMAG00000028536	8.27643927457291	8.22760757246895	8.40501834645637	7.66000529688778	7.72020890938874	7.77665637516291	7.57472421215457	7.55985601803542	7.58366051375542
ENSSMAG00000028744	7.30226585287641	7.41589995028447	7.49829351062033	6.8490136892804	7.06979658587075	7.14219760268075	6.88085772196555	6.81279452637398	6.72104759955717
ENSSMAG00000028790	7.88401935648293	8.18876706593345	8.17279618575429	7.14792962935026	7.33629125508152	7.78403858639007	6.73038791962835	6.76038605020304	6.78241156612719
ENSSMAG00000028921	7.32423797890403	7.36550230981764	7.26939842995625	6.91263481942231	6.80041625348355	7.06720112936998	6.81101017473047	6.49575548437439	6.91009799337122
ENSSMAG00000029018	6.86956542439514	6.9262392493192	7.0045757857284	6.72286405909868	6.6916172142676	6.62366774594028	6.66755311692659	6.7872681807319	6.60867118105644
ENSSMAG00000029110	7.46502475757283	7.4353366192436	7.23481244135404	6.8490136892804	6.6916172142676	7.00116127226893	6.54808182467578	6.76038605020304	6.81044522203227
ENSSMAG00000029263	7.26825694437281	7.50047804568565	7.60740367097713	6.87099995269079	7.13055254347059	7.11307732621529	6.75876674030763	6.88286094162799	6.68695927718269
ENSSMAG00000029275	8.03300616546137	8.12296876675889	7.84299790213835	7.4481317323497	7.28927946750268	7.69206600824236	7.56534613331666	7.36006427054141	7.54220088104845
ENSSMAG00000029412	7.1439648741089	6.78218060851724	6.97205362401275	6.69307347183314	6.42241950772529	6.4896386649095	6.54808182467578	6.63329185424297	6.50626592607575
ENSSMAG00000029543	8.26253048239994	8.37211040971776	8.36771223733546	7.86504560854016	7.5869066082335	7.84841062324443	7.51713237022428	7.42767200736611	7.54220088104845
ENSSMAG00000029620	8.33502331653388	8.54021843562804	8.40909818339277	7.52687986595262	7.72020890938874	7.70002854921029	7.35664052786145	7.49085426146909	7.50997047204683
ENSSMAG00000029668	7.39724146003381	7.31221845551433	7.46222037033337	6.80223023640312	6.84704786209029	6.98362358196266	6.90236845014236	6.92527451301642	6.81044522203227
ENSSMAG00000029703	7.92151534240828	8.01436670114179	8.13801819754296	7.50776534269509	7.40258054538968	7.528324136467	7.46650965251822	7.221404992018	7.17268020188534
ENSSMAG00000029776	8.04970485124085	8.36353930172874	8.23026099281782	7.59996936653822	7.31309231495856	7.84143393386746	7.30881633490499	7.49085426146909	7.2904361389567
ENSSMAG00000030285	8.39527204048217	8.36353930172874	8.39682013299221	7.40626151750673	7.40258054538968	7.78403858639007	7.17646818441967	7.221404992018	7.39431294615363
ENSSMAG00000030362	7.08832079412244	7.18227955741196	7.35550938612388	6.91263481942231	6.91046409455452	6.90835914440024	6.63207686819305	6.63329185424297	6.68695927718269
ENSSMAG00000030367	7.85833730773501	7.76214562223751	7.70628510839734	7.08817568448743	7.38100167154835	7.26163250345281	7.23189450624663	7.47024025473017	7.330783939708
ENSSMAG00000030424	7.31331895316226	6.78218060851724	7.37582448210696	6.58741585054558	6.25799840373627	6.25799840373627	6.25799840373627	6.49575548437439	6.43365821857039
ENSSMAG00000030442	7.83869572424102	8.21800890665618	7.69164694974694	7.56406851106831	7.40258054538968	7.45077718109827	7.39095033868023	7.33639856436012	7.31753465458377
ENSSMAG00000030452	8.69824190912738	8.6133224932858	8.53336777058411	7.91935201551369	8.0157231455517	7.98606891505307	7.71450045019497	7.82092356621246	8.0156958771121
ENSSMAG00000030525	9.52370030709086	9.08601171428317	8.6904962576128	7.02322808784096	6.72130973060055	6.9280276872927	6.94323946876805	6.92527451301642	6.81044522203227
ENSSMAG00000030751	8.94535387641297	9.09603573439181	9.06290184742387	7.96490184066367	8.20675351723241	8.38028596071086	7.74681105033812	7.98843182538456	8.0156958771121
ENSSMAG00000030864	8.6712040977587	8.99237145430651	9.17840284828085	7.8788603733173	8.00350383816906	8.50105008897435	7.57472421215457	7.83583788214129	7.84434998132938
ENSSMAG00000031015	8.1906047983042	8.45083741924795	8.30304072749306	7.59996936653822	7.68028799873137	7.9225148736006	7.4021146368816	7.67701568424357	7.63327929226435
ENSSMAG00000031028	9.28515337119906	9.6597495393758	9.48602414407378	7.5731600937413	7.6639023835383	8.44636256484854	8.1696926306243	8.15259002309439	8.67636428651596
ENSSMAG00000031105	10.7090594049488	11.1080774986357	11.2588064339048	9.5239887859171	9.66461096324838	10.2942169569769	8.73823165714668	8.95554717870241	9.05445754746041
ENSSMAG00000031113	7.66795762583277	8.18382670146177	8.01075462144586	7.02322808784096	7.11581183266881	7.4200515698573	6.94323946876805	6.94543626593558	6.88675232847354
ENSSMAG00000031127	7.46502475757283	7.41589995028447	7.39570856849552	6.97025225085677	7.21368352738327	6.98362358196266	6.73038791962835	6.88286094162799	6.64982300848747
ENSSMAG00000031164	7.39724146003381	7.59504441848334	7.63104224746455	7.02322808784096	7.15922665411102	7.19741718288423	7.14727898436516	7.1196966560672	7.14042468220107
ENSSMAG00000031664	7.66023897390259	9.64293750991995	7.92984700686548	7.16218028516609	7.20040396267219	6.90835914440024	7.56534613331666	7.23495939159097	7.17268020188534
ENSSMAG00000032005	9.01341490321876	9.39391829624859	9.33754224160852	7.83691262990099	8.26279179683108	8.91587546117094	6.42566604072848	6.25799840373627	6.50626592607575
ENSSMAG00000032067	6.88931279860895	7.0580322032483	6.98851091708071	6.49118414586774	6.54247715422449	6.77376727491327	6.66755311692659	6.54902610324049	6.64982300848747
ENSSMAG00000032095	6.9084243948035	7.08744083601273	7.21095053495525	6.72286405909868	6.74915337837961	6.9280276872927	6.70012282891875	6.73191713809931	6.72104759955717
ENSSMAG00000032136	9.02136102243905	8.76453867715149	8.75797181459302	8.06882325852924	7.89427224418286	8.32016685082363	6.90236845014236	7.02038950091838	6.83706118935284
ENSSMAG00000032293	6.9084243948035	7.0580322032483	6.9551759736881	6.42297526377294	6.4903994626352	6.42188067449451	6.42566604072848	6.49575548437439	6.43365821857039
ENSSMAG00000032361	6.86956542439514	7.90129738469937	8.36350013435371	6.58741585054558	6.72130973060055	6.6902052104267	6.42566604072848	6.54902610324049	6.56187604962053
ENSSMAG00000032563	7.15727639418982	7.32312706269218	7.37582448210696	6.89218086690159	7.00355443656845	7.01826025903216	6.96272491132094	6.94543626593558	6.97529870927483
ENSSMAG00000032719	6.80580842954221	6.75803351579415	6.9551759736881	6.58741585054558	6.4903994626352	6.25799840373627	6.49498318661948	6.63329185424297	6.43365821857039
ENSSMAG00000032761	9.19023609179613	9.46281714648124	9.59482866642824	7.20348355825177	6.86896310159757	7.36654558977999	6.70012282891875	6.7872681807319	6.86244711463985
ENSSMAG00000032779	9.40447032433954	9.75038172491133	9.74611254685701	8.34146262570929	8.52364141727498	9.05955799582666	8.19181214009536	8.36679108796086	8.19006605059326
ENSSMAG00000032844	7.77068204626616	7.89503700645896	7.92984700686548	6.8490136892804	6.91046409455452	7.50949214001136	6.78556408008791	6.7872681807319	6.81044522203227
ENSSMAG00000032913	6.57553880755763	6.82728354842947	6.97205362401275	6.25799840373627	6.25799840373627	6.25799840373627	6.25799840373627	6.42621305985202	6.25799840373627
ENSSMAG00000033279	7.48355874421882	7.674191309039	7.59134622525476	6.77717927302601	7.03744663917969	7.27391753542727	6.70012282891875	6.73191713809931	6.75271885824588
ENSSMAG00000033726	7.31331895316226	7.34455893032261	7.19875968415652	6.82612833978339	6.84704786209029	6.77376727491327	6.63207686819305	6.42621305985202	6.56187604962053
ENSSMAG00000033742	9.43228891562102	9.64800209945209	9.50078040147072	7.8857068585423	7.97240227132513	8.69259115009074	7.46650965251822	7.36006427054141	7.38194837471695
ENSSMAG00000033861	7.38715542456814	7.45439174307306	7.52452131680719	6.95161763573214	6.94932233858271	7.03494966944469	6.73038791962835	6.96498178135929	6.88675232847354
ENSSMAG00000033884	8.61187513029645	9.08349434685652	9.31049472221384	8.09777490415413	8.27272026631488	8.4377431714143	8.64088616602013	8.14115216847877	8.10272783606359
ENSSMAG00000033971	7.40722149119856	7.5358813473365	7.58322458773643	6.82612833978339	6.89007580628521	7.35546900210742	6.63207686819305	6.63329185424297	6.64982300848747
ENSSMAG00000034079	11.1398913356042	11.0229654133688	10.6674948020169	8.36947004824321	9.40474766748195	8.58873379752022	7.0354312822234	6.92527451301642	7.44222932988305
ENSSMAG00000034084	8.14539143390178	8.70274894986997	8.62639066067302	7.38461987845766	7.52285565945686	7.84841062324443	7.41314957000759	7.36006427054141	7.330783939708
ENSSMAG00000034204	9.50700592099905	9.5266686434311	9.32304305800048	8.27860649401603	8.39525571623177	8.52554484410764	8.14148201510244	8.13539361398145	8.25466523522022
ENSSMAG00000034298	8.39527204048217	8.89190493087016	8.8547404962575	7.33977830480261	7.63884896112764	7.8344147943096	6.78556408008791	6.81279452637398	6.68695927718269
ENSSMAG00000034628	6.67743455420921	6.70568700083269	7.0045757857284	6.25799840373627	6.4903994626352	6.4896386649095	6.25799840373627	6.5938593724331	6.25799840373627
ENSSMAG00000034633	7.11664567400835	7.31221845551433	7.17382310538095	6.91263481942231	6.77544697875869	7.01826025903216	6.75876674030763	6.66888185365	6.83706118935284
ENSSMAG00000034634	7.52844596639021	7.50047804568565	7.50711198712198	7.07247291486206	7.18690789247936	6.98362358196266	7.13227226812654	7.08805198145191	7.2481619791329
ENSSMAG00000034676	7.24482646147073	7.62740977124636	8.10224011566237	7.14792962935026	7.17318561084429	7.15636211855916	7.16200642964163	6.94543626593558	7.03464625322105
ENSSMAG00000034865	7.25662106215087	7.30117592984799	7.31348363494932	6.75079937866727	6.96789768143027	7.14219760268075	6.75876674030763	6.70155564931686	6.75271885824588
ENSSMAG00000034917	6.9961237591272	7.02738290413414	7.22296593227941	6.72286405909868	6.80041625348355	6.65835632192806	6.63207686819305	6.76038605020304	6.64982300848747
ENSSMAG00000034961	7.0437066432983	7.02738290413414	7.02027317128029	6.6260996117712	6.54247715422449	6.71980262051421	6.73038791962835	6.86046148914228	6.78241156612719
ENSSMAG00000034972	10.1944885110152	10.3536333428854	10.359709486783	9.01241735715601	9.11236704766239	9.57038526425145	8.82903906829578	9.00727389176786	8.80306922502271
ENSSMAG00000035108	8.44882328451094	8.66905503672861	8.73585212704766	6.95161763573214	7.00355443656845	7.46080768124915	6.42566604072848	6.5938593724331	6.50626592607575
ENSSMAG00000035174	7.38715542456814	7.41589995028447	7.35550938612388	7.00602226265502	6.91046409455452	6.98362358196266	7.0354312822234	7.03791054683384	6.99565859904783
ENSSMAG00000035202	8.41612943929169	8.71599412594641	8.84301375811098	7.84401031029947	8.05754706641789	8.20117946554913	7.62039558243975	7.3944708605876	7.45384675123785
ENSSMAG00000035227	7.87124915075438	8.18876706593345	8.16788676069404	7.16218028516609	7.50379476985328	7.72357626954749	7.35664052786145	7.28713438438362	7.1067891328574
ENSSMAG00000035291	11.6375660674194	11.6936335979135	11.6678737280912	10.289389108672	10.5589317545393	10.8871355723152	10.1327436876054	10.1555876662224	10.3611556035043
ENSSMAG00000035406	11.1170752635649	11.0841807907489	11.1489361835694	9.71839257559745	9.93813285445375	10.0780149162932	9.08418614085183	9.16515685639887	9.2035371430441
ENSSMAG00000035497	9.58327833031987	9.98673508363999	9.92561516081485	8.57423185432051	8.64810601217382	8.88524589100682	8.32687541235633	8.19181812840072	8.1283130449052
ENSSMAG00000035655	9.06554616351538	9.25624091290154	9.10977586774109	8.15372014122985	8.42195901190246	8.62300264092548	8.1696926306243	8.3619711963226	8.29966595492993
ENSSMAG00000035868	6.82789613535352	7.02738290413414	6.98851091708071	6.58741585054558	6.65966565922195	6.74755736499825	6.59277083924023	6.66888185365	6.56187604962053
ENSSMAG00000035959	8.47281913760322	8.81447290905368	8.6537564798944	7.83691262990099	8.0157231455517	8.19074097824221	7.73882097019442	7.66844500791727	7.77831856463257
ENSSMAG00000035972	7.61272628261813	7.24379193923757	7.40549617799473	6.82612833978339	6.82423667225279	6.9280276872927	6.96272491132094	6.94543626593558	7.01542594977374
ENSSMAG00000035978	11.8402016387875	11.9627017601021	12.0489171160213	10.8463175503133	10.9971356962315	11.0616681829458	10.7434569513716	10.4607503431734	10.6169791430251
ENSSMAG00000036011	7.22073730773834	7.28999510075661	7.4151844152627	6.89218086690159	6.91046409455452	7.08280756108853	6.78556408008791	6.81279452637398	6.83706118935284
ENSSMAG00000036098	6.64651481920929	6.88863615311063	7.0356254549086	6.54343663761195	6.4903994626352	6.54154686728934	6.25799840373627	6.25799840373627	6.25799840373627
ENSSMAG00000036282	7.31331895316226	7.4353366192436	7.49829351062033	6.80223023640312	7.03744663917969	6.98362358196266	6.88085772196555	6.96498178135929	7.03464625322105
ENSSMAG00000036317	9.57618909164675	9.93535793974987	9.72434513944112	8.64727418951452	8.77219236225013	9.11046566961438	8.48013655546787	8.60378776289213	8.5410652924406
ENSSMAG00000036326	6.84911837038312	6.75803351579415	7.17382310538095	6.58741585054558	6.65966565922195	6.58523723609389	6.59277083924023	6.63329185424297	6.56187604962053
ENSSMAG00000036341	9.10836511352384	9.14750633912737	8.90910899923628	8.10916774466973	8.13714411624951	8.2218006825442	7.29645451948633	7.71888940699816	7.58366051375542
ENSSMAG00000036345	6.48275951333003	7.4353366192436	7.83653912516201	6.49118414586774	6.25799840373627	6.25799840373627	6.54808182467578	6.49575548437439	6.50626592607575
ENSSMAG00000036387	7.1439648741089	7.36550230981764	7.13491028629689	6.77717927302601	6.86896310159757	6.62366774594028	6.73038791962835	6.49575548437439	6.56187604962053
ENSSMAG00000036420	8.95923781911454	9.1901569974452	9.21261524326091	8.18077805401344	8.31646833436623	8.66372898804383	7.6555691076052	7.75128211447678	7.69909886844433
ENSSMAG00000036558	10.1829347386514	10.1986169005539	10.2393524723505	8.79254697260113	8.9408512134684	9.51826576098141	8.42189312363671	8.89533522717538	8.46056918196064
ENSSMAG00000036808	8.66778584623137	8.76771393719542	8.59845358309873	7.87197347809359	7.94047128577933	8.1588945561683	7.59323128997687	7.85056150271861	7.63327929226435
ENSSMAG00000036974	6.57553880755763	7.02738290413414	6.530245001746	6.42297526377294	6.42241950772529	6.25799840373627	6.42566604072848	6.49575548437439	6.43365821857039
ENSSMAG00000037006	7.30226585287641	7.16940797994232	7.45299291666841	6.91263481942231	6.80041625348355	7.12777375911101	6.63207686819305	6.66888185365	6.81044522203227
ENSSMAG00000037084	8.55724536237684	8.68263396469691	8.78281717052579	7.39550241447194	7.239628616449	7.4200515698573	7.60236386873066	7.49085426146909	7.45384675123785
ENSSMAG00000037199	7.89035247394893	8.45885513523503	8.37191069175908	7.38461987845766	7.43406079045434	7.76174546816662	7.28391853955525	7.33639856436012	7.39431294615363
ENSSMAG00000037210	10.6288999165504	10.6209392384778	10.6045757856476	9.51202986951985	9.63758233427973	9.83576647176639	9.53584059496999	9.58362347820233	9.48209277760882
ENSSMAG00000037216	8.60112679233344	8.7928520839208	8.65036614322406	7.8788603733173	7.90765776013559	8.02863451192912	7.85311855175108	7.8794590088033	7.80353004255928
ENSSMAG00000037219	8.00465448407844	8.22760757246895	8.36350013435371	7.4481317323497	7.22675560988149	7.74663400863109	7.24519754181786	7.1196966560672	7.2765706274671
ENSSMAG00000037338	9.55650837856628	10.1076242539312	9.91332189335694	8.23833212895068	8.4263568964504	8.83797644427705	7.84584423122961	7.94873026732033	7.76119319603922
ENSSMAG00000037417	8.54978895528324	8.52889750273453	8.72304802213925	7.70092983517808	7.84617681705601	8.02863451192912	7.72266669752445	7.56934497768203	7.67137804510039
ENSSMAG00000037598	10.5962356209586	10.995629845137	11.0487431699355	9.60122794737993	9.91437726656605	10.3067036614592	9.54394904941599	9.40683203908197	9.47045361907661
ENSSMAG00000037784	8.18566088646961	7.96214029815997	8.18255772446761	7.4481317323497	7.60450537675706	7.73131540744044	7.53669080399247	7.41673225318582	7.53157024612802
ENSSMAG00000037840	10.3919536632636	9.87201961605687	9.81390217444309	7.21680350601808	7.82493711364751	7.22369116948325	6.66755311692659	6.81279452637398	6.99565859904783
