# Supplementary material for: Unraveling the transcriptomic landscape of eye migration and visual adaptations during flatfish metamorphosis
Source: Commun Biol. 2024 Mar 1;7:253. doi: 10.1038/s42003-024-05951-x (PMC10907633; doi:10.1038/s42003-024-05951-x)
Supplement: Supplementary file 4 — Supplementary Data 3 [file 42003_2024_5951_MOESM4_ESM.csv]

	X1I	X2I	X3I	X4I	X5I	X6I	X7I	X8I	X9I
ENSSMAG00000000373	6.69285582759709	6.74037128324157	6.68243672921492	8.1390427614378	8.09796763783583	8.34415430518105	7.41691303685287	7.42707242599718	7.45806208147411
ENSSMAG00000000472	7.09194448860202	7.39626294523676	7.24855332468877	7.92943823599801	7.82963525233641	7.84225916827097	6.94759973042637	6.99065508270208	7.05421540978243
ENSSMAG00000000778	8.69402021378386	9.1199001406639	8.68006485282964	10.3150809137758	10.3258931863581	10.2447791177077	7.98713401398334	7.9609372726921	7.65701089606217
ENSSMAG00000000846	7.33045708953891	7.50492313724796	7.23794528508856	8.10091620782366	8.07925054050891	8.09065430858569	7.44741278200834	7.36495668899559	7.6882843196606
ENSSMAG00000000951	6.62002108380798	6.56771493381038	6.889181928597	7.01192491611811	7.28902996784754	7.06787677181801	6.72621581136865	6.52165359384826	6.75757377109727
ENSSMAG00000000977	7.57970885630457	7.90693708192084	7.38615304211641	10.2958956754737	10.2765586448188	10.2253521020521	9.32337193770344	9.114807497443	9.0205840201231
ENSSMAG00000001145	9.76774179056519	9.8787292893981	9.55590729792666	10.8529547031336	11.0063953770106	10.865803395488	8.49093777287165	8.34073365028583	8.24720954598823
ENSSMAG00000001281	8.02958600170472	7.85087729196785	7.6602856269394	9.25882315997411	9.08118623229372	8.87525172932042	7.70520838256252	8.02862484915982	7.98085413460138
ENSSMAG00000001646	8.06717786790712	7.77183999564707	8.01044254587725	9.13076573362765	8.21055038805371	8.32396456461765	8.2479254329482	7.55033043090489	7.74106289836481
ENSSMAG00000002514	7.50573882951783	7.71606860664748	7.4485522578394	11.1939051451032	11.0063953770106	11.1903234888018	9.95318818018464	10.0435243970592	9.9339578845171
ENSSMAG00000002571	7.03837910989247	7.24196835615609	7.00855998134979	9.32996243218258	9.18197145895127	9.28060294200638	6.93010733266024	6.80952311515578	6.58042672261544
ENSSMAG00000002590	8.05120388288143	7.7089069685893	7.89874680671707	10.1799945147826	10.3747896735112	10.2891105751435	8.83934957821634	9.28311391220855	8.81773184423345
ENSSMAG00000002600	10.4087094600403	10.6172969921805	10.2015062624323	11.4172002404905	11.559697666379	11.5929191068333	9.88869088864524	10.3506099010929	10.4244527512916
ENSSMAG00000002682	6.95085336982079	6.80096096914778	6.889181928597	9.62027601302678	9.30938488714082	9.39952566823319	8.36564419359881	9.0905783440104	8.21741109982938
ENSSMAG00000003142	9.026069633662	9.00236417642448	8.72430274555765	12.8702748675067	12.7710377214152	12.6234422707209	11.3369556375694	11.2685198340247	10.8574324240313
ENSSMAG00000003195	7.78308846603272	7.72318657942241	7.7160786239535	10.2497150028481	9.85109474912483	10.0105118232121	9.0870687390986	9.32509680369667	8.97258264172405
ENSSMAG00000003260	6.09341491434893	6.26176596695663	6.09341491434893	7.16561514003889	7.12473101587436	7.03597922409508	6.39927224255213	6.44349587413425	6.51567608439249
ENSSMAG00000003287	7.20168737155472	7.31695413762224	7.25904524845887	8.23717273131251	8.17604995344974	8.3086166143922	7.59692498801727	7.61137101859453	7.54898685984059
ENSSMAG00000003312	7.09194448860202	6.78140047988054	7.19428241557968	9.10211052748592	8.78628652365542	8.96692792039963	7.66476280443274	7.58561785014962	7.8668701770638
ENSSMAG00000003431	7.11752395675674	7.08449142829839	7.14846074898888	7.70745128235173	7.62901191317974	7.60409498933576	6.55946602940159	6.61694834271119	6.54924050201588
ENSSMAG00000003443	6.9193567269333	7.0711399560833	6.87282694081472	8.17606868739773	8.4905514159523	8.25075336774704	7.38549653249393	7.51387828134259	7.28276645882469
ENSSMAG00000003578	11.4492324741304	11.9100730145558	11.5835946734099	12.5655967430451	12.712955586016	12.6481366462077	10.0518092063216	9.86190931068657	9.89111967545091
ENSSMAG00000003743	7.07886617470414	7.43373617858254	6.889181928597	10.9199861500036	11.0869719655291	10.9445915192252	9.13334248740155	9.11213599780935	8.8494920254177
ENSSMAG00000003906	7.5142082624785	7.60367371167678	7.60913848733443	9.94781101238199	9.9237206201352	9.97678613773879	8.9289933767014	9.22264653005971	9.13510274789659
ENSSMAG00000004351	7.99644587832404	8.40822215225068	7.84497102490741	13.5335074591286	13.6166695247934	13.5271397686663	10.6062172267587	10.7074762713993	10.094822816737
ENSSMAG00000004446	11.6530490663916	11.9360175558544	11.9583315651502	12.9492868410014	13.0397277401116	13.0911149581976	9.74503111372895	10.8628827679015	10.3578309833109
ENSSMAG00000004763	7.40787416882345	7.66498356862583	7.51564183368269	8.17606868739773	8.39544353586684	8.33913576159001	7.78212519972442	7.57690031608733	7.54022818406951
ENSSMAG00000004785	7.53922935419006	7.45198308439641	7.49097053127427	7.91027376037047	8.21621216463859	8.1027757660631	6.99782402156214	7.70892423081864	7.68054512449153
ENSSMAG00000004913	6.886470896891	6.80096096914778	6.90517545967278	9.01524515973742	8.83704263128869	9.04695912798535	8.1013751207315	7.9983113314692	7.99289442303205
ENSSMAG00000004977	6.32996487793131	6.46901130736067	6.49506318136786	7.92308318435822	7.98804183793713	8.03462767413513	7.17290634812263	7.1644603245424	7.15004570739529
ENSSMAG00000004980	8.10881748170154	8.16457650609441	8.18015874329965	9.60561600104986	9.64649497107462	9.56621225327741	8.78194042759128	8.81852930624695	8.80482003380749
ENSSMAG00000005103	8.20259934408354	8.61048814776203	8.11298922026725	9.91705764894009	9.82486499360416	9.92304722678181	8.17401647011802	8.21754291240242	8.30484067342891
ENSSMAG00000005292	7.70026074441785	7.7442846238897	8.48713778075164	9.06747058237404	8.79365294467185	9.01059214786687	7.85436635900986	8.31700360883891	8.38239003722162
ENSSMAG00000005337	7.11752395675674	7.3866797972976	7.07500014409484	7.52597574361854	7.77456762396357	7.62218954931569	7.38549653249393	6.69685321487977	7.13697932588791
ENSSMAG00000005891	9.15228476146155	9.43081616255989	9.01478913825214	11.6562302502119	11.7721712165105	11.7057994897079	10.3561959668909	10.6730219209629	10.4591627294504
ENSSMAG00000006578	10.5965211948165	10.9682102716596	10.8303131186065	12.4443466331242	12.5079788114857	12.6123021912107	10.1094913159785	10.7606051418195	10.3867626465768
ENSSMAG00000006804	7.24654824710568	7.46099012770571	7.23794528508856	9.91705764894009	9.33951498027023	9.60297788968844	8.35149207159297	8.40050938621335	8.4387748401705
ENSSMAG00000007092	8.09336190350321	7.95470290625119	7.74963916225908	10.6262902779298	10.1752500037091	9.91820707118558	8.69657759881143	9.0008578774499	8.820940978939
ENSSMAG00000007108	6.69285582759709	6.64865592662217	6.63580725610813	6.98068146376666	7.02974533939215	6.96820024853609	6.67621370515793	6.69685321487977	6.68848880909874
ENSSMAG00000007192	6.62002108380798	6.62310957486137	6.65962658234866	8.64128326214829	7.85248399907627	8.41723588240275	6.62121961045715	7.17750030047012	7.35862609333334
ENSSMAG00000007427	7.52261236016611	8.13445947326238	7.54769239981434	13.3188107214012	13.4626388422122	13.3002333023828	11.3948047560227	11.5645881539195	11.0206114159659
ENSSMAG00000007522	7.32035074535953	7.67242106597096	7.08768138397308	12.9874900434615	12.5560832705039	12.9139403056281	9.37391219778834	9.85084491303305	9.23621059873547
ENSSMAG00000007538	8.16883790652623	9.08516365954619	7.8077456246168	13.8888497550393	13.9890415208254	13.9425072333092	11.6791554913063	12.2944607199396	11.7039516532683
ENSSMAG00000007883	7.50573882951783	7.7442846238897	7.37692494061838	8.24708301089027	8.44384377435183	8.39331974603528	6.91219938919338	7.1644603245424	7.03960746448636
ENSSMAG00000008038	9.46124367217324	9.17516032627353	9.06915317456425	11.4496571810363	10.7767971579576	12.0123362584299	9.35116344583581	9.40982606051975	9.48429606123396
ENSSMAG00000008106	7.78308846603272	7.95470290625119	7.88700010990541	8.85511872894258	8.57936262667772	8.79511771461962	7.6729660113838	8.10419158119237	8.2811351733029
ENSSMAG00000008190	7.10482792368458	7.46992169818297	6.90517545967278	11.5207241952881	11.4727261539288	11.583312286177	9.44648615706011	10.1400317446709	9.43969069838342
ENSSMAG00000008240	8.25850683792909	8.46468114223628	8.43040126394491	9.18637563890479	9.04182137184408	9.13954782879546	7.94227436023154	8.27317967329783	8.54487804036962
ENSSMAG00000008361	6.64542198442336	6.90777650802235	6.63580725610813	8.96098559668274	8.85823606940676	9.00135015912017	8.06047868963903	8.37325525369651	7.65701089606217
ENSSMAG00000008403	7.19012878497209	6.64865592662217	6.49506318136786	7.99727224309536	7.88963367056717	7.62218954931569	6.09341491434893	6.58730445690599	6.33778640872148
ENSSMAG00000008539	6.53473259879714	6.64865592662217	6.25782820378971	7.20328515522893	7.06259817790732	7.27628701336563	6.27022194470531	6.44349587413425	6.47911259471407
ENSSMAG00000008566	7.28939995041365	7.61152102054268	7.32948857973046	10.7482355340686	10.6154437689998	10.8807535974443	9.76572792429914	9.80570878832726	9.56385396583731
ENSSMAG00000008760	9.47824659416532	9.88302480219899	9.59483011772637	11.2960560774882	11.1777899008901	11.2232636530356	9.8965236237986	10.0379671976955	9.95848539454287
ENSSMAG00000009138	6.32996487793131	6.26176596695663	6.09341491434893	8.4050279479223	7.86000532848487	8.41723588240275	7.29666027053196	7.92890914720557	7.23663449319231
ENSSMAG00000009168	7.62642466736879	7.44289898224137	7.38615304211641	9.50050998737291	8.94978287942235	9.3131437657738	8.42528306577898	8.50010764793017	8.33732625617868
ENSSMAG00000009476	10.4830924426455	11.0020363968105	10.552183732952	11.9408987360142	11.8548750404017	12.1169460792597	10.3753329264619	10.3085929917446	10.1446620203491
ENSSMAG00000009777	6.93526870880074	7.19633424983762	6.98039530292651	7.51698341929036	7.42960243547176	7.50894110056525	6.77233228896496	6.84958655056833	6.8945400210296
ENSSMAG00000009806	7.43547241939656	7.83160036221708	7.49097053127427	15.0932858383801	14.8908087751402	15.0488210487097	12.8405731410333	12.3063077834658	12.0837796183517
ENSSMAG00000010045	9.61593971787607	9.55850371204634	9.67751260894437	10.8842227059775	10.7957505031599	10.8156814889014	9.85370697269249	9.82845536202751	9.74768619205297
ENSSMAG00000010049	6.99581275320849	7.08449142829839	6.82134521309858	7.52597574361854	7.49334458324535	7.69182501885573	7.0898082508125	7.05262622343239	6.92921754699181
ENSSMAG00000010071	6.38296668279028	6.26176596695663	6.25782820378971	6.5504292287532	6.69718903586453	6.57094095049838	6.09341491434893	6.34126242244356	6.09341491434893
ENSSMAG00000010296	8.40098968885046	8.72594785270835	8.35896791135345	11.410410805826	11.5863519204664	11.4207654096944	10.3390958212858	10.1631753810066	10.1952518505315
ENSSMAG00000010306	8.73298764213246	9.0103388688692	8.65739665057588	10.8467735949257	10.9324997742372	10.8840548749205	9.08983351059175	10.2034184860161	9.73268363734763
ENSSMAG00000010402	6.99581275320849	7.7442846238897	7.04905616017401	13.0714495268431	13.2163398535848	13.1632807579829	10.0306316862989	9.71789366238951	9.24569601962743
ENSSMAG00000010702	7.98520132197689	8.17446087389504	7.97248202842476	10.2741451926939	10.4508562467771	10.2841129403758	9.36258363513235	9.32968532186299	9.56573973803463
ENSSMAG00000011061	6.75735441434043	6.69636006603074	6.58454674339617	7.07104423172405	7.54372790689879	6.83286650508498	6.77233228896496	6.6449360693336	6.60966629314412
ENSSMAG00000011106	10.4174914188957	10.7552191686586	10.1298982788037	11.8045842606047	11.2043599131916	12.2072556139134	10.426950369937	10.8158946163417	10.3888827083524
ENSSMAG00000011154	7.0520923634084	7.01551026758034	7.02228167247018	11.9963392209652	11.9183594048356	11.9032009608545	10.5369714139468	10.2935331815272	9.57887046405891
ENSSMAG00000011551	13.0302223942094	13.1423325450313	13.043046717353	14.0433407046801	14.1285964468577	14.0380969676542	11.3190800257499	12.079939563109	11.7141107890874
ENSSMAG00000011688	6.886470896891	7.37700672541956	6.93616059994562	9.84728560439105	10.1289276375392	9.92143566316033	8.74347431332006	8.54524754807325	8.5682194743671
ENSSMAG00000011783	7.68586747069892	7.98935574651957	7.3676130907908	8.60780993636721	8.86522889172455	8.74022577089402	7.73658134105911	8.28304563093203	8.04568785479532
ENSSMAG00000011803	9.62443544742402	9.73554903153638	9.71174733179407	11.6672233134517	11.8660072696309	11.8302759645727	10.3264248966517	10.14907653678	10.4732147230107
ENSSMAG00000011846	6.50222149666303	6.81995472383086	6.63580725610813	7.93576069528887	7.58243663804341	7.98264422045338	6.99782402156214	7.26400224017232	7.33753248528907
ENSSMAG00000011856	6.26077457111119	6.38467806179458	6.68243672921492	8.36050326872396	8.79732141761543	7.6748079551163	6.72621581136865	6.69685321487977	6.6634862508774
ENSSMAG00000012345	8.01863626368667	8.20847237722571	7.88108413047406	10.8272846732937	10.8546035863865	10.846471478827	9.7345688499666	10.0476781763516	9.86386921858938
ENSSMAG00000012356	7.47118214597589	7.48756449762751	7.4485522578394	9.52801190333797	9.36658016904364	9.2881793452533	8.52051000339224	8.73687560289294	8.4387748401705
ENSSMAG00000012612	7.72152199860455	8.04505775432791	7.63134085259655	8.7775339414239	8.5533277950426	8.86164534765844	7.66476280443274	7.70110288774786	7.81258100071244
ENSSMAG00000012687	7.03837910989247	6.64865592662217	6.61083913020546	7.51698341929036	7.79847932923052	7.68334780133538	6.99782402156214	7.21554941530701	7.12371890210434
ENSSMAG00000012692	9.24166928315926	9.65901173327927	9.20969357098311	11.0561045695851	11.2284584991358	11.2193503804642	9.74155222375447	10.376121622515	10.2358906702545
ENSSMAG00000012718	10.6296298742728	11.1232993070071	10.572552949411	13.6464272080133	13.8333276884746	13.7898236674034	11.9003580569354	12.07926604634	11.9295904243581
ENSSMAG00000012899	6.66965284532825	6.69636006603074	6.65962658234866	8.39182667128616	8.56206190177664	8.48651482024167	7.36400790503395	7.17750030047012	7.00959385186226
ENSSMAG00000013513	9.31099070069045	9.66901474133233	9.05698237434914	10.1576487619125	10.6466120457196	10.5391495603926	9.66278387323513	9.59041729673579	9.37219165073252
ENSSMAG00000013570	10.5511552379678	10.721361582789	10.9544171920963	13.2552720084604	12.9775443550031	13.1219876387954	10.3298917170098	12.4644997393922	11.5308398661118
ENSSMAG00000013626	12.1580967945251	12.2002875307101	12.052119466345	13.8636594982309	13.5692713451393	13.7073097886691	11.9581090297209	12.2430710278284	11.8268482340324
ENSSMAG00000013762	7.19012878497209	7.26398916138195	6.92082864600431	7.97303162697918	7.86000532848487	8.1027757660631	7.37480852936702	7.57690031608733	7.41941762733243
ENSSMAG00000013764	9.15464924120619	9.09766880556419	9.10740231622168	10.0552298351131	9.96110240959949	10.14627683576	7.81154555167935	7.59426799469444	7.64104886113526
ENSSMAG00000013862	7.61106690539974	7.86985205966563	7.55556125033411	8.44386414834092	8.41986342090337	8.53078852375353	7.5614116140227	7.6853003747611	7.41941762733243
ENSSMAG00000014103	8.48043815683349	8.16457650609441	8.48342922506259	10.5776381901708	10.5198396249244	10.4460835708788	9.27821682768706	9.21272583560692	9.07768472705695
ENSSMAG00000014260	9.81445401402435	10.0526817994429	9.79099212011535	10.9790983666876	11.1486169789534	10.978956224344	9.21145048480741	9.32279693441591	9.23144378711268
ENSSMAG00000014421	8.06187557971965	8.37485163782645	7.84497102490741	11.3807926573664	11.4461480018773	11.4393847858351	9.7240291648276	9.77257102523736	9.40000296405834
ENSSMAG00000014525	7.41715465174074	7.69445014601101	7.51564183368269	9.3955507284882	9.56202173217943	9.58267016256585	7.06025633738587	7.94822534213589	7.56629870255164
ENSSMAG00000014583	8.8699947297987	9.02877086584915	8.58359084837036	13.0706220804236	12.1220793708128	12.8771843095637	10.8411192352243	11.9856848455961	10.6292321795181
ENSSMAG00000014637	7.33045708953891	7.39626294523676	7.24855332468877	12.9746318466427	12.7249957449192	12.8022630180307	11.2428283020185	11.5121402444909	11.3411786197203
ENSSMAG00000014889	6.64542198442336	7.1105899487023	6.93616059994562	10.0699374364494	9.94334612831097	10.0360384922146	8.67810334462255	8.82512000428146	8.60249337511259
ENSSMAG00000014934	9.35879019502158	9.83800188354559	9.70094352472669	11.0283904310531	11.3973901484454	11.3347703917716	8.98668102537249	9.62616337975656	9.31936267004716
ENSSMAG00000014971	7.09194448860202	7.26398916138195	6.82134521309858	8.55011664634149	8.60490613373256	8.59873540831095	7.78212519972442	7.79168471792671	7.45806208147411
ENSSMAG00000015016	7.2574404437408	7.43373617858254	7.22721778018351	8.53827653941834	8.62167172615855	8.40293786524312	7.15958134843867	8.22783705042316	7.60013523125247
ENSSMAG00000015028	8.53707811252426	8.92282217761893	8.52367088177541	11.8855017035445	11.8997308757801	11.8489614192861	10.3368003251697	10.3416288563123	10.2638986517075
ENSSMAG00000015091	7.36018083044988	7.16057724008307	7.43109984884578	8.18645501162773	7.75835480319734	8.78069295226362	7.35309164764087	7.57690031608733	7.41941762733243
ENSSMAG00000015637	8.05120388288143	8.34061925918876	7.7228680501599	11.1132029173178	10.5143976391123	10.4561104560011	9.36485662962217	9.62987434267984	9.84075620641361
ENSSMAG00000015894	6.09341491434893	6.33136456226489	6.32580493966775	10.0818595057235	9.82133097020261	9.98606322884439	8.07816723490985	8.90495442107621	7.9625726498743
ENSSMAG00000015932	8.09853461651977	8.61755774581784	8.25728832809253	10.8660020461939	11.0869719655291	10.9881877538194	9.58718241027245	9.35915238294345	9.28070749701651
ENSSMAG00000015947	9.66781292294401	9.8686558740715	9.56956703764447	13.1564160663616	13.1659699116667	13.1767865696605	11.6764412968477	11.9130808844904	11.5940964877771
ENSSMAG00000016022	12.0854282595411	12.0850598309637	11.8914492436684	13.3317143954139	13.4049666642607	13.3855823017147	12.4584557925734	12.2769462234823	12.1460647218789
ENSSMAG00000016122	6.56494340609349	6.71877690236736	6.37788017328471	7.22757673135091	7.32604662659541	7.58570496321726	6.89384777053477	6.78855200580419	6.81971202261362
ENSSMAG00000016135	7.53095233294933	7.61931416976573	7.65311785287613	9.9607910643959	9.47220077673996	9.82987578446126	7.7595726070011	7.44698233240281	7.37929101949358
ENSSMAG00000016153	7.03837910989247	7.30658668080651	7.25904524845887	8.43533109294191	8.11641371663578	8.22906033555121	7.5614116140227	7.6692789604675	7.27143817151024
ENSSMAG00000016477	7.3795242768411	7.71606860664748	7.3391554342418	8.46914125836575	8.48595323725163	8.61520235359127	7.29666027053196	7.47616367396486	7.22474592907527
ENSSMAG00000016602	7.38906090589779	7.43373617858254	7.19428241557968	12.6326166406486	13.1205843385262	12.7033087694652	10.9289534502548	10.2653080267942	10.6011831359705
ENSSMAG00000016762	7.23553070433852	7.09763874444698	7.49097053127427	8.81363668991142	8.41501515659731	8.535136832973	7.92915323190783	7.96724472333706	7.9868888014365
ENSSMAG00000016922	7.29982495347805	7.6270540426928	7.39529924742261	11.7658375208038	11.7390186165876	11.8083103725594	10.4462374125766	10.8407745263816	10.8163291877096
ENSSMAG00000016945	7.94502573474832	8.26018087062601	8.01577265039756	11.1450217890037	11.1715881170383	11.1552472648816	9.9960816448318	10.2581640663872	10.1509280212186
ENSSMAG00000017128	8.28111224787482	8.39580624248982	7.91615829460841	9.44178495330641	9.10780338975299	9.3007168339472	8.42078921318212	8.39148669615313	8.24720954598823
ENSSMAG00000017130	8.41321279865643	8.88852645019255	8.44576790175593	11.8699819584466	12.0608007814419	11.9891707088438	10.9605566616679	10.8463335171043	10.9506792795811
ENSSMAG00000017495	7.74240354475576	7.7442846238897	7.76279983993485	11.2511577544795	10.8011201886563	11.0445810224581	9.33501833413498	9.54983263972323	9.61754954212332
ENSSMAG00000017652	7.21310432957853	7.21942763229299	6.96592875954389	10.1324043212938	9.8160134627793	10.1977041712213	8.54535059640027	9.29490183289035	8.59495153950911
ENSSMAG00000017962	9.18271633397508	9.18689057042777	8.90743482946231	11.0098438972832	11.1542194781427	10.9461714806933	9.60070636898765	9.54983263972323	9.75265213646281
ENSSMAG00000018029	8.84366152555821	9.0103388688692	8.81745683178642	12.1858788847886	12.1051966657025	12.0947023346145	10.8338227777491	11.2247056636006	10.8951613818831
ENSSMAG00000018337	8.45316536714623	8.62107879041092	8.6142704557477	9.49454665374876	9.54063306729245	9.66800601449997	7.5153563891268	8.44907001298483	8.10735240063108
ENSSMAG00000018346	8.77398823192962	9.40102961568152	8.60751248985147	12.5267845858128	12.6282533901788	12.6427935735421	11.4667476242419	11.7122383087611	11.559766776029
ENSSMAG00000018615	9.88953002317645	10.537158409365	9.47651932346501	12.0396122411744	12.1091656906872	11.7771625981814	8.18483657300043	8.47057242560705	8.02249761257834
ENSSMAG00000018684	6.38296668279028	6.26176596695663	6.42171067650185	6.63868699598621	6.69718903586453	6.76572575277819	6.44636942170345	6.44349587413425	6.33778640872148
ENSSMAG00000018719	6.71514626846507	7.24196835615609	6.889181928597	11.3028409728652	10.6376326049948	11.0155323505214	9.02770729320123	10.0614376553753	8.84319820644385
ENSSMAG00000018949	9.82479345809418	9.57989000749625	9.86606297063273	11.5303900486162	11.568112972385	11.5136771060987	10.3482412541694	10.3650852566581	9.99241117984402
ENSSMAG00000019993	8.2989198066255	8.32316456218111	8.27479128260783	9.15631670670035	8.98860863603227	9.50705821994859	8.11282240960965	8.05236028000668	7.80561941717307
ENSSMAG00000020108	8.59143427550281	8.72594785270835	8.60072069771854	9.41042622663787	9.4308940812742	9.49623034805633	8.01206120360757	8.42280193062135	8.05712500276515
ENSSMAG00000020871	11.9806035422443	12.3306464599795	12.377746864513	13.6786052673479	13.6999962795492	13.7170483795538	10.4631666179846	12.0152125195415	11.3874179969517
ENSSMAG00000020903	7.36989829132598	7.35738219357718	7.11249909716483	7.75965865589666	7.86000532848487	7.74143109230452	7.34205660749877	7.02222710591225	6.99416125223631
ENSSMAG00000020908	10.5748893290694	10.9815703180949	10.5479035539802	13.7622576718685	13.6481273558751	13.6977392323361	8.23762102484365	8.30255755594473	7.93777071355619
ENSSMAG00000020987	6.83412736168212	6.81995472383086	6.95118869063186	9.3955507284882	9.21763485586385	9.37131485671973	8.11850779560869	8.53308592285388	8.22242515981588
ENSSMAG00000021010	7.01025039343285	7.19633424983762	7.07500014409484	10.3251348640071	10.6011431320241	10.5169744468806	8.79907531731625	9.18761317084922	9.08830121283453
ENSSMAG00000021113	9.68252517571604	10.0790994871026	9.73311207185304	11.4035892277969	11.224469964192	11.4099349995562	8.94440814703345	9.77759106468971	9.33940601356266
ENSSMAG00000021458	6.66965284532825	6.62310957486137	6.63580725610813	10.123462578251	10.2374193582551	10.0756673186475	8.9039677431369	9.55570197724395	8.97258264172405
ENSSMAG00000021718	10.6237431763995	10.9445275726041	10.3653104646756	11.3406965596526	11.968479834993	11.6094539430822	10.3663590806746	10.9627627450889	10.6742186725971
ENSSMAG00000021769	6.86945169375127	7.01551026758034	7.18304004866262	7.43249300866188	7.69978381744491	7.6748079551163	6.70175877426439	6.97438951480162	6.8945400210296
ENSSMAG00000022580	7.45347730498279	7.65749762674256	7.3676130907908	10.9980426614006	11.0148900412999	11.0577929372791	8.84594906701146	9.00375080723579	8.50505485939346
ENSSMAG00000022866	7.86675392394203	7.86985205966563	7.76932565292144	8.43960443704571	8.59644501107086	8.33409806323926	6.44636942170345	6.52165359384826	6.26631481273124
ENSSMAG00000022935	6.38296668279028	6.53732941212653	6.61083913020546	7.22757673135091	6.90284003388391	7.08338533437234	6.09341491434893	6.34126242244356	6.26631481273124
ENSSMAG00000023122	7.35036968952386	7.47877932791745	7.41335304267323	9.82850901438329	10.0238727969345	9.7629990573663	8.96570529792955	8.98337289276233	9.07768472705695
ENSSMAG00000023322	6.09341491434893	6.50462966695501	6.32580493966775	7.96073203973193	7.86000532848487	7.92144694233176	7.33089948800856	7.48571654449654	7.27143817151024
ENSSMAG00000023333	7.88526584287695	8.2132590470549	7.88700010990541	8.66676032867024	8.66270281583791	8.69080767617551	7.85436635900986	7.75478451558223	7.76297469092074
ENSSMAG00000024407	6.09341491434893	6.26176596695663	6.09341491434893	10.1387572692293	9.68009961701934	9.73387379037021	8.96872127361805	8.83494735748023	8.71087276207767
ENSSMAG00000024570	7.59549734196823	8.37062069787987	7.64590492238989	12.1621458013421	12.435693135651	12.3314181266848	10.7959406217442	10.6890265854784	10.4275493761591
ENSSMAG00000025089	7.34046257308674	7.63474149895597	7.80142761879434	8.6739528597779	8.57073992612129	8.65551718039811	7.52472330579372	7.5045720996275	7.65701089606217
ENSSMAG00000025993	6.59327149349531	7.0009950459017	6.58454674339617	12.376862674634	12.0667503271784	11.8443127106569	10.1268842828617	9.63172619727287	9.49819905642943
ENSSMAG00000026291	6.59327149349531	6.46901130736067	6.42171067650185	6.75928992189047	6.95977942519607	6.85382773290588	6.55946602940159	6.6449360693336	6.33778640872148
ENSSMAG00000027128	6.83412736168212	7.1105899487023	6.95118869063186	7.36175437531719	7.61061201795597	7.48887892876393	7.07516014847667	7.02222710591225	7.02473791506906
ENSSMAG00000028093	6.53473259879714	6.56771493381038	6.68243672921492	7.84413266218852	7.5238526426055	7.6399997272557	6.87502097852186	6.90567268295591	7.03960746448636
ENSSMAG00000028906	6.38296668279028	6.46901130736067	6.37788017328471	7.12631822252795	7.01281638206894	6.93199282607391	6.62121961045715	6.67150858549398	6.71242824912017
ENSSMAG00000028984	8.04583405022378	7.78538097983619	8.19410739911479	9.1814103277959	8.76769593367823	8.80939283760612	8.2272344274429	8.37783665927864	8.06845964982783
ENSSMAG00000029610	7.50573882951783	7.14833979302799	7.59409060994603	8.96098559668274	9.0263803816515	9.07362548344144	8.55353015540062	7.82747711808257	7.9625726498743
ENSSMAG00000030396	7.01025039343285	6.7612232311899	6.96592875954389	7.34061462490167	7.36174184729175	7.26375342464399	6.67621370515793	6.69685321487977	6.63727362982402
ENSSMAG00000030660	7.46236646322747	7.77183999564707	7.83269001186826	8.31442805707463	8.31413260152085	8.33409806323926	7.49637722664486	7.59426799469444	7.51352496556503
ENSSMAG00000030933	7.43547241939656	7.66498356862583	7.4485522578394	13.8110282762375	13.4322922963107	13.7080075867197	10.5636990309094	10.6248351309795	9.69705051466867
ENSSMAG00000031528	6.38296668279028	6.64865592662217	6.42171067650185	7.67653508826521	7.37336649796882	7.50894110056525	6.98143638970066	6.90567268295591	7.12371890210434
ENSSMAG00000031664	7.14238140691299	7.21942763229299	8.06786788588022	7.39266464649536	8.72974209686186	11.4566592347341	6.89384777053477	7.03756600332134	6.96236792527267
ENSSMAG00000032226	6.46680929971076	6.38467806179458	6.32580493966775	6.98068146376666	7.10960925287943	6.89396068221285	6.34330183413871	6.39677909316201	6.26631481273124
ENSSMAG00000032713	6.42757447321585	6.53732941212653	6.58454674339617	9.08356498797478	9.05709332559344	9.07362548344144	8.29826257893456	8.37783665927864	8.2811351733029
ENSSMAG00000032784	8.55544083240865	8.71941975583948	9.22061228999434	11.7973981288032	11.3135230015949	11.8061387591083	9.96514999552583	10.7789952668259	10.3393108674137
ENSSMAG00000033283	6.56494340609349	6.56771493381038	6.37788017328471	8.51427969721821	8.24967455259884	8.25612068823191	7.46726820488519	7.42707242599718	7.16292529675795
ENSSMAG00000033972	6.46680929971076	6.26176596695663	6.32580493966775	7.19089853660586	7.47251715043339	7.54799041212793	6.94759973042637	6.84958655056833	6.71242824912017
ENSSMAG00000034311	6.09341491434893	6.26176596695663	6.09341491434893	8.24213729254868	7.88229386257108	7.95581784331008	7.42717819663394	7.06742086831982	7.42921235584854
ENSSMAG00000034677	6.9193567269333	7.40575822006691	6.90517545967278	10.7971464504472	11.2284584991358	11.0519359382487	8.79224695008073	8.40499786851386	8.40436014451437
ENSSMAG00000034933	8.21680322909913	8.12426131075088	7.95585237317338	9.93324908473885	9.50351538859843	9.75939079410407	8.48665952623953	8.66859707817659	8.96393718030933
ENSSMAG00000035755	6.38296668279028	6.46901130736067	6.49506318136786	11.9336342931122	11.7107968560417	11.7252390301714	10.5705480090418	10.7100927212637	10.0309999425003
ENSSMAG00000036494	6.46680929971076	6.64865592662217	6.25782820378971	10.4167676917379	10.577335832686	10.2305584375044	8.90080752208674	9.74720208950243	8.81773184423345
ENSSMAG00000036700	6.50222149666303	6.81995472383086	6.46026405473954	13.7421327197513	13.6199601373336	13.5441731243664	10.6613250224609	10.3979429589588	9.48629057519371
ENSSMAG00000037749	7.99644587832404	8.48428091298785	8.23507439627945	10.1463437934764	9.8971266702803	9.88220233227228	7.48676145218354	7.3542293301156	7.52249864004068
