# Supplementary material for: Unraveling the transcriptomic landscape of eye migration and visual adaptations during flatfish metamorphosis
Source: Commun Biol. 2024 Mar 1;7:253. doi: 10.1038/s42003-024-05951-x (PMC10907633; doi:10.1038/s42003-024-05951-x)
Supplement: Supplementary file 5 — Supplementary Data 4 [file 42003_2024_5951_MOESM5_ESM.csv]

	X10D	X11D	X12D	X13D	X14D	X15D	X16D	X17D	X18D
ENSSMAG00000000373	6.84911837038312	6.78218060851724	6.86321631715119	8.34146262570929	8.12608210688398	8.21153218032648	7.24519754181786	7.13504314382636	7.23359876803592
ENSSMAG00000000977	7.50175431629978	7.68179525557285	7.64651532275055	10.3517730238834	10.2644576822711	10.0059388866877	8.84582799135193	8.60378776289213	9.13693984691808
ENSSMAG00000001281	7.65246483172767	7.60322903897201	7.43427283594693	8.74467661995862	8.59507667617013	8.52554484410764	7.78592943370451	7.73520360746488	7.76978841692804
ENSSMAG00000002191	9.83823269141638	9.2063970827818	9.04268091129433	10.7520652235069	10.7598375568658	10.2217248871869	8.8755374632174	9.23023747180188	8.56834545732952
ENSSMAG00000002406	7.67562174274582	7.60322903897201	7.38581892958132	9.45484064448085	9.36558931318966	9.17723633199271	8.77387985185825	8.10619329478025	7.95885999229886
ENSSMAG00000002514	7.68323225268679	7.86322232427714	7.60740367097713	11.042317126649	11.1498177874338	10.9967527159695	9.75743711355598	9.62264476560953	9.75910244484327
ENSSMAG00000002682	6.86956542439514	7.11573736941877	7.02027317128029	9.49389930881018	9.35451544897846	9.18723026882479	7.93027664176323	8.22449465916156	8.47029854174573
ENSSMAG00000003142	9.49764521045298	9.96127791667881	9.62707664123282	12.7024765512383	12.6023407054297	12.2428130761219	10.683769106714	10.6166638957152	10.9330779043349
ENSSMAG00000003195	7.98731860462812	8.04797099750345	8.2717094121685	10.1959798820715	9.82955601459099	9.77802504631551	8.62132956566454	8.49933645844351	8.78403607012575
ENSSMAG00000003199	6.73312100954842	7.07288301243596	6.82196835183333	9.40390297863392	9.23384298505758	8.87279966023554	8.37525418901929	8.27714965121571	8.40572638219804
ENSSMAG00000003312	7.26825694437281	7.32312706269218	7.28062744583613	9.18947820608524	8.75171356340973	8.90675823966951	7.71450045019497	7.66844500791727	8.04990696270175
ENSSMAG00000003431	6.92695487077784	7.07288301243596	7.25802306890081	7.32821894552538	7.31309231495856	7.66782424190663	6.92313988146549	7.02038950091838	6.88675232847354
ENSSMAG00000003443	6.92695487077784	7.10172095941441	6.9551759736881	8.21770566003398	8.28746966790742	8.26700641159746	7.4021146368816	7.23495939159097	7.330783939708
ENSSMAG00000003743	6.80580842954221	7.42566719499263	6.97205362401275	10.5914126508341	10.7347315076209	10.4649119977947	8.5274818474624	8.10619329478025	8.86946715490658
ENSSMAG00000003906	7.34569023440308	7.54454323344746	7.51585404246429	9.88473057308214	9.72574313355051	9.73986727456371	8.75260368114995	8.71552620706356	9.11602175344915
ENSSMAG00000004351	7.79151618085889	8.05896948802689	8.10224011566237	13.3663267105209	13.4705044338868	13.2181787911499	9.74346021064278	9.67181600106037	10.0228239043141
ENSSMAG00000004913	7.02820218590907	7.08744083601273	6.86321631715119	8.89913931059694	8.58732627497075	8.73821277460621	7.97687543674545	7.65980608780806	7.91438492050162
ENSSMAG00000004977	6.25799840373627	6.61245688729627	6.67304647381221	8.00260788296911	7.959732260744	7.8553454631892	7.01796340705834	7.05501062020345	7.31753465458377
ENSSMAG00000005337	6.84911837038312	7.0580322032483	7.05065281210609	7.35119363078858	7.52285565945686	7.19741718288423	6.73038791962835	6.73191713809931	6.60867118105644
ENSSMAG00000005717	7.13042494079536	7.28999510075661	6.97205362401275	7.91935201551369	7.959732260744	7.39901000609107	7.51713237022428	7.23495939159097	7.1067891328574
ENSSMAG00000005891	8.81055775905344	8.98967753328393	8.89217210898271	11.4904210795374	11.6372532663676	11.4137529055953	10.2120043943219	10.1529382768533	10.5429235671764
ENSSMAG00000006425	6.9084243948035	7.674191309039	6.98851091708071	8.61317233338468	9.31619692763642	8.0166250491886	7.85311855175108	7.51105203468737	7.343843238465
ENSSMAG00000006804	7.32423797890403	7.42566719499263	7.22296593227941	9.91518312701709	9.35006132912577	9.69198596541483	8.37525418901929	8.27198109130155	8.35378350591221
ENSSMAG00000007092	8.09847553299087	7.90752456994876	8.01075462144586	10.289389108672	10.0085152085899	9.69024566743093	8.15848472629452	8.63947115630775	8.26606503136721
ENSSMAG00000007108	6.67743455420921	6.75803351579415	6.77727713797203	7.29262702807593	7.14501971496293	7.26163250345281	6.63207686819305	6.88286094162799	6.83706118935284
ENSSMAG00000007192	6.73312100954842	6.88863615311063	6.75335142571614	8.7891830921618	8.12608210688398	8.58873379752022	6.81101017473047	7.00241756241054	7.47667758100909
ENSSMAG00000007427	7.33502709030945	8.0368724525345	7.94765165381473	13.0946580490427	13.144321434242	12.8362081660716	10.6469151773375	10.654535144163	11.183624379671
ENSSMAG00000007522	7.50175431629978	7.51833413352909	7.88722848187587	13.0807099289829	12.3926987090682	12.5754365359887	8.90141485745181	8.55883805493599	9.28588394489295
ENSSMAG00000007538	7.79837664156732	8.33308508687529	8.40501834645637	13.6715195189403	13.5182760666689	13.4517604433445	11.2321806266278	11.060479456899	11.732408649592
ENSSMAG00000008038	9.01871739238108	8.94862349690611	8.78281717052579	11.5059220593695	10.9235387342041	11.752537187662	9.10921754019053	8.68183238605365	7.91438492050162
ENSSMAG00000008190	6.9961237591272	7.27867133551425	7.40549617799473	11.5705962222872	11.4690685952222	11.4355610672508	9.23308387224814	9.17841830770903	9.53219399850905
ENSSMAG00000008214	7.46502475757283	7.24379193923757	7.22296593227941	8.77904118646328	8.81880832824465	8.49692308973647	7.95712716492951	7.82092356621246	7.73500490459545
ENSSMAG00000008240	8.19552934766321	8.29737539243741	8.2208634695423	9.20948506451522	8.8318390627228	8.8759218475853	7.74681105033812	8.12379585950882	8.57731581621838
ENSSMAG00000008361	6.84911837038312	7.04287164821218	6.77727713797203	8.92682396445366	8.9586989664095	8.74509676597319	7.52695851957159	7.55985601803542	7.92939612109597
ENSSMAG00000008566	7.60459746532326	7.71169324100675	7.55847342582837	10.5132529808483	10.3738313885837	10.316839695997	9.17120984116566	9.00128817323956	9.24257021347049
ENSSMAG00000008801	6.41700878656381	6.73260830195082	6.70148694188209	7.20348355825177	7.38100167154835	6.88803455074379	6.73038791962835	6.49575548437439	6.25799840373627
ENSSMAG00000009138	6.48275951333003	6.48251528064727	6.25799840373627	8.54627960419461	7.87390271189401	8.30588586581742	6.85852800572444	7.1196966560672	7.43047174733356
ENSSMAG00000009168	7.24482646147073	7.46378206093628	7.3657223169211	9.45066552429723	8.71687849177245	9.01518721558527	7.63812666112775	7.6245405033143	7.43047174733356
ENSSMAG00000009420	6.73312100954842	6.86890931446135	7.10785445082642	7.49807079098775	7.34767305208498	7.05125551267186	6.98164602597221	6.7872681807319	6.81044522203227
ENSSMAG00000009806	8.12994905426229	8.25597500041994	8.1580097518857	15.1837298202758	15.0399851156343	14.9084613117041	11.756054914345	10.7415487050774	11.9959278372539
ENSSMAG00000010045	9.69539856898855	9.64968628031176	9.75073388743933	10.8088706449566	10.8119747571223	10.6192535881725	9.75743711355598	9.62456787172727	9.83156529957941
ENSSMAG00000010157	6.78274575999113	6.82728354842947	6.82196835183333	6.87099995269079	7.15922665411102	7.23652640333085	6.75876674030763	6.83714466291533	6.86244711463985
ENSSMAG00000010296	8.3038108038271	8.52129608070445	8.68057543730901	11.2808259847306	11.3464135139595	11.1276155398192	9.93839746222592	9.7997063589111	10.182980456093
ENSSMAG00000010402	7.0437066432983	7.49142983428512	7.52452131680719	12.8696006486837	12.8862701699475	12.7421121033582	8.81204079870599	8.60378776289213	9.26709900697233
ENSSMAG00000010640	6.80580842954221	7.04287164821218	6.84297570356964	7.50776534269509	7.49412753097019	7.03494966944469	6.63207686819305	6.54902610324049	6.43365821857039
ENSSMAG00000010702	7.68323225268679	7.99143447752959	7.7560446594734	10.15454785696	10.3117105944057	10.149153547665	9.17384350105167	8.99226061941324	9.48672167022628
ENSSMAG00000011154	7.25662106215087	7.47308380630157	7.25802306890081	11.9515511068831	11.8231557226651	11.6187192664343	9.64345118281158	9.14096315284925	9.37870454788017
ENSSMAG00000011688	6.97950194962861	7.24379193923757	7.0356254549086	9.79909791197706	9.90536580366254	9.67096007731035	8.32193626895501	8.05798656150319	8.55022110277794
ENSSMAG00000011803	9.92837356713932	9.62592354302098	9.64209934530057	11.9194348674806	12.1589762031203	11.7591391649294	10.2616920564329	10.800143056801	10.471798946491
ENSSMAG00000011846	6.82789613535352	7.07288301243596	6.77727713797203	7.94559388115118	7.65561576347621	7.94834479651285	7.25829730575456	7.1196966560672	7.38194837471695
ENSSMAG00000011856	7.01234876656428	6.64609432661934	6.67304647381221	9.17428235168081	9.24590888187727	8.14809639702819	6.88085772196555	7.65980608780806	7.18833602581919
ENSSMAG00000012298	6.84911837038312	7.02738290413414	6.64244624854197	7.47839580098999	7.30126528390651	7.53761107578722	7.05247962564614	6.76038605020304	6.86244711463985
ENSSMAG00000012345	8.01607491058622	8.09670507124153	8.01075462144586	10.7068544243171	10.6095530756518	10.525358615738	9.54192629524081	9.5084658664531	9.82065475060807
ENSSMAG00000012356	7.57982784353166	7.6968460926265	7.67681043192663	9.31467707202169	9.15404771429597	9.01518721558527	8.10676296980335	8.1582698656698	8.47029854174573
ENSSMAG00000012432	7.31331895316226	7.50047804568565	7.21095053495525	9.046338106837	8.4822247770165	8.85391531524321	7.68121594276099	8.00137898838011	7.31753465458377
ENSSMAG00000012478	6.64651481920929	6.73260830195082	6.75335142571614	7.37361020250128	7.20040396267219	7.33290898481794	7.01796340705834	6.7872681807319	7.07160063893467
ENSSMAG00000012687	6.96245510026722	7.49142983428512	7.25802306890081	7.99640508989636	8.27272026631488	8.4159428418243	7.33304187806992	7.34830741086968	7.48789872725044
ENSSMAG00000012718	10.4148276001514	10.5447645580597	10.7160745168964	13.4835327239258	13.57761104315	13.5024181740651	11.4798557025874	11.2970832426334	11.860954648008
ENSSMAG00000012899	6.84911837038312	6.67698104607149	6.67304647381221	8.39688498665241	8.60661850455602	8.37121677588524	7.17646818441967	7.23495939159097	7.53157024612802
ENSSMAG00000013110	6.96245510026722	6.80521901346864	6.67304647381221	7.13341780775163	7.10078308559742	7.23652640333085	6.73038791962835	6.96498178135929	6.86244711463985
ENSSMAG00000013267	6.64651481920929	6.57519444824038	6.530245001746	7.70092983517808	7.55994079459553	7.528324136467	6.96272491132094	6.96498178135929	7.36941914112202
ENSSMAG00000013358	6.86956542439514	7.6968460926265	7.30266558444741	7.65163201681665	8.15897758031877	8.10954752518838	6.42566604072848	6.25799840373627	6.50626592607575
ENSSMAG00000013560	6.57553880755763	6.99533712685797	6.77727713797203	7.21680350601808	7.33629125508152	7.29798375173086	6.25799840373627	6.54902610324049	6.56187604962053
ENSSMAG00000013570	10.352313123718	10.4374382360054	10.0691119134148	12.495504659822	12.5091059435643	13.1421170704061	10.7495522942134	11.9150778368313	10.5680356648894
ENSSMAG00000013613	7.18325388258852	7.19495114438724	7.0045757857284	8.80591987912798	8.2577984041423	8.52958354923215	7.90973171627465	7.29970646544619	8.19006605059326
ENSSMAG00000013762	7.24482646147073	7.48229906315408	7.21095053495525	8.13719953552881	7.88073209486873	7.79866027809312	7.58401865680322	7.53085408043349	7.18833602581919
ENSSMAG00000013960	10.9632878112814	10.5794125486327	10.7301011576891	11.4803312016698	11.5469972209499	12.3727648078645	9.92764052907713	10.8701789989279	10.1103687157809
ENSSMAG00000014103	8.26718362132485	8.10727756909965	8.29416691523684	10.5810448426515	10.4354523011149	10.1352062933974	8.81204079870599	8.78401334612429	9.21480126161503
ENSSMAG00000014421	7.94586654714332	8.2371340154079	8.28970685248883	11.2478893194492	11.198944148618	11.1447448925794	9.28263056361377	8.9982855484315	9.24257021347049
ENSSMAG00000014525	7.51072997353883	7.50944555063772	7.17382310538095	8.73419492339186	8.57561549485967	9.33363501213597	7.60236386873066	8.18628868205839	7.47667758100909
ENSSMAG00000014583	9.18555116211055	9.65807728486809	9.39408609913908	12.8357921813076	12.2132112906145	12.9707601342712	10.5404004122007	10.5748064294898	10.7353952194951
ENSSMAG00000014637	7.37696044268016	7.63534945121709	7.40549617799473	12.7521446470606	12.1943376107873	12.2298034068092	10.6431772336324	10.3634049804217	11.463520975096
ENSSMAG00000014889	6.75857316006048	6.80521901346864	6.86321631715119	9.90155999151163	9.78270917804591	9.68151199631794	8.54428643465403	8.32771915993325	8.60824485277816
ENSSMAG00000014971	7.05888253532374	7.14302938120483	6.86321631715119	8.62082596308964	8.65551309166629	8.51743026275457	7.62929793179544	7.65109758466169	7.68993649974262
ENSSMAG00000015016	7.0437066432983	7.15632770862623	6.97205362401275	8.34617287196402	8.26279179683108	8.51743026275457	7.48706724498176	7.98843182538456	7.15671541052105
ENSSMAG00000015028	8.58301824581276	8.76135596447815	8.63671843997878	11.7791888315224	11.7706810267118	11.4246982572038	9.89329441478863	9.69028283588072	10.0726308195438
ENSSMAG00000015091	7.77766950015465	7.78309109267507	7.83653912516201	8.73068289764739	8.75857426180464	9.08925820912975	7.96374623499263	7.80581260612734	7.83630121131296
ENSSMAG00000015637	8.06617814763986	7.81042917175463	7.47136221170402	10.8588460930991	10.5854025633954	10.3847823889262	9.29956554231161	9.90288605090201	9.75145706925015
ENSSMAG00000015894	6.41700878656381	6.41683582674819	6.25799840373627	9.90155999151163	9.66817613827323	9.59667201984165	7.32101017790729	7.56934497768203	7.95885999229886
ENSSMAG00000015932	8.00465448407844	8.16888783398155	8.40092569242713	10.8344720519048	10.9019076757857	10.7353188834387	8.97927296498419	9.02507689355604	9.37119973537884
ENSSMAG00000015947	9.42043394311205	9.37359674463125	9.27431829674387	13.0857068974795	13.02002198924	12.8315191421839	11.2543741117406	11.2322836191344	11.5687669318604
ENSSMAG00000016022	12.0593311405113	12.0688305619384	11.9964600517879	13.2053160937256	13.3349314179573	13.0933352921429	12.1254693115959	12.1389018215099	12.2680026220233
ENSSMAG00000016048	7.61272628261813	7.61941055385594	7.49829351062033	8.47583336157777	8.77219236225013	8.6040730626863	8.16410123073146	7.81339305051282	7.95156216911102
ENSSMAG00000016122	6.53313475215966	6.73260830195082	6.48039651704144	7.32821894552538	7.27712915536925	7.47073702384441	6.59277083924023	7.02038950091838	6.81044522203227
ENSSMAG00000016135	7.59640560604432	7.57848135943987	7.66176890135379	9.83301462601321	9.55711143537951	9.51432744770955	7.35664052786145	7.48060063860739	7.53157024612802
ENSSMAG00000016153	7.15727639418982	7.08744083601273	6.9551759736881	8.17541303652601	7.98493963152565	7.88941199462481	7.51713237022428	7.1936207600967	7.41856961502544
ENSSMAG00000016512	8.8530070557725	9.1642482865351	8.87214399761669	10.4555825915187	10.0028981208019	10.034934092449	9.36533064840883	9.21231888249248	8.97343797393537
ENSSMAG00000016602	7.59640560604432	7.78998752463503	7.60740367097713	12.8108613358382	12.7808596928496	12.2088612143458	10.4724781330086	10.591500888716	11.1913625977868
ENSSMAG00000016784	6.25799840373627	6.48251528064727	6.64244624854197	6.80223023640312	6.72130973060055	7.00116127226893	6.25799840373627	6.25799840373627	6.25799840373627
ENSSMAG00000016789	9.67897056067963	10.3790914229019	10.0691119134148	10.7085865735235	11.2757255604244	12.7752500185511	7.30881633490499	7.29970646544619	7.07160063893467
ENSSMAG00000016871	6.67743455420921	6.80521901346864	6.57220697399645	7.31651073065158	7.34767305208498	7.32141672733288	6.98164602597221	6.98396104261067	7.08940123375482
ENSSMAG00000016922	7.24482646147073	7.54454323344746	7.48939691140863	11.6474462246936	11.5193672799556	11.5098796414203	10.4608383853806	10.1700722017305	10.7526304655197
ENSSMAG00000016945	7.79837664156732	7.97394402400652	7.72073120837699	11.0026582886959	10.9331308003894	10.9699435824911	9.83194516678177	9.81154732516507	10.1815637785994
ENSSMAG00000017128	7.99890352354051	8.4786878131154	8.12790075690151	9.34655525563439	9.0051919429164	8.86339010114889	8.15284286238468	8.10619329478025	7.86028126872896
ENSSMAG00000017130	7.97562095282186	8.56257445612858	8.38026704027383	11.7992097080768	11.9025834320681	11.6563439753431	10.4122123034992	10.2577297274091	10.8250165472816
ENSSMAG00000017162	9.637047737374	9.92430165211147	9.63710946242045	13.0964746416742	13.0634393361812	12.807444686167	11.7616582204062	11.5951604437643	11.8736812423158
ENSSMAG00000017495	7.87765173016052	7.97394402400652	7.84942073642088	11.4319385294342	11.2099068150286	11.400085261739	9.34685309377171	9.22002645790734	9.75337227505144
ENSSMAG00000017518	7.95187709566187	8.08604117181492	7.86216043987181	8.79924986307026	8.52364141727498	8.39377205542403	7.76262201756849	7.8794590088033	7.8200327885403
ENSSMAG00000017638	6.48275951333003	6.41683582674819	6.48039651704144	8.06295011154703	7.31309231495856	7.60038163268346	6.88085772196555	7.31210377412598	7.2481619791329
ENSSMAG00000017652	7.30226585287641	7.41589995028447	7.37582448210696	10.0840478198624	9.76452782006013	9.76486872266735	8.48887215264068	8.57535949096578	8.67220664191369
ENSSMAG00000017962	8.61187513029645	8.74532930204226	8.49196073558021	10.7326199126777	10.6910178944691	10.509748512981	9.20248992547747	9.10803576580898	9.63570447473837
ENSSMAG00000018188	6.57553880755763	6.73260830195082	6.82196835183333	7.59110888545592	7.51337009170522	7.30977667137621	7.16200642964163	6.86046148914228	7.1067891328574
ENSSMAG00000018337	8.34380396267462	8.26992484911636	8.02740586082961	8.83227788840777	8.90136672266642	9.54938295804862	8.07706673612389	8.50367649712077	8.36433983172772
ENSSMAG00000018346	8.64709162524775	8.89479725884981	9.08035613756342	12.4561690855736	12.509352250993	12.3112185923475	11.2396165301339	10.9098373352832	11.3847434165477
ENSSMAG00000018719	6.92695487077784	7.11573736941877	7.0356254549086	11.2407323628847	10.5703362125431	10.8650921220496	8.5274818474624	9.32844502766247	8.94647294098264
ENSSMAG00000018949	9.75927208791791	9.52299160261696	9.79016794963243	11.2970160420771	11.2809326527263	11.121860153288	9.89960107507129	9.82329049984624	9.98429383756825
ENSSMAG00000019993	7.80519598067724	8.54021843562804	8.31185356996474	9.19450689465775	8.93485009698511	9.13652746268695	7.86753159776199	7.73520360746488	7.41856961502544
ENSSMAG00000020788	10.0235633754416	10.5230193526023	9.96054473110531	11.5979157282543	11.4174753606629	11.0888042861681	10.1748703003528	9.8182695800394	9.70073258821547
ENSSMAG00000020987	6.94495141403462	7.01154559728499	6.88276488537939	9.13293009446336	9.11764601082501	9.04308533487649	7.96374623499263	8.03940871429826	8.45567733074811
ENSSMAG00000021010	6.97950194962861	7.16940797994232	7.02027317128029	10.1772958085767	10.3640275578132	10.3815679578023	8.60547581100016	8.74116311764959	9.04498234630929
ENSSMAG00000021458	6.61284131644747	6.57519444824038	6.72815998827763	10.0433236588983	9.92184351982077	9.97206351553242	8.63309776450323	8.93051583122203	9.22875475880183
ENSSMAG00000022401	6.53313475215966	6.25799840373627	6.25799840373627	6.77717927302601	6.80041625348355	6.71980262051421	6.25799840373627	6.42621305985202	6.25799840373627
ENSSMAG00000022580	7.56298274690427	7.56165127763664	7.48042042325162	11.0117999957357	11.0704962074761	10.8742545709918	8.22961006745862	7.96874572959026	8.41587051957314
ENSSMAG00000023122	7.19593793702868	7.32312706269218	7.30266558444741	9.83301462601321	9.86564348414843	9.56278412243131	8.59346076486969	8.55467540810907	8.97343797393537
ENSSMAG00000023322	6.48275951333003	6.41683582674819	6.67304647381221	7.91935201551369	7.87390271189401	7.73900102663763	7.35664052786145	7.16486571581643	7.47667758100909
ENSSMAG00000024407	6.48275951333003	6.41683582674819	6.41533539213879	9.94941732385095	9.53967313748974	9.14937737780303	8.43102396083849	8.34740285246716	8.45567733074811
ENSSMAG00000024570	7.77766950015465	8.00867434827151	8.13801819754296	12.2000899015232	12.3798236791138	12.0534111365374	10.2420235125187	9.79118773206006	10.359904780634
ENSSMAG00000025609	6.53313475215966	6.48251528064727	6.48039651704144	8.01491868024899	7.95334648790294	8.06396763287823	7.05247962564614	7.17937027137605	7.20369841231478
ENSSMAG00000025993	6.75857316006048	6.97873230707548	7.09395983266556	12.2760961641884	11.8483041608299	11.5451715082455	9.09536700031876	8.17515621541301	9.34844163055032
ENSSMAG00000028093	6.67743455420921	6.9262392493192	6.84297570356964	7.82977094681245	7.41318901735536	7.35546900210742	7.21837961860808	6.76038605020304	7.20369841231478
ENSSMAG00000028327	6.57553880755763	6.53283607985276	6.41533539213879	6.8490136892804	6.89007580628521	6.86698800763862	6.63207686819305	6.25799840373627	6.56187604962053
ENSSMAG00000028543	6.64651481920929	6.73260830195082	6.57220697399645	7.49807079098775	7.55079423145181	7.49994301948169	7.13227226812654	7.29970646544619	6.99565859904783
ENSSMAG00000028753	6.53313475215966	6.67698104607149	6.72815998827763	7.24282714896256	7.06979658587075	7.27391753542727	6.73038791962835	6.76038605020304	6.99565859904783
ENSSMAG00000028872	8.01037818133644	7.78309109267507	8.08132080359619	9.79746247330373	9.55711143537951	9.42687919246087	8.75973290210303	8.69315751050121	8.82927613557535
ENSSMAG00000028923	6.94495141403462	6.90772793234875	7.02027317128029	9.13030430028108	8.68473962289489	8.78568207656986	8.21892560717423	8.20826218543648	8.17795686024648
ENSSMAG00000029135	6.41700878656381	6.25799840373627	6.25799840373627	6.97025225085677	6.54247715422449	6.65835632192806	6.25799840373627	6.25799840373627	6.25799840373627
ENSSMAG00000030262	6.84911837038312	6.61245688729627	6.67304647381221	7.6765600175383	7.7959912947784	7.63463430416887	7.19067675074039	6.96498178135929	6.86244711463985
ENSSMAG00000030933	7.7565757113212	7.63534945121709	7.59134622525476	13.4464622810109	13.0090909710124	13.0239610930129	8.75260368114995	8.75559755887525	9.8495656253748
ENSSMAG00000031528	6.57553880755763	6.64609432661934	6.530245001746	7.66000529688778	7.40258054538968	7.58282981723205	7.06913506584255	6.86046148914228	6.95429402720067
ENSSMAG00000032713	6.64651481920929	6.61245688729627	6.80010493777081	9.10644612641594	8.96753675824514	8.80880843943898	8.250712501059	7.82840492578628	8.23737162683838
ENSSMAG00000032784	8.36118817494294	8.88027414029051	8.80419011745649	11.5979157282543	11.292436994433	11.4127061403927	9.56202469378621	10.2113936409318	10.3871738001265
ENSSMAG00000033383	6.7061711022126	6.67698104607149	6.86321631715119	7.39550241447194	7.54156576794454	7.55593642489723	7.16200642964163	7.05501062020345	7.01542594977374
ENSSMAG00000033972	6.57553880755763	6.78218060851724	6.67304647381221	7.3624694880677	7.41318901735536	7.30977667137621	6.81101017473047	6.86046148914228	6.81044522203227
ENSSMAG00000034677	6.96245510026722	7.15632770862623	7.05065281210609	10.5961006517721	10.9844185970542	10.9324284361194	8.07706673612389	7.84322316923025	8.59065905334085
ENSSMAG00000034807	8.95647221881476	9.59826861016757	9.32095945368212	10.8751258575435	10.6269481247162	10.5272979918824	9.90274396377795	9.49378559366987	8.94987261421571
ENSSMAG00000034933	7.93982546375026	7.86965509675266	7.86847821574711	9.77103623194721	9.37438595863282	9.76816924305145	7.95712716492951	8.47741930440415	9.09783773973516
ENSSMAG00000035755	6.67743455420921	6.84848358544784	6.57220697399645	12.0359202827168	11.6728863837825	11.4106103251438	9.48407952090447	9.46180365714419	10.0495000078869
ENSSMAG00000036494	6.57553880755763	6.70568700083269	6.67304647381221	10.2398505130998	10.360744652603	9.87605747705383	8.54428643465403	9.05135862631146	8.7252801171657
ENSSMAG00000036700	6.97950194962861	6.99533712685797	6.80010493777081	13.5435981993946	13.2545001434201	12.9989133523945	9.30915152554697	9.03681937551005	9.60840985461933
ENSSMAG00000037447	6.57553880755763	6.57519444824038	6.530245001746	8.45437641935359	8.27272026631488	8.32960014857299	7.19067675074039	7.24830120182239	6.75271885824588
