# Supplementary material for: Unraveling the transcriptomic landscape of eye migration and visual adaptations during flatfish metamorphosis
Source: Commun Biol. 2024 Mar 1;7:253. doi: 10.1038/s42003-024-05951-x (PMC10907633; doi:10.1038/s42003-024-05951-x)
Supplement: Supplementary file 6 — Supplementary Data 5 [file 42003_2024_5951_MOESM6_ESM.csv]

	X1I	X2I	X3I	X4I	X5I	X6I	X7I	X8I	X9I
ENSSMAG00000000033	6.75735441434043	6.7612232311899	6.74585007993909	7.16561514003889	6.94127131697413	7.03597922409508	7.49637722664486	7.94182010608669	7.84003072295783
ENSSMAG00000000102	8.19782991549302	8.99434354846719	8.56624151855458	9.06206430877783	8.88942894930473	8.69080767617551	10.2295052641995	9.47537322218682	9.70902758855624
ENSSMAG00000000296	6.42757447321585	6.69636006603074	6.55670438479574	6.5504292287532	6.74893363791953	6.76572575277819	7.23679490565464	7.28734358151101	7.03960746448636
ENSSMAG00000000361	8.10368641365919	7.93700673313775	7.77581573333114	8.44386414834092	8.45331660488703	8.34915385081817	9.1117570860237	9.29255212636635	9.16795691715283
ENSSMAG00000000365	8.72012138952862	9.0826491510771	8.95295848306735	9.24224961646353	8.62997754778746	9.10840697223211	10.6668126527939	9.89920621175225	9.77560041512941
ENSSMAG00000000430	7.36018083044988	7.21942763229299	7.26942425065495	7.93576069528887	7.5535325362063	7.74949831019242	8.5817748805586	8.34073365028583	8.21237760230144
ENSSMAG00000000543	6.56494340609349	6.33136456226489	6.46026405473954	6.51677857124754	6.41039380714239	6.57094095049838	7.02963177520762	6.78855200580419	6.75757377109727
ENSSMAG00000000572	6.26077457111119	6.26176596695663	6.37788017328471	6.48012080304998	6.50208875971019	6.76572575277819	7.13232720839093	7.6853003747611	7.55767660118173
ENSSMAG00000000574	6.32996487793131	6.26176596695663	6.49506318136786	6.43950111779077	6.27666786951065	6.5358037983354	6.91219938919338	7.46652496982888	7.36901077944162
ENSSMAG00000000632	6.46680929971076	6.50462966695501	6.52701324761049	6.39331328283324	6.54079823573166	6.40684136210328	6.91219938919338	6.67150858549398	6.71242824912017
ENSSMAG00000000675	7.0520923634084	6.87394516648908	7.1716587234243	7.91027376037047	7.59190721409797	7.74143109230452	8.23762102484365	8.60059782461516	8.54487804036962
ENSSMAG00000000733	6.56494340609349	6.46901130736067	6.61083913020546	7.01192491611811	6.86228275303601	7.18488582350747	7.37480852936702	7.76225702469978	7.9564185600469
ENSSMAG00000000735	6.96612840177663	6.83842529284312	6.72546271520522	6.89659394573444	6.99552704382668	7.14279013517799	7.15958134843867	7.69322855321591	7.52249864004068
ENSSMAG00000000743	6.79687059399012	6.85641086812923	6.80328108105434	8.43533109294191	7.16861533091042	7.49895647729281	9.02191985264216	9.0295203319717	8.75192575776685
ENSSMAG00000000765	7.84795563515621	8.07201149860483	7.85712852276556	8.36050326872396	8.28229992627052	8.00890546591239	9.45290281569113	9.0008578774499	8.93767323559852
ENSSMAG00000000911	6.71514626846507	6.69636006603074	6.65962658234866	7.40276539090665	7.15422355974652	7.46843642035011	7.72100009481831	7.97352032323481	8.05712500276515
ENSSMAG00000001039	8.38036468060436	8.49204130456067	7.85712852276556	8.82973928549698	8.89285180307073	8.97009265677876	10.4515492620646	10.9598357444175	10.8936710655397
ENSSMAG00000001062	8.49577703231983	8.7356820271262	8.45338543334067	8.72326707827192	8.5533277950426	8.91857057888127	9.6064631664279	9.64278694888842	9.53718661128706
ENSSMAG00000001094	9.47071493083484	9.46575147605017	9.10740231622168	9.84105415723849	9.71674181896663	9.82298201658936	11.196830949979	11.5875099718518	11.5630494246689
ENSSMAG00000001138	7.45347730498279	7.41516759530718	7.45717176577065	8.46076850780941	7.70833284351526	8.2982842239822	8.54535059640027	9.15687257372645	9.20493337455951
ENSSMAG00000001156	6.69285582759709	6.81995472383086	6.889181928597	9.71033984637791	9.39074268596561	9.54536783390708	10.2295052641995	10.7740030523102	10.8397392138863
ENSSMAG00000001226	7.22438405134629	7.1105899487023	7.25904524845887	7.64476729875919	7.4074719552908	7.47870631698159	7.83314611707414	8.28795088762851	8.10735240063108
ENSSMAG00000001246	8.48428934553364	8.1793747945556	7.03577716358546	7.53489478646503	7.78259167948471	7.60409498933576	9.11447353344495	10.0027368306375	9.88360213280019
ENSSMAG00000001263	6.79687059399012	6.56771493381038	6.58454674339617	7.17834387796241	7.01281638206894	7.26375342464399	7.50590827372811	7.91586152311853	8.13977046436466
ENSSMAG00000001367	8.28558685916369	8.2462809322027	8.02108021192331	8.10091620782366	8.29831272876457	8.18455641157245	8.83271837665624	8.8152221009959	9.05349848652409
ENSSMAG00000001417	7.8913745522683	8.15461569966024	7.83884613795774	7.91669515631967	7.93277238454472	7.69182501885573	8.85905415963076	8.36404464693301	8.58355950666435
ENSSMAG00000001458	6.46680929971076	6.69636006603074	6.49506318136786	6.87857505945725	6.6402638328448	6.69049152581199	7.19898936812692	7.70892423081864	7.60843720631143
ENSSMAG00000001522	6.38296668279028	6.09341491434893	6.42171067650185	6.48012080304998	6.41039380714239	6.5358037983354	7.52472330579372	7.72441124255414	7.53139923752543
ENSSMAG00000001596	7.88526584287695	8.52641888109932	8.01577265039756	8.99265635202338	8.84768001510141	8.8409811865473	10.6740970599329	10.0979406927835	10.2891007113288
ENSSMAG00000001691	6.83412736168212	7.09763874444698	6.87282694081472	6.98068146376666	7.13959882587238	7.3008814308473	7.6729660113838	7.86223566423134	7.7557158756104
ENSSMAG00000001790	8.32518654319027	8.42459854559037	7.9779761775272	8.61532005584252	8.76769593367823	8.38363148032623	9.29978654020232	9.68440700476235	10.1256978302599
ENSSMAG00000001858	7.70739102022808	8.30547546281373	7.83884613795774	8.83612803655124	8.65865490946376	8.61928806290722	10.4757338157786	9.79584808361633	9.95418748868305
ENSSMAG00000001873	7.61877183159752	7.61931416976573	7.59409060994603	7.53489478646503	7.60129848360649	7.7002406793024	7.98713401398334	8.12656732011631	8.54879640256479
ENSSMAG00000001902	7.19012878497209	7.0711399560833	7.12464889844584	8.08422099171141	7.64711848826768	7.87889231339506	8.59765395314357	9.06038307207658	8.91988372078797
ENSSMAG00000002069	8.007590196845	8.63158750534487	8.07296120222681	8.9696948611404	8.90645922640262	8.85135191751343	10.9583221590144	10.4416656700113	10.3846394484563
ENSSMAG00000002075	8.77087745138065	9.39902135605603	8.59731200446578	9.47043911703476	9.33204258336839	9.48531910612655	10.496437804256	10.5449916095882	10.2754090700996
ENSSMAG00000002170	7.20168737155472	7.56359207359961	7.3676130907908	8.19161703211029	8.12856477815973	7.94901969035602	9.33965010338319	8.95073473856127	9.10145944354262
ENSSMAG00000002206	8.55544083240865	9.2991032943338	8.64427206850071	9.17892106872149	9.11947259384385	8.87863250605476	10.3809132169964	9.86819352377048	9.90900192720461
ENSSMAG00000002216	7.36018083044988	7.26398916138195	7.28985555018271	7.56986606826216	7.5535325362063	7.7812273279836	8.23762102484365	8.17552895820571	8.29540979823345
ENSSMAG00000002260	6.53473259879714	6.80096096914778	6.68243672921492	6.98068146376666	6.97785593334847	6.81123917366733	7.73658134105911	7.343387351269	7.62486023254611
ENSSMAG00000002316	8.07771635994119	8.32316456218111	7.73632989145525	8.25201004180861	8.23305090981635	8.17888428922661	8.61334919444604	9.11747390747468	9.06698696307548
ENSSMAG00000002330	7.55559905984209	7.6270540426928	7.45717176577065	7.72260644859039	7.60129848360649	7.58570496321726	8.52468203278873	8.24312709397733	8.09636096525201
ENSSMAG00000002348	6.75735441434043	6.56771493381038	6.55670438479574	7.20328515522893	6.94127131697413	6.87417680277036	7.59692498801727	7.70892423081864	7.81950239733139
ENSSMAG00000002474	6.83412736168212	6.97115044111408	6.52701324761049	9.08622945942482	8.77888043360603	8.90538543796717	9.70628778715611	9.84766783582921	10.0337168491647
ENSSMAG00000002509	6.53473259879714	6.5962063060698	6.55670438479574	7.05665218062455	7.04633335924661	6.98569016031922	8.56166046944758	8.71567993650573	9.07501795589552
ENSSMAG00000002521	7.35036968952386	7.97791167700066	7.43109984884578	7.86435513454366	7.75835480319734	7.74949831019242	8.96570529792955	8.39148669615313	8.57207081816361
ENSSMAG00000002612	6.32996487793131	6.38467806179458	6.55670438479574	6.86009077445592	6.69718903586453	6.81123917366733	7.41691303685287	7.71669341275551	7.55767660118173
ENSSMAG00000002623	6.38296668279028	6.38467806179458	6.37788017328471	6.66496602992187	6.50208875971019	6.69049152581199	6.83579531891753	7.12417261375899	7.00959385186226
ENSSMAG00000002666	6.32996487793131	6.50462966695501	6.25782820378971	6.73708459595024	6.74893363791953	6.81123917366733	6.96470182876809	7.51387828134259	7.16292529675795
ENSSMAG00000002672	7.23553070433852	7.05757571064734	7.1716587234243	7.44221801849677	7.5535325362063	7.48887892876393	7.9808237256915	8.20194700607973	8.46817665401941
ENSSMAG00000002819	7.27886296079804	6.97115044111408	6.78470657187987	6.82158240221487	7.07855602816905	7.03597922409508	7.36400790503395	7.63654983344705	7.50447673998126
ENSSMAG00000002991	11.7238431225306	12.0286291066917	11.2068643870587	11.0077683439024	11.3395684849307	10.9843484757115	12.9701075624326	12.9552727911841	13.4494432352753
ENSSMAG00000003032	7.40787416882345	7.64237737536196	7.00855998134979	7.53489478646503	7.3499829847809	7.43701945042909	7.8889287021379	8.12656732011631	7.9868888014365
ENSSMAG00000003075	6.85201376982426	6.74037128324157	6.76557918060342	7.88424639431773	7.44049513172231	7.65753593226812	8.5163250048663	9.15168298815392	9.15792970657791
ENSSMAG00000003104	7.03837910989247	6.56771493381038	6.72546271520522	6.69003171558308	6.77323857373194	6.66306888286295	7.48676145218354	7.55925794246603	7.43891666594114
ENSSMAG00000003109	6.66965284532825	6.38467806179458	6.61083913020546	8.02692696315045	8.06025341135927	8.02824630334426	8.56974216378418	8.86720886270865	8.72469424482669
ENSSMAG00000003241	7.26821087708487	7.35738219357718	6.98039530292651	8.14439790979817	8.2606404104991	8.06605909603833	8.99557469464086	8.78170569054094	9.12483681111094
ENSSMAG00000003338	6.46680929971076	6.62310957486137	6.46026405473954	7.7150534649186	7.69978381744491	7.6748079551163	8.14656199980392	9.0520334291999	8.26670329437403
ENSSMAG00000003350	7.23553070433852	7.0711399560833	7.1716587234243	11.325229244039	10.4813054927515	10.5275767260491	12.4679016911129	13.3304421772603	13.4409334065895
ENSSMAG00000003402	7.09194448860202	7.23076495137952	6.99460162708737	7.42267732618985	7.4074719552908	7.46843642035011	8.05452717587901	8.01658718899961	7.97479010412885
ENSSMAG00000003417	6.09341491434893	6.09341491434893	6.09341491434893	6.39331328283324	6.27666786951065	6.40684136210328	6.67621370515793	6.8298505759482	7.03960746448636
ENSSMAG00000003445	7.36989829132598	7.53883087876413	7.1716587234243	7.39266464649536	7.31386061921847	7.43701945042909	8.06047868963903	8.01658718899961	7.77018924583044
ENSSMAG00000003451	6.56494340609349	6.50462966695501	6.78470657187987	7.07104423172405	6.84109865805946	7.06787677181801	7.11838167463567	7.54133018199449	7.42921235584854
ENSSMAG00000003516	6.38296668279028	6.26176596695663	6.25782820378971	6.33842746941822	6.4591868271329	6.40684136210328	6.93010733266024	6.78855200580419	7.03960746448636
ENSSMAG00000003623	6.62002108380798	6.83842529284312	6.70435096983641	7.44221801849677	7.13959882587238	7.21191504688715	7.85436635900986	8.01658718899961	8.02249761257834
ENSSMAG00000003749	7.91550900188965	7.94293363227239	7.8077456246168	8.28118824440115	8.41501515659731	8.3188684402008	9.81949368893701	9.98117433354649	10.4672092697111
ENSSMAG00000003804	8.16394194490674	8.49590474078935	8.16132293205547	8.24213729254868	8.11029459981937	8.13258512400625	9.43139983389401	8.8893520241271	9.05620662706365
ENSSMAG00000003809	6.736619283404	6.38467806179458	6.42171067650185	6.71403139004342	6.6402638328448	6.74168037262514	6.93010733266024	7.25211732922632	7.11025669816312
ENSSMAG00000003843	6.8157589567254	6.74037128324157	6.72546271520522	7.68434185427429	7.21048403114168	7.25105523898067	7.5340106969933	8.28304563093203	7.99887131219553
ENSSMAG00000003848	8.04044127326413	8.39995777446129	8.15657063399473	9.10473992777093	8.97900336850046	8.9152860346634	10.6786311424647	9.99271478525139	10.1446620203491
ENSSMAG00000003851	7.69308644289344	7.3866797972976	7.49925683721689	7.47086901121546	7.5535325362063	7.57639548653273	8.01821624879829	8.17017988543207	8.26670329437403
ENSSMAG00000003881	6.736619283404	6.67302508484888	6.58454674339617	6.75928992189047	6.6402638328448	6.66306888286295	7.36400790503395	7.61982625805863	7.80561941717307
ENSSMAG00000003895	7.90350117916966	7.67242106597096	7.571133242717	8.29077153949883	7.9947810000876	8.08455001379132	8.78194042759128	9.3410917411219	9.05078508149044
ENSSMAG00000003916	6.56494340609349	6.56771493381038	6.63580725610813	7.2394921480417	6.92230241560085	6.91322056600038	7.89572511015245	8.15941467402299	7.76297469092074
ENSSMAG00000003935	6.26077457111119	6.26176596695663	6.25782820378971	6.43950111779077	6.50208875971019	6.4550928872748	7.02963177520762	6.88746010768281	6.8945400210296
ENSSMAG00000003937	8.25850683792909	8.56361466767746	7.89874680671707	8.32842038636484	8.19341516712692	8.3188684402008	10.2733912496276	10.3427545661301	10.7869220831805
ENSSMAG00000003947	6.53473259879714	6.42954729783624	6.58454674339617	7.02710497034036	6.79664510848916	7.01955946998992	7.23679490565464	7.74726440493835	7.60843720631143
ENSSMAG00000004008	7.67129285484412	8.37906911646036	7.95025925391558	8.48160307304468	8.4905514159523	8.3188684402008	10.2195676426835	9.62802007230901	9.75760083201622
ENSSMAG00000004025	7.57970885630457	7.4244929712179	7.13663421235674	7.25126048964566	7.38486070030149	7.35982770985516	7.74429506772767	7.97976443310413	7.91883697271237
ENSSMAG00000004183	7.70739102022808	7.57172432911388	7.6602856269394	7.68434185427429	7.49334458324535	7.51883485735504	8.20089875723563	8.44472773191934	8.34190237743897
ENSSMAG00000004248	6.79687059399012	6.92412428951951	6.46026405473954	11.0832952835028	10.6790649513711	10.7014740185665	12.5954697206037	12.8065684274975	12.5647510125091
ENSSMAG00000004288	10.285105281092	10.3722703061121	9.7616038099568	10.908905252846	11.3309388707165	11.4687940934058	12.2534322019875	12.6518919777626	12.350341393833
ENSSMAG00000004311	7.24654824710568	7.32721474053923	7.07500014409484	7.41276885403128	7.22403220830572	7.15703998392842	8.26323100808039	7.81328817379156	7.82638413846083
ENSSMAG00000004318	6.886470896891	6.89105813296112	6.92082864600431	7.80264148550943	7.26355418309037	7.49895647729281	8.2272344274429	8.76463613932523	8.95232559036595
ENSSMAG00000004439	8.9461149900481	9.32475391105454	8.94503265443598	9.52411556757595	9.46993730632565	9.38549066907648	10.1803950202171	10.7100927212637	10.6672543990261
ENSSMAG00000004508	7.62642466736879	7.89470002903456	7.86916532080378	8.17606868739773	8.22746219472233	8.23451756389699	9.20891572020522	8.66859707817659	8.94940746333357
ENSSMAG00000004525	6.62002108380798	6.92412428951951	6.87282694081472	6.89659394573444	6.86228275303601	6.87417680277036	7.48676145218354	7.3542293301156	7.43891666594114
ENSSMAG00000004556	7.01025039343285	7.46099012770571	7.25904524845887	7.51698341929036	7.4074719552908	7.25105523898067	8.56570735549137	7.9983113314692	8.19204588559124
ENSSMAG00000004659	7.68586747069892	7.39626294523676	7.46572201891701	7.59539079099137	8.0147833383218	8.26678960067199	9.11989066259454	9.20022563652872	9.31036225369384
ENSSMAG00000004676	7.21310432957853	7.02977120334653	6.98039530292651	7.69209626560576	7.4074719552908	7.59493763035223	8.06640234547979	8.50010764793017	8.3956156516961
ENSSMAG00000004739	6.42757447321585	6.50462966695501	6.61083913020546	7.49877296222084	6.84109865805946	7.31295208551693	7.69723149262273	7.99215959271147	7.89312963340172
ENSSMAG00000004765	6.42757447321585	6.38467806179458	6.63580725610813	7.58694711271711	6.99552704382668	7.19849863863459	8.85578952549844	7.95459760378754	8.1018685287966
ENSSMAG00000004774	7.2574404437408	6.89105813296112	7.06212768505596	8.08422099171141	8.54453683078801	8.11478307045864	9.37391219778834	9.41845635641314	9.83920194595078
ENSSMAG00000004794	8.02958600170472	7.66498356862583	7.78227053256439	7.90381859733078	8.0147833383218	7.90742562333306	8.93826276999744	8.56527653605048	8.50100695487822
ENSSMAG00000004825	11.2184655331667	10.5605148234965	11.6271857248951	14.0796540159757	13.7191237321251	13.7941018926405	15.437223376702	14.4910351007363	15.1155320578523
ENSSMAG00000004918	6.93526870880074	7.27481395526996	7.1716587234243	7.80965699676958	7.67375198215712	7.41554343522008	9.40736282958424	9.04363353549558	8.95814351617508
ENSSMAG00000005123	6.42757447321585	6.26176596695663	6.37788017328471	6.66496602992187	6.27666786951065	6.49752056566776	6.67621370515793	7.05262622343239	6.85812586098488
ENSSMAG00000005165	6.93526870880074	6.7612232311899	6.87282694081472	7.09912061222582	6.81924051095709	6.96820024853609	7.36400790503395	7.27574286406553	7.31598716505015
ENSSMAG00000005223	6.736619283404	6.74037128324157	6.80328108105434	6.89659394573444	6.54079823573166	6.76572575277819	7.06025633738587	7.44698233240281	7.24837639545291
ENSSMAG00000005240	8.58073641171458	8.57457654333057	8.52006190581693	9.60745679577878	9.28377501315961	9.40880550336238	9.89026087684097	10.5996516978413	10.52904793968
ENSSMAG00000005259	7.58763092501848	7.87611169257968	7.66740890854062	7.85765173391106	7.87490961857245	7.77337437328474	8.67810334462255	8.37325525369651	8.40436014451437
ENSSMAG00000005320	7.24654824710568	7.52200852306759	6.90517545967278	6.71403139004342	6.92230241560085	6.81123917366733	7.62284139720945	8.08714839854867	7.56629870255164
ENSSMAG00000005346	6.56494340609349	6.53732941212653	6.42171067650185	7.08519695589859	6.95977942519607	7.0520796441022	7.28497856534334	7.43707434960106	7.54022818406951
ENSSMAG00000005426	6.42757447321585	6.56771493381038	6.46026405473954	7.05665218062455	7.15422355974652	6.83286650508498	8.92588976458589	9.66646076932475	9.01502193291894
ENSSMAG00000005535	6.38296668279028	6.26176596695663	6.46026405473954	7.92308318435822	7.58243663804341	7.74949831019242	10.1361629505236	9.31587473554315	9.89261844596657
ENSSMAG00000005601	8.33812601263954	8.98357696914444	8.41094059577765	11.3689883145949	11.2645144307232	10.9406340106279	12.7479849734687	12.1601531525043	12.2871138207079
ENSSMAG00000005723	6.9193567269333	6.92412428951951	6.93616059994562	7.69209626560576	7.48298126907438	7.75751069265	8.33718679351378	8.60832351458022	9.26680723512676
ENSSMAG00000005772	6.59327149349531	6.74037128324157	6.58454674339617	6.75928992189047	6.6402638328448	6.74168037262514	7.28497856534334	7.09626091104132	6.91208170825957
ENSSMAG00000005853	8.58787770089092	8.87690313526617	8.49820235972272	8.89539121131385	9.05405227462122	9.19175858709063	10.033473534564	9.9970185518089	9.9339578845171
ENSSMAG00000005871	6.09341491434893	6.33136456226489	6.09341491434893	6.39331328283324	6.41039380714239	6.27460872195504	6.48778588959282	7.00659529988372	6.6634862508774
ENSSMAG00000006006	7.66393583995534	7.89470002903456	7.60163970108047	8.561853813777	8.43430328991311	8.38848445027087	10.2589113388358	9.45455882041339	9.71073040247583
ENSSMAG00000006064	6.53473259879714	6.69636006603074	6.42171067650185	6.39331328283324	6.41039380714239	6.3494938002313	6.85568355025149	6.78855200580419	6.83918795344532
ENSSMAG00000006099	6.32996487793131	6.09341491434893	6.09341491434893	6.39331328283324	6.41039380714239	6.3494938002313	7.19898936812692	7.36495668899559	6.6634862508774
ENSSMAG00000006124	7.24654824710568	7.29610951323785	7.10017874318027	6.93135567268799	7.27637537803179	7.14279013517799	8.14100005662863	8.30739056330513	8.3188613141394
ENSSMAG00000006242	8.51094269536207	8.39164169925802	8.37919904079154	8.49395015568096	8.2441568681747	8.36896511937297	9.54981164590587	9.356907399771	9.40000296405834
ENSSMAG00000006455	6.86945169375127	6.98621298311958	7.06212768505596	7.53489478646503	7.22403220830572	7.50894110056525	8.00587579895312	8.34542885811675	8.38239003722162
ENSSMAG00000006554	6.886470896891	6.50462966695501	6.65962658234866	7.21550942803973	6.69718903586453	6.91322056600038	8.14656199980392	7.78439581941904	7.69597212167156
ENSSMAG00000006638	6.77741898757446	6.71877690236736	6.55670438479574	7.34061462490167	7.16861533091042	7.35982770985516	7.55235331461075	8.08714839854867	8.24229026331603
ENSSMAG00000006645	6.42757447321585	6.33136456226489	6.09341491434893	6.63868699598621	6.97785593334847	6.71664398210532	7.15958134843867	7.20303854236526	7.25997618328032
ENSSMAG00000006722	8.22150351820049	7.90693708192084	8.33011413896219	8.9522213996974	8.27151498859272	8.54809826056312	9.62548576125371	9.30192753387142	9.26447712305347
ENSSMAG00000006744	6.26077457111119	6.26176596695663	6.09341491434893	6.43950111779077	6.41039380714239	6.60358298592636	6.72621581136865	6.99065508270208	7.03960746448636
ENSSMAG00000006836	8.19304285176268	8.32754994781587	8.18015874329965	8.61157019015024	8.6667387365191	8.67131466633641	9.14666634965698	9.61122186374167	9.53140637634609
ENSSMAG00000006880	6.8157589567254	6.90777650802235	6.80328108105434	6.63868699598621	6.72362596056894	6.57094095049838	7.27315571642799	7.06742086831982	7.21270590500956
ENSSMAG00000006883	8.79250651651011	9.53313876142455	8.76111553724824	9.90217717754194	9.74501813379644	9.59488960828125	11.5382620864757	10.7756690498027	11.0951024962701
ENSSMAG00000006998	6.66965284532825	6.62310957486137	6.63580725610813	6.61100946855237	6.66946695834746	6.71664398210532	6.85568355025149	7.47616367396486	7.30503733315488
ENSSMAG00000007000	8.92955695868502	9.1393692162411	8.74895407418707	9.8931738977604	9.74874624888011	9.93747006959367	10.5793061393272	10.9227369520799	11.0328461877149
ENSSMAG00000007004	6.56494340609349	6.42954729783624	6.63580725610813	6.73708459595024	6.60932770296901	6.57094095049838	7.18604003213236	7.20303854236526	7.16292529675795
ENSSMAG00000007048	6.50222149666303	6.38467806179458	6.55670438479574	7.11282473888946	6.86228275303601	7.03597922409508	7.28497856534334	7.60285198487655	7.79157350406938
ENSSMAG00000007086	6.69285582759709	6.71877690236736	6.58454674339617	6.51677857124754	6.50208875971019	6.57094095049838	6.44636942170345	7.343387351269	7.15004570739529
ENSSMAG00000007115	6.26077457111119	6.26176596695663	6.25782820378971	6.33842746941822	6.35240009993566	6.4550928872748	6.62121961045715	6.84958655056833	6.91208170825957
ENSSMAG00000007140	6.77741898757446	7.13593364075283	6.63580725610813	7.56986606826216	7.36174184729175	7.41554343522008	8.53298752436046	8.15399812128108	8.2811351733029
ENSSMAG00000007207	7.29982495347805	7.20795220511071	7.14846074898888	7.64476729875919	7.30152334620715	7.60409498933576	7.91589093598846	8.30255755594473	8.09636096525201
ENSSMAG00000007215	6.42757447321585	6.38467806179458	6.37788017328471	6.39331328283324	6.4591868271329	6.27460872195504	6.48778588959282	6.8298505759482	6.75757377109727
ENSSMAG00000007287	6.32996487793131	6.50462966695501	6.25782820378971	6.39331328283324	6.27666786951065	6.27460872195504	6.77233228896496	6.67150858549398	6.71242824912017
ENSSMAG00000007442	7.77640394153834	7.04378944266767	7.47420436698486	8.98980680599915	8.63823293152754	8.86505951969796	9.46987306486472	10.0267876128299	10.1077684171
ENSSMAG00000007524	7.35036968952386	7.37700672541956	7.19428241557968	9.12818481777437	9.19579554539224	9.1141207139132	10.0004463247929	10.4562955312281	9.95418748868305
ENSSMAG00000007525	7.33045708953891	7.7089069685893	7.42226401167571	7.45185439299433	7.42960243547176	7.55753984372118	8.49520242772922	8.10982236920087	8.04568785479532
ENSSMAG00000007614	7.86675392394203	8.48428091298785	8.09812579040178	8.2221644039852	7.79847932923052	8.13846456918045	9.21145048480741	8.66490715999649	8.73155301544949
ENSSMAG00000007633	6.32996487793131	6.42954729783624	6.37788017328471	6.80147407756938	6.50208875971019	6.63418239678217	7.10421193486863	7.21554941530701	6.91208170825957
ENSSMAG00000007651	6.8157589567254	6.80096096914778	6.87282694081472	6.73708459595024	6.72362596056894	6.91322056600038	7.18604003213236	7.08196203298937	7.17562489858794
ENSSMAG00000007667	7.24654824710568	7.27481395526996	7.22721778018351	7.2394921480417	7.12473101587436	7.43701945042909	7.78954856704545	7.77706200538938	7.65701089606217
ENSSMAG00000007857	7.71447789999371	8.35784617515171	7.91038187329391	8.32377277371973	8.35541290962557	8.12074465480512	9.68288840257016	9.31587473554315	9.16295227418145
ENSSMAG00000007951	6.09341491434893	6.26176596695663	6.25782820378971	6.39331328283324	6.27666786951065	6.5358037983354	6.89384777053477	7.21554941530701	7.15004570739529
ENSSMAG00000008108	6.53473259879714	6.33136456226489	6.46026405473954	7.46140409388226	7.01281638206894	7.45806692898267	7.71313096321055	8.02862484915982	8.13442413735565
ENSSMAG00000008209	7.66393583995534	7.7089069685893	7.94464075804045	7.68434185427429	7.53383525441819	7.76546910070754	8.65559892906644	8.86081656296397	8.78522239224697
ENSSMAG00000008270	7.34046257308674	6.98621298311958	7.1716587234243	6.98068146376666	7.10960925287943	7.34831164693104	7.5340106969933	7.8758646581117	7.81258100071244
ENSSMAG00000008366	7.45347730498279	7.44289898224137	7.13663421235674	8.25691853872673	8.41014917648827	8.26146603413292	9.15196062280989	9.48361407696931	9.56573973803463
ENSSMAG00000008372	6.32996487793131	6.09341491434893	6.09341491434893	7.39266464649536	7.30152334620715	7.37121489579679	8.23243808929561	8.70136492365198	8.68987508800109
ENSSMAG00000008444	6.09341491434893	6.09341491434893	6.25782820378971	7.52597574361854	6.88284737240486	7.18488582350747	12.3067537226491	12.0826304887348	12.1619203887352
ENSSMAG00000008466	6.46680929971076	6.53732941212653	6.37788017328471	8.1390427614378	7.5728851304146	7.7812273279836	8.89128335666673	9.56736832951739	9.45810851543885
ENSSMAG00000008515	6.75735441434043	6.98621298311958	6.95118869063186	7.45185439299433	7.23738882250053	7.22514219971184	7.59692498801727	8.09285484496152	8.02249761257834
ENSSMAG00000008536	9.07942765436302	9.35824484057273	8.91015446197415	8.82010031899898	9.40741392658398	9.09979236991717	10.2057899214125	10.1746084707121	10.3393108674137
ENSSMAG00000008594	7.87912640649542	8.11913159796836	7.75623783335523	8.1390427614378	7.88229386257108	8.19020374215152	8.70754342913651	9.0066377395284	9.02612399741428
ENSSMAG00000008660	7.59549734196823	8.1793747945556	7.74300334551237	8.95807033670798	8.9232826990998	8.68304384328458	10.8588007722369	9.92203156651393	10.0445331682939
ENSSMAG00000008723	6.46680929971076	6.42954729783624	6.37788017328471	6.51677857124754	6.41039380714239	6.27460872195504	6.81531048715828	6.86877645155439	6.54924050201588
ENSSMAG00000008736	7.47992582443508	8.07733408974514	7.57883822981361	8.31910870620731	8.09796763783583	8.25612068823191	9.71518610971546	9.13336659335088	9.4189413097269
ENSSMAG00000008822	9.91876428959171	10.4407078025513	10.0605541394369	10.0294641740064	9.78550054497548	10.0771141842946	11.5939828473019	10.9729606257865	11.0314918920949
ENSSMAG00000008850	8.04583405022378	7.78538097983619	8.28776656698831	8.76416706913295	8.448588582078	8.67131466633641	8.87526264260112	9.96222009626768	10.3909996430829
ENSSMAG00000008883	6.26077457111119	6.67302508484888	6.55670438479574	7.11282473888946	6.92230241560085	7.03597922409508	8.12416800979851	7.63654983344705	7.73366741490106
ENSSMAG00000008884	6.32996487793131	6.26176596695663	6.25782820378971	6.63868699598621	6.60932770296901	6.66306888286295	7.72881661530331	8.20194700607973	8.01074011732334
ENSSMAG00000008927	8.59498153950242	7.82510563905269	8.18015874329965	8.10643300513635	7.93277238454472	8.06605909603833	8.90080752208674	9.24228030608623	9.14020763749119
ENSSMAG00000008934	8.34241111892907	8.70626940405384	7.9779761775272	9.09947617536431	9.1223747569731	8.90869350294281	10.1816755117008	9.79749627730574	9.97978317468719
ENSSMAG00000008958	8.12913810564503	7.85087729196785	8.01577265039756	8.24708301089027	7.75016427089881	7.73330815501378	9.13868724731772	8.77490329338078	8.67212705165339
ENSSMAG00000009120	6.50222149666303	6.56771493381038	6.65962658234866	7.38246423626412	7.19673705302525	7.35982770985516	7.78954856704545	8.35010743567767	8.1018685287966
ENSSMAG00000009140	6.64542198442336	6.56771493381038	6.72546271520522	6.86009077445592	6.79664510848916	6.74168037262514	7.17290634812263	6.95778002481617	7.2005093522981
ENSSMAG00000009146	6.46680929971076	6.5962063060698	6.46026405473954	6.73708459595024	6.57632506986551	6.60358298592636	7.66476280443274	8.35941520559093	7.95023377418391
ENSSMAG00000009182	7.56369391972455	7.88853530905367	7.96142037364796	8.26668053423768	8.08552023264338	8.05358020377084	9.0131933790818	8.79856591226489	9.03439290227751
ENSSMAG00000009199	14.2289107225057	14.8442698791452	14.0671325315999	14.668042199354	14.4071507216105	14.2107515768783	15.838170490827	15.1621239288575	15.2238123791361
ENSSMAG00000009244	7.22438405134629	7.40575822006691	7.3391554342418	7.81663166722548	7.88963367056717	7.71689146634482	8.22200985714852	8.57320574610366	8.4514548634782
ENSSMAG00000009251	10.0565860393729	9.59746910115501	10.0629606363404	11.1138462339559	10.2413817209326	10.3187361084791	12.0846076138864	11.746584910184	11.412074968952
ENSSMAG00000009253	8.777091986303	8.94799847450084	8.55219997206414	9.26586678247695	9.36901510534599	9.40185134421356	10.5676167293138	10.7781644334196	10.8786823887713
ENSSMAG00000009282	6.99581275320849	7.18456910267713	7.14846074898888	7.19089853660586	7.10960925287943	7.11358995935058	7.65650062064315	7.69322855321591	7.39954838694307
ENSSMAG00000009300	6.42757447321585	6.50462966695501	6.25782820378971	7.04200974346781	6.84109865805946	7.0986188909972	7.52472330579372	7.63654983344705	7.31598716505015
ENSSMAG00000009301	7.64907883741847	7.64237737536196	7.92763036645372	8.0385955710805	7.83729964930771	7.92839811490433	8.99261644875313	8.238050337883	8.65414504145518
ENSSMAG00000009319	8.05655098817213	8.13445947326238	8.14701302999563	7.96073203973193	8.06025341135927	7.65753593226812	11.5317689279905	12.1661912897253	12.066705642266
ENSSMAG00000009380	6.886470896891	6.67302508484888	6.63580725610813	7.07104423172405	7.4074719552908	7.3008814308473	8.42078921318212	8.87039396072723	8.66136633811986
ENSSMAG00000009445	8.50338125436159	8.48428091298785	8.14220743263047	9.25882315997411	9.56202173217943	9.53905432700965	10.0891563792353	10.4748889513256	10.4821760748979
ENSSMAG00000009464	7.42635348408214	7.68715364718868	7.57883822981361	7.43249300866188	7.66494261719403	7.48887892876393	8.38890015759296	8.12101000112839	8.11824996538183
ENSSMAG00000009479	6.79687059399012	6.7612232311899	6.63580725610813	7.22757673135091	6.90284003388391	7.0520796441022	7.54322017916485	8.08714839854867	7.833226744059
ENSSMAG00000009487	6.50222149666303	6.64865592662217	6.52701324761049	6.78072981847079	6.72362596056894	6.89396068221285	7.19898936812692	7.1644603245424	6.96236792527267
ENSSMAG00000009538	6.50222149666303	6.46901130736067	6.72546271520522	6.99645551971369	6.84109865805946	6.81123917366733	7.10421193486863	7.33242763054232	7.27143817151024
ENSSMAG00000009542	6.38296668279028	6.67302508484888	6.49506318136786	7.62854627294821	7.42960243547176	7.6748079551163	8.12416800979851	8.43161553316873	9.4063439739829
ENSSMAG00000009603	7.03837910989247	7.20795220511071	6.90517545967278	7.22757673135091	7.10960925287943	7.22514219971184	7.5340106969933	7.80613028413668	7.9564185600469
ENSSMAG00000009623	9.21023308779952	9.65062181366348	9.25711413098011	9.76407256259382	9.72622977473053	9.61502461948841	10.9871035672301	10.4247612267979	10.5837172241193
ENSSMAG00000009636	9.83943528770559	9.92667118399556	9.61307489701601	9.67919958868631	9.89544799022163	9.41111597585483	10.6921482222659	10.9332213727599	11.2509914968248
ENSSMAG00000009682	6.53473259879714	6.53732941212653	6.37788017328471	6.48012080304998	6.54079823573166	6.66306888286295	6.64943028110508	7.12417261375899	6.87656499847462
ENSSMAG00000009785	7.10482792368458	7.35738219357718	7.30987003167922	7.54374197798701	7.6560652050828	7.47870631698159	8.62112927415012	8.12656732011631	8.12366409788922
ENSSMAG00000009877	9.60395971043725	10.342503316717	9.5473027105122	11.7670642532031	11.286360408679	11.2147714173298	13.5963198421076	12.921670674329	13.0372772816251
ENSSMAG00000009964	6.09341491434893	6.38467806179458	6.25782820378971	6.58169529690426	6.60932770296901	6.4550928872748	6.98143638970066	7.02222710591225	7.33753248528907
ENSSMAG00000009978	8.6020483410701	9.05211665700528	8.49820235972272	8.9754708698959	8.93659604461778	8.97325020500737	9.67012752640355	10.0696302796058	9.9965958502607
ENSSMAG00000010067	6.62002108380798	6.38467806179458	6.37788017328471	7.34061462490167	7.21048403114168	7.14279013517799	9.02481657647586	9.61684335831834	9.15792970657791
ENSSMAG00000010101	7.21310432957853	7.17265183663439	6.76557918060342	7.05665218062455	7.3962280438314	7.34831164693104	8.55353015540062	9.55960142601354	8.77200042329585
ENSSMAG00000010124	6.32996487793131	6.33136456226489	6.37788017328471	6.66496602992187	6.54079823573166	6.49752056566776	6.85568355025149	7.06742086831982	7.15004570739529
ENSSMAG00000010126	6.736619283404	6.67302508484888	6.74585007993909	6.58169529690426	6.60932770296901	6.89396068221285	6.89384777053477	7.25211732922632	7.18815090961072
ENSSMAG00000010149	9.88106625472757	10.1696575527313	9.51941197977042	10.623579923173	10.842503327867	10.5763854290378	11.4973196049094	12.046216997244	11.8311327318271
ENSSMAG00000010191	9.83359657646279	9.69208515494297	8.70551863211088	8.80061772974676	9.07520184944097	8.95419640996836	10.3797988933959	10.8020658746621	10.8733992469257
ENSSMAG00000010254	7.35036968952386	7.45198308439641	7.25904524845887	8.12826490750304	7.86000532848487	8.01538557684341	8.65937555893503	8.68325773798067	8.67925398321342
ENSSMAG00000010345	6.32996487793131	6.09341491434893	6.25782820378971	6.63868699598621	6.35240009993566	6.57094095049838	7.60563012003833	8.06987367139263	8.02833534539554
ENSSMAG00000010349	7.55559905984209	7.26398916138195	7.59409060994603	7.61209019885406	7.61061201795597	7.57639548653273	8.3749955870097	8.08714839854867	8.02249761257834
ENSSMAG00000010380	6.53473259879714	6.38467806179458	6.32580493966775	6.39331328283324	6.09341491434893	6.3494938002313	7.38549653249393	8.06987367139263	7.82638413846083
ENSSMAG00000010403	6.64542198442336	6.94012311227785	6.80328108105434	6.99645551971369	6.6402638328448	6.89396068221285	7.14605760945898	7.31014173779087	7.29396494271838
ENSSMAG00000010475	6.32996487793131	6.33136456226489	6.25782820378971	6.66496602992187	6.54079823573166	6.49752056566776	7.11838167463567	7.3755724131752	7.54022818406951
ENSSMAG00000010508	6.85201376982426	7.09763874444698	6.90517545967278	7.17834387796241	7.10960925287943	6.81123917366733	7.68111122705098	7.36495668899559	7.23663449319231
ENSSMAG00000010607	7.24654824710568	7.54714644323864	7.18304004866262	7.49877296222084	7.80634455851727	7.76546910070754	8.64801411053485	8.77830869989936	8.88053807754789
ENSSMAG00000010672	6.26077457111119	6.38467806179458	6.25782820378971	6.63868699598621	6.54079823573166	6.57094095049838	7.17290634812263	7.6853003747611	7.33753248528907
ENSSMAG00000010727	6.71514626846507	6.38467806179458	6.70435096983641	8.5102383078814	7.23738882250053	8.05358020377084	8.95965364041127	9.60746180673133	10.4172012106908
ENSSMAG00000010881	6.98110994081992	7.12335256449167	7.06212768505596	7.15270590830154	6.88284737240486	6.96820024853609	7.62284139720945	7.44698233240281	7.28276645882469
ENSSMAG00000010897	6.42757447321585	6.46901130736067	6.46026405473954	6.63868699598621	6.54079823573166	6.4550928872748	6.87502097852186	6.78855200580419	6.83918795344532
ENSSMAG00000010900	6.26077457111119	6.09341491434893	6.09341491434893	6.09341491434893	6.27666786951065	6.09341491434893	6.83579531891753	6.61694834271119	6.68848880909874
ENSSMAG00000010995	8.49195871643669	9.13452726119387	9.07157465859891	9.08622945942482	9.00447154103191	8.69852763181921	10.7475719239164	9.90227075191682	10.2216787654541
ENSSMAG00000011006	9.30463482649879	9.12234862985605	9.29887940196214	9.42932475754039	9.29663813167695	9.44757928194297	10.2332141809915	10.4871521526395	10.6121058616377
ENSSMAG00000011013	7.28939995041365	7.50492313724796	7.571133242717	8.7775339414239	8.13459732959265	8.53078852375353	8.85251715757934	9.43343380365027	9.53718661128706
ENSSMAG00000011033	7.17842393521987	6.87394516648908	6.96592875954389	7.09912061222582	7.12473101587436	7.23818682032045	7.41691303685287	7.9983113314692	7.74106289836481
ENSSMAG00000011036	8.25850683792909	8.15960573905705	8.16132293205547	8.23218916962374	8.22184935600975	8.09065430858569	9.11989066259454	9.24714621490386	9.55248641097096
ENSSMAG00000011058	7.36989829132598	7.16057724008307	7.22721778018351	7.11282473888946	7.26355418309037	7.32487783496289	7.648178446338	7.84150073262425	7.69597212167156
ENSSMAG00000011076	6.95085336982079	7.0009950459017	6.98039530292651	7.19089853660586	6.92230241560085	6.98569016031922	7.9681064347447	8.40499786851386	8.3188613141394
ENSSMAG00000011256	6.56494340609349	6.50462966695501	6.37788017328471	6.58169529690426	6.27666786951065	6.40684136210328	6.7497067853942	7.03756600332134	7.18815090961072
ENSSMAG00000011262	8.81681615919277	8.96726921595081	8.2260816526602	8.6739528597779	8.60911698508297	8.75138112104292	9.49909035021637	9.59801789472738	9.65697207892264
ENSSMAG00000011273	7.48859892114841	7.30658668080651	7.20539013434624	7.32987640511308	7.50360943152004	7.42633635474513	8.04854751016202	8.05236028000668	7.96869638588915
ENSSMAG00000011348	13.1156934235996	14.0046756782322	13.2669413282677	14.5624727658148	14.4110279720907	14.1901727819945	16.4009132533201	15.7622290664829	16.0295658650396
ENSSMAG00000011370	6.53473259879714	6.46901130736067	6.55670438479574	6.99645551971369	6.94127131697413	7.0520796441022	7.57930950357427	7.44698233240281	7.41941762733243
ENSSMAG00000011384	7.21310432957853	7.34742620465336	7.28985555018271	8.83612803655124	8.78997466500743	8.96375596188731	9.56369454872471	10.0696302796058	10.1940389697345
ENSSMAG00000011397	7.14238140691299	7.36724159711603	7.30987003167922	7.58694711271711	7.6560652050828	7.57639548653273	8.46940875071519	8.15941467402299	8.1018685287966
ENSSMAG00000011461	6.77741898757446	6.83842529284312	6.95118869063186	7.22757673135091	6.90284003388391	7.27628701336563	7.72100009481831	8.05236028000668	7.91883697271237
ENSSMAG00000011463	8.18823800911091	8.69964651120863	8.29634595558318	9.05118855413564	8.93659604461778	8.80583790831216	10.4954096628117	9.90227075191682	10.1916101238947
ENSSMAG00000011491	7.28939995041365	7.69445014601101	7.46572201891701	7.50791633512087	7.3499829847809	7.39361665960493	8.29826257893456	7.77706200538938	7.9868888014365
ENSSMAG00000011503	6.9193567269333	6.89105813296112	6.76557918060342	6.98068146376666	6.84109865805946	6.91322056600038	7.14605760945898	7.3213469003768	7.33753248528907
ENSSMAG00000011505	6.50222149666303	6.50462966695501	6.37788017328471	6.71403139004342	6.69718903586453	6.78888326481279	7.29666027053196	7.3755724131752	7.11025669816312
ENSSMAG00000011563	7.26821087708487	6.98621298311958	7.26942425065495	7.36175437531719	7.21048403114168	7.17106898233803	8.1631048401091	7.84845191357486	7.64104886113526
ENSSMAG00000011645	8.88727556307703	9.14660091726291	8.31755240509032	9.08356498797478	9.29919672267846	9.21317390641677	9.99316443875794	10.0055874177355	10.3502339820559
ENSSMAG00000011683	6.62002108380798	6.87394516648908	6.63580725610813	6.71403139004342	6.88284737240486	6.74168037262514	7.04508461800898	7.00659529988372	7.27143817151024
ENSSMAG00000011759	7.68586747069892	7.48756449762751	7.795076046698	7.7150534649186	7.5238526426055	7.6748079551163	8.60159482107291	8.04054841548974	8.29066883269755
ENSSMAG00000011824	6.50222149666303	6.42954729783624	6.49506318136786	6.39331328283324	6.4591868271329	6.60358298592636	6.59133873070808	7.02222710591225	7.12371890210434
ENSSMAG00000011825	6.83412736168212	6.97115044111408	7.08768138397308	7.46140409388226	7.22403220830572	7.26375342464399	7.74429506772767	8.13761012434572	8.15039675979427
ENSSMAG00000011829	6.09341491434893	6.09341491434893	6.09341491434893	7.29695090776069	7.01281638206894	7.3008814308473	7.71313096321055	7.90267390200607	7.88661758109591
ENSSMAG00000011835	7.10482792368458	6.94012311227785	7.08768138397308	7.83731602331131	7.80634455851727	7.75751069265	8.29826257893456	8.71923540914467	8.58736750520985
ENSSMAG00000011862	6.71514626846507	6.7612232311899	6.70435096983641	7.15270590830154	7.16861533091042	7.03597922409508	7.84733425382402	7.99215959271147	7.58334496467242
ENSSMAG00000011877	7.32035074535953	8.08263445586597	6.95118869063186	9.03471433331366	9.39552599609514	9.20250706445063	10.5831815727124	10.6810465236618	11.074209676031
ENSSMAG00000011960	6.8157589567254	6.67302508484888	7.12464889844584	6.86009077445592	6.66946695834746	6.93199282607391	7.29666027053196	7.47616367396486	7.13697932588791
ENSSMAG00000011983	7.68586747069892	8.2132590470549	7.39529924742261	9.24462925348998	9.39552599609514	9.00443764175758	10.7518804825677	10.5243176891518	10.249963055834
ENSSMAG00000012004	9.21928683099388	9.98375504544291	9.4096414478246	9.25174410600545	9.36169766431267	9.19175858709063	11.071526946966	10.5003201770689	10.3480560017225
ENSSMAG00000012010	6.736619283404	6.83842529284312	6.55670438479574	6.91417829632971	7.07855602816905	7.00280285386481	7.18604003213236	7.55033043090489	7.54898685984059
ENSSMAG00000012063	7.38906090589779	7.35738219357718	7.22721778018351	7.46140409388226	7.38486070030149	7.56700764834789	7.78954856704545	8.13210061836936	8.04568785479532
ENSSMAG00000012094	7.42635348408214	7.41516759530718	7.24855332468877	7.64476729875919	7.70833284351526	7.49895647729281	8.97773014081067	8.36865795603561	8.75864997978358
ENSSMAG00000012120	8.07245805994566	8.23693130984613	7.98889232627485	8.80061772974676	8.60068217129119	8.53078852375353	9.86333338954653	9.53604235452791	9.52171999175992
ENSSMAG00000012214	9.60567733707631	8.26018087062601	10.0938823361808	9.661600366938	8.97578681610662	9.4362851256888	10.9951184233602	10.5883158308313	10.6039216098734
ENSSMAG00000012237	6.50222149666303	6.38467806179458	6.46026405473954	7.22757673135091	6.90284003388391	7.17106898233803	7.55235331461075	8.18085594670342	8.17658464483094
ENSSMAG00000012274	6.32996487793131	6.50462966695501	6.25782820378971	6.39331328283324	6.57632506986551	6.83286650508498	8.21149724970878	8.73687560289294	8.1128128056673
ENSSMAG00000012321	8.24013656219133	8.55256316608249	7.4485522578394	8.65589988045035	8.79365294467185	8.78069295226362	9.67925410182669	9.69329594908388	10.0214499237511
ENSSMAG00000012341	6.66965284532825	6.74037128324157	6.82134521309858	6.80147407756938	6.66946695834746	6.66306888286295	7.22436081383258	6.99065508270208	7.09658444089791
ENSSMAG00000012347	6.09341491434893	6.09341491434893	6.09341491434893	6.09341491434893	6.09341491434893	6.09341491434893	6.91219938919338	6.72111903074858	6.68848880909874
ENSSMAG00000012363	7.54744456182182	7.78538097983619	7.28985555018271	8.49395015568096	7.79847932923052	8.05983503293797	10.7240799865829	10.1178250229255	10.3249853408544
ENSSMAG00000012374	6.09341491434893	6.09341491434893	6.09341491434893	6.09341491434893	6.35240009993566	6.40684136210328	8.31786855422306	7.70110288774786	7.53139923752543
ENSSMAG00000012379	6.26077457111119	6.33136456226489	6.25782820378971	7.8710217401874	7.3962280438314	7.71689146634482	12.860431843236	12.2790005758385	11.9942307839813
ENSSMAG00000012396	7.03837910989247	7.30658668080651	7.03577716358546	9.50249220223387	8.71814796006226	8.83402381981716	11.424230107239	10.9852474122353	10.790130368182
ENSSMAG00000012420	6.26077457111119	6.33136456226489	6.25782820378971	6.39331328283324	6.57632506986551	6.3494938002313	6.83579531891753	6.72111903074858	6.75757377109727
ENSSMAG00000012481	11.2801148275626	11.9990712115334	11.2880454556813	12.1002350450991	11.9708613819232	11.6713750646992	13.7321772496556	13.048530449896	12.965943281147
ENSSMAG00000012587	10.1591823398013	10.6402394588009	10.1424634535999	11.7605095843614	11.5591700746749	11.302461804893	13.4698886205367	12.5537421020593	12.9014899071049
ENSSMAG00000012617	6.32996487793131	6.50462966695501	6.55670438479574	6.80147407756938	6.77323857373194	6.69049152581199	8.28336359667665	7.75478451558223	7.60843720631143
ENSSMAG00000012655	8.33382694728161	8.48816671826328	8.18015874329965	8.43104402215078	8.27151498859272	8.33913576159001	9.32570892281589	9.43980448547689	9.59926222564667
ENSSMAG00000012698	6.64542198442336	6.67302508484888	6.68243672921492	7.60377144844711	7.16861533091042	7.54799041212793	7.8889287021379	8.53308592285388	8.53305420079342
ENSSMAG00000012765	8.06187557971965	8.17446087389504	7.6602856269394	7.92943823599801	7.91139247245503	8.21807668324046	8.56974216378418	8.87039396072723	8.795056100393
ENSSMAG00000012969	9.4459566228353	9.71156642473697	9.35732196917021	9.44385102689733	9.61821152278888	9.17274840990362	10.8017700442537	10.2724165695657	10.3149831963505
ENSSMAG00000013034	7.09194448860202	7.14833979302799	7.06212768505596	7.15270590830154	7.26355418309037	7.22514219971184	7.74429506772767	7.45679851814275	7.82638413846083
ENSSMAG00000013184	6.71514626846507	6.50462966695501	6.49506318136786	7.2394921480417	6.66946695834746	7.01955946998992	7.80425809705125	8.60059782461516	8.52112572127815
ENSSMAG00000013233	6.50222149666303	6.38467806179458	6.37788017328471	6.78072981847079	6.57632506986551	6.60358298592636	6.98143638970066	7.26400224017232	7.27143817151024
ENSSMAG00000013234	6.77741898757446	6.78140047988054	6.70435096983641	7.62854627294821	7.44049513172231	7.51883485735504	8.12416800979851	8.55730054438671	8.5911648284271
ENSSMAG00000013243	7.20168737155472	7.01551026758034	7.00855998134979	7.90381859733078	7.50360943152004	7.75751069265	8.15761416625269	8.72278167096889	8.6099935059615
ENSSMAG00000013278	6.79687059399012	6.74037128324157	6.76557918060342	7.01192491611811	6.94127131697413	6.95030976929924	7.07516014847667	7.62821883127429	7.42921235584854
ENSSMAG00000013315	7.15455557852232	7.27481395526996	6.99460162708737	7.7150534649186	7.90418238938894	7.78902876184509	9.46353303299769	9.76416479750654	9.90157818299858
ENSSMAG00000013345	11.4751186149642	12.0619980792192	11.6117099029807	12.2724894003761	12.1528181487066	11.7624531438271	13.6291950623317	12.8581206224702	12.9529593835156
ENSSMAG00000013423	7.53095233294933	7.60367371167678	7.59409060994603	7.81663166722548	7.56325100991864	7.64880145058334	8.35149207159297	8.34073365028583	8.33273421035234
ENSSMAG00000013446	9.28754433946092	9.93220705495216	9.32133327974738	10.3284705828184	9.99440018751986	10.0345494677995	12.0743365909386	11.2838085177175	11.4934764633058
ENSSMAG00000013491	8.69072224750961	8.75812986531824	8.60751248985147	9.71375819364525	9.72622977473053	9.62697007804857	10.4850875638954	10.6541217989009	10.891432692993
ENSSMAG00000013673	9.14991628651304	9.78845968740804	8.75200455898553	12.2152309754946	12.1415879674872	11.7762753758677	14.4506065351334	13.7028223263434	13.7500325743125
ENSSMAG00000013677	6.32996487793131	6.38467806179458	6.25782820378971	6.82158240221487	6.6402638328448	6.74168037262514	7.14605760945898	7.3542293301156	7.58334496467242
ENSSMAG00000013719	9.56563665247062	10.1293126847166	9.51941197977042	10.1563970514701	10.0942718876095	9.89046530833292	11.4998808843505	10.8977171958387	10.7008910272841
ENSSMAG00000013728	7.54744456182182	8.10361773356763	7.6602856269394	10.9755626375724	10.4678521410718	10.4472011333144	13.7183948187948	13.024070348115	12.9863377960423
ENSSMAG00000013840	6.69285582759709	6.62310957486137	6.70435096983641	6.75928992189047	7.04633335924661	6.81123917366733	7.68111122705098	8.14309606301295	8.01074011732334
ENSSMAG00000013913	6.66965284532825	6.56771493381038	6.55670438479574	7.09912061222582	6.79664510848916	7.19849863863459	7.46726820488519	7.86223566423134	7.84003072295783
ENSSMAG00000013930	6.83412736168212	6.67302508484888	6.80328108105434	7.41276885403128	7.26355418309037	7.45806692898267	7.94227436023154	7.60285198487655	8.11824996538183
ENSSMAG00000013937	9.10413722285947	9.03399269217689	8.90470984804289	9.46231121957072	9.34694801294504	9.3925255916975	11.375406697003	11.7949774476716	11.8373420863171
ENSSMAG00000013942	6.77741898757446	6.69636006603074	6.76557918060342	6.5504292287532	6.72362596056894	6.74168037262514	6.91219938919338	7.12417261375899	7.00959385186226
ENSSMAG00000013963	8.09336190350321	7.81200997255468	7.93899662336133	10.0936830885169	9.70719021357861	10.2122529196398	11.1163001814355	11.928121560339	12.8597885648619
ENSSMAG00000014040	6.32996487793131	6.42954729783624	6.37788017328471	7.21550942803973	6.84109865805946	7.23818682032045	7.63979523857117	7.88934281695526	8.65051998716916
ENSSMAG00000014107	8.99992519564507	8.8592829106913	7.85712852276556	8.11192604991016	8.27151498859272	8.08455001379132	9.49909035021637	9.78425706558401	9.59557634337871
ENSSMAG00000014175	6.9193567269333	6.67302508484888	6.78470657187987	6.78072981847079	6.84109865805946	6.98569016031922	7.42717819663394	7.3542293301156	7.57485441835526
ENSSMAG00000014315	7.20168737155472	7.47877932791745	7.18304004866262	7.72260644859039	7.41859570883707	7.6748079551163	8.16857220243487	8.06406275428878	8.36454823011259
ENSSMAG00000014370	6.64542198442336	6.69636006603074	6.46026405473954	6.82158240221487	6.84109865805946	6.66306888286295	7.06025633738587	7.05262622343239	7.2005093522981
ENSSMAG00000014399	6.93526870880074	6.85641086812923	6.80328108105434	7.15270590830154	7.04633335924661	7.0520796441022	7.63979523857117	7.64482032831362	7.6166785243216
ENSSMAG00000014470	6.9193567269333	7.1105899487023	6.70435096983641	7.68434185427429	7.69117141524476	7.65753593226812	8.12980329760504	8.82512000428146	8.59872770106201
ENSSMAG00000014477	8.64369365089394	8.78646231451473	8.65412734377368	8.13366516369041	8.12250367410223	7.76546910070754	9.70628778715611	9.84448366906351	9.79658367790892
ENSSMAG00000014491	6.886470896891	6.81995472383086	6.72546271520522	7.37216167590092	7.15422355974652	7.0986188909972	7.70520838256252	7.91586152311853	7.71873503234538
ENSSMAG00000014576	6.69285582759709	6.5962063060698	6.63580725610813	6.96458601075617	6.94127131697413	6.83286650508498	7.31961683580001	7.5045720996275	7.23663449319231
ENSSMAG00000014650	6.85201376982426	6.89105813296112	7.10017874318027	7.31902188943141	7.07855602816905	7.11358995935058	8.00587579895312	7.78439581941904	7.84003072295783
ENSSMAG00000014736	6.99581275320849	7.2530418301882	7.07500014409484	7.45185439299433	7.3962280438314	7.6311295203462	8.12980329760504	7.90267390200607	8.0048197762813
ENSSMAG00000014743	8.26759593889571	8.4764753664738	8.38720582358116	8.26668053423768	8.18186433167475	8.0722527284892	9.11989066259454	9.1646211119158	9.24333065501533
ENSSMAG00000014762	9.09677009167395	9.30125876384626	8.87994065337379	10.8288535394266	10.577335832686	10.6383353963725	12.1857122630926	12.8000439890681	12.870232865221
ENSSMAG00000014768	7.72152199860455	7.77183999564707	7.74963916225908	9.47448563897587	9.90549059746283	9.72464864785478	10.3136410562836	10.6349698693108	10.8876943171507
ENSSMAG00000014774	6.71514626846507	6.7612232311899	6.90517545967278	6.82158240221487	6.92230241560085	7.01955946998992	7.31961683580001	7.3542293301156	7.36901077944162
ENSSMAG00000014799	6.9193567269333	6.94012311227785	6.889181928597	7.64476729875919	7.27637537803179	7.46843642035011	7.90248397373103	8.10982236920087	8.22242515981588
ENSSMAG00000014896	7.13003959301878	7.20795220511071	7.18304004866262	8.16559808333729	7.91856046481508	7.96930338448295	9.81619207519207	9.00375080723579	9.29447190286487
ENSSMAG00000014916	6.98110994081992	7.2530418301882	6.95118869063186	7.59539079099137	7.61984933735964	7.44759543966294	8.74701611917747	8.13210061836936	8.39122173369736
ENSSMAG00000014957	6.79687059399012	6.94012311227785	6.87282694081472	7.25126048964566	7.21048403114168	7.0986188909972	8.12980329760504	7.59426799469444	7.77736016305141
ENSSMAG00000014995	6.95085336982079	6.87394516648908	6.74585007993909	7.02710497034036	6.81924051095709	6.74168037262514	7.14605760945898	7.1903575419502	7.68054512449153
ENSSMAG00000015043	6.71514626846507	6.78140047988054	6.82134521309858	6.82158240221487	6.69718903586453	6.93199282607391	7.30820502999973	7.31014173779087	7.51352496556503
ENSSMAG00000015167	9.28969202183348	9.38285171100451	9.20089708111645	10.8343311367801	11.2390409096682	11.225866607209	11.7531493988556	12.0687861071728	12.4881570024388
ENSSMAG00000015332	7.36989829132598	7.39626294523676	7.32948857973046	9.65982840945508	9.1764034722309	9.4654645537219	9.83914448336468	10.4851155438882	10.5538124222352
ENSSMAG00000015506	7.58763092501848	7.40575822006691	7.14846074898888	8.08422099171141	8.16434197883837	8.15594301380832	8.9289933767014	8.90495442107621	8.6099935059615
ENSSMAG00000015560	12.2853371117773	12.9309030104166	12.1364838034358	13.0616552839958	12.8401728822429	12.5745346412201	14.4249067218382	13.7363107819656	13.6695853074771
ENSSMAG00000015583	7.47992582443508	7.4962786390602	7.60163970108047	7.73011097330385	7.59190721409797	7.708595824239	8.38890015759296	8.30739056330513	8.15567712992103
ENSSMAG00000015780	6.56494340609349	6.7612232311899	6.42171067650185	7.72260644859039	7.71681957858715	7.45806692898267	8.8024768389197	8.63879407560107	8.88360468272803
ENSSMAG00000015869	7.01025039343285	7.04378944266767	7.00855998134979	7.34061462490167	7.16861533091042	7.3008814308473	7.86135788586925	8.17552895820571	8.32812611955869
ENSSMAG00000015984	6.26077457111119	6.09341491434893	6.25782820378971	6.82158240221487	7.06259817790732	6.74168037262514	11.0597653586327	11.0116321372283	11.4485405040458
ENSSMAG00000015985	7.26821087708487	7.61152102054268	7.45717176577065	7.65279213131937	7.61984933735964	7.68334780133538	8.19021282606752	8.25322167305009	8.36903125364046
ENSSMAG00000015995	7.07886617470414	6.80096096914778	6.90517545967278	6.94815081050098	6.90284003388391	6.91322056600038	7.261187304512	7.26400224017232	7.38946939623878
ENSSMAG00000015996	7.03837910989247	7.04378944266767	7.02228167247018	7.22757673135091	7.19673705302525	7.19849863863459	7.76713791359867	8.11542842938028	7.93777071355619
ENSSMAG00000016007	8.85542718780295	9.29261703218327	9.07399195251052	9.27287533485296	9.35679821727424	9.17001152289041	10.7082027423164	10.1821801536723	10.3093961647959
ENSSMAG00000016012	6.71514626846507	6.53732941212653	6.37788017328471	7.32987640511308	7.31386061921847	7.74143109230452	7.75195857093631	8.21236508404839	8.13442413735565
ENSSMAG00000016100	7.48859892114841	7.39626294523676	7.35821556904903	7.27437395507805	7.27637537803179	7.35982770985516	7.82598895910293	8.42721601364776	8.32812611955869
ENSSMAG00000016108	7.78308846603272	8.05590827330163	7.68152457046765	6.93135567268799	7.26355418309037	6.76572575277819	9.12797725433039	9.46916096299589	9.35916862040472
ENSSMAG00000016283	8.38865316498729	7.87611169257968	7.95025925391558	9.36313737549258	7.9607147687419	8.49995069859556	10.7099755627542	10.2557748141354	9.82041753019565
ENSSMAG00000016425	7.14238140691299	6.87394516648908	6.98039530292651	7.76693136787551	7.49334458324535	7.45806692898267	8.10711160244351	9.43768411028863	8.20225162901173
ENSSMAG00000016469	7.01025039343285	6.5962063060698	6.72546271520522	7.51698341929036	7.06259817790732	7.22514219971184	7.86830936745936	7.6692789604675	7.77736016305141
ENSSMAG00000016504	7.75612132034556	7.92506686500474	7.69546983884928	8.19161703211029	8.12856477815973	8.25612068823191	8.71480543666394	9.11747390747468	9.30810314271577
ENSSMAG00000016509	9.03639161107026	8.64892355904774	9.49275658655604	9.66690303290937	9.25505564324656	9.6486127164385	10.5899385331625	10.3427545661301	11.0774942298324
ENSSMAG00000016575	7.64907883741847	7.40575822006691	7.38615304211641	8.14439790979817	8.29831272876457	8.27209158030515	8.53298752436046	9.11747390747468	9.17294376645663
ENSSMAG00000016626	7.0520923634084	6.89105813296112	7.12464889844584	7.53489478646503	7.15422355974652	7.49895647729281	7.73658134105911	8.19670638772068	8.12366409788922
ENSSMAG00000016668	8.45316536714623	8.8592829106913	8.64097105733243	8.4050279479223	8.42950735215718	8.32904105124715	9.7345688499666	9.37254783737399	9.22426312771178
ENSSMAG00000016680	6.42757447321585	6.46901130736067	6.68243672921492	6.51677857124754	6.27666786951065	6.57094095049838	6.91219938919338	7.00659529988372	7.09658444089791
ENSSMAG00000016714	6.42757447321585	6.62310957486137	6.42171067650185	6.51677857124754	6.54079823573166	6.49752056566776	6.99782402156214	7.09626091104132	7.00959385186226
ENSSMAG00000016777	6.53473259879714	6.33136456226489	6.55670438479574	6.51677857124754	6.27666786951065	6.40684136210328	6.99782402156214	7.38607935956681	7.17562489858794
ENSSMAG00000016780	9.38109095837717	10.0778524987791	9.49096160848656	10.8186251929268	10.6712645920612	10.4912050582009	12.7315232585178	12.0970088033898	12.3320472207203
ENSSMAG00000016793	7.41715465174074	6.78140047988054	7.11249909716483	8.11192604991016	7.74191643968963	7.61317849330846	8.93209006033142	8.45339823273462	8.36903125364046
ENSSMAG00000016887	11.0632353197541	11.4245183518475	11.0524569315959	11.5085499920074	11.4306550333975	11.3521467076893	12.7520712138299	12.1566457981031	12.3541349203929
ENSSMAG00000016936	6.26077457111119	6.09341491434893	6.46026405473954	6.5504292287532	6.50208875971019	6.63418239678217	6.77233228896496	7.00659529988372	6.91208170825957
ENSSMAG00000016941	6.09341491434893	6.33136456226489	6.32580493966775	6.33842746941822	6.35240009993566	6.3494938002313	6.91219938919338	7.09626091104132	7.15004570739529
ENSSMAG00000017064	8.67411187173282	8.83242385528402	8.57320796951971	9.30284904068626	9.23913993918233	9.1198112235892	9.6901292753942	10.105927595652	10.4337226595726
ENSSMAG00000017090	6.46680929971076	6.09341491434893	6.46026405473954	6.66496602992187	6.6402638328448	6.60358298592636	6.89384777053477	7.53225574738902	7.13697932588791
ENSSMAG00000017127	6.62002108380798	6.26176596695663	6.42171067650185	6.63868699598621	6.60932770296901	6.5358037983354	7.27315571642799	7.05262622343239	6.96236792527267
ENSSMAG00000017186	7.32035074535953	7.14833979302799	7.23794528508856	7.08519695589859	7.06259817790732	7.06787677181801	7.648178446338	7.76225702469978	7.71873503234538
ENSSMAG00000017285	7.8094578395006	7.33737122345598	7.63864615489687	7.51698341929036	7.68249452009349	7.6748079551163	8.13541390060874	8.4403712913203	8.68280353995961
ENSSMAG00000017316	6.32996487793131	6.09341491434893	6.25782820378971	6.78072981847079	6.54079823573166	6.63418239678217	7.10421193486863	7.63654983344705	7.64905773194983
ENSSMAG00000017366	7.20168737155472	7.64237737536196	7.29991354557224	7.89732926013955	7.70833284351526	7.54799041212793	8.9289933767014	8.30255755594473	8.98117467624224
ENSSMAG00000017396	7.53095233294933	7.67981085338929	7.73632989145525	8.81039346903381	8.23861572689063	8.64754921850652	9.06756066235727	9.47123474523433	9.66578133788765
ENSSMAG00000017414	7.84162412664668	7.84448576620758	7.63864615489687	7.31902188943141	7.61061201795597	7.73330815501378	8.52051000339224	8.24818415031891	8.46817665401941
ENSSMAG00000017427	6.64542198442336	6.5962063060698	6.46026405473954	6.99645551971369	6.79664510848916	7.0520796441022	7.10421193486863	7.6611839012392	7.50447673998126
ENSSMAG00000017577	6.75735441434043	7.18456910267713	6.72546271520522	7.50791633512087	7.5238526426055	7.34831164693104	8.76109261003101	8.52491678748578	8.49287437367158
ENSSMAG00000017632	7.09194448860202	7.1105899487023	6.87282694081472	8.26668053423768	8.11029459981937	8.30346057556214	9.03634365672043	9.35015094933677	9.65873830105603
ENSSMAG00000017681	6.75735441434043	6.78140047988054	6.65962658234866	6.94815081050098	6.97785593334847	7.19849863863459	8.5163250048663	9.85401493251472	8.35100732071178
ENSSMAG00000017698	7.01025039343285	7.44289898224137	7.1716587234243	7.88424639431773	8.21621216463859	7.95581784331008	8.9289933767014	8.6905294380132	8.71780094933128
ENSSMAG00000017714	7.47992582443508	7.57172432911388	7.38615304211641	8.84248734044094	8.70253473002439	8.62336151896746	9.45076715990734	9.87445019098198	9.93831697556921
ENSSMAG00000017735	9.53890121798447	10.1208634106773	9.39434032187577	11.2060218957776	10.9853298084703	10.6451649016296	12.6550282067094	11.9867627109058	11.9317682699644
ENSSMAG00000017788	6.64542198442336	6.56771493381038	6.37788017328471	6.84110634181755	6.84109865805946	6.87417680277036	7.15958134843867	7.47616367396486	7.30503733315488
ENSSMAG00000017819	7.64157737126745	8.04505775432791	7.55556125033411	8.34684876994681	8.00815132145041	8.15594301380832	9.8227876777806	9.15168298815392	9.3438216809672
ENSSMAG00000017867	6.99581275320849	6.89105813296112	7.06212768505596	9.36967982175885	8.70645477677786	9.16176867268243	9.60070636898765	10.112549479101	10.1928250614403
ENSSMAG00000017893	8.9015132212629	9.71800138455532	8.77915812970646	10.0910640529294	9.87173684970258	9.85712250158322	12.4167932338708	11.7282253897435	11.8496811358542
ENSSMAG00000017895	6.79687059399012	6.33136456226489	6.68243672921492	7.27437395507805	6.41039380714239	6.57094095049838	8.16857220243487	8.25823982607629	7.77018924583044
ENSSMAG00000017929	7.89745288355385	7.79209411284543	7.56337455276372	9.38482869581606	9.61616957577703	9.47211371070966	10.3607217952528	10.6631528530391	10.6914831785301
ENSSMAG00000017930	8.10881748170154	8.45278209086013	8.44194279018189	7.80965699676958	7.86000532848487	8.02183239560924	9.41833941081975	9.114807497443	8.83687555764386
ENSSMAG00000018115	6.8157589567254	6.81995472383086	6.93616059994562	7.65279213131937	7.27637537803179	7.46843642035011	8.02434126681288	8.23295371361367	8.24229026331603
ENSSMAG00000018134	7.06558498760337	7.16057724008307	7.29991354557224	8.24213729254868	8.2551689958622	8.21807668324046	8.80925477508376	8.98337289276233	9.18779884015434
ENSSMAG00000018141	6.56494340609349	6.56771493381038	6.61083913020546	6.91417829632971	6.95977942519607	6.83286650508498	7.22436081383258	7.28734358151101	7.31598716505015
ENSSMAG00000018147	6.32996487793131	6.53732941212653	6.32580493966775	7.13960935921895	7.25056067840365	7.41554343522008	8.52468203278873	8.92650673661737	8.49287437367158
ENSSMAG00000018182	6.46680929971076	6.42954729783624	6.52701324761049	12.4836699925508	11.7515403584544	11.6931627700679	15.6769836998068	15.5564557916185	16.3152326760191
ENSSMAG00000018247	6.90309795731871	6.56771493381038	6.82134521309858	6.87857505945725	7.02974533939215	7.14279013517799	7.18604003213236	7.74726440493835	7.64104886113526
ENSSMAG00000018248	6.736619283404	6.62310957486137	6.63580725610813	6.73708459595024	6.79664510848916	6.83286650508498	7.0898082508125	7.22789592515828	7.41941762733243
ENSSMAG00000018250	10.2450793932824	10.992829667264	10.310739530875	11.9667517865509	11.6099773758055	11.5644184762645	14.0711523684213	13.3740587486734	13.4730569445947
ENSSMAG00000018254	10.0121053407325	10.5398728397676	10.05693678862	11.2329175403588	10.8903055179568	10.9053305200979	12.3058761179427	11.8817481031875	11.7780519217846
ENSSMAG00000018314	7.32035074535953	7.47877932791745	7.22721778018351	8.90148424438387	9.06919172418123	8.88872554535113	9.78950032042373	9.94598319708453	9.92812499671232
ENSSMAG00000018352	6.46680929971076	6.50462966695501	6.42171067650185	6.63868699598621	6.41039380714239	6.63418239678217	7.44741278200834	7.39648026438396	7.63298334850109
ENSSMAG00000018359	7.03837910989247	7.13593364075283	7.04905616017401	8.11192604991016	7.3380859608575	7.88608833738614	8.70754342913651	8.94772926361167	8.50505485939346
ENSSMAG00000018378	7.47992582443508	7.84448576620758	7.57883822981361	7.87765201012874	7.67375198215712	7.68334780133538	8.68552306451243	8.12656732011631	8.10735240063108
ENSSMAG00000018380	8.01863626368667	8.4764753664738	7.98889232627485	8.68822517156272	8.61749969681367	8.55239121711995	9.84563505583336	9.03235442146102	9.24569601962743
ENSSMAG00000018452	8.96247787998555	8.64547397176847	9.27187330126129	8.99265635202338	8.87218651228	8.72142937037555	10.1713993912857	9.78425706558401	9.72090473786949
ENSSMAG00000018466	6.95085336982079	6.97115044111408	7.21636729442664	6.87857505945725	6.81924051095709	6.78888326481279	8.1955668203568	7.75478451558223	7.84679657319573
ENSSMAG00000018540	6.32996487793131	6.26176596695663	6.37788017328471	6.66496602992187	6.50208875971019	6.69049152581199	6.89384777053477	7.12417261375899	6.97842484066452
ENSSMAG00000018573	7.45347730498279	7.54714644323864	7.3391554342418	7.29695090776069	7.27637537803179	7.28866133390587	7.76713791359867	7.90928542561712	8.17138947922891
ENSSMAG00000018627	8.74890241978343	8.78646231451473	8.15180071489111	9.00117015422365	8.80098013832867	8.9152860346634	9.80790444642264	9.94301110968959	9.86539685772812
ENSSMAG00000018851	7.17842393521987	7.47877932791745	7.29991354557224	8.04438959918954	7.76648895583852	8.00239167444585	8.54535059640027	8.84794254630835	8.73837762208698
ENSSMAG00000018926	7.3985102162502	7.7089069685893	7.63134085259655	8.3962416821739	7.90418238938894	7.90035443850301	9.69193375146854	9.98695620367497	8.9953778461305
ENSSMAG00000018928	8.74573420727097	9.36031186925172	8.48342922506259	11.6776983593178	11.1708973784942	11.2394554732555	13.8014653739	13.174145122823	13.1681627365658
ENSSMAG00000018937	11.6009976630177	12.2992779460419	11.5985474974643	12.8931075705125	12.6062133407247	12.4061433424977	14.6162495895284	13.9534066909199	13.9848353813233
ENSSMAG00000019031	7.87295588761856	8.30547546281373	7.85106503477375	8.77086676158962	8.64234191043728	8.51325354575605	9.60070636898765	9.44192168819709	9.36134748342843
ENSSMAG00000019095	8.34668236380984	8.76447665545164	8.59389471908279	9.15124364516863	9.08118623229372	8.7550795029664	10.4881919905328	9.87601008228318	10.3283039510957
ENSSMAG00000019096	6.93526870880074	6.85641086812923	6.87282694081472	6.96458601075617	7.07855602816905	7.01955946998992	7.62284139720945	7.41697433258376	7.53139923752543
ENSSMAG00000019120	9.23052259909153	9.905718471223	9.30503874367912	9.51432763025462	9.5492272596722	9.32300703990644	11.6327711651646	9.95633709165125	10.871886208049
ENSSMAG00000019171	8.18341524185937	8.76130692775741	7.98889232627485	10.0659412404258	9.78368516809303	10.1504046932453	11.344386351793	10.9167113814942	10.7025949513612
ENSSMAG00000019202	6.26077457111119	6.42954729783624	6.42171067650185	6.61100946855237	6.79664510848916	6.74168037262514	7.10421193486863	7.47616367396486	7.53139923752543
ENSSMAG00000019215	6.736619283404	6.67302508484888	6.72546271520522	6.99645551971369	7.09422181277131	7.08338533437234	7.43734399837899	7.55925794246603	7.38946939623878
ENSSMAG00000019251	8.9239934102482	9.40102961568152	9.22061228999434	9.21580430827971	9.18751744137941	8.95099521807061	10.5607537310461	10.0545744552156	10.2476272302316
ENSSMAG00000019281	6.56494340609349	6.56771493381038	6.58454674339617	6.48012080304998	6.60932770296901	6.5358037983354	6.72621581136865	7.00659529988372	6.81971202261362
ENSSMAG00000019324	6.886470896891	6.90777650802235	6.95118869063186	6.98068146376666	6.97785593334847	6.93199282607391	7.37480852936702	7.60285198487655	7.8668701770638
ENSSMAG00000019345	8.18341524185937	7.92506686500474	7.98344619763434	8.20187969367229	8.07294973780778	7.92839811490433	9.45076715990734	8.97159294834002	9.16795691715283
ENSSMAG00000019365	7.26821087708487	7.0711399560833	7.07500014409484	7.22757673135091	7.19673705302525	7.25105523898067	10.6298264305688	11.0663988798125	11.5835137575563
ENSSMAG00000019391	7.74928238860837	7.61152102054268	7.8265022775472	8.36050326872396	7.95378807417675	8.29308738510612	9.11989066259454	9.37254783737399	9.2073641876197
ENSSMAG00000019455	8.57715159194366	8.67958302912117	8.3217529741598	9.75415085493766	9.71864447452767	9.69282840208963	10.1094913159785	12.0379216696913	10.2169099759172
ENSSMAG00000019466	8.58787770089092	8.49204130456067	8.39516460223481	9.99343648705405	9.79273902269593	9.67568989901042	10.7630226987163	10.7239672792954	10.8779288408128
ENSSMAG00000019556	8.02412305601479	7.4244929712179	7.7228680501599	7.97303162697918	7.93981738615963	7.92144694233176	9.08429848866368	8.67227703888502	8.81451521910085
ENSSMAG00000019639	6.66965284532825	6.56771493381038	6.61083913020546	7.78848569955919	7.73361036527739	7.81973454964774	8.15209996067342	8.95073473856127	8.71780094933128
ENSSMAG00000019649	6.09341491434893	6.26176596695663	6.32580493966775	7.05665218062455	6.66946695834746	7.01955946998992	8.56166046944758	9.18507702287384	8.98117467624224
ENSSMAG00000019652	8.62303055261505	7.71606860664748	8.20332364064109	9.19132344684033	9.29407488635054	9.52634238281432	10.3459603552773	10.6819353876511	10.2487956187531
ENSSMAG00000019658	7.23553070433852	7.52200852306759	7.19428241557968	7.58694711271711	7.37336649796882	7.22514219971184	8.21149724970878	7.84845191357486	7.9625726498743
ENSSMAG00000019659	7.06558498760337	7.31695413762224	7.19428241557968	7.47086901121546	7.3380859608575	7.45806692898267	8.12980329760504	7.70892423081864	7.96869638588915
ENSSMAG00000019666	8.64710719071635	9.17044063167072	8.82035923366528	9.66690303290937	9.46767021245616	9.46768441004653	11.4730184176611	10.873810788971	10.949962512959
ENSSMAG00000019695	7.61877183159752	7.83806026235746	7.63134085259655	7.59539079099137	7.54372790689879	7.66620437727208	8.53712115442667	7.91586152311853	8.39122173369736
ENSSMAG00000019729	9.1593662703321	9.92944180090131	9.36323186348249	10.5087897119293	10.2931927615355	10.2434921422175	12.3872283129616	11.6322881441604	11.8924274641057
ENSSMAG00000019748	7.02443533959121	7.18456910267713	6.99460162708737	7.19089853660586	6.81924051095709	7.25105523898067	8.14100005662863	7.56811411843868	7.77018924583044
ENSSMAG00000019945	6.09341491434893	6.09341491434893	6.09341491434893	6.48012080304998	6.27666786951065	6.4550928872748	6.7497067853942	7.00659529988372	6.97842484066452
ENSSMAG00000020091	6.38296668279028	6.64865592662217	6.55670438479574	7.47086901121546	7.37336649796882	7.53835763470178	7.83314611707414	8.19670638772068	8.02833534539554
ENSSMAG00000020109	6.59327149349531	6.50462966695501	6.25782820378971	7.22757673135091	6.77323857373194	7.06787677181801	7.49637722664486	7.74726440493835	7.84003072295783
ENSSMAG00000020121	6.42757447321585	6.5962063060698	6.32580493966775	6.86009077445592	6.81924051095709	7.00280285386481	7.34205660749877	7.79892933349214	7.71873503234538
ENSSMAG00000020179	7.95084535146444	8.70956886084081	8.28776656698831	9.18389517919077	9.23646972423266	8.99515457769553	11.0138870963307	10.2605493437354	10.4182393904487
ENSSMAG00000020209	13.0403407910863	13.7838626207576	13.0621922977063	13.8086483591208	13.636551510077	13.3286428184745	15.2518139967151	14.5481131274414	14.542288306985
ENSSMAG00000020216	6.8157589567254	7.02977120334653	6.87282694081472	7.84413266218852	7.6560652050828	7.78902876184509	8.11282240960965	8.4748317749436	8.6395865491088
ENSSMAG00000020287	7.67129285484412	7.75123398328801	7.65311785287613	7.97303162697918	7.72524507735692	7.88608833738614	8.52468203278873	8.60059782461516	8.5604837187886
ENSSMAG00000020366	7.41715465174074	7.04378944266767	7.34873037640799	7.22757673135091	7.21048403114168	7.56700764834789	8.44752802476497	9.06592188844008	9.14020763749119
ENSSMAG00000020424	8.71039172428712	8.64547397176847	9.09556147813326	8.90755059053918	8.45331660488703	8.51765874819996	10.1335180315338	10.229226827878	11.0137691201777
ENSSMAG00000020475	8.28558685916369	8.2509307153533	7.8265022775472	8.0953754288853	8.13459732959265	8.07841625981491	8.85905415963076	9.25441366490813	9.0094375526237
ENSSMAG00000020552	7.53922935419006	7.73729399045961	7.41335304267323	7.92943823599801	7.80634455851727	7.77337437328474	8.27333601644642	8.54524754807325	8.5682194743671
ENSSMAG00000020658	6.42757447321585	6.38467806179458	6.42171067650185	6.5504292287532	6.60932770296901	6.57094095049838	6.81531048715828	6.88746010768281	6.99416125223631
ENSSMAG00000020683	8.05655098817213	7.34742620465336	7.7160786239535	7.47086901121546	7.69117141524476	7.92839811490433	8.04854751016202	8.58108875280516	8.38681323041825
ENSSMAG00000020700	6.9193567269333	7.47877932791745	6.61083913020546	6.98068146376666	7.3962280438314	7.23818682032045	9.12528690980701	9.23984102440165	9.57138206983491
ENSSMAG00000020719	9.32152055906007	8.69299137326722	8.99448268681517	9.77392566723189	9.85455589909236	9.67185314455741	11.2616692746141	11.1464401731304	10.7804839650275
ENSSMAG00000020739	7.15455557852232	6.53732941212653	6.74585007993909	6.61100946855237	6.66946695834746	7.11358995935058	7.14605760945898	7.71669341275551	7.71873503234538
ENSSMAG00000020746	6.38296668279028	6.42954729783624	6.09341491434893	6.61100946855237	6.60932770296901	6.5358037983354	6.91219938919338	6.97438951480162	7.03960746448636
ENSSMAG00000020780	8.2989198066255	8.24161450724187	8.28345573377151	8.28118824440115	8.24967455259884	8.38363148032623	9.27579967531566	9.35015094933677	9.08830121283453
ENSSMAG00000020806	10.7671832607548	10.946572857263	10.0593493716147	11.3641312511613	11.4392827951354	11.6742356852576	12.6004881855423	13.0754557071651	12.4051780499435
ENSSMAG00000020902	9.11875611858126	9.1938819458708	9.00213234914193	9.33888561824142	9.19854410251217	9.28565840291965	10.1816755117008	10.2145361588925	10.3436900975102
ENSSMAG00000020913	6.83412736168212	6.85641086812923	6.99460162708737	6.93135567268799	7.10960925287943	7.21191504688715	7.59692498801727	7.84150073262425	8.17138947922891
ENSSMAG00000020982	7.67129285484412	7.88853530905367	7.86316183742523	9.87041414374845	9.03257730930056	9.68523676203126	10.1308682185587	10.8815660144548	10.9085052259148
ENSSMAG00000021012	10.3302602979473	9.71317789338463	9.09793767840388	9.88714001830242	9.96750493072968	10.1071653333272	11.2574363509836	11.7273657412615	11.9490736132109
ENSSMAG00000021034	6.42757447321585	6.53732941212653	6.58454674339617	7.2394921480417	7.02974533939215	7.08338533437234	8.79224695008073	9.03518276260336	7.96869638588915
ENSSMAG00000021035	6.50222149666303	6.56771493381038	6.82134521309858	7.08519695589859	6.90284003388391	6.89396068221285	8.77502624185418	9.07693405959703	8.25211034043213
ENSSMAG00000021046	9.78751745277571	9.60095896078969	9.61307489701601	10.4498035287599	10.6868232174398	10.6086928738194	11.226833922365	11.6304498993852	11.7103094985886
ENSSMAG00000021115	9.29611549429553	9.71156642473697	8.93706131901576	10.0376509410695	9.72244217536954	9.39719615943741	11.2255961974265	10.739417796134	10.6602562239978
ENSSMAG00000021161	6.42757447321585	6.5962063060698	6.52701324761049	6.71403139004342	6.74893363791953	6.83286650508498	7.07516014847667	7.343387351269	7.22474592907527
ENSSMAG00000021187	7.03837910989247	6.90777650802235	7.04905616017401	7.99125609235617	7.46194979428659	7.75751069265	8.54124215117035	9.23494973128154	9.08830121283453
ENSSMAG00000021189	7.14238140691299	7.01551026758034	6.95118869063186	7.56986606826216	7.79847932923052	7.6399997272557	8.95357550950616	8.38240229073382	8.58355950666435
ENSSMAG00000021193	7.3795242768411	6.85641086812923	6.95118869063186	7.04200974346781	6.94127131697413	7.06787677181801	7.38549653249393	7.55033043090489	7.64104886113526
ENSSMAG00000021194	6.46680929971076	6.33136456226489	6.32580493966775	7.11282473888946	6.86228275303601	7.03597922409508	8.31786855422306	8.78509430869902	8.80157307822539
ENSSMAG00000021312	6.53473259879714	6.71877690236736	6.76557918060342	6.86009077445592	6.94127131697413	6.81123917366733	7.28497856534334	7.5045720996275	7.16292529675795
ENSSMAG00000021423	7.42635348408214	7.47877932791745	7.10017874318027	8.3873969355408	8.17604995344974	7.97599167146174	8.91653703361676	9.00951869998636	8.87438439661597
ENSSMAG00000021740	7.0520923634084	7.02977120334653	7.00855998134979	7.97913610650092	7.74191643968963	7.78902876184509	8.5857621325144	8.54120584541838	8.71087276207767
ENSSMAG00000021849	6.886470896891	6.92412428951951	6.49506318136786	6.96458601075617	7.19673705302525	6.91322056600038	7.35309164764087	7.62821883127429	7.46750702770829
ENSSMAG00000022130	7.61877183159752	7.51349933263284	7.62398829985002	7.98521081993417	7.62901191317974	7.98264422045338	8.30319155713561	8.95373372335541	8.99820116822421
ENSSMAG00000022158	7.22438405134629	6.98621298311958	7.19428241557968	7.38246423626412	7.42960243547176	7.68334780133538	8.03043658406132	8.27317967329783	8.27634220533336
ENSSMAG00000022333	6.09341491434893	6.09341491434893	6.09341491434893	6.26676892438402	6.27666786951065	6.09341491434893	6.67621370515793	6.8298505759482	6.68848880909874
ENSSMAG00000022354	6.85201376982426	7.81200997255468	6.52701324761049	7.46140409388226	8.23305090981635	7.84967488568959	9.51551939923485	9.78923618882656	10.361074568282
ENSSMAG00000022757	6.09341491434893	6.09341491434893	6.09341491434893	6.48012080304998	6.09341491434893	6.09341491434893	7.49637722664486	8.09853582214703	7.52249864004068
ENSSMAG00000022958	7.26821087708487	7.41516759530718	7.18304004866262	9.12300867142444	9.10487082033472	9.67568989901042	11.13092047382	10.8263805606682	11.2463304559723
ENSSMAG00000023012	6.32996487793131	6.33136456226489	6.32580493966775	6.75928992189047	7.01281638206894	7.0520796441022	7.63134992391947	8.05236028000668	8.25699279762624
ENSSMAG00000023241	6.8157589567254	6.85641086812923	6.92082864600431	6.89659394573444	6.99552704382668	7.12831012476743	7.261187304512	7.69322855321591	7.60843720631143
ENSSMAG00000023300	7.0520923634084	6.98621298311958	7.14846074898888	7.07104423172405	7.01281638206894	7.21191504688715	7.52472330579372	7.70892423081864	7.55767660118173
ENSSMAG00000023875	6.38296668279028	6.38467806179458	6.09341491434893	6.86009077445592	6.66946695834746	6.57094095049838	7.5340106969933	7.1103278864696	7.28276645882469
ENSSMAG00000024000	7.55559905984209	7.68715364718868	7.57883822981361	8.16559808333729	8.07294973780778	8.18455641157245	8.03043658406132	8.64630619622009	9.50411597986878
ENSSMAG00000024098	7.70026074441785	8.18427008273434	7.40436534091774	7.84413266218852	7.73361036527739	7.69182501885573	8.30810211356266	8.45771248831035	8.62116656413626
ENSSMAG00000024268	6.26077457111119	6.33136456226489	6.52701324761049	8.2715343297689	8.23861572689063	8.09672945689216	8.79224695008073	9.14124581378688	9.04534239314098
ENSSMAG00000024320	6.8157589567254	7.19633424983762	6.65962658234866	7.25126048964566	7.15422355974652	7.0986188909972	8.85251715757934	8.76806705737497	8.48469223152768
ENSSMAG00000024723	8.38036468060436	7.69445014601101	8.26606909554342	9.3565644739974	8.11641371663578	8.43606428697169	10.32178939828	10.1834382196358	9.68670361810498
ENSSMAG00000024963	7.01025039343285	7.09763874444698	6.90517545967278	7.07104423172405	7.06259817790732	7.06787677181801	7.5340106969933	7.5045720996275	7.6882843196606
ENSSMAG00000025027	6.8157589567254	6.95579256264591	6.46026405473954	6.94815081050098	6.72362596056894	6.89396068221285	7.261187304512	7.46652496982888	7.23663449319231
ENSSMAG00000025055	7.19012878497209	7.34742620465336	7.16013389181783	7.45185439299433	7.53383525441819	7.38247675069313	8.03043658406132	7.97352032323481	8.05141937061447
ENSSMAG00000025062	6.32996487793131	6.26176596695663	6.25782820378971	6.09341491434893	6.27666786951065	6.3494938002313	6.55946602940159	7.00659529988372	6.81971202261362
ENSSMAG00000025284	6.09341491434893	6.26176596695663	6.09341491434893	6.43950111779077	6.54079823573166	6.40684136210328	6.85568355025149	6.6449360693336	6.87656499847462
ENSSMAG00000025442	6.86945169375127	6.46901130736067	6.65962658234866	7.76693136787551	7.47251715043339	7.52863973129674	8.65937555893503	9.07418914411295	9.13510274789659
ENSSMAG00000025460	6.95085336982079	7.39626294523676	7.13663421235674	7.35123963217626	7.45127666765578	7.19849863863459	8.39808961362107	8.10419158119237	8.03993019152241
ENSSMAG00000026470	7.01025039343285	6.83842529284312	6.99460162708737	7.01192491611811	6.84109865805946	7.03597922409508	7.7595726070011	7.25211732922632	7.70360932693661
ENSSMAG00000026559	7.53922935419006	6.87394516648908	7.16013389181783	8.87074725277503	9.08118623229372	8.41248692150372	10.9987468393675	12.2831005220298	11.3482642140034
ENSSMAG00000026583	8.55908359475367	9.29694452280485	8.82035923366528	9.69831057395477	9.66438451537616	9.3131437657738	11.7310857357721	10.823162249355	11.5192977026347
ENSSMAG00000026640	8.25850683792909	7.95470290625119	8.26606909554342	8.98695141292355	8.41501515659731	8.56942789962381	9.57548705022877	9.43768411028863	9.35916862040472
ENSSMAG00000026740	7.87912640649542	6.89105813296112	6.83893624318611	13.6489792535453	12.6737861799906	13.0248887760519	16.2730925308916	16.6985720892705	16.9038099938315
ENSSMAG00000026915	8.31211873819155	8.15960573905705	8.2440054420577	8.0558984711753	8.12250367410223	8.23995200797157	8.83934957821634	9.04923907883938	8.94648319132584
ENSSMAG00000027027	6.09341491434893	6.09341491434893	6.09341491434893	6.09341491434893	6.09341491434893	6.09341491434893	6.44636942170345	6.76687683601148	6.58042672261544
ENSSMAG00000027175	7.24654824710568	7.67981085338929	7.07500014409484	7.72260644859039	7.85248399907627	7.80448015671521	8.54535059640027	8.37325525369651	8.6359224609258
ENSSMAG00000027302	6.62002108380798	6.67302508484888	6.74585007993909	6.63868699598621	6.54079823573166	6.4550928872748	6.87502097852186	6.99065508270208	7.08269326817949
ENSSMAG00000027630	6.62002108380798	6.74037128324157	6.76557918060342	6.78072981847079	6.86228275303601	6.85382773290588	7.02963177520762	7.1903575419502	7.43891666594114
ENSSMAG00000027635	14.2069024096805	14.7962264474307	13.8126117100989	14.7129567241942	14.4102972125208	14.1079659418924	15.9067140474953	15.1963716728116	15.2684971866694
ENSSMAG00000027871	7.09194448860202	7.23076495137952	7.03577716358546	7.2394921480417	7.26355418309037	7.42633635474513	8.69657759881143	8.87674222905341	9.01502193291894
ENSSMAG00000027979	7.3795242768411	7.5797976180629	6.61083913020546	8.78747446707635	8.5921945654783	8.41723588240275	14.3497024372144	14.4720518255456	14.8851086752999
ENSSMAG00000028052	7.33045708953891	7.85087729196785	7.46572201891701	7.78848569955919	7.54372790689879	7.49895647729281	8.46940875071519	8.18085594670342	8.22741994584802
ENSSMAG00000028261	8.21208586169385	8.29654085808187	7.87513930863001	9.82377599706096	9.85455589909236	10.118449480707	10.7170450678032	10.8589597010252	10.9684834094301
ENSSMAG00000028438	7.2574404437408	7.28551964715626	7.03577716358546	10.9368128583638	10.3651427683878	11.3395848285938	11.6809621191283	12.6004871544271	13.2947949685525
ENSSMAG00000028649	8.33812601263954	8.94522355541399	8.3217529741598	9.7154642944222	9.46767021245616	9.29821824495207	11.3703761234267	10.6486758070266	10.6820133657523
ENSSMAG00000028854	7.2574404437408	7.0711399560833	7.22721778018351	7.25126048964566	7.12473101587436	7.15703998392842	7.58815187773996	7.75478451558223	7.81950239733139
ENSSMAG00000028969	7.11752395675674	7.29610951323785	6.90517545967278	8.31442805707463	8.3297645186351	8.13846456918045	8.93209006033142	9.12279153830251	8.98402693288754
ENSSMAG00000028972	6.32996487793131	6.38467806179458	6.32580493966775	7.11282473888946	6.72362596056894	7.03597922409508	7.82598895910293	8.49173513714324	8.36903125364046
ENSSMAG00000029313	6.9193567269333	6.98621298311958	6.83893624318611	7.20328515522893	6.57632506986551	6.89396068221285	7.14605760945898	8.6759470985511	7.29396494271838
ENSSMAG00000029351	7.24654824710568	7.43373617858254	7.04905616017401	6.86009077445592	7.38486070030149	6.96820024853609	7.55235331461075	7.90267390200607	7.64905773194983
ENSSMAG00000029577	6.59327149349531	6.71877690236736	6.42171067650185	6.80147407756938	6.94127131697413	6.83286650508498	7.40654608291102	7.95459760378754	7.94401794371513
ENSSMAG00000029707	7.3985102162502	7.40575822006691	7.28985555018271	8.02692696315045	7.69117141524476	7.79677945207129	8.14656199980392	8.52491678748578	8.74516841976267
ENSSMAG00000029868	6.32996487793131	6.33136456226489	6.32580493966775	6.99645551971369	6.6402638328448	6.81123917366733	6.94759973042637	7.31014173779087	7.44853258910519
ENSSMAG00000029904	6.66965284532825	6.50462966695501	6.46026405473954	7.13960935921895	6.86228275303601	7.06787677181801	7.62284139720945	8.0105248032555	8.01074011732334
ENSSMAG00000029999	7.02443533959121	7.40575822006691	7.04905616017401	7.52597574361854	7.41859570883707	7.48887892876393	8.62112927415012	8.00443295856068	8.1128128056673
ENSSMAG00000030509	7.52261236016611	7.5957713351717	7.56337455276372	8.55011664634149	8.07294973780778	8.53078852375353	9.1624895589179	9.43343380365027	9.51587624170043
ENSSMAG00000030523	6.9193567269333	7.18456910267713	7.18304004866262	8.45656240903115	7.85248399907627	8.21807668324046	9.7640146262523	9.90380055940936	10.1358433070398
ENSSMAG00000030542	7.03837910989247	7.01551026758034	6.95118869063186	6.91417829632971	7.10960925287943	7.40463785683158	7.02963177520762	8.0105248032555	7.91246045649231
ENSSMAG00000030741	8.14416968222529	7.7302615058452	7.83884613795774	10.2379336230219	9.9865422055952	10.3296898125616	10.6062172267587	11.2204334233882	12.3413598300464
ENSSMAG00000030879	6.42757447321585	6.33136456226489	6.52701324761049	7.78134427236411	6.81924051095709	7.39361665960493	10.5399658223466	10.946590076489	11.7917063394953
ENSSMAG00000031037	6.32996487793131	6.33136456226489	6.32580493966775	6.51677857124754	6.4591868271329	6.5358037983354	6.72621581136865	7.00659529988372	6.8945400210296
ENSSMAG00000031522	6.71514626846507	6.7612232311899	6.52701324761049	6.82158240221487	7.09422181277131	6.95030976929924	8.07816723490985	7.94182010608669	8.54879640256479
ENSSMAG00000031612	6.85201376982426	7.0009950459017	6.80328108105434	6.86009077445592	7.09422181277131	6.74168037262514	7.42717819663394	7.27574286406553	7.18815090961072
ENSSMAG00000031766	6.32996487793131	6.33136456226489	6.42171067650185	6.86009077445592	6.50208875971019	6.66306888286295	7.21176090630791	7.45679851814275	7.29396494271838
ENSSMAG00000031973	8.61955595767408	8.69964651120863	8.63101969175089	8.53827653941834	8.94978287942235	8.91857057888127	9.5774429788005	9.62616337975656	9.80297842259131
ENSSMAG00000032043	7.78973564278465	8.08791280241439	7.56337455276372	8.07860685698744	7.9947810000876	8.07841625981491	9.09259282542963	9.34789159318556	9.72259341456477
ENSSMAG00000032465	7.09194448860202	7.27481395526996	6.83893624318611	7.45185439299433	7.27637537803179	7.55753984372118	8.72562670363302	9.26164377177264	8.83370333574579
ENSSMAG00000032826	7.34046257308674	7.32721474053923	7.32948857973046	8.1390427614378	8.0917591538592	8.27737216277702	9.15986472827041	9.40982606051975	9.43969069838342
ENSSMAG00000032839	6.62002108380798	6.95579256264591	6.68243672921492	6.99645551971369	6.94127131697413	6.85382773290588	7.81154555167935	7.43707434960106	7.59177152089121
ENSSMAG00000032843	6.56494340609349	6.42954729783624	6.46026405473954	6.93135567268799	6.84109865805946	6.76572575277819	7.5153563891268	7.39648026438396	7.90605066118709
ENSSMAG00000032987	6.46680929971076	6.56771493381038	6.37788017328471	6.93135567268799	6.6402638328448	6.91322056600038	7.45738679651692	7.99215959271147	7.76297469092074
ENSSMAG00000033148	6.9193567269333	6.94012311227785	6.85608707766747	7.46140409388226	7.62901191317974	7.53835763470178	8.14656199980392	8.39148669615313	8.53305420079342
ENSSMAG00000033317	7.49720281223839	7.46099012770571	7.70238007413819	12.9302552048403	12.0954079444897	12.5202063710456	14.4100809603589	15.0504404524808	14.9852878056147
ENSSMAG00000033328	6.26077457111119	6.26176596695663	6.09341491434893	6.78072981847079	6.57632506986551	6.71664398210532	6.83579531891753	7.1644603245424	7.6166785243216
ENSSMAG00000033456	6.8157589567254	6.83842529284312	6.83893624318611	7.94205093901737	7.36174184729175	7.74143109230452	8.65559892906644	9.24471536460096	9.21463149091894
ENSSMAG00000033863	6.32996487793131	6.33136456226489	6.42171067650185	7.20328515522893	6.74893363791953	6.87417680277036	8.15761416625269	8.75774847900221	8.76199977819535
ENSSMAG00000033964	7.90350117916966	7.8185756573495	7.54769239981434	8.29077153949883	8.29299681624827	8.3086166143922	8.93209006033142	9.4291706901111	9.30584040533645
ENSSMAG00000034540	6.66965284532825	6.5962063060698	6.80328108105434	7.2857275160633	7.15422355974652	7.15703998392842	7.33089948800856	7.70110288774786	7.833226744059
ENSSMAG00000034597	6.26077457111119	6.33136456226489	6.32580493966775	6.51677857124754	6.57632506986551	6.3494938002313	6.55946602940159	7.00659529988372	6.97842484066452
ENSSMAG00000034638	7.5142082624785	7.51349933263284	7.70924948177494	8.01514907521926	7.87490961857245	7.75751069265	8.62112927415012	9.03518276260336	8.97545255573288
ENSSMAG00000034718	7.27886296079804	7.47877932791745	7.35821556904903	9.26586678247695	9.07520184944097	9.17547996784029	10.1308682185587	10.0804813294126	10.4782001538796
ENSSMAG00000034817	8.79862428631252	8.93965702219661	8.31755240509032	10.3516059418069	9.89544799022163	10.0596544972947	10.8888389721439	11.1732146109063	11.1002786738597
ENSSMAG00000034913	6.53473259879714	6.38467806179458	6.46026405473954	6.5504292287532	6.6402638328448	6.49752056566776	6.98143638970066	6.90567268295591	6.83918795344532
ENSSMAG00000034968	6.85201376982426	6.64865592662217	6.83893624318611	6.89659394573444	6.79664510848916	6.87417680277036	7.31961683580001	7.25211732922632	6.96236792527267
ENSSMAG00000035036	6.75735441434043	6.71877690236736	6.63580725610813	7.40276539090665	6.94127131697413	7.17106898233803	7.60563012003833	7.79892933349214	7.873488288125
ENSSMAG00000035300	8.93509828289296	9.12479284438206	8.22156185136333	8.83931135169322	8.94649789483237	8.73648706171921	9.4248846960824	10.0365745183059	9.91343772153201
ENSSMAG00000035355	9.4324436517558	9.72120799119734	9.20089708111645	9.81902722263668	10.081056593579	9.85543473933945	10.9972965702945	11.2902282769472	11.2072902577413
ENSSMAG00000035468	7.42635348408214	7.58781295739877	7.49097053127427	7.91669515631967	7.68249452009349	7.84967488568959	8.3419724581044	8.64255531941265	8.54487804036962
ENSSMAG00000035937	6.66965284532825	6.71877690236736	6.82134521309858	7.70745128235173	7.3962280438314	7.76546910070754	8.03650252122117	8.50427441687695	8.49287437367158
ENSSMAG00000035989	6.98110994081992	7.04378944266767	6.93616059994562	7.17834387796241	7.06259817790732	7.34831164693104	7.78212519972442	7.73969597962032	7.55767660118173
ENSSMAG00000036323	6.42757447321585	6.38467806179458	6.37788017328471	7.01192491611811	6.66946695834746	7.00280285386481	7.02963177520762	7.343387351269	7.49535243878434
ENSSMAG00000036335	7.76292087568742	9.1537954921091	7.02228167247018	12.2434101718551	11.8587382394707	13.0637529529183	16.8636627650201	16.8767670261143	15.4622191765323
ENSSMAG00000036493	8.82282712319605	9.60791306510631	9.04470453408992	9.53189756387454	9.45169809721983	9.41572562559853	10.9694601430447	10.9671421156466	10.6301279364785
ENSSMAG00000036554	6.50222149666303	6.42954729783624	6.72546271520522	6.66496602992187	6.81924051095709	6.4550928872748	8.78194042759128	8.60446616942156	8.6062486231157
ENSSMAG00000036596	7.5142082624785	7.64237737536196	7.34873037640799	7.74497751502882	7.60129848360649	7.68334780133538	8.23243808929561	8.43600059187696	8.50909061117515
ENSSMAG00000036602	6.32996487793131	6.33136456226489	6.32580493966775	6.66496602992187	6.54079823573166	6.5358037983354	6.96470182876809	7.25211732922632	7.22474592907527
ENSSMAG00000037295	13.1655132080633	13.0610631685248	13.0230282250583	13.0291438392466	13.652954234272	13.6452716513143	14.0560114700998	15.0169888561009	14.663073100225
ENSSMAG00000037513	6.32996487793131	6.38467806179458	6.25782820378971	6.71403139004342	6.50208875971019	6.5358037983354	6.81531048715828	7.05262622343239	6.87656499847462
ENSSMAG00000037888	6.62002108380798	6.64865592662217	6.61083913020546	7.32987640511308	7.30152334620715	7.31295208551693	8.888094018445	8.89248660070307	9.60293856866032
ENSSMAG00000038051	6.86945169375127	6.78140047988054	6.70435096983641	6.86009077445592	6.90284003388391	6.74168037262514	7.65650062064315	7.29880855373893	7.09658444089791
