# Supplementary material for: Unraveling the transcriptomic landscape of eye migration and visual adaptations during flatfish metamorphosis
Source: Commun Biol. 2024 Mar 1;7:253. doi: 10.1038/s42003-024-05951-x (PMC10907633; doi:10.1038/s42003-024-05951-x)
Supplement: Supplementary file 7 — Supplementary Data 6 [file 42003_2024_5951_MOESM7_ESM.csv]

	X10D	X11D	X12D	X13D	X14D	X15D	X16D	X17D	X18D
ENSSMAG00000000033	6.86956542439514	6.84848358544784	6.88276488537939	7.41690071596412	7.08545045999475	7.12777375911101	7.86034745322224	7.86510008391181	7.95156216911102
ENSSMAG00000000102	8.60112679233344	8.30189378298061	8.32060636016285	9.15634175017951	8.99946535013976	9.01800251136182	10.036019108523	10.2177436435762	10.1615815134229
ENSSMAG00000000124	6.67743455420921	6.61245688729627	6.67304647381221	6.72286405909868	6.74915337837961	6.65835632192806	6.92313988146549	7.10403886378576	7.17268020188534
ENSSMAG00000000143	9.73724180482224	9.51745802189863	9.14332910763952	10.0611135640078	10.2143786949144	10.1667100528965	11.3740585243795	11.4851074212254	11.3078916284922
ENSSMAG00000000231	6.67743455420921	6.96170293166924	7.32417323391132	7.37361020250128	7.56900724184832	7.32141672733288	7.84584423122961	8.00137898838011	8.31067312381622
ENSSMAG00000000296	6.75857316006048	6.70568700083269	6.41533539213879	6.75079937866727	6.98596262176181	6.90835914440024	7.16200642964163	7.1936207600967	7.2904361389567
ENSSMAG00000000361	8.10377703381906	8.02003240585729	8.01633050454632	8.62082596308964	8.54387309296455	8.42906663029748	9.18954175874844	9.49167588535592	9.18932785659469
ENSSMAG00000000365	9.25645712262886	9.00042178761607	9.02989106731975	9.35329306298544	9.5259595986965	9.47229753004416	10.6023675592875	10.3611139017535	10.3435439326235
ENSSMAG00000000572	6.48275951333003	6.64609432661934	6.57220697399645	6.6610160465888	6.65966565922195	6.6902052104267	7.33304187806992	7.60646120820648	7.57344978286347
ENSSMAG00000000574	6.41700878656381	6.48251528064727	6.25799840373627	6.77717927302601	6.4903994626352	6.58523723609389	7.21837961860808	7.16486571581643	7.21878161793734
ENSSMAG00000000632	6.78274575999113	6.41683582674819	6.72815998827763	6.6610160465888	6.58630971957736	6.6902052104267	7.0000461803158	7.08805198145191	7.08940123375482
ENSSMAG00000000675	6.94495141403462	7.23184439189297	7.16106185600606	7.90600930860462	7.86703306145646	7.79137297686298	8.51473692895588	8.55467540810907	8.46056918196064
ENSSMAG00000000691	6.25799840373627	6.53283607985276	6.530245001746	6.42297526377294	6.42241950772529	6.4896386649095	6.90236845014236	6.76038605020304	6.68695927718269
ENSSMAG00000000733	6.57553880755763	6.57519444824038	6.41533539213879	7.11863146663224	7.02070603380743	7.22369116948325	7.66418562904095	7.72707648821787	7.92939612109597
ENSSMAG00000000735	7.05888253532374	6.97873230707548	6.93784651207796	7.00602226265502	7.11581183266881	7.08280756108853	7.5463314325608	7.79049873836389	7.79518826376098
ENSSMAG00000000765	8.02738862017277	7.92601100920801	7.60740367097713	8.50529707414861	8.40867574769467	8.42033210970068	9.23308387224814	9.53328215038466	9.38864901546232
ENSSMAG00000000826	6.96245510026722	6.97873230707548	6.93784651207796	6.91263481942231	7.00355443656845	6.90835914440024	7.19067675074039	7.34830741086968	7.23359876803592
ENSSMAG00000000911	6.80580842954221	6.9262392493192	6.86321631715119	7.5731600937413	7.49412753097019	7.49994301948169	8.02800437135575	7.95543947268846	8.10917388132824
ENSSMAG00000000922	10.2464660957451	9.74567041496101	9.74302327622936	10.0733010899294	10.128098768004	9.93443367886473	11.0878858737366	11.0925292300419	11.1333819006991
ENSSMAG00000001039	7.91534842097931	8.10200263423677	7.48042042325162	8.87405227685568	8.84153102941255	8.64906211766341	10.6243401634217	10.569859115915	10.7771664647899
ENSSMAG00000001062	8.72146307847619	8.71928521075736	8.49196073558021	9.07124369703543	8.91363724336783	9.08658433553097	9.8186854744045	9.90288605090201	9.76290975511251
ENSSMAG00000001094	8.79507090418068	9.19481635330657	8.64696721769627	9.85832378408941	9.59885407479703	9.46618967008629	11.1790253528666	11.1413037330359	11.4553671016352
ENSSMAG00000001121	6.53313475215966	6.73260830195082	6.64244624854197	6.87099995269079	6.6916172142676	6.62366774594028	7.33304187806992	7.24830120182239	7.20369841231478
ENSSMAG00000001156	6.75857316006048	6.84848358544784	6.92002960708248	9.70098561923401	9.19700679425816	9.26470479998845	10.3698255042499	10.4051423819885	10.8286321833959
ENSSMAG00000001246	8.02174496187861	8.1281553342106	7.12150070139988	7.85807618714991	7.76628906076494	7.65135706821388	9.40603737321855	9.92171891203676	9.89012225256433
ENSSMAG00000001263	6.92695487077784	7.34455893032261	7.07980413452621	7.07247291486206	7.13055254347059	7.24917107678744	7.86034745322224	7.5973044313213	7.68993649974262
ENSSMAG00000001282	7.81197477921858	7.75507627621819	7.74907082190252	7.92596720472218	7.90098407301755	7.82735258937738	8.39411082417256	8.67422901647968	8.37481080406291
ENSSMAG00000001312	9.81289801871078	9.60696896636811	9.56884013149368	9.8121141309138	9.82955601459099	9.61331631243273	10.5653116369979	10.949953754108	10.6242829358426
ENSSMAG00000001314	7.92765023481676	7.5358813473365	7.58322458773643	7.66831423328859	7.64726503103316	7.79137297686298	8.1696926306243	8.22985950750641	8.29966595492993
ENSSMAG00000001367	8.14539143390178	8.2882905220586	7.99387087448753	8.29827679152156	8.10365763302456	8.04052637668678	9.01218311763196	8.76632335569893	9.06386832568379
ENSSMAG00000001417	8.08780368203698	7.79684228793265	7.74907082190252	7.99640508989636	8.0157231455517	7.90276519843836	8.5691008399982	8.73753032924512	9.00967360699626
ENSSMAG00000001458	6.53313475215966	6.75803351579415	6.64244624854197	7.11863146663224	7.05380234993195	6.88803455074379	8.02173029563868	7.85056150271861	7.68069676027681
ENSSMAG00000001511	7.57982784353166	7.38598502199235	7.57503941235147	9.56699161792583	9.71544867519411	9.32689258967904	10.7745325709403	10.4073642046114	10.411521508496
ENSSMAG00000001522	6.64651481920929	6.48251528064727	6.530245001746	6.6610160465888	6.62486490584592	6.58523723609389	7.68121594276099	7.8794590088033	7.78678480353777
ENSSMAG00000001596	8.28562832550581	7.92601100920801	7.89956363057334	9.10376973719699	9.17695567460025	9.06500560733596	10.4329447964093	10.6517291856582	10.8430044743721
ENSSMAG00000001691	6.7061711022126	7.1295029041002	6.92002960708248	7.22991522423507	7.40258054538968	7.40958864477398	7.90973171627465	8.02686418742327	8.14091048355813
ENSSMAG00000001790	8.17571428708734	8.19368808887569	7.84299790213835	8.60160906629226	8.47378296851691	8.17491889390703	9.58184129990623	9.66809359159702	9.99402434674502
ENSSMAG00000001858	8.18566088646961	7.78309109267507	7.63104224746455	8.89913931059694	8.90136672266642	8.65641558237231	10.2641317304137	10.2821654202465	10.3359292947842
ENSSMAG00000001873	7.44613598100007	7.57010036283881	7.47136221170402	7.75578243426105	7.48436612303169	7.58282981723205	8.13001656271564	8.12960827198917	8.46544287035567
ENSSMAG00000001902	7.10261524264098	7.10172095941441	7.26939842995625	8.27860649401603	7.98493963152565	8.10394138180864	8.6369976243573	8.6665824154048	9.03862929949065
ENSSMAG00000002000	6.86956542439514	6.96170293166924	7.32417323391132	7.91269954798515	7.8875217598956	7.74663400863109	8.75260368114995	8.41866166812246	8.46056918196064
ENSSMAG00000002069	8.40365511457744	8.20347278303834	7.80368896844574	9.27733425833415	9.13856353864027	9.01800251136182	10.8024400763186	11.0370393985194	10.9178865098227
ENSSMAG00000002075	8.9143062959902	9.11832848268318	8.65713827390824	9.2937943899251	9.23141724966782	9.22408225631094	10.5643234455353	10.5255713184054	10.2919979618862
ENSSMAG00000002149	10.6904531469873	10.3871434142424	10.1573427687907	10.7343212944975	10.7490120809542	10.5195247104865	11.9508660727345	11.6062960458527	11.519899910604
ENSSMAG00000002170	7.50175431629978	7.5271455134134	7.52452131680719	8.28847943986307	8.31168050706957	8.18021511091616	9.24563613390393	9.40458787665183	9.42773812899669
ENSSMAG00000002185	7.30226585287641	7.26719973341278	7.22296593227941	7.39550241447194	7.28927946750268	7.12777375911101	7.84584423122961	7.9283723880182	7.76119319603922
ENSSMAG00000002206	9.19723409723813	8.94026363883745	8.65713827390824	9.33752089239299	9.34335353280004	9.07313705921702	10.3584595513645	10.6022006459978	10.2480297748353
ENSSMAG00000002216	7.19593793702868	7.35508987785022	7.26939842995625	7.72477085015847	7.69643094713461	7.63463430416887	8.48013655546787	8.26158071982496	8.44089131341101
ENSSMAG00000002260	6.61284131644747	6.61245688729627	6.67304647381221	7.22991522423507	7.02070603380743	6.94709654748471	7.80120528742123	7.81339305051282	7.82819579759644
ENSSMAG00000002316	7.81197477921858	7.83051139560546	7.53311539200027	8.23320691683061	8.23253296692385	8.004495286763	9.03563437733546	9.05713181694475	8.76861517312898
ENSSMAG00000002348	6.67743455420921	6.64609432661934	6.41533539213879	7.31651073065158	7.28927946750268	7.28603260329122	7.70627337443265	7.57874811228831	7.8915032423356
ENSSMAG00000002352	9.34712521691988	8.90916803144352	8.63671843997878	9.18190099303319	9.15917104655384	9.12876012224674	10.0615235875582	10.2918241094998	10.3993993477679
ENSSMAG00000002359	7.51962661654452	7.4353366192436	7.17382310538095	7.68474380471355	7.55079423145181	7.4200515698573	8.05278189792843	8.18073479227722	8.32700903452522
ENSSMAG00000002396	10.0770216150409	9.65807728486809	9.67816452372824	10.0474487399458	9.78762761991529	9.87605747705383	10.7838954100647	11.0406155598468	11.1885535105911
ENSSMAG00000002440	7.17036960605555	7.20743084874693	6.82196835183333	7.40626151750673	7.49412753097019	7.36654558977999	7.83852381313715	7.92150795537634	7.89918010147252
ENSSMAG00000002474	6.67743455420921	6.78218060851724	6.75335142571614	9.00668203057502	8.62940729668317	8.46766631655957	9.65471042884213	9.69942684564682	10.0479445488905
ENSSMAG00000002484	6.61284131644747	6.67698104607149	6.48039651704144	6.89218086690159	6.9301940861776	6.965614390928	7.25829730575456	7.29970646544619	7.18833602581919
ENSSMAG00000002509	6.64651481920929	6.70568700083269	6.72815998827763	7.31651073065158	7.15922665411102	7.08280756108853	8.79482760171772	8.79451777529739	9.55659328350873
ENSSMAG00000002521	7.85833730773501	7.72634324208223	7.37582448210696	8.11482503595783	8.10365763302456	8.06396763287823	8.78089839501128	9.00727389176786	8.83667216837604
ENSSMAG00000002612	6.48275951333003	6.53283607985276	6.41533539213879	6.97025225085677	6.89007580628521	6.965614390928	7.53669080399247	7.79818144011064	7.73500490459545
ENSSMAG00000002672	7.05888253532374	6.88863615311063	7.10785445082642	7.59110888545592	7.39185260202907	7.40958864477398	8.2349186764205	8.00137898838011	8.17185816104352
ENSSMAG00000002702	7.51072997353883	7.32312706269218	7.50711198712198	9.80399296946224	9.7085439770964	9.29729478773318	10.5524117735664	10.3321619686816	10.5895207588421
ENSSMAG00000002751	7.97562095282186	8.2371340154079	7.84299790213835	9.00092277179614	8.8702008133795	8.71734801437625	9.90900901328699	9.89655269062502	9.74569590519223
ENSSMAG00000002797	8.36979346811324	8.21318210613506	8.09704347632806	8.37407960150956	8.33544341560592	8.2914441610298	9.03563437733546	9.26787758516225	9.00967360699626
ENSSMAG00000002991	11.3972219404728	11.3238136722406	10.7638228827804	10.9033683131406	11.0778301976533	10.7285963909295	13.2856563605718	13.0821367759194	13.8340454149736
ENSSMAG00000003059	9.51630494593539	9.45317848850729	9.27647239589195	9.51202986951985	9.58192620182504	9.35367000635198	10.4198855142254	10.7840101460396	10.4496377055595
ENSSMAG00000003075	6.96245510026722	6.97873230707548	7.07980413452621	8.021027418395	7.56900724184832	7.77665637516291	8.72735156113412	8.85255859324025	9.0669910923737
ENSSMAG00000003104	7.01234876656428	7.4353366192436	7.35550938612388	7.28044040663562	7.3700240602888	7.22369116948325	7.51713237022428	7.88657271225066	7.85234303347143
ENSSMAG00000003109	6.73312100954842	6.9262392493192	6.9551759736881	8.09203880574827	8.27272026631488	8.19074097824221	8.96710811304087	8.8625495542741	8.81436257005987
ENSSMAG00000003187	8.08243287784947	7.88874301851018	7.6388067048167	8.74467661995862	8.58343411000295	8.61167709740484	9.17909592946202	9.39331302656301	9.60840985461933
ENSSMAG00000003241	7.22073730773834	7.28999510075661	7.0356254549086	8.09777490415413	8.02782035280975	7.94193984206628	9.03563437733546	8.62372925401137	9.04814796142285
ENSSMAG00000003334	8.81055775905344	8.74210108365737	8.88362449147559	10.5201781047704	10.3431076518375	10.514644938028	11.4238551537217	11.6960422532562	11.4174930017848
ENSSMAG00000003338	6.48275951333003	6.61245688729627	6.57220697399645	7.8857068585423	7.52285565945686	7.73900102663763	7.92346796405077	8.37159311389607	8.68050911995247
ENSSMAG00000003350	7.17036960605555	7.19495114438724	7.37582448210696	11.1734140164278	10.2853951312574	10.1326557433719	12.5601985942695	12.9914816789716	13.3878064149786
ENSSMAG00000003382	6.86956542439514	6.78218060851724	6.70148694188209	7.08817568448743	6.96789768143027	6.88803455074379	7.25829730575456	7.50100385483042	7.18833602581919
ENSSMAG00000003402	7.25662106215087	7.21972623867626	7.10785445082642	7.53630409463898	7.49412753097019	7.63463430416887	8.19181214009536	8.08232616396865	8.20801400899069
ENSSMAG00000003417	6.25799840373627	6.25799840373627	6.25799840373627	6.25799840373627	6.25799840373627	6.54154686728934	6.70012282891875	6.83714466291533	6.88675232847354
ENSSMAG00000003516	6.48275951333003	6.48251528064727	6.25799840373627	6.54343663761195	6.65966565922195	6.54154686728934	7.06913506584255	6.73191713809931	7.1067891328574
ENSSMAG00000003554	7.10261524264098	7.0580322032483	6.88276488537939	7.48828172872783	7.26480828186885	7.30977667137621	7.77821363569325	7.74327181086928	7.83630121131296
ENSSMAG00000003749	7.61272628261813	7.93817660631825	7.69164694974694	8.4058963202783	8.2274189388703	8.27193151530914	9.97018960763822	10.0152455826632	10.8077169828756
ENSSMAG00000003846	8.76674190902378	8.81140517276	8.52593504213766	9.51002682869768	9.34559302926565	9.17221235147588	10.2555746185802	10.3426521876161	10.3037586097973
ENSSMAG00000003848	8.29928931761891	7.90129738469937	7.8747618629324	9.19701445374775	9.09908115050304	9.18224225991246	10.4122123034992	10.591500888716	10.7276682473765
ENSSMAG00000003881	7.0437066432983	7.02738290413414	7.18638637212145	7.00602226265502	6.82423667225279	7.05125551267186	7.49718918033602	7.63346624735945	7.86816556418643
ENSSMAG00000003895	8.09315115746544	7.88241499540797	8.05466068558726	8.41929755100533	8.15897758031877	8.27193151530914	8.7878808482988	9.29485047451383	9.12801347857554
ENSSMAG00000003916	6.73312100954842	6.61245688729627	6.75335142571614	7.14792962935026	6.96789768143027	7.15636211855916	8.01542358400893	8.44157368125574	8.21983895538798
ENSSMAG00000003935	6.41700878656381	6.25799840373627	6.41533539213879	6.6260996117712	6.54247715422449	6.6902052104267	6.81101017473047	6.92527451301642	7.23359876803592
ENSSMAG00000003937	7.97562095282186	8.19368808887569	7.66931572363784	8.23320691683061	8.2171284713065	8.09265216411627	10.5868814893889	10.2601921512669	10.7743566731216
ENSSMAG00000003947	6.57553880755763	6.70568700083269	6.530245001746	7.04002146063143	6.91046409455452	7.08280756108853	7.68121594276099	7.78276366482895	7.72613700793485
ENSSMAG00000004008	7.93982546375026	7.86322232427714	7.7560446594734	8.75852715967909	8.66287952380958	8.58487125331326	9.9880432742984	10.3038065725438	10.1900428715544
ENSSMAG00000004248	6.80580842954221	7.1295029041002	6.92002960708248	11.5442023641705	10.3453241862575	10.8863810520224	12.4759460721425	11.6915034054152	12.1409163904392
ENSSMAG00000004288	9.89612247097689	9.97070982711205	9.53342837810582	11.1582984739612	11.2681708055948	11.3062465908759	12.5246551020222	12.644533369382	12.4658404321589
ENSSMAG00000004313	7.69079005759808	7.57010036283881	7.38581892958132	7.66000529688778	7.75113920209311	7.58282981723205	8.37525418901929	8.35713329248425	8.22571019673117
ENSSMAG00000004318	6.96245510026722	6.94421723909387	7.0045757857284	8.05111857058014	7.70441410876648	7.58282981723205	8.36572211821509	8.67803607263594	9.0607385015
ENSSMAG00000004439	9.24301145626404	9.15231034091206	8.7950713988689	9.72701662748794	9.69812351015694	9.57982957970308	10.4629617413374	10.6932536303726	10.7497722419372
ENSSMAG00000004488	9.17376946363719	8.76453867715149	8.5949199990115	8.77223758544965	8.97631818104649	8.91587546117094	10.3607399654622	10.026878839958	10.3244309074226
ENSSMAG00000004508	7.85182710673125	7.82385633368243	7.82351181808421	8.54627960419461	8.50723037158951	8.37575929376602	9.17909592946202	9.28265446621515	9.43973408001638
ENSSMAG00000004525	7.0437066432983	6.90772793234875	6.9551759736881	6.98837465774036	7.03744663917969	7.00116127226893	7.66418562904095	7.76713294324661	7.7525317018273
ENSSMAG00000004556	7.26825694437281	7.08744083601273	7.13491028629689	7.65163201681665	7.48436612303169	7.64302824060651	8.56088076602468	8.60779993839761	8.59507727902844
ENSSMAG00000004659	7.24482646147073	7.49142983428512	7.18638637212145	7.43783269031576	7.68838926073938	7.35546900210742	9.08137678254177	8.90823282113692	9.15169095394257
ENSSMAG00000004739	6.64651481920929	6.61245688729627	6.530245001746	7.58217299681754	7.13055254347059	7.39901000609107	7.7935930399281	7.76713294324661	7.92191436362339
ENSSMAG00000004765	6.61284131644747	6.64609432661934	6.530245001746	7.83691262990099	7.60450537675706	7.22369116948325	8.71270715441197	8.38589343404514	8.66385257960406
ENSSMAG00000004774	6.94495141403462	7.19495114438724	7.13491028629689	8.38781081189811	8.37257655612651	8.19597104279262	9.60912619575209	9.18631500260342	9.79300641950772
ENSSMAG00000004825	10.9285238590068	10.4070776950492	10.2261901719794	14.1876975734845	13.5223085680738	13.5849429156423	15.1909403807697	15.1475473634801	15.9560079527715
ENSSMAG00000004887	8.04416401288317	8.1435864073785	7.97098432561357	8.66585140475155	8.42195901190246	8.4377431714143	9.2580766584635	9.18105551475498	9.44688289718404
ENSSMAG00000004898	8.77308852433872	8.57361295819421	8.20663488750009	8.7891830921618	8.79902542607071	8.68184025993565	9.58184129990623	9.78947786309606	9.82612048679073
ENSSMAG00000004918	7.36665343196304	7.18227955741196	7.06537350639255	7.99640508989636	7.99115956107999	7.84143393386746	9.21276260235308	9.52299499393516	9.42532662234473
ENSSMAG00000004988	9.779427266642	9.60696896636811	8.98284144798526	9.61245837589715	9.69812351015694	9.52415270564988	10.4871570439419	10.6968872522196	10.7022646780857
ENSSMAG00000005003	7.492697858345	7.54454323344746	7.19875968415652	7.41690071596412	7.46455131440377	7.54681455670872	7.97032883848224	8.41866166812246	8.19006605059326
ENSSMAG00000005065	8.26718362132485	8.1788668242172	7.82351181808421	8.62463641577868	8.15355493728142	8.13720390969139	9.29715876214154	9.21489280664122	9.51870546766276
ENSSMAG00000005123	6.41700878656381	6.48251528064727	6.530245001746	6.6260996117712	6.54247715422449	6.6902052104267	6.98164602597221	6.96498178135929	7.01542594977374
ENSSMAG00000005223	6.9084243948035	6.80521901346864	6.88276488537939	6.87099995269079	6.77544697875869	6.88803455074379	7.10136047223138	7.32433252386475	7.35671947057707
ENSSMAG00000005240	8.30831640948326	8.24658943541251	8.26261464286503	9.58611402269269	9.1514789574896	9.29959387041386	10.0317237086394	10.2785265481817	10.4601778322132
ENSSMAG00000005259	7.84528007724205	7.61135069083401	7.5500899979061	8.0804858438062	7.99734750451402	7.84143393386746	8.66779484086222	8.711823753094	8.77248685453752
ENSSMAG00000005320	6.97950194962861	7.02738290413414	6.77727713797203	6.95161763573214	7.00355443656845	6.84514165754549	7.92346796405077	8.45513079759871	7.78678480353777
ENSSMAG00000005379	14.0253607242063	13.6677850171582	13.0277090227892	14.2321640791053	14.1687837521602	14.0794116680229	15.2975088107049	15.5343885659228	15.5607512358747
ENSSMAG00000005426	6.53313475215966	6.61245688729627	6.64244624854197	7.17618206824253	6.98596262176181	6.94709654748471	9.49248995641839	9.13007382148754	9.26439473741806
ENSSMAG00000005505	10.3461160639551	9.91035954634362	9.70541790848302	10.1659670673256	10.0981415042356	10.1159652922572	11.1470868556772	11.29049275651	11.3072444397188
ENSSMAG00000005535	6.67743455420921	6.53283607985276	6.48039651704144	7.98390282589537	7.54156576794454	7.67596491756561	9.82034971218149	9.92638848528506	10.528532957247
ENSSMAG00000005601	8.70824281099876	8.32425020656084	8.24422787012779	11.5562595422029	11.363965300736	11.3269553673763	12.5314811594295	12.712391776827	12.8952104011276
ENSSMAG00000005723	6.94495141403462	7.02738290413414	6.98851091708071	7.48828172872783	7.50379476985328	7.44064286738642	8.52324717056043	8.3026836264009	8.60824485277816
ENSSMAG00000005724	10.3325964331706	9.72187646066151	9.72747527964742	9.90914447865242	10.2432094605039	9.84516616143209	11.0699182505385	10.9628297252194	11.305949188946
ENSSMAG00000005871	6.41700878656381	6.25799840373627	6.25799840373627	6.49118414586774	6.42241950772529	6.4896386649095	6.49498318661948	6.96498178135929	6.88675232847354
ENSSMAG00000005896	6.9961237591272	7.04287164821218	6.82196835183333	7.68474380471355	7.76628906076494	7.61764602243993	8.31697809126513	8.43245700119071	8.56383749093928
ENSSMAG00000005959	7.08832079412244	7.3339059068023	7.10785445082642	7.24282714896256	6.9301940861776	7.19741718288423	8.03424619578384	7.83583788214129	7.38194837471695
ENSSMAG00000006006	7.95187709566187	7.68179525557285	7.51585404246429	8.84526819476414	8.66287952380958	8.54561634955036	10.0474107175319	10.0167049364688	10.3102508113787
ENSSMAG00000006037	7.89665151751639	7.97980253676981	7.49829351062033	7.8788603733173	7.90098407301755	7.87590468706737	8.50186791152382	8.52942149541888	8.42091315775625
ENSSMAG00000006038	6.80580842954221	6.99533712685797	6.9551759736881	6.80223023640312	7.00355443656845	6.84514165754549	7.37965270908485	6.96498178135929	7.2904361389567
ENSSMAG00000006099	6.25799840373627	6.53283607985276	6.25799840373627	6.6610160465888	6.6916172142676	6.6902052104267	7.78592943370451	8.02686418742327	7.35671947057707
ENSSMAG00000006124	7.10261524264098	7.10172095941441	7.12150070139988	6.69307347183314	7.18690789247936	6.94709654748471	8.41269799003377	8.58761734587887	8.57283819570436
ENSSMAG00000006193	7.55445655500432	7.54454323344746	6.98851091708071	7.14792962935026	7.39185260202907	7.24917107678744	8.02800437135575	8.11208866642438	7.9368308901515
ENSSMAG00000006274	9.396420051806	10.3151052598894	8.24422787012779	13.894434958674	14.3444208294864	13.5016805248617	17.2070833361533	17.0545173011155	17.8046574557689
ENSSMAG00000006282	6.82789613535352	6.84848358544784	6.93784651207796	7.14792962935026	7.03744663917969	7.26163250345281	7.45606842905678	7.65109758466169	7.76119319603922
ENSSMAG00000006334	9.43425507324818	9.62934272878585	9.50627444537663	9.68867239795189	9.51806307489763	9.57227918084026	10.5282876698168	10.55190625071	10.4531596952712
ENSSMAG00000006455	7.0437066432983	7.14302938120483	6.93784651207796	7.55489652233293	7.35891588369132	7.49994301948169	8.15284286238468	8.21369621799386	8.33778559265385
ENSSMAG00000006482	8.13511784179511	7.70429471071046	7.97674701280079	7.81535295499645	7.8391403410514	7.81309644739721	8.78089839501128	8.95554717870241	8.94987261421571
ENSSMAG00000006507	6.9961237591272	7.04287164821218	6.84297570356964	6.91263481942231	7.00355443656845	6.71980262051421	7.24519754181786	7.38314145741893	7.43047174733356
ENSSMAG00000006537	7.36665343196304	7.34455893032261	7.21095053495525	7.33977830480261	7.239628616449	7.33290898481794	7.6979843640098	7.75128211447678	7.69909886844433
ENSSMAG00000006645	6.48275951333003	6.53283607985276	6.41533539213879	6.54343663761195	6.74915337837961	6.77376727491327	7.39095033868023	7.23495939159097	7.14042468220107
ENSSMAG00000006665	9.79168983311041	9.97874496355017	9.61697222242639	10.5838798607395	10.6369234590573	10.2312876072583	11.4427649282836	11.5527434185199	11.6186406798886
ENSSMAG00000006744	6.25799840373627	6.41683582674819	6.25799840373627	6.6610160465888	6.65966565922195	6.71980262051421	7.05247962564614	7.07171643915546	7.07160063893467
ENSSMAG00000006784	7.90914907805415	8.04243436176798	7.85580809625918	8.31764975255507	8.19629251098189	8.2570987407994	8.91417256379641	8.95554717870241	9.03862929949065
ENSSMAG00000006836	8.07703851231279	8.22760757246895	7.89341228697539	8.72009173604392	8.64438707944652	8.52149377594745	9.48407952090447	9.39783382156622	9.58920042201531
ENSSMAG00000006880	6.9084243948035	6.80521901346864	6.530245001746	6.75079937866727	6.84704786209029	6.77376727491327	7.29645451948633	7.1936207600967	7.41856961502544
ENSSMAG00000006883	9.2088199645573	8.81140517276	8.7133646835707	9.97997245733817	9.8453587992635	9.93589949873744	11.2315592310294	11.3744692005853	11.6007998669344
ENSSMAG00000006998	6.80580842954221	7.04287164821218	6.88276488537939	6.87099995269079	6.91046409455452	6.965614390928	7.08542150004139	7.36006427054141	7.30408801047672
ENSSMAG00000007000	8.72802499910625	8.83876925621584	8.73266245134801	9.8282186232897	9.65565858900785	9.62976715091164	10.6100484013651	10.9354252319393	11.0676251293611
ENSSMAG00000007004	6.41700878656381	6.53283607985276	6.75335142571614	6.69307347183314	6.74915337837961	6.71980262051421	7.23189450624663	7.29970646544619	7.330783939708
ENSSMAG00000007078	7.94586654714332	7.70429471071046	7.59940553044514	7.64319316346808	7.71233976588588	7.50949214001136	8.26113372313408	8.4278747212359	8.21394032180928
ENSSMAG00000007086	6.82789613535352	6.67698104607149	6.60912173717264	7.18994632574469	7.21368352738327	7.11307732621529	7.92346796405077	7.67701568424357	7.40651830792574
ENSSMAG00000007115	6.25799840373627	6.41683582674819	6.25799840373627	6.58741585054558	6.62486490584592	6.42188067449451	7.0000461803158	6.7872681807319	6.88675232847354
ENSSMAG00000007140	6.92695487077784	6.9262392493192	6.67304647381221	7.60875599150813	7.48436612303169	7.46080768124915	8.3894222605416	8.53366403443268	8.37481080406291
ENSSMAG00000007220	6.88931279860895	6.82728354842947	6.86321631715119	7.3624694880677	7.03744663917969	7.1702795148916	7.60236386873066	7.44918765567003	7.72613700793485
ENSSMAG00000007442	7.22073730773834	7.88874301851018	7.72788411514944	9.53190548678324	9.25548715022305	8.9487965855178	10.2270926698099	9.92638848528506	10.1207591255699
ENSSMAG00000007524	7.13042494079536	7.19495114438724	7.23481244135404	9.20201608530273	8.8318390627228	8.91587546117094	10.0975773850025	10.5589146284349	10.3102508113787
ENSSMAG00000007525	7.58814948529927	7.39606160960931	7.46222037033337	7.79337915212106	7.78123766836285	7.59164239085787	8.38471672380897	8.44610832225772	8.47513634007981
ENSSMAG00000007614	8.42848563122316	8.00867434827151	7.90568290848193	8.44569443640649	8.3907514444935	8.2570987407994	8.9486568633093	9.18893732211787	9.24531698612135
ENSSMAG00000007651	7.02820218590907	6.94421723909387	6.92002960708248	6.97025225085677	6.84704786209029	6.88803455074379	7.35664052786145	7.29970646544619	7.61370990229291
ENSSMAG00000007667	7.24482646147073	7.21972623867626	7.12150070139988	7.55489652233293	7.38100167154835	7.56497845849286	7.97687543674545	8.07628638383445	7.966113454682
ENSSMAG00000007745	6.9961237591272	7.07288301243596	6.90168462498041	7.59110888545592	7.43406079045434	7.50949214001136	7.80120528742123	8.0456328176857	8.27736378348171
ENSSMAG00000007794	10.4747296288853	10.3034482299937	9.93780327777922	10.3350268800252	10.567493581743	10.2324784665501	11.6861525289456	11.5391647059024	11.2922782506539
ENSSMAG00000007857	8.36118817494294	8.05348262072551	8.04925825944889	8.62463641577868	8.60661850455602	8.52149377594745	9.75395576295527	9.91546891309255	9.54998061394247
ENSSMAG00000007940	6.67743455420921	6.82728354842947	6.82196835183333	7.10355605814367	7.10078308559742	6.98362358196266	7.58401865680322	7.51105203468737	7.59377257672766
ENSSMAG00000007951	6.41700878656381	6.25799840373627	6.25799840373627	6.69307347183314	6.58630971957736	6.74755736499825	6.85852800572444	7.07171643915546	7.26248246477015
ENSSMAG00000008091	9.4634227011803	9.3341564690595	9.01178407046916	9.27496692998705	9.34111045637606	9.11046566961438	10.0671299098699	10.4040301780004	10.1658869958919
ENSSMAG00000008108	6.61284131644747	6.57519444824038	6.70148694188209	7.71688089345179	7.13055254347059	7.44064286738642	7.99630367220719	8.01418867242468	8.18402605064119
ENSSMAG00000008189	8.20532103263506	8.10200263423677	7.7135317850068	8.08627588118867	8.17510583874069	8.02863451192912	8.61342619446463	8.94308848252618	8.85134502595016
ENSSMAG00000008209	7.69079005759808	8.13846395448236	8.18741016984516	9.18443131083637	8.34949363615373	9.26470479998845	9.72934435345479	9.8838008434489	9.73410297171371
ENSSMAG00000008272	6.7061711022126	6.80521901346864	6.60912173717264	6.95161763573214	6.94932233858271	7.08280756108853	7.36821757244607	7.221404992018	7.36941914112202
ENSSMAG00000008366	7.13042494079536	7.28999510075661	7.09395983266556	8.36484404180016	8.4263568964504	8.10394138180864	9.13651094628677	9.4789509269535	9.61264343386457
ENSSMAG00000008372	6.41700878656381	6.25799840373627	6.25799840373627	7.53630409463898	7.21368352738327	7.15636211855916	8.27660744824316	8.24052153396545	8.29966595492993
ENSSMAG00000008412	7.67562174274582	7.81716243943975	8.02740586082961	8.10348445814942	7.99115956107999	8.16960020650097	8.72004920489492	8.86586370772897	8.88022624223375
ENSSMAG00000008444	6.53313475215966	6.61245688729627	6.530245001746	7.32821894552538	6.72130973060055	7.1702795148916	12.1100118164233	12.857563105882	12.8614698632522
ENSSMAG00000008457	8.24374594399481	7.88874301851018	7.7560446594734	8.06295011154703	7.97240227132513	7.99224241941326	8.589431581986	8.80494165886644	8.65965598985887
ENSSMAG00000008466	6.73312100954842	6.70568700083269	6.530245001746	8.18077805401344	7.65561576347621	7.66782424190663	8.90780854732457	8.91143834977754	9.25625041294924
ENSSMAG00000008515	7.10261524264098	7.01154559728499	7.05065281210609	7.39550241447194	7.17318561084429	7.3774920706986	7.83852381313715	7.8794590088033	7.92191436362339
ENSSMAG00000008530	9.86747184833147	9.53216631249253	9.07539159324003	9.6691044001424	9.55518444084811	9.51432744770955	10.4777378618974	10.5347420488995	10.7071849911462
ENSSMAG00000008536	8.82587039754316	8.73886514653164	8.47270093193814	8.82901088770588	9.08026453031855	8.87903692592875	10.1735724587363	10.3274748781699	10.3333820615988
ENSSMAG00000008594	7.92151534240828	7.76917077288582	7.55847342582837	8.29827679152156	8.06340650159658	8.14266206037277	9.19214102939549	9.29485047451383	9.09478377187377
ENSSMAG00000008626	9.19955898266374	9.04258165287482	8.99343643975784	9.12503778191335	9.31848017407956	9.13394316865404	10.0601185610899	10.0384180427387	10.0587973432503
ENSSMAG00000008649	7.90914907805415	8.06986995989682	7.92385218871459	7.94559388115118	8.00962893115642	7.93550016530135	8.81204079870599	8.70065504376375	8.35907243337396
ENSSMAG00000008660	7.94586654714332	7.81042917175463	7.57503941235147	9.20201608530273	9.09104812464834	8.88833984481781	10.5099246585995	10.4639552049287	10.8349377475602
ENSSMAG00000008723	6.57553880755763	6.41683582674819	6.67304647381221	6.6610160465888	6.72130973060055	6.58523723609389	7.01796340705834	7.07171643915546	6.99565859904783
ENSSMAG00000008730	9.49952232757737	9.09603573439181	9.22159858815619	10.1481642201099	10.0608030314301	9.95337275217567	10.922109677687	11.1232064360857	11.1722940119181
ENSSMAG00000008736	7.95785746492866	7.61941055385594	7.66931572363784	8.36020145280808	8.4652866123085	8.45065108592157	9.61105513056409	9.81323087045129	9.89878809559946
ENSSMAG00000008807	7.96972905447768	7.81716243943975	7.72073120837699	7.71688089345179	7.87390271189401	7.84143393386746	8.37525418901929	8.34251001343252	8.55022110277794
ENSSMAG00000008822	10.2229711686293	9.81624796147866	9.67330025369444	10.2660129679206	10.4092156951962	10.2827701443562	11.418406450648	11.5587375673749	11.6987673465706
ENSSMAG00000008849	8.7762507346761	9.03998400921564	8.72304802213925	9.23896759887022	9.14632717192192	9.02361594636404	10.0187593986244	10.0961356656126	9.73797781042284
ENSSMAG00000008850	8.20043470356323	8.0368724525345	8.34651326532548	8.84849654100302	8.41754626580075	8.4549256234416	8.89499120254946	10.1700722017305	10.2946197986202
ENSSMAG00000008884	6.25799840373627	6.25799840373627	6.530245001746	7.02322808784096	6.54247715422449	6.77376727491327	7.70627337443265	7.77497536064234	7.92191436362339
ENSSMAG00000008943	9.02663315437162	9.22245028870903	8.95599191139136	9.86145601147199	9.84063636761647	9.86532161460398	10.9073924742278	11.1041953810636	10.9638096642738
ENSSMAG00000009098	7.36665343196304	7.25557510339738	7.83004392689833	7.30464855916243	7.82493711364751	7.65135706821388	8.33669723539185	8.1582698656698	8.29966595492993
ENSSMAG00000009120	6.7061711022126	6.48251528064727	6.70148694188209	7.40626151750673	7.27712915536925	7.30977667137621	7.91661983449302	8.14115216847877	8.14091048355813
ENSSMAG00000009128	11.9123671252226	12.1729134011296	11.8276469609648	13.0512108095004	12.9142543722331	12.4162161669562	13.8800095746612	14.0199029867674	13.7521971684998
ENSSMAG00000009140	6.67743455420921	6.78218060851724	6.84297570356964	7.08817568448743	6.72130973060055	7.00116127226893	7.4348462453848	7.221404992018	7.2765706274671
ENSSMAG00000009146	6.53313475215966	6.57519444824038	6.25799840373627	6.97025225085677	6.82423667225279	6.86698800763862	7.92346796405077	8.05182531196521	8.10272783606359
ENSSMAG00000009163	8.05522064926585	8.00295505754683	7.72073120837699	8.68417528808124	8.69194811002012	8.2914441610298	9.69706079027022	9.36818532841073	9.57190357810451
ENSSMAG00000009171	13.5542941587951	13.2567809154561	12.5640103122471	13.826909343431	13.8444584166955	13.6587061762462	14.8221537604145	15.1070303289461	15.0615120120263
ENSSMAG00000009182	7.98731860462812	7.80365597686187	8.13801819754296	8.61317233338468	8.45673493762707	8.1588945561683	9.21276260235308	9.26043020127954	9.4539956114748
ENSSMAG00000009186	8.41612943929169	8.51747892761234	8.3422314308217	8.58211147461942	8.67020578158065	8.50105008897435	9.44776456776786	9.74604839493564	9.33048218379423
ENSSMAG00000009199	14.322914823761	14.0123078809629	13.3216425554562	14.646539613094	14.6189890492258	14.4707277967269	15.6022246026674	15.9232266982921	15.9191102241591
ENSSMAG00000009203	6.25799840373627	6.41683582674819	6.25799840373627	6.80223023640312	7.06979658587075	6.88803455074379	7.27120180790574	7.33639856436012	7.14042468220107
ENSSMAG00000009244	7.34569023440308	7.35508987785022	7.28062744583613	7.96490184066367	7.94692630725581	7.86223904047994	8.51046117391808	8.59976349470159	8.5364635714457
ENSSMAG00000009253	9.0883796145273	9.29357504308541	9.54058209080622	9.43595435969747	9.41543418369222	9.51432744770955	11.0636460499702	10.8060414104869	10.7516783558519
ENSSMAG00000009301	7.93982546375026	7.96214029815997	8.02188082859007	8.26865665002044	8.09798740892598	8.12621521568766	8.79482760171772	8.78049374244131	9.43494795874854
ENSSMAG00000009319	7.69079005759808	7.68934655816203	7.49829351062033	8.29338748486627	8.35877626436559	8.02264464680043	11.9230589656834	11.878412179884	12.3988210849821
ENSSMAG00000009380	6.78274575999113	6.80521901346864	6.77727713797203	7.39550241447194	7.81055589143089	7.24917107678744	9.00030643818199	9.12733810735086	8.82183975835396
ENSSMAG00000009445	8.44072610299077	8.52129608070445	8.112568275552	9.20948506451522	9.33886378821876	9.18224225991246	10.2056703477253	9.9976159152163	10.4054732413991
ENSSMAG00000009464	7.65246483172767	7.42566719499263	7.4151844152627	7.74038445130811	7.68838926073938	7.76174546816662	8.36572211821509	8.61976468097114	8.50379563043837
ENSSMAG00000009479	6.64651481920929	6.70568700083269	6.70148694188209	7.33977830480261	6.94932233858271	7.09809385635311	7.56534613331666	7.79818144011064	7.83630121131296
ENSSMAG00000009487	6.9084243948035	6.70568700083269	6.64244624854197	7.05642856914885	6.84704786209029	7.11307732621529	7.51713237022428	7.47024025473017	7.2765706274671
ENSSMAG00000009542	6.73312100954842	6.80521901346864	6.64244624854197	7.49807079098775	7.34767305208498	7.29798375173086	8.34158022919943	8.20826218543648	8.71321646379032
ENSSMAG00000009603	7.19593793702868	6.9262392493192	6.84297570356964	7.38461987845766	7.13055254347059	7.14219760268075	7.60236386873066	7.5880673204439	8.00173654134778
ENSSMAG00000009623	9.76861002224627	9.69441872344804	9.62034838156722	10.0570278307194	10.0540314942313	10.071368621422	10.8727209160545	11.0448952541763	11.1551294709247
ENSSMAG00000009636	9.80687075124762	9.83705062777632	9.56884013149368	9.72701662748794	9.85163109234015	9.53391006072137	10.9676203931462	11.0356064415931	11.1113006922415
ENSSMAG00000009652	7.0437066432983	6.90772793234875	6.90168462498041	6.91263481942231	6.84704786209029	6.98362358196266	7.32101017790729	7.6245405033143	7.48789872725044
ENSSMAG00000009677	8.37834200376632	8.13846395448236	8.20663488750009	8.10916774466973	8.4610177386295	8.28172507393404	9.2679499940889	9.62264476560953	9.26979805870238
ENSSMAG00000009680	8.97298307481472	8.69607726519132	8.4649173491732	8.85171727155012	9.07484111290262	8.65274388665163	9.7849849758391	9.7282978034336	9.89359492005226
ENSSMAG00000009682	6.53313475215966	6.57519444824038	6.41533539213879	6.89218086690159	6.54247715422449	6.65835632192806	7.06913506584255	7.00241756241054	7.08940123375482
ENSSMAG00000009785	7.38715542456814	7.42566719499263	7.5416377944668	7.63468746740438	7.92745494264789	7.89610760212697	8.62918651579676	8.62768211464962	8.45567733074811
ENSSMAG00000009791	9.0423299527174	8.73886514653164	8.37191069175908	8.92377533270941	8.76880063493368	8.75194592783782	9.46497058118961	9.79460131143895	9.69276533638294
ENSSMAG00000009863	6.9961237591272	6.78218060851724	6.97205362401275	6.97025225085677	6.89007580628521	7.03494966944469	7.4021146368816	7.20762876163875	7.14042468220107
ENSSMAG00000009877	9.80988757865681	9.59652210065308	8.98814912200261	11.7853472598308	11.6645029527585	11.5322188762115	13.3466967774171	13.5634811355768	13.6336676568733
ENSSMAG00000009917	7.22073730773834	6.97873230707548	6.88276488537939	7.20348355825177	7.18690789247936	7.15636211855916	7.48706724498176	7.42767200736611	7.86028126872896
ENSSMAG00000009932	7.95187709566187	7.94421292638575	7.57503941235147	7.75578243426105	7.89427224418286	7.62617399865588	8.42646651798365	8.37637741871758	8.40062454781992
ENSSMAG00000009964	6.41700878656381	6.41683582674819	6.530245001746	6.6610160465888	6.54247715422449	6.71980262051421	7.08542150004139	7.13504314382636	7.30408801047672
ENSSMAG00000009978	8.84402133469945	9.23832100070155	9.15276886385534	9.20948506451522	9.08836007797736	9.30646856506676	10.0879597671487	10.2699997073033	10.0432679778674
ENSSMAG00000010067	6.57553880755763	6.61245688729627	6.530245001746	7.46841055245382	7.26480828186885	7.1702795148916	9.34219544686818	9.36125359050205	9.17208327294519
ENSSMAG00000010101	6.96245510026722	7.02738290413414	6.97205362401275	7.38461987845766	7.55994079459553	7.47073702384441	8.91734353443223	8.98013119983652	8.97343797393537
ENSSMAG00000010107	6.53313475215966	6.67698104607149	6.530245001746	6.89218086690159	6.86896310159757	6.90835914440024	7.08542150004139	7.20762876163875	7.20369841231478
ENSSMAG00000010124	6.48275951333003	6.64609432661934	6.48039651704144	6.75079937866727	6.72130973060055	6.74755736499825	7.27120180790574	7.3944708605876	7.20369841231478
ENSSMAG00000010149	9.74199143823378	9.86190878072838	9.49526487933703	10.6110002071852	10.8966372753261	10.6569288919806	11.5622000274814	11.7309630606298	11.8423215100871
ENSSMAG00000010191	9.49388346623448	9.49510415071981	8.69706977030129	8.93592946093977	9.03627058429919	8.96057505914641	10.5099246585995	10.7720057801761	10.8852789237757
ENSSMAG00000010254	7.38715542456814	7.28999510075661	7.40549617799473	8.41929755100533	8.09229100691272	8.17491889390703	8.9486568633093	8.7698798498752	9.05760158658565
ENSSMAG00000010291	7.07374832590099	7.04287164821218	6.98851091708071	7.16218028516609	6.96789768143027	6.98362358196266	7.29645451948633	7.33639856436012	7.48789872725044
ENSSMAG00000010345	6.41700878656381	6.25799840373627	6.41533539213879	6.91263481942231	6.4903994626352	6.4896386649095	7.67273414339686	7.94198302281265	7.90680707723848
ENSSMAG00000010380	6.53313475215966	6.53283607985276	6.48039651704144	6.6610160465888	6.65966565922195	6.74755736499825	7.48706724498176	7.8794590088033	7.74380269682896
ENSSMAG00000010403	6.84911837038312	6.9262392493192	6.90168462498041	7.18994632574469	6.98596262176181	6.90835914440024	7.4021146368816	7.41673225318582	7.55272254028944
ENSSMAG00000010448	6.48275951333003	6.41683582674819	6.25799840373627	6.54343663761195	6.4903994626352	6.42188067449451	6.81101017473047	6.70155564931686	6.81044522203227
ENSSMAG00000010475	6.48275951333003	6.48251528064727	6.64244624854197	6.91263481942231	6.58630971957736	6.6902052104267	7.17646818441967	7.33639856436012	7.48789872725044
ENSSMAG00000010508	7.07374832590099	6.94421723909387	6.88276488537939	7.28044040663562	7.21368352738327	7.29798375173086	7.6979843640098	7.73520360746488	7.86028126872896
ENSSMAG00000010607	7.52844596639021	7.38598502199235	7.18638637212145	8.01491868024899	8.20675351723241	8.21667686230933	9.22041778401025	9.14367221250843	9.50280419511615
ENSSMAG00000010672	6.25799840373627	6.25799840373627	6.530245001746	6.72286405909868	6.4903994626352	6.4896386649095	7.45606842905678	7.40566646580245	7.18833602581919
ENSSMAG00000010727	6.48275951333003	6.53283607985276	6.60912173717264	8.53003853987395	7.74348675117352	8.29627616725833	9.27040747684404	9.60521822083022	10.5647849835639
ENSSMAG00000010742	8.58301824581276	8.2882905220586	8.26717013689517	8.67321094445623	8.54788263148625	8.54561634955036	9.31629822142033	9.43128440675029	9.3560687274641
ENSSMAG00000010881	7.05888253532374	6.78218060851724	7.0045757857284	7.20348355825177	7.08545045999475	7.01826025903216	7.55588252839736	7.54061265923453	7.30408801047672
ENSSMAG00000010900	6.48275951333003	6.25799840373627	6.48039651704144	6.42297526377294	6.25799840373627	6.25799840373627	6.81101017473047	6.7872681807319	6.72104759955717
ENSSMAG00000010980	13.545000085732	13.2641537804633	12.6512058195279	13.6289101928334	13.6449501000263	13.5521886092131	14.6299171892517	14.8085498235895	14.8060438388218
ENSSMAG00000010995	9.13538374098344	8.59180944997062	8.70034454175197	9.3054342853848	9.17695567460025	9.08122106936262	10.523210361328	10.4861909423271	10.6346528997522
ENSSMAG00000011006	8.96199787223896	9.1901569974452	8.94783383845873	9.4999687529729	9.38530486971087	9.37342306815238	10.4067061848022	10.6507926465742	10.5407189982286
ENSSMAG00000011033	6.9084243948035	7.15632770862623	6.84297570356964	7.35119363078858	7.239628616449	7.1702795148916	7.74681105033812	7.8794590088033	7.59377257672766
ENSSMAG00000011036	8.39947032591683	8.1435864073785	8.2208634695423	8.26865665002044	8.24775245030166	8.10954752518838	9.29715876214154	9.17047659934181	9.2938580956153
ENSSMAG00000011076	6.86956542439514	6.86890931446135	6.93784651207796	7.32821894552538	7.34767305208498	7.03494966944469	8.22427911464746	8.29761740390307	8.30518134241334
ENSSMAG00000011189	6.96245510026722	7.02738290413414	6.86321631715119	7.51736764407764	7.60450537675706	7.48056775249231	8.12424392533837	8.24052153396545	8.14091048355813
ENSSMAG00000011254	10.220713306472	10.2224602137071	9.87014738983435	11.1771682315942	11.1466513796145	10.8780550934086	11.9172781379645	11.8579020876919	12.4690242837133
ENSSMAG00000011256	6.61284131644747	6.78218060851724	6.64244624854197	6.6610160465888	6.62486490584592	6.79865732314125	7.13227226812654	7.08805198145191	7.2481619791329
ENSSMAG00000011262	9.06554616351538	9.01638291219433	8.42930813581719	8.73419492339186	8.84153102941255	8.93989605014556	9.7815705610416	9.90604220175232	9.73021752741911
ENSSMAG00000011348	13.535419589435	12.9806393204641	12.8509069207114	14.6955725744127	14.5179052048029	14.5237642453783	16.1543644535729	16.402138331154	16.5881982579218
ENSSMAG00000011370	6.7061711022126	6.64609432661934	6.530245001746	7.30464855916243	7.22675560988149	7.24917107678744	7.94377773026812	7.8936434058197	7.90680707723848
ENSSMAG00000011384	7.33502709030945	7.40603231656924	7.3657223169211	8.85171727155012	8.68834868960037	8.85391531524321	9.91213123544856	10.0864450971576	10.3076574611813
ENSSMAG00000011397	7.36665343196304	7.20743084874693	7.25802306890081	7.95206468576386	7.93398098138479	7.63463430416887	8.71270715441197	8.73753032924512	8.55931418509727
ENSSMAG00000011461	6.96245510026722	6.9262392493192	7.0356254549086	7.3624694880677	7.18690789247936	7.32141672733288	7.84584423122961	7.95543947268846	8.06332692434733
ENSSMAG00000011463	8.59029120190336	8.16888783398155	8.21613839588967	9.21691427443184	9.10706793855977	9.17723633199271	10.3002365891675	10.5080872654967	10.6408391224476
ENSSMAG00000011491	7.64463421575949	7.49142983428512	7.55847342582837	7.56406851106831	7.60450537675706	7.61764602243993	8.34158022919943	8.43245700119071	8.39036049231924
ENSSMAG00000011503	6.86956542439514	7.15632770862623	6.86321631715119	7.02322808784096	6.89007580628521	7.09809385635311	7.32101017790729	7.47024025473017	7.56313796509031
ENSSMAG00000011505	6.53313475215966	6.53283607985276	6.57220697399645	6.87099995269079	7.21368352738327	7.08280756108853	7.29645451948633	7.33639856436012	7.56313796509031
ENSSMAG00000011595	7.51072997353883	7.55313271391098	7.25802306890081	7.63468746740438	7.57799529337025	7.55593642489723	8.13001656271564	8.39062542449888	8.15338174069981
ENSSMAG00000011645	8.61899295376371	8.59901905692796	7.99952508558485	9.07944702094404	9.09640864014316	8.96934322160896	10.1460420840022	10.185707965619	10.2614966409986
ENSSMAG00000011753	10.7400686667165	10.5590804432462	10.1527102609017	10.5581608423052	10.6049401878055	10.4638995381067	11.5397946610254	11.6125522234997	11.5955102534982
ENSSMAG00000011759	7.66023897390259	7.54454323344746	7.52452131680719	7.83691262990099	7.64726503103316	7.66782424190663	8.55260952771333	8.51661166807133	8.68464122602748
ENSSMAG00000011813	7.07374832590099	7.11573736941877	7.25802306890081	7.74038445130811	7.64726503103316	7.67596491756561	8.21892560717423	8.31275644548129	8.7091711737052
ENSSMAG00000011824	6.61284131644747	6.41683582674819	6.57220697399645	6.82612833978339	6.42241950772529	6.62366774594028	7.01796340705834	7.00241756241054	7.12378941276245
ENSSMAG00000011825	6.86956542439514	6.9262392493192	7.09395983266556	7.6765600175383	7.26480828186885	7.4200515698573	7.95712716492951	8.07021674981021	8.17795686024648
ENSSMAG00000011835	6.82789613535352	6.86890931446135	6.86321631715119	7.58217299681754	7.52285565945686	7.45077718109827	8.15848472629452	8.31275644548129	8.27736378348171
ENSSMAG00000011862	6.94495141403462	6.80521901346864	6.60912173717264	7.37361020250128	7.239628616449	7.28603260329122	7.89583330530286	8.21910696871258	7.8915032423356
ENSSMAG00000011877	7.15727639418982	7.74080229392437	6.75335142571614	8.55833121719517	8.92579897919511	8.24209106318806	10.4491033986194	10.2651043280599	10.8999579944433
ENSSMAG00000011900	9.8890136796196	9.94496232671461	9.92425446829533	9.95821438163972	9.92333208694174	9.94028793448515	10.6910277663214	11.5264766871163	10.7715413774059
ENSSMAG00000011983	7.93982546375026	7.71904248983585	7.43427283594693	9.53190548678324	9.45945202073475	9.19220049079767	10.5109510146886	11.0959702784955	10.8809328781942
ENSSMAG00000012004	9.68227142371601	9.35089816399448	8.9396270739683	9.41037193287162	9.64121608551154	9.32237956397436	10.8339188247097	11.1545639496568	10.8956561532352
ENSSMAG00000012010	6.82789613535352	6.96170293166924	6.67304647381221	7.33977830480261	7.02070603380743	7.23652640333085	7.57472421215457	7.68551941348878	7.86816556418643
ENSSMAG00000012025	8.782553142254	9.01108301648928	8.37609559423386	9.53781402214876	9.55711143537951	9.26705799442215	10.3978521678307	10.1844114944618	10.3573998545572
ENSSMAG00000012063	7.24482646147073	7.37579961500756	7.22296593227941	7.71688089345179	7.54156576794454	7.65135706821388	8.39878254806732	8.31275644548129	8.08318516416714
ENSSMAG00000012072	8.60830195276093	8.4786878131154	8.04383181149345	9.3397849426676	9.29547855572366	9.0919269372996	10.1890693631474	9.80986178420256	10.3037586097973
ENSSMAG00000012094	7.46502475757283	7.30117592984799	7.4151844152627	7.8788603733173	7.78863847506307	7.53761107578722	8.84248669420956	8.97096355227067	9.11300757623151
ENSSMAG00000012120	8.39947032591683	8.44277036571712	8.39682013299221	8.99223855241451	9.00233161734363	9.03199356837225	9.62257386032008	10.0583898929108	9.99563966461965
ENSSMAG00000012121	8.00465448407844	8.02567174703211	7.43427283594693	9.60122794737993	9.45531862626849	9.38211382148651	10.3945177611678	10.6703328521646	10.4390195376395
ENSSMAG00000012131	9.11578610125427	9.12812264914649	8.70034454175197	9.8520385723826	9.52792684801913	9.73481372345873	10.5262589017397	10.4051423819885	11.4501008487703
ENSSMAG00000012197	8.87961500793572	8.5059608736286	8.57351950523481	8.67321094445623	8.8318390627228	8.50105008897435	9.88537161033597	9.80309956722622	9.63570447473837
ENSSMAG00000012227	7.93375348289221	7.82385633368243	7.63104224746455	8.27860649401603	8.03382403630246	8.16425883345999	8.80173903868197	9.14907455348555	9.13693984691808
ENSSMAG00000012237	6.53313475215966	6.61245688729627	6.41533539213879	7.40626151750673	6.98596262176181	6.965614390928	7.76262201756849	8.03940871429826	8.06332692434733
ENSSMAG00000012274	6.57553880755763	6.70568700083269	6.48039651704144	6.82612833978339	6.80041625348355	6.90835914440024	8.54845450675642	9.15445599704766	8.64273719035518
ENSSMAG00000012306	8.28562832550581	8.3974891925013	7.76297539238469	8.19673694975366	8.19629251098189	8.31066385636836	8.84248669420956	9.10247116677212	8.99332080672663
ENSSMAG00000012321	7.90291691314446	7.87605250271929	7.49829351062033	8.65101025847737	8.56380076807374	8.442059960352	9.67696403962152	9.77745082962399	9.94970451119713
ENSSMAG00000012341	6.9084243948035	6.70568700083269	6.64244624854197	6.93242815810436	6.91046409455452	6.71980262051421	7.33304187806992	7.24830120182239	7.07160063893467
ENSSMAG00000012347	6.25799840373627	6.25799840373627	6.41533539213879	6.25799840373627	6.25799840373627	6.25799840373627	7.19067675074039	7.03791054683384	6.91009799337122
ENSSMAG00000012363	7.72051140819249	7.47308380630157	7.12150070139988	8.52184271243388	7.96608404999699	8.17491889390703	10.6506434172562	10.7041270395234	11.0043227021324
ENSSMAG00000012374	6.25799840373627	6.25799840373627	6.25799840373627	6.54343663761195	6.42241950772529	6.42188067449451	8.37999407890383	8.22985950750641	7.8837757297858
ENSSMAG00000012379	6.25799840373627	6.25799840373627	6.530245001746	8.02710552725594	7.40258054538968	7.63463430416887	12.6546966411573	12.8543194666235	12.6031068568198
ENSSMAG00000012396	7.01234876656428	7.01154559728499	6.84297570356964	9.43806538759531	9.07755547446017	8.95763988125193	11.2197014704016	11.6062960458527	11.3963515140602
ENSSMAG00000012420	6.41700878656381	6.53283607985276	6.530245001746	6.54343663761195	6.62486490584592	6.62366774594028	6.88085772196555	6.92527451301642	6.88675232847354
ENSSMAG00000012445	16.0119320508478	15.6581619015289	15.1262633518351	15.9965911678979	15.9966273817261	15.9405988935855	16.8768694414515	17.0846379590082	17.1325633660847
ENSSMAG00000012481	11.3897294580834	11.1440839624001	10.3727000707971	12.0509912805654	12.0795802434546	12.0510595753893	13.5346962415248	13.6179287594875	13.7150193292809
ENSSMAG00000012569	6.9084243948035	6.84848358544784	6.88276488537939	8.70225308938173	8.41311854816281	8.25211584101246	8.90461542968561	9.26043020127954	9.34333377486076
ENSSMAG00000012587	10.2891020423322	9.86190878072838	9.39210538042162	11.8881135716517	11.6213823593299	11.6769750586952	13.2261317436801	13.2780766362179	13.5464941515794
ENSSMAG00000012593	12.8738836516274	12.4783008541193	11.8767312611019	12.9262269268347	12.9480792571213	12.8348421080292	13.7609473187703	13.9136782524403	14.0797664514291
ENSSMAG00000012617	6.61284131644747	6.70568700083269	6.530245001746	6.87099995269079	6.96789768143027	6.88803455074379	8.15284286238468	8.19181812840072	8.13462771679177
ENSSMAG00000012655	8.16568814780012	8.15882867474147	7.74907082190252	8.14273077764744	7.95334648790294	7.8344147943096	9.15796630243413	8.92418608637536	9.25079438900599
ENSSMAG00000012680	8.51953682454938	8.54771236125693	8.48429059355813	8.95991992123309	8.9498040440384	8.88214492918154	9.72934435345479	9.92171891203676	9.65224336793687
ENSSMAG00000012698	6.73312100954842	6.96170293166924	6.84297570356964	7.6765600175383	7.55994079459553	7.49994301948169	7.93027664176323	8.31275644548129	8.57731581621838
ENSSMAG00000012765	7.89665151751639	7.78998752463503	7.43427283594693	7.96490184066367	7.96608404999699	7.82024668893708	8.5691008399982	8.77342704494064	8.96002150384524
ENSSMAG00000013028	6.61284131644747	6.82728354842947	6.75335142571614	6.89218086690159	6.89007580628521	6.79865732314125	7.0354312822234	7.23495939159097	7.2765706274671
ENSSMAG00000013033	7.492697858345	7.3339059068023	7.39570856849552	7.90600930860462	7.87390271189401	7.65135706821388	8.39878254806732	8.56298770003342	8.42593639529636
ENSSMAG00000013034	7.20842988647726	7.24379193923757	6.97205362401275	7.47839580098999	7.39185260202907	7.4200515698573	7.85311855175108	7.79818144011064	8.06332692434733
ENSSMAG00000013184	6.64651481920929	6.73260830195082	6.77727713797203	7.3624694880677	7.08545045999475	7.26163250345281	8.21892560717423	8.25109472807223	8.40572638219804
ENSSMAG00000013198	8.21018849917079	7.90129738469937	8.02740586082961	8.49275034332111	8.65551309166629	8.42470667017877	9.21531899768692	9.41354312254176	9.11300757623151
ENSSMAG00000013208	7.19593793702868	7.30117592984799	7.29171496847663	7.40626151750673	7.40258054538968	7.30977667137621	7.78592943370451	7.92150795537634	7.8200327885403
ENSSMAG00000013234	6.9084243948035	6.96170293166924	6.530245001746	7.73260505639756	7.63884896112764	7.65135706821388	8.38471672380897	8.49061330075639	8.62990650193649
ENSSMAG00000013243	7.20842988647726	7.10172095941441	7.12150070139988	7.93254559857708	7.81776908188171	7.93550016530135	8.51899889593834	8.78752385320244	8.72127085943992
ENSSMAG00000013278	6.9084243948035	6.88863615311063	6.75335142571614	7.38461987845766	7.30126528390651	6.98362358196266	7.7935930399281	7.80581260612734	7.72613700793485
ENSSMAG00000013315	7.13042494079536	7.36550230981764	6.92002960708248	7.52687986595262	7.65561576347621	7.54681455670872	9.69160804275837	9.69577631299331	9.69476134900241
ENSSMAG00000013345	11.781124239881	11.6683224184386	11.3021779921076	12.3722175206104	12.3327206347113	12.2226574380412	13.3664827910115	13.5464992604571	13.6654243457399
ENSSMAG00000013423	7.78461400354354	7.61941055385594	7.55847342582837	7.95850052738428	7.84617681705601	7.84143393386746	8.48013655546787	8.49061330075639	8.5364635714457
ENSSMAG00000013446	9.70516480308732	9.1901569974452	9.17840284828085	10.3528825048224	10.360744652603	10.2277090718462	11.6605400616591	11.8796096158762	11.9785637628211
ENSSMAG00000013448	9.69376430563706	9.94222481376217	9.71017343838546	10.5270699666085	10.4406424999418	10.3033089795396	11.2153080855938	11.5356233090355	11.6212457975855
ENSSMAG00000013491	8.54604498541334	8.63799111785183	8.3592742850916	9.69043798820208	9.3896487894547	9.24095244171176	10.5751563132629	10.7874216291741	10.734431617353
ENSSMAG00000013649	6.96245510026722	6.94421723909387	6.92002960708248	6.89218086690159	7.06979658587075	6.965614390928	7.20464366894348	7.37167406613136	7.2481619791329
ENSSMAG00000013673	8.97024497985064	8.99506012284512	8.35078095116416	12.2484326605777	12.1995372823151	12.0446573647102	14.1650217858391	14.4002085929203	14.4117641839227
ENSSMAG00000013677	6.53313475215966	6.57519444824038	6.60912173717264	6.97025225085677	6.84704786209029	6.9280276872927	7.17646818441967	7.57874811228831	7.8837757297858
ENSSMAG00000013719	9.57263109936215	9.28923413165712	8.82821218608804	10.11056617223	10.1923678606169	10.1629660497487	11.3587775165076	11.499202763387	11.3499755572344
ENSSMAG00000013722	8.60830195276093	8.70607245382284	8.15304182183168	8.15372014122985	8.24269954080637	7.88941199462481	8.90461542968561	9.3635679736015	9.52321597801236
ENSSMAG00000013728	7.83207354156553	7.54454323344746	7.6842538929853	10.935508589127	10.575061456354	10.6165242897957	13.4973537721231	13.6085746324755	13.5783313891855
ENSSMAG00000013767	7.0437066432983	6.96170293166924	6.80010493777081	7.11863146663224	7.05380234993195	7.23652640333085	7.24519754181786	7.85785358062141	7.43047174733356
ENSSMAG00000013840	6.84911837038312	6.78218060851724	6.88276488537939	6.98837465774036	7.28927946750268	6.965614390928	8.02173029563868	8.21910696871258	7.8837757297858
ENSSMAG00000013876	8.35686398462756	7.97394402400652	7.89341228697539	8.11482503595783	8.02178683658254	7.99224241941326	8.68293265843638	8.95864429930632	8.91549132522203
ENSSMAG00000013913	6.7061711022126	6.75803351579415	6.93784651207796	7.28044040663562	7.21368352738327	7.27391753542727	7.56534613331666	7.84322316923025	7.8837757297858
ENSSMAG00000013930	7.05888253532374	6.97873230707548	6.86321631715119	7.39550241447194	7.38100167154835	7.36654558977999	8.22961006745862	8.26679151103561	8.82927613557535
ENSSMAG00000013937	9.09340304390867	9.06062987121791	8.98549783974498	9.63465541530887	9.38094748173675	9.31558266907389	11.5175450508476	11.6509328291701	11.6962987831546
ENSSMAG00000013963	7.70575103568712	7.97394402400652	7.790279700753	9.32842797142622	9.17695567460025	9.00953934559266	11.4101945550678	11.1987563204458	11.4956826459847
ENSSMAG00000014040	6.53313475215966	6.48251528064727	6.530245001746	7.10355605814367	7.02070603380743	6.84514165754549	7.80876698735927	7.45977025547127	7.61370990229291
ENSSMAG00000014107	8.87668400697369	8.94305591084611	8.2208634695423	8.30799981757348	8.45673493762707	8.31542413662604	9.52358995145975	9.7012485948229	9.58920042201531
ENSSMAG00000014171	10.2934040214413	9.96262915830428	9.74302327622936	10.0155142001676	9.94694009280688	9.79591837255004	10.8199213696875	11.0211978305354	11.257186983975
ENSSMAG00000014215	9.31754964817583	9.08852451966869	8.82224627068259	9.41681127359723	9.45324737249583	9.13910696197397	10.0158623773284	10.3951013433578	10.173034117124
ENSSMAG00000014315	7.60459746532326	7.54454323344746	7.34518249355161	7.83691262990099	7.92089270852814	7.68404514671935	8.59747781204214	8.60378776289213	8.4359253143308
ENSSMAG00000014373	8.86785313538824	8.63799111785183	8.79201818580915	9.64562480507572	9.64484053847666	9.49246803900956	10.6937403354587	11.0772901012484	10.6531321928948
ENSSMAG00000014399	7.18325388258852	7.24379193923757	7.19875968415652	7.24282714896256	7.35891588369132	7.30977667137621	7.80876698735927	7.9819056178319	7.70818541756847
ENSSMAG00000014428	8.46885015580716	8.37211040971776	8.06539443429733	9.96840947892267	9.68762592130049	9.4743276159074	10.7214743363512	10.6932536303726	10.7402035609435
ENSSMAG00000014443	6.96245510026722	6.88863615311063	6.72815998827763	6.91263481942231	6.9301940861776	6.88803455074379	7.36821757244607	7.23495939159097	7.12378941276245
ENSSMAG00000014470	6.96245510026722	7.23184439189297	6.77727713797203	7.80075093511836	7.86703306145646	7.71578270656811	8.08903126437315	8.07021674981021	8.77634752055915
ENSSMAG00000014477	8.3038108038271	8.33308508687529	8.33362490033089	8.07466840188359	8.06340650159658	7.71578270656811	9.50085053934748	8.88231505922496	8.85134502595016
ENSSMAG00000014482	11.0722028211783	10.6538171392806	10.1103279336131	10.8712664086429	10.9123908826867	10.6962278433687	11.5973393408593	11.8939017951612	11.8288630968995
ENSSMAG00000014491	6.88931279860895	6.97873230707548	6.80010493777081	7.32821894552538	7.22675560988149	7.36654558977999	7.6555691076052	7.80581260612734	7.95885999229886
ENSSMAG00000014576	6.82789613535352	6.84848358544784	6.88276488537939	7.21680350601808	7.03744663917969	6.94709654748471	7.5463314325608	7.61553935180115	7.41856961502544
ENSSMAG00000014627	6.96245510026722	7.10172095941441	7.26939842995625	8.23833212895068	7.55079423145181	8.21153218032648	8.71270715441197	9.12733810735086	8.4359253143308
ENSSMAG00000014650	6.96245510026722	6.75803351579415	6.90168462498041	7.54564233652682	7.32476594440478	7.4200515698573	8.1357625002402	8.26679151103561	8.24316236605394
ENSSMAG00000014749	6.75857316006048	7.01154559728499	6.75335142571614	6.80223023640312	6.86896310159757	6.79865732314125	7.32101017790729	7.00241756241054	7.20369841231478
ENSSMAG00000014762	8.64012201691306	9.00842541979858	8.307454712081	10.3944186457903	10.2046378868096	9.90179814762943	12.4379669997447	12.3135372691323	12.7260195056298
ENSSMAG00000014779	7.52844596639021	7.36550230981764	7.35550938612388	7.61747025903429	7.53225355184073	7.58282981723205	8.03424619578384	7.9283723880182	8.34847285514401
ENSSMAG00000014822	7.37696044268016	7.39606160960931	7.07980413452621	8.06882325852924	8.09229100691272	7.76174546816662	8.57319190213249	8.74478618002373	8.56834545732952
ENSSMAG00000014825	7.39724146003381	7.42566719499263	7.23481244135404	7.84401031029947	7.62181570832643	7.78403858639007	8.36572211821509	8.5208954077412	8.31614152110506
ENSSMAG00000014896	7.40722149119856	7.08744083601273	7.43427283594693	8.43256259602037	8.43074002813706	8.22690382892251	9.56002766867492	9.57966149375805	9.67062173587041
ENSSMAG00000014916	7.22073730773834	7.15632770862623	7.05065281210609	7.70893421998272	7.82493711364751	7.73900102663763	8.63309776450323	8.75559755887525	8.81436257005987
ENSSMAG00000014957	7.15727639418982	6.82728354842947	6.92002960708248	7.39550241447194	7.21368352738327	7.29798375173086	7.83852381313715	7.96211113243077	8.11558650595669
ENSSMAG00000014995	6.88931279860895	6.99533712685797	7.22296593227941	7.32821894552538	7.06979658587075	7.08280756108853	7.41314957000759	7.57874811228831	7.60378829519981
ENSSMAG00000015043	6.82789613535352	6.99533712685797	6.77727713797203	7.08817568448743	7.10078308559742	6.88803455074379	7.71450045019497	7.29970646544619	7.66197869283697
ENSSMAG00000015118	6.73312100954842	6.75803351579415	6.82196835183333	7.39550241447194	7.30126528390651	7.28603260329122	7.78592943370451	7.87230167710277	7.55272254028944
ENSSMAG00000015157	7.35623116010513	7.10172095941441	6.97205362401275	7.08817568448743	7.20040396267219	7.09809385635311	7.21837961860808	7.81339305051282	7.61370990229291
ENSSMAG00000015167	9.57441121468004	8.92055719097861	8.64355965671333	10.8642931873931	11.0006483646122	11.0203235659399	11.8123776793917	12.1567888831762	12.6461902440327
ENSSMAG00000015560	12.4655402881035	12.1483267717427	11.4922670958198	12.936774098078	12.958759460458	12.7019999049075	14.1730458776334	14.3583218133258	14.3284182353002
ENSSMAG00000015607	7.94586654714332	7.82385633368243	7.7135317850068	8.36020145280808	8.2274189388703	8.18548906946148	9.00030643818199	8.9982855484315	8.88735225670932
ENSSMAG00000015780	6.73312100954842	6.70568700083269	6.60912173717264	7.60875599150813	7.61319586935799	7.58282981723205	8.70902110005504	8.17515621541301	8.3800147527638
ENSSMAG00000015800	6.92695487077784	6.75803351579415	6.86321631715119	6.93242815810436	6.86896310159757	6.90835914440024	7.24519754181786	7.1936207600967	7.343843238465
ENSSMAG00000015801	8.53474923808931	8.69941723474665	8.37609559423386	9.19450689465775	9.30010918886932	9.05134617501964	10.2592482175427	10.3109482210255	10.1014021178083
ENSSMAG00000015869	6.9084243948035	7.04287164821218	6.82196835183333	7.4481317323497	7.239628616449	7.15636211855916	8.15848472629452	7.83583788214129	7.94421935134484
ENSSMAG00000015961	8.93695571429379	8.65878006486431	8.58426271898728	9.41681127359723	9.55903580593377	9.41846157371124	10.1800499208447	10.3507584729246	10.5362996743516
ENSSMAG00000015984	6.41700878656381	6.41683582674819	6.48039651704144	6.93242815810436	6.89007580628521	6.82240239648694	11.3294634093897	11.0015144521923	11.369945554525
ENSSMAG00000015996	7.05888253532374	6.90772793234875	6.84297570356964	7.17618206824253	6.89007580628521	7.08280756108853	7.92346796405077	7.84322316923025	7.87599677390886
ENSSMAG00000016007	9.24526140212514	9.01108301648928	9.01957329304564	9.40821891895004	9.51806307489763	9.52610957815163	10.5702424150508	10.6850442198351	10.7864929614427
ENSSMAG00000016012	6.67743455420921	6.70568700083269	6.48039651704144	7.51736764407764	7.38100167154835	7.58282981723205	7.88882187642911	8.33759855641076	8.24316236605394
ENSSMAG00000016013	9.02663315437162	8.67246264336696	8.66051157107441	8.97764218806358	8.98504398061131	8.88524589100682	9.75221188226222	10.0398539062074	9.52771212392305
ENSSMAG00000016100	7.39724146003381	7.39606160960931	7.39570856849552	7.51736764407764	7.52285565945686	7.45077718109827	7.88882187642911	8.35227722800565	8.32700903452522
ENSSMAG00000016108	7.85182710673125	7.61135069083401	7.53311539200027	7.00602226265502	7.06979658587075	6.90835914440024	9.17647219069853	9.22514129907056	9.56317515494215
ENSSMAG00000016128	9.97877140918418	9.92845781900828	9.51174718127993	10.7016454107495	10.6655547467129	10.3632153974788	11.473039234864	11.404184706995	11.7149546699866
ENSSMAG00000016340	6.57553880755763	6.64609432661934	6.48039651704144	6.91263481942231	6.74915337837961	6.62366774594028	6.94323946876805	7.17937027137605	7.17268020188534
ENSSMAG00000016425	7.37696044268016	7.70429471071046	7.66176890135379	7.71688089345179	7.5957427874413	7.70002854921029	8.31200071676182	9.47254512129257	8.25466523522022
ENSSMAG00000016504	7.84528007724205	7.86965509675266	7.78351521206359	8.33673512477142	8.36339271946112	8.33896486636555	8.93621705137858	8.8592273449538	9.28854704430613
ENSSMAG00000016509	8.93132828798276	8.82970880064643	8.6937870227363	9.64197777280481	9.22411466053728	9.54745808866203	10.6042916254513	11.1968349971863	11.8706195775609
ENSSMAG00000016575	7.56298274690427	7.76917077288582	7.5416377944668	8.19673694975366	8.20675351723241	7.9225148736006	8.77739365930419	8.93366979672113	8.82556301898568
ENSSMAG00000016626	7.02820218590907	7.0580322032483	7.17382310538095	7.74810994793896	7.33629125508152	7.65135706821388	8.17525917675333	8.07628638383445	8.44583854709902
ENSSMAG00000016637	8.29019820506482	8.16386836589566	7.98248213255657	8.84526819476414	8.74135690988147	8.72782065435899	9.5256391205404	9.73364632398664	9.39852361912996
ENSSMAG00000016668	8.93695571429379	8.67925206127676	8.80721615697507	8.81916263658073	8.90136672266642	8.85708088333506	9.72401450687599	9.8399000369469	9.60203564408017
ENSSMAG00000016680	6.53313475215966	6.41683582674819	6.48039651704144	6.80223023640312	6.6916172142676	6.65835632192806	7.0000461803158	7.10403886378576	7.05335940776124
ENSSMAG00000016698	9.68720835452626	9.32993964131655	9.1967538620468	9.76435215831727	9.93075168580712	9.66919376256982	10.7582153203344	10.8572537901068	11.0320179596632
ENSSMAG00000016714	6.48275951333003	6.64609432661934	6.67304647381221	6.87099995269079	6.84704786209029	6.84514165754549	7.24519754181786	7.05501062020345	7.12378941276245
ENSSMAG00000016777	6.53313475215966	6.61245688729627	6.25799840373627	6.6610160465888	6.54247715422449	6.65835632192806	7.17646818441967	7.24830120182239	7.26248246477015
ENSSMAG00000016780	9.89328321122684	9.4512428182657	9.33548008380256	10.9161609157955	10.8545407897454	10.7436780109796	12.4157289127292	12.7097019662149	12.8034965743669
ENSSMAG00000016782	7.18325388258852	7.04287164821218	6.97205362401275	7.02322808784096	6.94932233858271	7.06720112936998	7.36821757244607	7.42767200736611	7.40651830792574
ENSSMAG00000016910	7.62879947937476	7.45439174307306	7.30266558444741	7.6765600175383	7.62181570832643	7.65135706821388	7.90973171627465	8.26158071982496	8.29966595492993
ENSSMAG00000016941	6.48275951333003	6.25799840373627	6.25799840373627	6.75079937866727	6.72130973060055	6.54154686728934	7.0000461803158	7.1196966560672	7.26248246477015
ENSSMAG00000017019	6.86956542439514	7.01154559728499	6.82196835183333	7.02322808784096	6.84704786209029	6.86698800763862	7.39095033868023	7.37167406613136	7.18833602581919
ENSSMAG00000017064	8.44882328451094	8.39329366562784	8.44921036914195	9.45275463118937	9.22898729391545	9.17472660671838	9.67143330696875	10.0612203450236	10.5788184076819
ENSSMAG00000017090	6.25799840373627	6.48251528064727	6.57220697399645	6.91263481942231	6.6916172142676	6.79865732314125	7.33304187806992	7.32433252386475	7.343843238465
ENSSMAG00000017127	6.61284131644747	6.53283607985276	6.48039651704144	6.75079937866727	6.65966565922195	6.82240239648694	7.21837961860808	7.40566646580245	7.14042468220107
ENSSMAG00000017286	11.5662576346803	11.3922582289687	11.3244100195603	12.4897351249879	12.419944411933	12.4359166597409	13.5725677955705	13.9196061916246	13.7176982091787
ENSSMAG00000017299	6.53313475215966	6.70568700083269	6.70148694188209	6.72286405909868	6.82423667225279	6.71980262051421	7.4021146368816	7.53085408043349	6.78241156612719
ENSSMAG00000017302	8.04970485124085	7.68934655816203	7.69164694974694	7.89928079294553	7.74348675117352	7.79866027809312	8.6904381834121	8.49061330075639	8.78403607012575
ENSSMAG00000017316	6.41700878656381	6.48251528064727	6.530245001746	6.75079937866727	6.65966565922195	6.77376727491327	7.19067675074039	7.34830741086968	7.69909886844433
ENSSMAG00000017321	7.23286728659956	7.32312706269218	7.40549617799473	7.24282714896256	7.26480828186885	7.26163250345281	7.86753159776199	7.94873026732033	7.98761379875031
ENSSMAG00000017340	6.53313475215966	6.67698104607149	6.75335142571614	6.49118414586774	6.42241950772529	6.77376727491327	8.07104049771208	7.20762876163875	6.72104759955717
ENSSMAG00000017355	6.25799840373627	6.41683582674819	6.48039651704144	7.00602226265502	6.96789768143027	6.90835914440024	7.57472421215457	7.03791054683384	7.26248246477015
ENSSMAG00000017366	7.53718968207026	7.32312706269218	7.35550938612388	7.82258461067044	7.83206065072413	7.73900102663763	8.96710811304087	8.79102531321974	9.41077014749669
ENSSMAG00000017414	7.82541301155967	7.66653381769222	7.30266558444741	7.31651073065158	7.46455131440377	7.44064286738642	8.46248938112187	8.43702328080473	8.45567733074811
ENSSMAG00000017459	6.41700878656381	6.25799840373627	6.48039651704144	6.42297526377294	6.42241950772529	6.4896386649095	6.81101017473047	7.03791054683384	6.78241156612719
ENSSMAG00000017577	7.01234876656428	7.14302938120483	6.90168462498041	7.76340277412941	7.22675560988149	7.27391753542727	8.82565633738204	8.46409163618561	8.4359253143308
ENSSMAG00000017632	7.15727639418982	7.21972623867626	7.05065281210609	8.49694586186708	8.35877626436559	8.23198648660396	9.08978783796767	9.00128817323956	9.56098460174703
ENSSMAG00000017663	8.42848563122316	8.17388726047565	8.19224394983687	9.53584725561398	9.57623825307944	9.19220049079767	10.5514146574158	10.7564227789291	11.2280746212358
ENSSMAG00000017681	6.82789613535352	7.01154559728499	6.98851091708071	7.45832342125628	7.46455131440377	7.34425823225169	9.04432702485471	9.481079743769	8.22571019673117
ENSSMAG00000017698	7.34569023440308	7.24379193923757	6.97205362401275	8.23833212895068	8.45673493762707	8.14266206037277	9.27286065050825	9.29727698110084	9.34844163055032
ENSSMAG00000017714	7.41709832873625	7.45439174307306	7.07980413452621	8.5781774934456	8.81224592236171	8.4377431714143	9.58773252866645	9.4290789385823	9.8405939297129
ENSSMAG00000017735	9.65228323204039	9.65807728486809	9.17840284828085	11.1171967074422	11.1339156300547	10.9549108169966	12.2901667779459	12.6717385755235	12.510349175544
ENSSMAG00000017766	7.89035247394893	7.81716243943975	7.88722848187587	8.80591987912798	8.74827014019123	8.77564901728701	9.50916186995248	9.60131634153224	9.53219399850905
ENSSMAG00000017788	6.41700878656381	6.53283607985276	6.530245001746	6.97025225085677	6.77544697875869	7.05125551267186	7.25829730575456	7.44918765567003	7.64293113214409
ENSSMAG00000017819	7.90914907805415	7.76917077288582	7.5416377944668	8.52594697050355	8.1804361109981	8.46766631655957	9.71687676535696	9.84977346863331	9.89012225256433
ENSSMAG00000017893	9.27858320319524	8.85075702155844	8.63671843997878	10.1885355151623	9.98163484171327	10.1003837619745	12.1264716761347	12.3722681728286	12.4091048394548
ENSSMAG00000017895	6.9084243948035	7.61941055385594	7.31348363494932	7.63468746740438	7.62181570832643	8.15350715255728	8.10088066376566	8.84585711828899	8.35907243337396
ENSSMAG00000017929	7.65246483172767	7.84370712617802	7.66176890135379	9.36445137111572	9.43026024130227	9.25050186836456	10.4253413443811	10.450015450175	10.9297158785548
ENSSMAG00000017930	8.24374594399481	7.82385633368243	7.92984700686548	7.96490184066367	7.70441410876648	8.004495286763	9.42595717129681	9.33789744251514	9.13397075530052
ENSSMAG00000018134	7.13042494079536	7.28999510075661	7.28062744583613	8.021027418395	7.97240227132513	7.90938528427124	8.88205280851853	8.88884061757903	8.9189684509005
ENSSMAG00000018141	6.57553880755763	6.61245688729627	6.57220697399645	6.89218086690159	6.96789768143027	6.6902052104267	7.44551499790497	7.41673225318582	7.39431294615363
ENSSMAG00000018142	7.05888253532374	7.01154559728499	6.88276488537939	7.51736764407764	7.35891588369132	7.40958864477398	7.97687543674545	7.88657271225066	7.8837757297858
ENSSMAG00000018147	6.41700878656381	6.57519444824038	6.41533539213879	7.38461987845766	7.34767305208498	7.54681455670872	8.83577945423594	9.05424823165869	8.91200536482537
ENSSMAG00000018159	6.61284131644747	6.61245688729627	6.67304647381221	6.89218086690159	6.74915337837961	6.65835632192806	6.96272491132094	7.1196966560672	7.15671541052105
ENSSMAG00000018179	6.57553880755763	6.70568700083269	6.9551759736881	6.87099995269079	6.62486490584592	6.74755736499825	7.6979843640098	7.08805198145191	7.50997047204683
ENSSMAG00000018182	6.57553880755763	6.67698104607149	7.3657223169211	11.8888763588102	10.7845125202515	10.1938706084283	16.100476917045	15.4881207673271	16.2516185521489
ENSSMAG00000018248	6.75857316006048	6.57519444824038	6.72815998827763	7.07247291486206	7.06979658587075	6.77376727491327	7.24519754181786	7.221404992018	7.52082777337358
ENSSMAG00000018250	10.5009832507955	10.1366117534449	9.69425927983078	12.021385860222	11.8552988175942	11.7046018066356	13.7733695622774	13.9677681010801	14.1037029549244
ENSSMAG00000018254	10.381893478513	10.343322101829	10.1422319078886	11.4108423769072	11.398972116372	11.0071992532321	12.4957309577841	12.3007836938401	12.2789292786727
ENSSMAG00000018314	7.34569023440308	7.51833413352909	7.22296593227941	8.87405227685568	8.68834868960037	8.56930807517346	9.69524553605603	9.66622871449672	9.91425497419996
ENSSMAG00000018352	6.53313475215966	6.53283607985276	6.41533539213879	6.91263481942231	6.80041625348355	6.6902052104267	7.28391853955525	7.23495939159097	7.67137804510039
ENSSMAG00000018378	7.76365100196859	7.68179525557285	7.40549617799473	8.01491868024899	7.86703306145646	7.90938528427124	8.59346076486969	8.711823753094	8.63847393165972
ENSSMAG00000018474	7.19593793702868	7.37579961500756	7.06537350639255	7.33977830480261	7.18690789247936	7.22369116948325	7.61141808775162	7.70233101598494	7.68993649974262
ENSSMAG00000018478	7.18325388258852	7.20743084874693	6.92002960708248	7.46841055245382	7.14501971496293	6.965614390928	8.10676296980335	8.00137898838011	7.60378829519981
ENSSMAG00000018540	6.48275951333003	6.61245688729627	6.60912173717264	6.91263481942231	6.72130973060055	6.77376727491327	6.98164602597221	7.10403886378576	7.2765706274671
ENSSMAG00000018573	7.19593793702868	7.36550230981764	7.26939842995625	7.14792962935026	7.18690789247936	7.15636211855916	7.7935930399281	7.90765816541658	7.69909886844433
ENSSMAG00000018577	8.77308852433872	8.96244464753611	8.9034865912167	9.92568956309676	9.82158829742941	9.88063389205731	11.1278451787412	11.021921698316	11.1906608396975
ENSSMAG00000018627	8.95092428310842	9.41792266255408	8.78281717052579	9.15375982762534	9.10706793855977	9.25762136725142	10.0445713259122	10.113959890508	9.94301985141481
ENSSMAG00000018669	6.25799840373627	6.41683582674819	6.25799840373627	6.72286405909868	6.72130973060055	6.62366774594028	7.0354312822234	6.90443863078484	7.07160063893467
ENSSMAG00000018692	7.07374832590099	7.01154559728499	7.0045757857284	7.13341780775163	6.98596262176181	7.03494966944469	7.56534613331666	7.54061265923453	7.48789872725044
ENSSMAG00000018851	7.63674611292809	7.42566719499263	7.35550938612388	8.27364126720406	8.03382403630246	8.06396763287823	8.70902110005504	8.74116311764959	9.02583495775766
ENSSMAG00000018872	6.88931279860895	6.94421723909387	6.72815998827763	7.4481317323497	7.55079423145181	7.40958864477398	8.21892560717423	8.03315263041281	7.72613700793485
ENSSMAG00000018876	7.63674611292809	7.45439174307306	7.66176890135379	7.86504560854016	7.76628906076494	7.95471546008682	8.26113372313408	8.06411692382816	9.04814796142285
ENSSMAG00000018926	7.53718968207026	7.47308380630157	7.65416907351434	8.55833121719517	7.96608404999699	7.94193984206628	9.42375773562468	10.1016437631212	9.30442015603335
ENSSMAG00000018928	9.09590795274835	9.37359674463125	8.72626043697904	11.4874015292572	11.2381441186235	11.1979848837416	13.629872335937	13.9894586225421	13.7930667840987
ENSSMAG00000018937	11.8383687303492	11.5191878204848	10.8640226211774	12.8863077533184	12.7877799418111	12.5594557153186	14.3112155266271	14.598174169295	14.6277800441476
ENSSMAG00000019031	8.16568814780012	8.01436670114179	7.84299790213835	8.88665325088558	8.71687849177245	8.68901704831979	9.63020127357747	9.71213023315964	9.69276533638294
ENSSMAG00000019034	10.4431580269737	10.2481263836439	10.080138291474	10.3672281234088	10.4017825779439	10.3033089795396	11.3644560702135	11.6741242240191	11.4559510542161
ENSSMAG00000019095	8.64709162524775	8.45485240341332	8.33362490033089	9.35553183055194	9.31390995590594	8.90675823966951	10.2132678455107	10.4703435242854	10.6001439140356
ENSSMAG00000019096	7.36665343196304	7.14302938120483	7.18638637212145	7.07247291486206	7.26480828186885	7.19741718288423	7.61141808775162	7.88657271225066	7.79518826376098
ENSSMAG00000019120	9.29386590384324	9.0554972088665	8.72304802213925	9.53584725561398	9.75115731063141	9.69892588105053	11.5221241456228	10.3713950325299	11.2896594829085
ENSSMAG00000019202	6.57553880755763	6.41683582674819	6.530245001746	7.05642856914885	6.94932233858271	6.79865732314125	7.33304187806992	7.36006427054141	7.76978841692804
ENSSMAG00000019227	13.5310024475844	13.2142742278622	12.5465357409215	13.7302408245454	13.7623234226878	13.5814564202932	14.6013709522301	14.8841949986579	14.8896771403465
ENSSMAG00000019251	9.18085043080707	8.89190493087016	8.8192534890875	9.47553266749726	9.16936148633235	9.20945806740941	10.4491033986194	10.6498554963669	10.8022104237486
ENSSMAG00000019267	10.4518376204944	9.94222481376217	9.84734075198982	11.1852689320725	10.9593643696121	11.0182592487056	11.9482227678484	12.2088385525296	12.681301721659
ENSSMAG00000019324	7.0437066432983	7.08744083601273	6.98851091708071	7.13341780775163	6.98596262176181	7.09809385635311	7.78592943370451	8.03315263041281	8.24316236605394
ENSSMAG00000019365	7.02820218590907	7.1295029041002	6.92002960708248	7.5731600937413	7.42368136757079	7.19741718288423	10.9128321395183	10.5018652000488	10.8528027344064
ENSSMAG00000019408	11.1091859872721	10.6810608424138	10.7269959387772	10.974879374577	10.9279737921979	10.7461762961969	11.9056464689447	12.13088022915	12.0675728282621
ENSSMAG00000019431	13.8416679671451	13.4593733819937	12.7075218189413	14.0831466880923	14.1002997432468	13.8442204399494	14.9625989484661	15.327897212517	15.1066648702937
ENSSMAG00000019466	8.51186450791511	8.35491108136128	8.19705922454948	9.62360039641781	9.52989136033914	9.15193317702159	10.7285454310799	10.4117975459732	10.7062022757234
ENSSMAG00000019548	7.32423797890403	7.10172095941441	7.10785445082642	7.16218028516609	7.18690789247936	7.11307732621529	7.73077319006057	7.43848933075256	7.63327929226435
ENSSMAG00000019639	6.64651481920929	6.64609432661934	6.77727713797203	7.95850052738428	7.55079423145181	7.76922559256582	8.40807600176259	8.58354391471005	8.59065905334085
ENSSMAG00000019649	6.25799840373627	6.41683582674819	6.41533539213879	7.32821894552538	7.05380234993195	7.08280756108853	8.82903906829578	8.98620925097324	9.49593412433097
ENSSMAG00000019658	7.48355874421882	7.16940797994232	7.14809400636451	7.69286671500313	7.55994079459553	7.528324136467	8.250712501059	8.27198109130155	8.32158675289598
ENSSMAG00000019666	8.98659250699037	8.53645552931815	8.76734222807343	9.78431077737373	9.62111407270615	9.65140847285163	11.118463214933	11.4639686107445	11.5293630131474
ENSSMAG00000019695	7.78461400354354	7.61135069083401	7.72788411514944	7.90600930860462	7.87390271189401	7.89610760212697	8.62918651579676	8.35227722800565	8.65544624484602
ENSSMAG00000019698	9.29820192652202	8.88900648236658	8.75797181459302	9.0739835377155	9.10706793855977	9.18723026882479	9.85160580685455	9.98424920715665	10.0132884923798
ENSSMAG00000019729	9.69376430563706	9.01902525188825	9.06791126708201	10.5810448426515	10.5579772801112	10.4840141775599	12.0078253060304	12.1980021026676	12.3516145161108
ENSSMAG00000019748	7.05888253532374	7.04287164821218	7.0356254549086	7.28044040663562	7.32476594440478	7.21065755514258	8.1696926306243	8.03315263041281	7.89918010147252
ENSSMAG00000019899	7.10261524264098	6.99533712685797	6.98851091708071	7.21680350601808	7.27712915536925	7.1702795148916	7.62929793179544	7.52100130829369	7.68993649974262
ENSSMAG00000019945	6.41700878656381	6.25799840373627	6.41533539213879	6.54343663761195	6.25799840373627	6.4896386649095	6.94323946876805	6.83714466291533	6.81044522203227
ENSSMAG00000020091	6.80580842954221	6.78218060851724	6.75335142571614	7.66831423328859	7.39185260202907	7.46080768124915	7.95047115712011	8.03940871429826	8.00173654134778
ENSSMAG00000020121	6.64651481920929	6.67698104607149	6.57220697399645	7.07247291486206	7.05380234993195	6.98362358196266	7.46650965251822	7.38314145741893	7.63327929226435
ENSSMAG00000020179	8.47281913760322	8.05896948802689	8.12281096598067	9.42108785215051	9.3939793260683	9.35808365205129	10.8107910205425	10.8068820601163	10.8545770841756
ENSSMAG00000020209	13.1693478481794	12.7727378332292	12.1516133150867	13.8120118116151	13.7645947389054	13.5583500105299	14.9303512668011	15.2230032424484	15.1651972112396
ENSSMAG00000020293	8.25317289153372	8.01436670114179	7.74907082190252	8.50529707414861	8.53581746105525	8.41153875824651	9.19214102939549	9.15176787698075	9.92277567477805
ENSSMAG00000020335	8.45687074716257	8.39329366562784	8.09182485324784	8.47156991642554	8.44380197404358	8.42033210970068	9.44125773982228	9.09968047835844	9.82793774117935
ENSSMAG00000020359	8.15049663298239	8.21800890665618	7.73499122300197	7.95206468576386	8.02782035280975	7.82735258937738	8.83577945423594	8.87246801054676	8.39036049231924
ENSSMAG00000020366	7.0437066432983	7.49142983428512	7.37582448210696	8.00260788296911	8.17510583874069	7.73131540744044	9.19214102939549	8.70438823144299	9.09172306600349
ENSSMAG00000020424	8.53474923808931	8.40167123649608	8.18255772446761	9.11178347439976	8.49478685708239	8.61167709740484	10.8273487610929	9.9356819756868	11.0178412802661
ENSSMAG00000020438	6.67743455420921	6.78218060851724	6.75335142571614	7.16218028516609	7.05380234993195	7.24917107678744	7.73077319006057	7.37167406613136	7.73500490459545
ENSSMAG00000020475	8.06617814763986	8.09670507124153	7.92385218871459	7.99017019927736	8.24269954080637	8.13720390969139	9.03272464214388	9.36125359050205	8.88379388643186
ENSSMAG00000020552	7.54585936361457	7.39606160960931	7.32417323391132	7.83691262990099	7.76628906076494	7.81309644739721	8.34644481714585	8.4047189694467	8.47513634007981
ENSSMAG00000020577	6.86956542439514	6.78218060851724	6.77727713797203	6.87099995269079	6.74915337837961	6.65835632192806	7.0354312822234	7.1196966560672	7.17268020188534
ENSSMAG00000020649	12.1651754528326	11.9342174719063	11.0867594151835	12.1605295998976	12.2101838086	11.9213321686426	13.2584883302693	13.5876086276869	13.5414168323066
ENSSMAG00000020700	6.88931279860895	7.20743084874693	6.57220697399645	7.02322808784096	7.41318901735536	6.94709654748471	9.21020151532885	9.1571389344502	9.67062173587041
ENSSMAG00000020719	9.631932602445	9.6895175836307	9.90506705170147	10.271892881401	10.4081561780799	10.3280184656006	11.3785552693274	11.3325098596208	11.0530244721219
ENSSMAG00000020746	6.41700878656381	6.25799840373627	6.530245001746	6.6260996117712	6.58630971957736	6.82240239648694	7.0000461803158	7.1196966560672	7.15671541052105
ENSSMAG00000020780	8.20043470356323	8.18382670146177	8.07072622801608	8.34617287196402	8.33072579374119	8.31066385636836	9.42375773562468	9.365878548625	9.33306193853644
ENSSMAG00000020795	7.63674611292809	7.6968460926265	7.31348363494932	8.2636524737126	8.1426384408933	8.24711333924372	8.9822974668064	8.94621375522486	9.1428590769247
ENSSMAG00000020806	10.245355992787	10.4633674550565	9.99204509566641	11.5202735258986	11.5603781828987	11.5786866524895	12.700954849251	13.2883279984934	12.7172835404062
ENSSMAG00000020833	10.9354068680435	10.9590293586077	10.0983285217582	11.2744154669462	11.2147524439478	11.0367323394917	12.2468867382656	12.3936549939741	12.1725109685985
ENSSMAG00000020885	6.9961237591272	7.10172095941441	7.40549617799473	7.51736764407764	7.43406079045434	7.46080768124915	7.86034745322224	7.98843182538456	7.98761379875031
ENSSMAG00000020902	9.10836511352384	9.11340538142586	8.98017992612655	9.14598518844093	9.28850377055601	9.08658433553097	10.0502444733386	10.1882973877499	10.3561457474973
ENSSMAG00000020913	7.0437066432983	7.01154559728499	7.0045757857284	7.49807079098775	7.05380234993195	7.39901000609107	7.82374188464298	7.90765816541658	8.23155432804277
ENSSMAG00000021012	9.5583089007703	9.1642482865351	8.49958649726022	9.73045162894179	9.86409334695163	9.81677868038145	11.4587780520531	11.3048333105523	11.7853963524097
ENSSMAG00000021034	6.67743455420921	6.64609432661934	7.02027317128029	7.54564233652682	7.15922665411102	6.90835914440024	8.56088076602468	9.481079743769	8.36958589239244
ENSSMAG00000021035	6.80580842954221	6.82728354842947	6.93784651207796	7.22991522423507	7.02070603380743	6.98362358196266	8.49755020735386	9.13007382148754	8.44089131341101
ENSSMAG00000021045	7.26825694437281	7.56165127763664	7.29171496847663	7.38461987845766	7.33629125508152	7.34425823225169	8.10088066376566	7.90765816541658	7.31753465458377
ENSSMAG00000021046	9.30683391217435	9.46281714648124	9.24600888115989	10.3901026774078	10.4092156951962	10.0977702399307	11.36161959199	11.3272511065714	11.4418704404386
ENSSMAG00000021115	9.35129985726172	9.32146775531883	8.58426271898728	9.79254483725545	9.91437726656605	9.57605942000633	10.9593838406171	11.4069566682231	11.332271735564
ENSSMAG00000021124	6.48275951333003	6.25799840373627	6.25799840373627	6.91263481942231	6.80041625348355	6.84514165754549	7.24519754181786	6.96498178135929	7.2904361389567
ENSSMAG00000021187	7.23286728659956	7.08744083601273	7.02027317128029	8.05111857058014	7.71233976588588	7.94193984206628	8.91417256379641	8.98013119983652	9.04814796142285
ENSSMAG00000021189	6.88931279860895	7.08744083601273	6.80010493777081	7.74038445130811	7.77378812133881	7.90938528427124	8.92050719408476	8.92418608637536	8.74908917808614
ENSSMAG00000021194	6.61284131644747	6.41683582674819	6.41533539213879	7.25554715510614	6.9301940861776	7.14219760268075	8.38471672380897	8.54631075631652	8.82556301898568
ENSSMAG00000021226	10.1875674529123	9.77524812801824	9.42346690107899	10.0719520452336	9.92481910058565	9.824721088211	10.9336230690535	11.0625915584457	11.0622631600772
ENSSMAG00000021312	6.86956542439514	6.9262392493192	6.80010493777081	6.95161763573214	6.9301940861776	6.79865732314125	7.4348462453848	7.76713294324661	7.44222932988305
ENSSMAG00000021423	7.29107428806415	7.16940797994232	6.98851091708071	8.0804858438062	8.10930195043026	8.12068418733873	8.94555744841378	8.69691149058543	9.12502523678339
ENSSMAG00000021424	7.01234876656428	7.18227955741196	7.23481244135404	7.28044040663562	7.17318561084429	7.18396106037579	7.73882097019442	7.68551941348878	7.56313796509031
ENSSMAG00000021508	7.41709832873625	7.23184439189297	7.06537350639255	7.46841055245382	7.27712915536925	7.3883123158798	7.74681105033812	7.88657271225066	8.10272783606359
ENSSMAG00000021740	7.0437066432983	7.10172095941441	7.05065281210609	7.64319316346808	7.83206065072413	7.60038163268346	8.48451159849382	8.59167836582377	8.74119928773034
ENSSMAG00000022130	7.43655305654779	7.86965509675266	7.43427283594693	8.2636524737126	7.49412753097019	7.8344147943096	8.67916414463653	8.83235463416418	8.95326390374941
ENSSMAG00000022158	7.42687466000604	7.5358813473365	7.73499122300197	7.70893421998272	7.5869066082335	7.82024668893708	8.07706673612389	8.23520172858239	8.47029854174573
ENSSMAG00000022354	6.92695487077784	7.59504441848334	6.67304647381221	7.35119363078858	7.65561576347621	7.30977667137621	9.82698725690248	9.63223428202238	10.3359292947842
ENSSMAG00000022757	6.25799840373627	6.25799840373627	6.25799840373627	6.80223023640312	6.62486490584592	6.88803455074379	7.8311566019716	9.42465760778565	8.13462771679177
ENSSMAG00000022958	7.17036960605555	7.21972623867626	7.21095053495525	10.2033857077711	9.45531862626849	10.184053617542	11.8697784558771	11.700566851139	12.1971578219501
ENSSMAG00000023001	6.48275951333003	6.61245688729627	6.57220697399645	7.02322808784096	6.96789768143027	7.03494966944469	7.42405890954613	7.24830120182239	7.45384675123785
ENSSMAG00000023012	6.67743455420921	6.73260830195082	6.57220697399645	7.10355605814367	7.15922665411102	7.11307732621529	8.36572211821509	8.35713329248425	8.12196609969183
ENSSMAG00000023086	6.57553880755763	6.78218060851724	6.530245001746	7.52687986595262	7.38100167154835	7.22369116948325	7.81627892983878	7.85785358062141	7.98048975966958
ENSSMAG00000023241	6.78274575999113	6.78218060851724	6.88276488537939	6.97025225085677	7.06979658587075	6.965614390928	7.4348462453848	7.50100385483042	7.69909886844433
ENSSMAG00000023417	6.80580842954221	6.96170293166924	6.80010493777081	6.91263481942231	6.84704786209029	6.74755736499825	7.20464366894348	7.1936207600967	7.05335940776124
ENSSMAG00000023875	6.41700878656381	6.53283607985276	6.25799840373627	7.05642856914885	6.89007580628521	6.9280276872927	7.45606842905678	7.48060063860739	7.41856961502544
ENSSMAG00000024000	7.45562579349431	7.65105446564684	7.35550938612388	8.12606269900824	8.06923802921968	8.2218006825442	8.3894222605416	8.88231505922496	10.0649621045633
ENSSMAG00000024268	6.53313475215966	6.57519444824038	6.60912173717264	8.32244768769099	8.17510583874069	8.28172507393404	9.23811831775053	9.00428427786705	9.23981803088672
ENSSMAG00000024320	7.11664567400835	7.14302938120483	6.92002960708248	7.33977830480261	7.08545045999475	7.18396106037579	8.76328349888476	9.05424823165869	8.7252801171657
ENSSMAG00000024496	10.8758236691964	10.7866661966492	9.95255969698271	10.8376404067604	10.8951278920211	10.7031031418821	12.002739190315	12.2685497017704	12.2966325755544
ENSSMAG00000024613	7.63674611292809	7.92601100920801	7.67681043192663	7.79337915212106	7.75113920209311	7.65962200768766	8.33669723539185	8.61976468097114	8.24316236605394
ENSSMAG00000024963	6.96245510026722	6.86890931446135	6.84297570356964	7.16218028516609	7.15922665411102	6.88803455074379	7.55588252839736	7.55985601803542	7.67137804510039
ENSSMAG00000025027	6.78274575999113	6.88863615311063	6.72815998827763	7.02322808784096	6.91046409455452	6.88803455074379	7.28391853955525	7.37167406613136	7.31753465458377
ENSSMAG00000025062	6.25799840373627	6.41683582674819	6.25799840373627	6.49118414586774	6.4903994626352	6.54154686728934	6.70012282891875	7.07171643915546	7.12378941276245
ENSSMAG00000025284	6.41700878656381	6.25799840373627	6.48039651704144	6.6610160465888	6.58630971957736	6.54154686728934	6.92313988146549	6.92527451301642	7.05335940776124
ENSSMAG00000025442	6.73312100954842	6.73260830195082	6.80010493777081	7.66831423328859	7.44433033515431	7.46080768124915	8.67916414463653	8.92101023660782	9.14580927084569
ENSSMAG00000025460	7.27973962067454	7.19495114438724	7.12150070139988	7.5731600937413	7.51337009170522	7.49030230500057	8.44909661055755	8.52942149541888	8.33240857811771
ENSSMAG00000025509	7.51962661654452	7.34455893032261	7.32417323391132	7.45832342125628	7.60450537675706	7.44064286738642	7.82374188464298	8.02054299930824	8.07660138428926
ENSSMAG00000025841	9.61647538485436	9.26068522672035	8.98814912200261	9.57083684437898	9.57243353612211	9.57417056379074	10.5293009792571	10.4777607793459	10.2788162831393
ENSSMAG00000026149	6.7061711022126	6.67698104607149	6.77727713797203	6.69307347183314	6.6916172142676	6.58523723609389	6.96272491132094	6.98396104261067	7.03464625322105
ENSSMAG00000026470	6.96245510026722	6.9262392493192	6.90168462498041	7.04002146063143	6.98596262176181	7.19741718288423	7.73882097019442	7.60646120820648	8.00873636313758
ENSSMAG00000026559	7.0437066432983	7.50944555063772	7.38581892958132	9.18947820608524	9.19700679425816	8.71383901116661	11.6174483824329	11.8911338357071	11.8516681867024
ENSSMAG00000026563	9.71968924275625	9.71867358231355	9.44462950952874	9.41037193287162	9.4615141796284	9.5103781146554	10.4629617413374	10.2724411339405	10.8268255020414
ENSSMAG00000026583	9.01341490321876	8.63449473797114	8.55541908549819	9.81857782849952	9.78926332519379	9.6114765842433	11.4959813732194	11.3653766642294	12.0989299040519
ENSSMAG00000026625	8.03300616546137	7.76214562223751	7.7135317850068	7.93908766979584	8.14810863539018	7.80590120316748	8.57319190213249	8.56712443046353	8.62990650193649
ENSSMAG00000026740	7.41709832873625	8.29284101401421	7.73499122300197	13.6133081903088	12.450281552619	12.1557605491301	16.4042736867343	16.3981765905017	16.5925167309035
ENSSMAG00000026915	8.02738862017277	8.02003240585729	7.97674701280079	8.10916774466973	8.22228416985689	8.10394138180864	9.03563437733546	9.07146034713829	8.9900268543806
ENSSMAG00000027175	7.33502709030945	7.25557510339738	7.0045757857284	7.60875599150813	7.75113920209311	7.43040196457449	8.58133649249536	8.21369621799386	8.59507727902844
ENSSMAG00000027273	8.41612943929169	8.43465330944137	8.20185615186826	8.91458859794304	8.87334953418148	8.6040730626863	9.28991350555611	9.72113494627365	9.69675455651695
ENSSMAG00000027302	6.67743455420921	6.78218060851724	6.90168462498041	6.82612833978339	6.77544697875869	6.86698800763862	6.98164602597221	7.13504314382636	7.21878161793734
ENSSMAG00000027613	7.69079005759808	7.57010036283881	7.56678945393438	7.74810994793896	7.86012258133249	7.62617399865588	8.17525917675333	8.3619711963226	8.39550264233939
ENSSMAG00000027635	14.3977247063442	14.1374191430006	13.2795607055848	14.5481881767217	14.5626732880873	14.2340392062024	15.613465892075	15.9840771922134	15.8766477746268
ENSSMAG00000027662	9.64722291853648	9.73144195455899	9.12185239275686	10.1288404703477	10.0822586678252	9.70583200730075	10.9336230690535	11.2711471223809	11.045279994432
ENSSMAG00000027707	6.75857316006048	6.84848358544784	6.80010493777081	6.93242815810436	6.98596262176181	6.86698800763862	7.37965270908485	7.17937027137605	7.20369841231478
ENSSMAG00000027722	8.20043470356323	8.13332032959644	7.92984700686548	8.9893316181008	8.99371488747632	8.61923810769681	9.95967080289457	10.0822717876213	10.2946197986202
ENSSMAG00000027782	13.9357508251572	13.5678362082209	13.0343056796972	13.9618423965506	14.0204755890639	13.9692739729108	15.075608155073	15.2327931164054	15.3064892397263
ENSSMAG00000027784	6.88931279860895	6.64609432661934	6.80010493777081	7.02322808784096	6.86896310159757	6.94709654748471	7.13227226812654	7.20762876163875	7.59377257672766
ENSSMAG00000027871	6.96245510026722	7.07288301243596	6.93784651207796	7.28044040663562	7.28927946750268	7.06720112936998	8.77035692286942	8.90823282113692	9.05760158658565
ENSSMAG00000027979	6.73312100954842	7.76214562223751	7.13491028629689	8.77904118646328	8.808952819971	8.30109001881833	14.551507152605	14.2518104847094	14.858404212397
ENSSMAG00000027989	11.0963497057042	10.7213790621733	10.223984636788	10.9676693221433	10.8607410414148	10.7519887925784	11.817352829297	12.1292034321532	11.9935174620191
ENSSMAG00000028052	7.88401935648293	7.92601100920801	7.53311539200027	8.00260788296911	7.86703306145646	7.82735258937738	8.57319190213249	8.77696499218168	8.62990650193649
ENSSMAG00000028261	7.82541301155967	8.04243436176798	7.49829351062033	9.54565381703353	9.45738683930781	9.60963446156856	10.7711127225105	10.7095330372458	10.9297158785548
ENSSMAG00000028379	6.25799840373627	6.41683582674819	6.25799840373627	6.72286405909868	6.6916172142676	6.6902052104267	7.24519754181786	6.96498178135929	6.91009799337122
ENSSMAG00000028438	7.17036960605555	7.36550230981764	7.3657223169211	9.81049360525414	9.77282092679678	9.60594300730193	12.0179440226465	10.6338296579413	10.7247598860597
ENSSMAG00000028649	8.28562832550581	8.35057529162172	7.742053231331	9.71492822681171	9.49611703326575	9.68326303930215	11.1654241034553	11.3562263610641	11.3072444397188
ENSSMAG00000028854	7.15727639418982	7.14302938120483	7.18638637212145	7.4481317323497	7.239628616449	7.36654558977999	7.81627892983878	7.80581260612734	7.92191436362339
ENSSMAG00000028969	7.17036960605555	7.21972623867626	7.0045757857284	8.45004261579127	8.2577984041423	7.89610760212697	9.13651094628677	9.23784703346506	9.04498234630929
ENSSMAG00000028972	6.53313475215966	6.41683582674819	6.48039651704144	7.26808260758382	6.86896310159757	7.01826025903216	8.08903126437315	8.12960827198917	8.40062454781992
ENSSMAG00000029017	8.29928931761891	8.4182664549907	7.88101181131219	9.02097592482431	8.98214151571185	8.73129357608714	9.83688585650993	9.6921163602551	9.71653409489035
ENSSMAG00000029313	7.02820218590907	6.9262392493192	6.84297570356964	7.14792962935026	6.91046409455452	6.82240239648694	7.27120180790574	8.79102531321974	7.38194837471695
ENSSMAG00000029322	10.0454429246226	10.0091336966775	9.57929292674334	11.5615329030053	11.6578498317541	11.0127398785894	12.6372237349747	12.5527086682983	12.8397225465716
ENSSMAG00000029345	6.7061711022126	6.80521901346864	6.86321631715119	7.04002146063143	7.00355443656845	6.965614390928	7.36821757244607	7.221404992018	7.68069676027681
ENSSMAG00000029351	7.17036960605555	7.23184439189297	6.67304647381221	7.16218028516609	7.52285565945686	7.24917107678744	7.71450045019497	7.92150795537634	7.90680707723848
ENSSMAG00000029577	6.57553880755763	6.82728354842947	6.530245001746	7.02322808784096	6.9301940861776	6.82240239648694	7.45606842905678	7.69395745168738	7.67137804510039
ENSSMAG00000029707	7.57143937922555	7.47308380630157	7.48042042325162	8.12045659967487	8.03979822280725	7.9225148736006	8.67916414463653	8.55467540810907	8.82556301898568
ENSSMAG00000029868	6.41700878656381	6.25799840373627	6.48039651704144	6.98837465774036	6.6916172142676	6.94709654748471	7.21837961860808	7.17937027137605	7.56313796509031
ENSSMAG00000029886	7.57143937922555	7.42566719499263	7.17382310538095	7.82977094681245	7.959732260744	7.96105225546044	8.43556557294872	8.61976468097114	8.79928385080217
ENSSMAG00000029904	6.67743455420921	6.53283607985276	6.64244624854197	7.31651073065158	6.94932233858271	7.15636211855916	7.76262201756849	7.86510008391181	8.07660138428926
ENSSMAG00000029928	6.25799840373627	6.48251528064727	6.25799840373627	6.58741585054558	6.62486490584592	6.42188067449451	6.92313988146549	6.81279452637398	6.91009799337122
ENSSMAG00000029999	7.51962661654452	7.76917077288582	7.61534177830948	7.69286671500313	7.86012258133249	7.93550016530135	8.52324717056043	8.40938312179675	8.41587051957314
ENSSMAG00000030523	7.08832079412244	7.19495114438724	7.16106185600606	8.57423185432051	8.00962893115642	8.35749288720974	9.971685979681	9.9356819756868	10.4259340841257
ENSSMAG00000030741	7.26825694437281	7.71904248983585	7.85580809625918	9.51802199205848	9.49611703326575	9.25762136725142	10.7000498153674	10.5767805904433	11.2018481252484
ENSSMAG00000030879	6.7061711022126	6.48251528064727	6.67304647381221	8.12606269900824	6.77544697875869	7.40958864477398	10.4351098261517	11.2988754254599	11.6285151708343
ENSSMAG00000030927	6.96245510026722	6.82728354842947	6.75335142571614	8.49694586186708	8.12051392733582	8.32960014857299	8.76682482210226	8.75918226261847	9.71849696701696
ENSSMAG00000031037	6.53313475215966	6.53283607985276	6.57220697399645	6.6610160465888	6.42241950772529	6.58523723609389	6.98164602597221	6.92527451301642	6.91009799337122
ENSSMAG00000031323	10.7834561314014	10.9068708594676	10.550244393722	12.1484785635579	12.1841902884827	11.7409104552605	13.0140033924978	12.8220982130003	13.2445223378448
ENSSMAG00000031522	6.78274575999113	6.84848358544784	6.57220697399645	7.13341780775163	7.08545045999475	6.86698800763862	8.32193626895501	8.43245700119071	8.97343797393537
ENSSMAG00000031766	6.25799840373627	6.48251528064727	6.41533539213879	6.93242815810436	6.72130973060055	6.79865732314125	7.13227226812654	7.1936207600967	7.45384675123785
ENSSMAG00000031973	8.19552934766321	8.24187052954505	7.90568290848193	8.47156991642554	8.41311854816281	8.26206220848997	9.32577082041135	9.4202223431437	9.73021752741911
ENSSMAG00000032037	8.35686398462756	8.19368808887569	8.01075462144586	8.62843604877134	8.59120710683081	8.36665828489045	9.21531899768692	9.33789744251514	9.5411153015754
ENSSMAG00000032043	7.58814948529927	7.77615238331764	7.16106185600606	8.021027418395	8.19629251098189	7.73900102663763	9.02980876937361	8.8357428050994	9.69276533638294
ENSSMAG00000032465	6.92695487077784	6.97873230707548	6.77727713797203	7.45832342125628	7.42368136757079	7.56497845849286	8.99432954209212	9.53941866523571	9.25625041294924
ENSSMAG00000032516	6.25799840373627	6.25799840373627	6.60912173717264	7.22991522423507	6.98596262176181	7.1702795148916	8.13001656271564	8.26679151103561	7.9368308901515
ENSSMAG00000032704	6.41700878656381	6.57519444824038	6.48039651704144	7.04002146063143	6.94932233858271	6.84514165754549	7.36821757244607	7.16486571581643	7.38194837471695
ENSSMAG00000032826	7.42687466000604	7.50944555063772	7.45299291666841	8.428155859904	8.399744446402	8.36665828489045	9.32577082041135	9.37737474962635	9.36617415892255
ENSSMAG00000032839	6.78274575999113	6.73260830195082	6.75335142571614	7.08817568448743	7.06979658587075	6.98362358196266	7.71450045019497	7.87230167710277	7.92191436362339
ENSSMAG00000032843	6.53313475215966	6.61245688729627	6.48039651704144	7.20348355825177	6.91046409455452	6.94709654748471	7.6979843640098	7.45977025547127	7.74380269682896
ENSSMAG00000032881	6.78274575999113	6.61245688729627	6.72815998827763	6.97025225085677	6.89007580628521	6.965614390928	7.01796340705834	7.34830741086968	7.41856961502544
ENSSMAG00000032987	6.67743455420921	6.61245688729627	6.530245001746	7.18994632574469	6.82423667225279	7.09809385635311	7.68963227869565	7.75923550545648	7.67137804510039
ENSSMAG00000033148	6.88931279860895	7.01154559728499	6.90168462498041	7.70092983517808	7.75873969277844	7.46080768124915	8.18631869066207	8.3619711963226	8.62128389625127
ENSSMAG00000033167	6.9961237591272	6.84848358544784	6.97205362401275	6.91263481942231	7.02070603380743	7.08280756108853	7.41314957000759	7.44918765567003	7.343843238465
ENSSMAG00000033317	7.42687466000604	7.71169324100675	7.64651532275055	12.8336154769625	11.879897381495	11.9944892183932	14.5102600334556	14.6778515028646	14.8097578739099
ENSSMAG00000033456	6.78274575999113	6.90772793234875	6.90168462498041	8.12045659967487	7.45449291469681	7.73900102663763	8.92681272108727	9.03096060403246	9.21480126161503
ENSSMAG00000033863	6.57553880755763	6.41683582674819	6.48039651704144	7.28044040663562	6.74915337837961	6.88803455074379	8.08306355009967	8.35713329248425	8.85134502595016
ENSSMAG00000033947	7.51072997353883	7.45439174307306	7.24649622321862	7.77097180819802	7.71233976588588	7.66782424190663	8.250712501059	8.27198109130155	8.38519792190227
ENSSMAG00000033964	7.33502709030945	7.75507627621819	7.21095053495525	8.5899447573118	8.36799277428697	8.19597104279262	9.18693763227177	9.16781926824129	9.08558131630065
ENSSMAG00000034540	6.67743455420921	6.94421723909387	6.67304647381221	7.48828172872783	7.239628616449	7.12777375911101	7.74681105033812	7.57874811228831	7.83630121131296
ENSSMAG00000034638	7.51072997353883	7.42566719499263	7.40549617799473	7.93254559857708	7.78863847506307	7.87590468706737	8.73461467596553	8.79102531321974	8.99660691005284
ENSSMAG00000034651	6.96245510026722	7.16940797994232	7.09395983266556	7.25554715510614	7.13055254347059	7.12777375911101	7.56534613331666	7.63346624735945	7.87599677390886
ENSSMAG00000034718	7.44613598100007	7.61135069083401	7.31348363494932	8.99513937164821	8.89519002649398	8.61167709740484	10.0558951676094	10.1153218193101	10.2054585250626
ENSSMAG00000034763	7.70575103568712	8.10200263423677	7.63104224746455	7.95206468576386	7.81776908188171	7.77665637516291	8.55675158521677	8.74116311764959	8.27736378348171
ENSSMAG00000034913	6.64651481920929	6.53283607985276	6.48039651704144	6.72286405909868	6.77544697875869	6.74755736499825	7.16200642964163	6.98396104261067	6.95429402720067
ENSSMAG00000035300	8.70824281099876	8.95693283805763	8.21613839588967	8.91765768128357	8.84795430381933	8.71383901116661	9.83359397071357	10.1002687282643	9.87965314648564
ENSSMAG00000035355	9.17613378732414	9.31508007590641	9.04776391284564	9.81373281182064	10.1255185748409	9.77802504631551	11.1418044473044	11.1512603299921	11.1899587393584
ENSSMAG00000035468	7.55445655500432	7.61941055385594	7.48939691140863	7.85106462280105	7.90098407301755	7.90938528427124	8.51899889593834	8.48622997507819	8.50379563043837
ENSSMAG00000035599	6.7061711022126	6.64609432661934	6.75335142571614	6.82612833978339	6.80041625348355	6.65835632192806	6.92313988146549	7.29970646544619	6.95429402720067
ENSSMAG00000035612	6.78274575999113	6.88863615311063	6.92002960708248	7.50776534269509	7.20040396267219	7.27391753542727	7.6555691076052	7.70233101598494	8.04314127116418
ENSSMAG00000036335	7.01234876656428	8.19368808887569	8.0383810962134	11.4696602190409	10.4965283610576	11.0502648081043	16.9558021856023	16.9279370968624	15.3627266439736
ENSSMAG00000036463	9.28515337119906	9.40996664008921	8.98814912200261	9.02097592482431	9.1514789574896	8.62300264092548	10.8933095451151	10.8669585730774	10.9008168206111
ENSSMAG00000036493	9.19257266525884	8.83575578736959	8.64355965671333	9.79418594035876	9.74442455332391	9.69546016790387	10.9427678807406	11.6860378510852	11.1135241200357
ENSSMAG00000036554	6.57553880755763	6.48251528064727	6.67304647381221	7.24282714896256	7.13055254347059	7.05125551267186	9.07574092662912	8.90501978169388	8.42091315775625
ENSSMAG00000036596	7.52844596639021	7.61941055385594	7.37582448210696	7.6765600175383	7.69643094713461	7.3883123158798	8.28682004357623	8.37159311389607	8.42593639529636
ENSSMAG00000036602	6.48275951333003	6.48251528064727	6.48039651704144	6.91263481942231	6.4903994626352	6.58523723609389	6.94323946876805	7.10403886378576	7.343843238465
ENSSMAG00000036666	8.17071124913637	8.10727756909965	7.73499122300197	9.06849842734676	8.9792329248753	8.72084792277404	9.87740447612735	9.86283237478873	9.43734305308491
ENSSMAG00000036893	8.93695571429379	8.70938778951	8.66723285616624	8.69143554350515	9.03067167170069	8.59642547551847	9.54394904941599	9.70306800738622	9.45162869510666
ENSSMAG00000037295	12.6771610409603	12.5905283837876	12.5057481506477	13.639709405005	13.6945248971152	13.770709790451	15.1309146688292	15.4002935053971	15.3718771661362
ENSSMAG00000037348	7.35623116010513	7.31221845551433	7.30266558444741	7.43783269031576	7.49412753097019	7.66782424190663	8.20815006868288	8.3177633845051	8.56834545732952
ENSSMAG00000037507	11.2767370880908	10.9850781342255	10.6860052107075	10.974879374577	10.9521251305413	11.0736446525704	11.9234435312098	12.1702231303158	12.0483485128618
ENSSMAG00000037623	6.88931279860895	6.90772793234875	6.97205362401275	6.95161763573214	6.91046409455452	6.79865732314125	7.20464366894348	7.221404992018	7.40651830792574
ENSSMAG00000037888	6.64651481920929	6.80521901346864	6.41533539213879	7.4481317323497	7.15922665411102	7.30977667137621	8.95483481495646	8.54631075631652	8.98009750950784
ENSSMAG00000037900	6.82789613535352	6.90772793234875	6.93784651207796	7.02322808784096	7.05380234993195	7.05125551267186	7.45606842905678	7.24830120182239	7.40651830792574
ENSSMAG00000037901	8.39527204048217	8.26529184755116	8.25345448011054	8.35086600143376	8.43510851438599	8.27683768253148	8.96098514590395	9.08564220612894	9.09478377187377
ENSSMAG00000038051	6.9084243948035	6.99533712685797	6.9551759736881	7.20348355825177	7.13055254347059	7.14219760268075	7.60236386873066	7.47024025473017	7.47667758100909
