# Supplementary material for: Unraveling the transcriptomic landscape of eye migration and visual adaptations during flatfish metamorphosis
Source: Commun Biol. 2024 Mar 1;7:253. doi: 10.1038/s42003-024-05951-x (PMC10907633; doi:10.1038/s42003-024-05951-x)
Supplement: Supplementary file 8 — Supplementary Data 7 [file 42003_2024_5951_MOESM8_ESM.csv]

	ID	Description	GeneRatio	BgRatio	pvalue	p.adjust	qvalue	geneID	Count
GO:0050767	GO:0050767	regulation of neurogenesis	16/436	81/18292	6.71516445093321e-11	1.01398983209091e-07	8.35507829579269e-08	ENSSMAG00000000134/ENSSMAG00000000161/ENSSMAG00000004094/ENSSMAG00000004671/ENSSMAG00000005248/ENSSMAG00000007733/ENSSMAG00000007961/ENSSMAG00000008555/ENSSMAG00000011300/ENSSMAG00000011665/ENSSMAG00000011673/ENSSMAG00000015176/ENSSMAG00000015192/ENSSMAG00000016177/ENSSMAG00000017776/ENSSMAG00000019201	16
GO:0009952	GO:0009952	anterior/posterior pattern specification	23/436	214/18292	1.8276271229114e-09	1.37985847779811e-06	1.1369764522533e-06	ENSSMAG00000000134/ENSSMAG00000000161/ENSSMAG00000000466/ENSSMAG00000002541/ENSSMAG00000007961/ENSSMAG00000010933/ENSSMAG00000011300/ENSSMAG00000011673/ENSSMAG00000013356/ENSSMAG00000014063/ENSSMAG00000014754/ENSSMAG00000015164/ENSSMAG00000015176/ENSSMAG00000015188/ENSSMAG00000015192/ENSSMAG00000015208/ENSSMAG00000015312/ENSSMAG00000016036/ENSSMAG00000016177/ENSSMAG00000016195/ENSSMAG00000017219/…	23
GO:0030182	GO:0030182	neuron differentiation	22/436	210/18292	6.66225005806384e-09	2.76541698297164e-06	2.27864961580515e-06	ENSSMAG00000000930/ENSSMAG00000002900/ENSSMAG00000003234/ENSSMAG00000005248/ENSSMAG00000005414/ENSSMAG00000005591/ENSSMAG00000008555/ENSSMAG00000008697/ENSSMAG00000010052/ENSSMAG00000010933/ENSSMAG00000013356/ENSSMAG00000013701/ENSSMAG00000015268/ENSSMAG00000015312/ENSSMAG00000015945/ENSSMAG00000017029/ENSSMAG00000017219/ENSSMAG00000017852/ENSSMAG00000017860/ENSSMAG00000018705/ENSSMAG00000020445/…	22
GO:0021536	GO:0021536	diencephalon development	9/436	27/18292	7.32560790191164e-09	2.76541698297164e-06	2.27864961580515e-06	ENSSMAG00000000724/ENSSMAG00000004701/ENSSMAG00000006534/ENSSMAG00000012852/ENSSMAG00000012869/ENSSMAG00000013068/ENSSMAG00000014754/ENSSMAG00000017594/ENSSMAG00000021110	9
GO:0048663	GO:0048663	neuron fate commitment	11/436	50/18292	2.01275338715541e-08	6.07851522920934e-06	5.00857790235305e-06	ENSSMAG00000001293/ENSSMAG00000004094/ENSSMAG00000005248/ENSSMAG00000008555/ENSSMAG00000010052/ENSSMAG00000010933/ENSSMAG00000014712/ENSSMAG00000017219/ENSSMAG00000017852/ENSSMAG00000019176/ENSSMAG00000019201	11
GO:0030901	GO:0030901	midbrain development	13/436	93/18292	3.08299092681995e-07	7.75886049916354e-05	6.39314960614242e-05	ENSSMAG00000000724/ENSSMAG00000004701/ENSSMAG00000006534/ENSSMAG00000007733/ENSSMAG00000008134/ENSSMAG00000010933/ENSSMAG00000015268/ENSSMAG00000016036/ENSSMAG00000016130/ENSSMAG00000017219/ENSSMAG00000017852/ENSSMAG00000019665/ENSSMAG00000021110	13
GO:0030154	GO:0030154	cell differentiation	30/436	447/18292	3.78279628804064e-07	8.16003199277338e-05	6.72370708641209e-05	ENSSMAG00000000134/ENSSMAG00000000161/ENSSMAG00000000600/ENSSMAG00000000930/ENSSMAG00000003341/ENSSMAG00000004344/ENSSMAG00000004538/ENSSMAG00000007372/ENSSMAG00000007961/ENSSMAG00000008003/ENSSMAG00000008024/ENSSMAG00000008460/ENSSMAG00000008509/ENSSMAG00000008580/ENSSMAG00000009122/ENSSMAG00000009290/ENSSMAG00000009713/ENSSMAG00000010633/ENSSMAG00000010706/ENSSMAG00000011300/ENSSMAG00000011586/…	30
GO:0021879	GO:0021879	forebrain neuron differentiation	7/436	22/18292	5.21242100725582e-07	9.83844465119535e-05	8.10668635602155e-05	ENSSMAG00000003341/ENSSMAG00000005414/ENSSMAG00000009290/ENSSMAG00000010706/ENSSMAG00000011586/ENSSMAG00000015312/ENSSMAG00000018705	7
GO:0007275	GO:0007275	multicellular organism development	28/436	411/18292	6.9219207808143e-07	0.000116134448655884	9.56925188645906e-05	ENSSMAG00000000560/ENSSMAG00000001751/ENSSMAG00000002900/ENSSMAG00000004701/ENSSMAG00000005414/ENSSMAG00000006534/ENSSMAG00000007724/ENSSMAG00000007733/ENSSMAG00000007934/ENSSMAG00000010633/ENSSMAG00000010933/ENSSMAG00000011869/ENSSMAG00000013025/ENSSMAG00000013312/ENSSMAG00000014712/ENSSMAG00000015164/ENSSMAG00000015176/ENSSMAG00000015188/ENSSMAG00000015192/ENSSMAG00000015208/ENSSMAG00000016051/…	28
GO:0007420	GO:0007420	brain development	25/436	358/18292	1.76763371765785e-06	0.000266912691366335	0.00021993084781806	ENSSMAG00000000527/ENSSMAG00000003341/ENSSMAG00000003940/ENSSMAG00000004538/ENSSMAG00000008024/ENSSMAG00000008134/ENSSMAG00000009122/ENSSMAG00000009290/ENSSMAG00000010706/ENSSMAG00000011586/ENSSMAG00000011673/ENSSMAG00000012670/ENSSMAG00000012869/ENSSMAG00000013356/ENSSMAG00000014754/ENSSMAG00000015188/ENSSMAG00000016130/ENSSMAG00000016158/ENSSMAG00000016867/ENSSMAG00000016892/ENSSMAG00000017346/…	25
GO:0009880	GO:0009880	embryonic pattern specification	11/436	85/18292	5.43592575266754e-06	0.000692246904464091	0.000570397937313737	ENSSMAG00000003161/ENSSMAG00000004701/ENSSMAG00000011840/ENSSMAG00000012852/ENSSMAG00000014406/ENSSMAG00000015312/ENSSMAG00000016036/ENSSMAG00000017594/ENSSMAG00000018705/ENSSMAG00000019838/ENSSMAG00000021110	11
GO:0007602	GO:0007602	phototransduction	9/436	55/18292	5.50129990302589e-06	0.000692246904464091	0.000570397937313737	ENSSMAG00000000515/ENSSMAG00000005741/ENSSMAG00000007516/ENSSMAG00000008677/ENSSMAG00000008698/ENSSMAG00000014476/ENSSMAG00000018144/ENSSMAG00000019726/ENSSMAG00000020169	9
GO:0051302	GO:0051302	regulation of cell division	5/436	13/18292	8.26340671304124e-06	0.000891267438335162	0.000734386972542462	ENSSMAG00000004701/ENSSMAG00000006534/ENSSMAG00000017351/ENSSMAG00000017458/ENSSMAG00000021110	5
GO:0072179	GO:0072179	nephric duct formation	5/436	13/18292	8.26340671304124e-06	0.000891267438335162	0.000734386972542462	ENSSMAG00000001437/ENSSMAG00000012852/ENSSMAG00000015312/ENSSMAG00000017594/ENSSMAG00000018705	5
GO:0048485	GO:0048485	sympathetic nervous system development	6/436	23/18292	1.26747274611706e-05	0.00127592256442451	0.00105133528835815	ENSSMAG00000001437/ENSSMAG00000003234/ENSSMAG00000008580/ENSSMAG00000013025/ENSSMAG00000019665/ENSSMAG00000020445	6
GO:0060042	GO:0060042	retina morphogenesis in camera-type eye	10/436	78/18292	1.58028385664574e-05	0.00141925124706521	0.00116943532522208	ENSSMAG00000000527/ENSSMAG00000003299/ENSSMAG00000004701/ENSSMAG00000006534/ENSSMAG00000007724/ENSSMAG00000008003/ENSSMAG00000011300/ENSSMAG00000016158/ENSSMAG00000016759/ENSSMAG00000021110	10
GO:0048665	GO:0048665	neuron fate specification	8/436	48/18292	1.59783252980851e-05	0.00141925124706521	0.00116943532522208	ENSSMAG00000004701/ENSSMAG00000005248/ENSSMAG00000006534/ENSSMAG00000008509/ENSSMAG00000008555/ENSSMAG00000016036/ENSSMAG00000019253/ENSSMAG00000021110	8
GO:0021527	GO:0021527	spinal cord association neuron differentiation	6/436	25/18292	2.13550870437929e-05	0.00179145452422929	0.00147612356057095	ENSSMAG00000005248/ENSSMAG00000008134/ENSSMAG00000008555/ENSSMAG00000014712/ENSSMAG00000015312/ENSSMAG00000018705	6
GO:0050769	GO:0050769	positive regulation of neurogenesis	8/436	52/18292	2.93191954528896e-05	0.00221359925669316	0.00182396258027976	ENSSMAG00000001293/ENSSMAG00000005248/ENSSMAG00000008555/ENSSMAG00000009828/ENSSMAG00000010052/ENSSMAG00000012670/ENSSMAG00000017892/ENSSMAG00000018843	8
GO:0050896	GO:0050896	response to stimulus	8/436	52/18292	2.93191954528896e-05	0.00221359925669316	0.00182396258027976	ENSSMAG00000000515/ENSSMAG00000005741/ENSSMAG00000005753/ENSSMAG00000008677/ENSSMAG00000008698/ENSSMAG00000012527/ENSSMAG00000013650/ENSSMAG00000017351	8
GO:0014032	GO:0014032	neural crest cell development	11/436	102/18292	3.15900797052834e-05	0.00222615832615269	0.00183431100837398	ENSSMAG00000003234/ENSSMAG00000004701/ENSSMAG00000008580/ENSSMAG00000009423/ENSSMAG00000009501/ENSSMAG00000010928/ENSSMAG00000012869/ENSSMAG00000014754/ENSSMAG00000016036/ENSSMAG00000020445/ENSSMAG00000021110	11
GO:0045665	GO:0045665	negative regulation of neuron differentiation	12/436	121/18292	3.24340948181186e-05	0.00222615832615269	0.00183431100837398	ENSSMAG00000000930/ENSSMAG00000004097/ENSSMAG00000004701/ENSSMAG00000005248/ENSSMAG00000006534/ENSSMAG00000008555/ENSSMAG00000010052/ENSSMAG00000015164/ENSSMAG00000019191/ENSSMAG00000019665/ENSSMAG00000020316/ENSSMAG00000021110	12
GO:0033504	GO:0033504	floor plate development	6/436	27/18292	3.42800540638726e-05	0.0022505600711499	0.00185441756995412	ENSSMAG00000004094/ENSSMAG00000004701/ENSSMAG00000008509/ENSSMAG00000016130/ENSSMAG00000019201/ENSSMAG00000021110	6
GO:0021510	GO:0021510	spinal cord development	7/436	40/18292	3.93308674592166e-05	0.00247456707764238	0.00203899497091202	ENSSMAG00000004701/ENSSMAG00000006534/ENSSMAG00000012869/ENSSMAG00000014754/ENSSMAG00000016130/ENSSMAG00000020445/ENSSMAG00000021110	7
GO:0030878	GO:0030878	thyroid gland development	9/436	70/18292	4.10449064662618e-05	0.00247911235056222	0.0020427401870788	ENSSMAG00000008134/ENSSMAG00000011840/ENSSMAG00000013068/ENSSMAG00000015176/ENSSMAG00000015188/ENSSMAG00000015192/ENSSMAG00000016036/ENSSMAG00000016177/ENSSMAG00000020254	9
GO:0009653	GO:0009653	anatomical structure morphogenesis	9/436	73/18292	5.75327942001947e-05	0.0032171461992915	0.00265086567275187	ENSSMAG00000000930/ENSSMAG00000008509/ENSSMAG00000008580/ENSSMAG00000009122/ENSSMAG00000015312/ENSSMAG00000016130/ENSSMAG00000016669/ENSSMAG00000018705/ENSSMAG00000020445	9
GO:0048839	GO:0048839	inner ear development	11/436	109/18292	5.86217351818612e-05	0.0032171461992915	0.00265086567275187	ENSSMAG00000000930/ENSSMAG00000001293/ENSSMAG00000004538/ENSSMAG00000004701/ENSSMAG00000006534/ENSSMAG00000007073/ENSSMAG00000009139/ENSSMAG00000014436/ENSSMAG00000016669/ENSSMAG00000019665/ENSSMAG00000021110	11
GO:0015672	GO:0015672	monovalent inorganic cation transport	4/436	10/18292	5.96556911126901e-05	0.0032171461992915	0.00265086567275187	ENSSMAG00000012158/ENSSMAG00000015056/ENSSMAG00000019563/ENSSMAG00000021201	4
GO:0048704	GO:0048704	embryonic skeletal system morphogenesis	9/436	75/18292	7.13725491218036e-05	0.00371629479910081	0.00306215437611513	ENSSMAG00000014406/ENSSMAG00000015164/ENSSMAG00000015176/ENSSMAG00000015188/ENSSMAG00000015192/ENSSMAG00000015208/ENSSMAG00000016177/ENSSMAG00000016195/ENSSMAG00000020445	9
GO:0010467	GO:0010467	gene expression	6/436	31/18292	7.86553333889437e-05	0.00395898511391016	0.00326212645844672	ENSSMAG00000007961/ENSSMAG00000015176/ENSSMAG00000015192/ENSSMAG00000016177/ENSSMAG00000020254/ENSSMAG00000020445	6
GO:0008589	GO:0008589	regulation of smoothened signaling pathway	6/436	32/18292	9.48749599685336e-05	0.00462132869524148	0.00380788464118189	ENSSMAG00000005947/ENSSMAG00000011840/ENSSMAG00000012869/ENSSMAG00000014754/ENSSMAG00000016036/ENSSMAG00000020774	6
GO:0007399	GO:0007399	nervous system development	16/436	224/18292	9.90039713454225e-05	0.00467174989786213	0.00384943072797005	ENSSMAG00000000600/ENSSMAG00000000930/ENSSMAG00000007934/ENSSMAG00000009423/ENSSMAG00000009501/ENSSMAG00000011771/ENSSMAG00000013025/ENSSMAG00000015945/ENSSMAG00000016051/ENSSMAG00000016158/ENSSMAG00000016421/ENSSMAG00000016669/ENSSMAG00000018748/ENSSMAG00000019131/ENSSMAG00000019665/ENSSMAG00000020445	16
GO:0060017	GO:0060017	parathyroid gland development	4/436	12/18292	0.000135378538260752	0.00584061693639243	0.00481255435260777	ENSSMAG00000001437/ENSSMAG00000015176/ENSSMAG00000015192/ENSSMAG00000016177	4
GO:0061549	GO:0061549	sympathetic ganglion development	4/436	12/18292	0.000135378538260752	0.00584061693639243	0.00481255435260777	ENSSMAG00000005248/ENSSMAG00000008555/ENSSMAG00000008697/ENSSMAG00000019665	4
GO:0072197	GO:0072197	ureter morphogenesis	4/436	12/18292	0.000135378538260752	0.00584061693639243	0.00481255435260777	ENSSMAG00000001437/ENSSMAG00000013356/ENSSMAG00000015312/ENSSMAG00000018705	4
GO:0021514	GO:0021514	ventral spinal cord interneuron differentiation	6/436	36/18292	0.000188147907143373	0.00783053972826362	0.00645221189181429	ENSSMAG00000001437/ENSSMAG00000004701/ENSSMAG00000006534/ENSSMAG00000008134/ENSSMAG00000010052/ENSSMAG00000021110	6
GO:0021521	GO:0021521	ventral spinal cord interneuron specification	4/436	13/18292	0.000191874152281956	0.00783053972826362	0.00645221189181429	ENSSMAG00000000930/ENSSMAG00000003754/ENSSMAG00000017726/ENSSMAG00000017939	4
GO:0007218	GO:0007218	neuropeptide signaling pathway	11/436	126/18292	0.000216314069788037	0.00859563803631412	0.00708263796369696	ENSSMAG00000005815/ENSSMAG00000008960/ENSSMAG00000011632/ENSSMAG00000013286/ENSSMAG00000017346/ENSSMAG00000017487/ENSSMAG00000017878/ENSSMAG00000017892/ENSSMAG00000018423/ENSSMAG00000018843/ENSSMAG00000019779	11
GO:0030902	GO:0030902	hindbrain development	10/436	108/18292	0.00025799315469975	0.00925604335671023	0.00762679905725444	ENSSMAG00000002541/ENSSMAG00000003234/ENSSMAG00000004094/ENSSMAG00000010933/ENSSMAG00000012869/ENSSMAG00000014063/ENSSMAG00000014754/ENSSMAG00000017219/ENSSMAG00000019176/ENSSMAG00000019201	10
GO:0009220	GO:0009220	pyrimidine ribonucleotide biosynthetic process	4/436	14/18292	0.000263582691614927	0.00925604335671023	0.00762679905725444	ENSSMAG00000000728/ENSSMAG00000006712/ENSSMAG00000019197/ENSSMAG00000021446	4
GO:0021628	GO:0021628	olfactory nerve formation	4/436	14/18292	0.000263582691614927	0.00925604335671023	0.00762679905725444	ENSSMAG00000003349/ENSSMAG00000010054/ENSSMAG00000010787/ENSSMAG00000015413	4
GO:0048645	GO:0048645	animal organ formation	4/436	14/18292	0.000263582691614927	0.00925604335671023	0.00762679905725444	ENSSMAG00000007372/ENSSMAG00000015176/ENSSMAG00000015192/ENSSMAG00000016177	4
GO:0071699	GO:0071699	olfactory placode morphogenesis	4/436	14/18292	0.000263582691614927	0.00925604335671023	0.00762679905725444	ENSSMAG00000003349/ENSSMAG00000010054/ENSSMAG00000010787/ENSSMAG00000015413	4
GO:0000038	GO:0000038	very long-chain fatty acid metabolic process	5/436	26/18292	0.000326996832060319	0.0109725603646907	0.00904117556714144	ENSSMAG00000000728/ENSSMAG00000006712/ENSSMAG00000014521/ENSSMAG00000019197/ENSSMAG00000021446	5
GO:0010890	GO:0010890	positive regulation of sequestering of triglyceride	5/436	26/18292	0.000326996832060319	0.0109725603646907	0.00904117556714144	ENSSMAG00000000728/ENSSMAG00000006712/ENSSMAG00000009524/ENSSMAG00000019197/ENSSMAG00000021446	5
GO:2001054	GO:2001054	negative regulation of mesenchymal cell apoptotic process	4/436	15/18292	0.000352691049905106	0.011577467072972	0.00953960688759349	ENSSMAG00000003341/ENSSMAG00000009290/ENSSMAG00000010706/ENSSMAG00000011586	4
GO:0045596	GO:0045596	negative regulation of cell differentiation	6/436	41/18292	0.000392816478662994	0.012620274101726	0.0103988595247404	ENSSMAG00000004701/ENSSMAG00000006534/ENSSMAG00000011840/ENSSMAG00000016036/ENSSMAG00000021110/ENSSMAG00000021415	6
GO:0007605	GO:0007605	sensory perception of sound	13/436	183/18292	0.000460145433890424	0.0144754084411363	0.0119274540100544	ENSSMAG00000002436/ENSSMAG00000004538/ENSSMAG00000005017/ENSSMAG00000006600/ENSSMAG00000008589/ENSSMAG00000010635/ENSSMAG00000011586/ENSSMAG00000012158/ENSSMAG00000013992/ENSSMAG00000015268/ENSSMAG00000015886/ENSSMAG00000017688/ENSSMAG00000019358	13
GO:0035249	GO:0035249	synaptic transmission, glutamatergic	9/436	96/18292	0.000474840754736963	0.0146328477480166	0.0120571809258666	ENSSMAG00000000728/ENSSMAG00000006712/ENSSMAG00000009501/ENSSMAG00000012578/ENSSMAG00000012583/ENSSMAG00000013781/ENSSMAG00000015815/ENSSMAG00000019197/ENSSMAG00000021446	9
GO:0038128	GO:0038128	ERBB2 signaling pathway	4/436	17/18292	0.000592129378533866	0.0178823072317228	0.0147346721142533	ENSSMAG00000000728/ENSSMAG00000006712/ENSSMAG00000019197/ENSSMAG00000021446	4
GO:0021846	GO:0021846	cell proliferation in forebrain	5/436	30/18292	0.00065502324187013	0.019393825396547	0.0159801335787512	ENSSMAG00000012869/ENSSMAG00000013356/ENSSMAG00000014754/ENSSMAG00000015312/ENSSMAG00000018705	5
GO:0015721	GO:0015721	bile acid and bile salt transport	4/436	18/18292	0.000747067814255989	0.0210264267026952	0.0173253651882787	ENSSMAG00000005732/ENSSMAG00000013266/ENSSMAG00000013305/ENSSMAG00000019738	4
GO:1903265	GO:1903265	positive regulation of tumor necrosis factor-mediated signaling pathway	4/436	18/18292	0.000747067814255989	0.0210264267026952	0.0173253651882787	ENSSMAG00000000728/ENSSMAG00000006712/ENSSMAG00000019197/ENSSMAG00000021446	4
GO:0045638	GO:0045638	negative regulation of myeloid cell differentiation	5/436	31/18292	0.000765863224270356	0.0210264267026952	0.0173253651882787	ENSSMAG00000004701/ENSSMAG00000006534/ENSSMAG00000016001/ENSSMAG00000019838/ENSSMAG00000021110	5
GO:0050935	GO:0050935	iridophore differentiation	5/436	31/18292	0.000765863224270356	0.0210264267026952	0.0173253651882787	ENSSMAG00000003234/ENSSMAG00000008580/ENSSMAG00000019176/ENSSMAG00000019336/ENSSMAG00000019891	5
GO:0010951	GO:0010951	negative regulation of endopeptidase activity	7/436	64/18292	0.000802231504458107	0.0216315994952097	0.0178240157569452	ENSSMAG00000000728/ENSSMAG00000002090/ENSSMAG00000004978/ENSSMAG00000006712/ENSSMAG00000016130/ENSSMAG00000019197/ENSSMAG00000021446	7
GO:0001764	GO:0001764	neuron migration	12/436	171/18292	0.00083901232379545	0.0222264668233532	0.0183141748241223	ENSSMAG00000001437/ENSSMAG00000006855/ENSSMAG00000007934/ENSSMAG00000009851/ENSSMAG00000010052/ENSSMAG00000012638/ENSSMAG00000013025/ENSSMAG00000013068/ENSSMAG00000014406/ENSSMAG00000015268/ENSSMAG00000019191/ENSSMAG00000019665	12
GO:0021954	GO:0021954	central nervous system neuron development	5/436	32/18292	0.000890120310252177	0.0226158695361888	0.0186350350587488	ENSSMAG00000001437/ENSSMAG00000005248/ENSSMAG00000007934/ENSSMAG00000008555/ENSSMAG00000013025	5
GO:0001655	GO:0001655	urogenital system development	4/436	19/18292	0.000928598616717685	0.0226158695361888	0.0186350350587488	ENSSMAG00000001437/ENSSMAG00000015312/ENSSMAG00000016130/ENSSMAG00000018705	4
GO:0016554	GO:0016554	cytidine to uridine editing	4/436	19/18292	0.000928598616717685	0.0226158695361888	0.0186350350587488	ENSSMAG00000000728/ENSSMAG00000006712/ENSSMAG00000019197/ENSSMAG00000021446	4
GO:0042438	GO:0042438	melanin biosynthetic process	4/436	19/18292	0.000928598616717685	0.0226158695361888	0.0186350350587488	ENSSMAG00000006158/ENSSMAG00000010205/ENSSMAG00000019336/ENSSMAG00000019891	4
GO:0060385	GO:0060385	axonogenesis involved in innervation	4/436	19/18292	0.000928598616717685	0.0226158695361888	0.0186350350587488	ENSSMAG00000010933/ENSSMAG00000013025/ENSSMAG00000017219/ENSSMAG00000017852	4
GO:0045747	GO:0045747	positive regulation of Notch signaling pathway	7/436	66/18292	0.000965601827543345	0.0231437898347691	0.0190700310803047	ENSSMAG00000004701/ENSSMAG00000005248/ENSSMAG00000006534/ENSSMAG00000008555/ENSSMAG00000011840/ENSSMAG00000016036/ENSSMAG00000021110	7
GO:0001709	GO:0001709	cell fate determination	5/436	33/18292	0.00102877651966979	0.0238992699184827	0.0196925319230718	ENSSMAG00000001437/ENSSMAG00000015164/ENSSMAG00000015268/ENSSMAG00000016051/ENSSMAG00000020316	5
GO:0043408	GO:0043408	regulation of MAPK cascade	5/436	33/18292	0.00102877651966979	0.0238992699184827	0.0196925319230718	ENSSMAG00000007934/ENSSMAG00000013025/ENSSMAG00000013781/ENSSMAG00000013933/ENSSMAG00000018748	5
GO:0042472	GO:0042472	inner ear morphogenesis	10/436	129/18292	0.00105363498890871	0.0241058914129114	0.0198627840014369	ENSSMAG00000001293/ENSSMAG00000001437/ENSSMAG00000004538/ENSSMAG00000005768/ENSSMAG00000012869/ENSSMAG00000014754/ENSSMAG00000016154/ENSSMAG00000016158/ENSSMAG00000016669/ENSSMAG00000019176	10
GO:0021902	GO:0021902	commitment of neuronal cell to specific neuron type in forebrain	4/436	20/18292	0.00113907011116188	0.0252940568802124	0.0208418091546957	ENSSMAG00000001437/ENSSMAG00000005248/ENSSMAG00000008555/ENSSMAG00000014406	4
GO:0061056	GO:0061056	sclerotome development	4/436	20/18292	0.00113907011116188	0.0252940568802124	0.0208418091546957	ENSSMAG00000004701/ENSSMAG00000006534/ENSSMAG00000016232/ENSSMAG00000021110	4
GO:0031103	GO:0031103	axon regeneration	5/436	34/18292	0.0011828333301032	0.0258851931660265	0.0213288939158197	ENSSMAG00000000600/ENSSMAG00000005248/ENSSMAG00000008555/ENSSMAG00000010054/ENSSMAG00000016816	5
GO:0001657	GO:0001657	ureteric bud development	6/436	51/18292	0.0012878465950759	0.0272277059194575	0.0224350982201456	ENSSMAG00000012852/ENSSMAG00000013137/ENSSMAG00000015312/ENSSMAG00000016232/ENSSMAG00000017594/ENSSMAG00000018705	6
GO:0021794	GO:0021794	thalamus development	5/436	35/18292	0.00135330947905394	0.0272277059194575	0.0224350982201456	ENSSMAG00000001141/ENSSMAG00000008134/ENSSMAG00000010052/ENSSMAG00000016130/ENSSMAG00000019176	5
GO:0048646	GO:0048646	anatomical structure formation involved in morphogenesis	4/436	21/18292	0.00138082937386435	0.0272277059194575	0.0224350982201456	ENSSMAG00000008509/ENSSMAG00000013068/ENSSMAG00000015312/ENSSMAG00000018705	4
GO:0061074	GO:0061074	regulation of neural retina development	4/436	21/18292	0.00138082937386435	0.0272277059194575	0.0224350982201456	ENSSMAG00000003806/ENSSMAG00000004094/ENSSMAG00000007733/ENSSMAG00000019201	4
GO:0009449	GO:0009449	gamma-aminobutyric acid biosynthetic process	3/436	10/18292	0.00142449587260738	0.0272277059194575	0.0224350982201456	ENSSMAG00000010635/ENSSMAG00000014075/ENSSMAG00000018285	3
GO:0015696	GO:0015696	ammonium transport	3/436	10/18292	0.00142449587260738	0.0272277059194575	0.0224350982201456	ENSSMAG00000007837/ENSSMAG00000016075/ENSSMAG00000018802	3
GO:0021979	GO:0021979	hypothalamus cell differentiation	3/436	10/18292	0.00142449587260738	0.0272277059194575	0.0224350982201456	ENSSMAG00000005414/ENSSMAG00000012852/ENSSMAG00000017594	3
GO:0060664	GO:0060664	epithelial cell proliferation involved in salivary gland morphogenesis	3/436	10/18292	0.00142449587260738	0.0272277059194575	0.0224350982201456	ENSSMAG00000007372/ENSSMAG00000011840/ENSSMAG00000016036	3
GO:1900122	GO:1900122	positive regulation of receptor binding	3/436	10/18292	0.00142449587260738	0.0272277059194575	0.0224350982201456	ENSSMAG00000015176/ENSSMAG00000015192/ENSSMAG00000016177	3
GO:2000543	GO:2000543	positive regulation of gastrulation	3/436	10/18292	0.00142449587260738	0.0272277059194575	0.0224350982201456	ENSSMAG00000015312/ENSSMAG00000016232/ENSSMAG00000018705	3
GO:0034765	GO:0034765	regulation of ion transmembrane transport	11/436	159/18292	0.00153008832798765	0.028880417190767	0.0237969000484396	ENSSMAG00000008260/ENSSMAG00000009139/ENSSMAG00000009205/ENSSMAG00000011156/ENSSMAG00000012239/ENSSMAG00000012524/ENSSMAG00000012620/ENSSMAG00000013578/ENSSMAG00000015063/ENSSMAG00000018294/ENSSMAG00000018713	11
GO:0071542	GO:0071542	dopaminergic neuron differentiation	6/436	53/18292	0.00157740879975718	0.0294060158967079	0.0242299831229758	ENSSMAG00000005414/ENSSMAG00000008509/ENSSMAG00000010052/ENSSMAG00000012852/ENSSMAG00000017594/ENSSMAG00000019665	6
GO:0033198	GO:0033198	response to ATP	4/436	22/18292	0.00165621299099391	0.0304985562975707	0.0251302150879948	ENSSMAG00000007671/ENSSMAG00000012158/ENSSMAG00000015056/ENSSMAG00000019563	4
GO:0022008	GO:0022008	neurogenesis	8/436	94/18292	0.00181934078958524	0.0330988505093219	0.0272728067633451	ENSSMAG00000000466/ENSSMAG00000003754/ENSSMAG00000012158/ENSSMAG00000012869/ENSSMAG00000015056/ENSSMAG00000016759/ENSSMAG00000017939/ENSSMAG00000019563	8
GO:0035019	GO:0035019	somatic stem cell population maintenance	6/436	55/18292	0.00191397691202143	0.0333818340151914	0.0275059796486275	ENSSMAG00000000930/ENSSMAG00000001437/ENSSMAG00000005248/ENSSMAG00000008555/ENSSMAG00000011840/ENSSMAG00000016036	6
GO:0007386	GO:0007386	compartment pattern specification	3/436	11/18292	0.00192418885750028	0.0333818340151914	0.0275059796486275	ENSSMAG00000004701/ENSSMAG00000006534/ENSSMAG00000021110	3
GO:0046069	GO:0046069	cGMP catabolic process	3/436	11/18292	0.00192418885750028	0.0333818340151914	0.0275059796486275	ENSSMAG00000001792/ENSSMAG00000015630/ENSSMAG00000017545	3
GO:0072014	GO:0072014	proximal tubule development	3/436	11/18292	0.00192418885750028	0.0333818340151914	0.0275059796486275	ENSSMAG00000004701/ENSSMAG00000006534/ENSSMAG00000021110	3
GO:0021555	GO:0021555	midbrain-hindbrain boundary morphogenesis	4/436	23/18292	0.00196753856116029	0.0333818340151914	0.0275059796486275	ENSSMAG00000010933/ENSSMAG00000017219/ENSSMAG00000017852/ENSSMAG00000019176	4
GO:0046579	GO:0046579	positive regulation of Ras protein signal transduction	4/436	23/18292	0.00196753856116029	0.0333818340151914	0.0275059796486275	ENSSMAG00000011840/ENSSMAG00000013025/ENSSMAG00000016036/ENSSMAG00000019191	4
GO:0021904	GO:0021904	dorsal/ventral neural tube patterning	4/436	24/18292	0.00231709690175454	0.0373811713965799	0.0308013555878407	ENSSMAG00000008509/ENSSMAG00000012869/ENSSMAG00000014712/ENSSMAG00000014754	4
GO:0035803	GO:0035803	egg coat formation	4/436	24/18292	0.00231709690175454	0.0373811713965799	0.0308013555878407	ENSSMAG00000001071/ENSSMAG00000008677/ENSSMAG00000008698/ENSSMAG00000009861	4
GO:0071157	GO:0071157	negative regulation of cell cycle arrest	4/436	24/18292	0.00231709690175454	0.0373811713965799	0.0308013555878407	ENSSMAG00000003806/ENSSMAG00000011840/ENSSMAG00000012670/ENSSMAG00000016036	4
GO:0001708	GO:0001708	cell fate specification	7/436	77/18292	0.00238487850079302	0.0373811713965799	0.0308013555878407	ENSSMAG00000003299/ENSSMAG00000008024/ENSSMAG00000010933/ENSSMAG00000015188/ENSSMAG00000016036/ENSSMAG00000017219/ENSSMAG00000017852	7
GO:2000311	GO:2000311	regulation of AMPA receptor activity	5/436	40/18292	0.0024885680639198	0.0373811713965799	0.0308013555878407	ENSSMAG00000006443/ENSSMAG00000012239/ENSSMAG00000012855/ENSSMAG00000013578/ENSSMAG00000018294	5
GO:0002315	GO:0002315	marginal zone B cell differentiation	3/436	12/18292	0.00252045896391346	0.0373811713965799	0.0308013555878407	ENSSMAG00000004701/ENSSMAG00000006534/ENSSMAG00000021110	3
GO:0045608	GO:0045608	negative regulation of inner ear auditory receptor cell differentiation	3/436	12/18292	0.00252045896391346	0.0373811713965799	0.0308013555878407	ENSSMAG00000004701/ENSSMAG00000006534/ENSSMAG00000021110	3
GO:0060510	GO:0060510	type II pneumocyte differentiation	3/436	12/18292	0.00252045896391346	0.0373811713965799	0.0308013555878407	ENSSMAG00000011840/ENSSMAG00000013068/ENSSMAG00000016036	3
GO:0060638	GO:0060638	mesenchymal-epithelial cell signaling	3/436	12/18292	0.00252045896391346	0.0373811713965799	0.0308013555878407	ENSSMAG00000011840/ENSSMAG00000015188/ENSSMAG00000016036	3
GO:0098773	GO:0098773	skin epidermis development	3/436	12/18292	0.00252045896391346	0.0373811713965799	0.0308013555878407	ENSSMAG00000004701/ENSSMAG00000006534/ENSSMAG00000021110	3
GO:0098943	GO:0098943	neurotransmitter receptor transport, postsynaptic endosome to lysosome	3/436	12/18292	0.00252045896391346	0.0373811713965799	0.0308013555878407	ENSSMAG00000012239/ENSSMAG00000013578/ENSSMAG00000018294	3
GO:1900746	GO:1900746	regulation of vascular endothelial growth factor signaling pathway	3/436	12/18292	0.00252045896391346	0.0373811713965799	0.0308013555878407	ENSSMAG00000004701/ENSSMAG00000006534/ENSSMAG00000021110	3
GO:0010842	GO:0010842	retina layer formation	8/436	99/18292	0.00252508574996765	0.0373811713965799	0.0308013555878407	ENSSMAG00000001293/ENSSMAG00000003234/ENSSMAG00000004094/ENSSMAG00000015312/ENSSMAG00000016759/ENSSMAG00000018705/ENSSMAG00000019191/ENSSMAG00000019201	8
GO:0070207	GO:0070207	protein homotrimerization	4/436	25/18292	0.00270714492095058	0.0396872702003434	0.0327015359894081	ENSSMAG00000012158/ENSSMAG00000015056/ENSSMAG00000019049/ENSSMAG00000019563	4
GO:0043410	GO:0043410	positive regulation of MAPK cascade	8/436	101/18292	0.00286095692757681	0.0415388938523172	0.0342272377367995	ENSSMAG00000000930/ENSSMAG00000004097/ENSSMAG00000007934/ENSSMAG00000011840/ENSSMAG00000013025/ENSSMAG00000015945/ENSSMAG00000016036/ENSSMAG00000018748	8
GO:0001974	GO:0001974	blood vessel remodeling	5/436	42/18292	0.00309457209216047	0.0434976850420664	0.0358412434435152	ENSSMAG00000011840/ENSSMAG00000015176/ENSSMAG00000015192/ENSSMAG00000016036/ENSSMAG00000016177	5
GO:0006637	GO:0006637	acyl-CoA metabolic process	5/436	42/18292	0.00309457209216047	0.0434976850420664	0.0358412434435152	ENSSMAG00000000728/ENSSMAG00000006712/ENSSMAG00000019197/ENSSMAG00000020983/ENSSMAG00000021446	5
GO:0001757	GO:0001757	somite specification	4/436	26/18292	0.00313989911893062	0.0434976850420664	0.0358412434435152	ENSSMAG00000003161/ENSSMAG00000004701/ENSSMAG00000006534/ENSSMAG00000021110	4
GO:0050909	GO:0050909	sensory perception of taste	4/436	26/18292	0.00313989911893062	0.0434976850420664	0.0358412434435152	ENSSMAG00000002900/ENSSMAG00000012158/ENSSMAG00000015056/ENSSMAG00000019563	4
GO:0080111	GO:0080111	DNA demethylation	4/436	26/18292	0.00313989911893062	0.0434976850420664	0.0358412434435152	ENSSMAG00000000728/ENSSMAG00000006712/ENSSMAG00000019197/ENSSMAG00000021446	4
GO:1990090	GO:1990090	cellular response to nerve growth factor stimulus	3/436	13/18292	0.0032190344074029	0.0441885632288944	0.0364105135842128	ENSSMAG00000007934/ENSSMAG00000013025/ENSSMAG00000018748	3
GO:0032526	GO:0032526	response to retinoic acid	6/436	61/18292	0.0032531674087115	0.0442547998842736	0.0364650912953722	ENSSMAG00000003299/ENSSMAG00000005248/ENSSMAG00000008555/ENSSMAG00000015312/ENSSMAG00000018705/ENSSMAG00000019074	6
GO:0043473	GO:0043473	pigmentation	7/436	82/18292	0.00340738779899538	0.0459388890757413	0.0378527479174111	ENSSMAG00000001293/ENSSMAG00000003234/ENSSMAG00000006158/ENSSMAG00000010205/ENSSMAG00000017852/ENSSMAG00000019336/ENSSMAG00000019891	7
GO:0051216	GO:0051216	cartilage development	11/436	177/18292	0.00353593272500283	0.047250074466852	0.0389331390866637	ENSSMAG00000003234/ENSSMAG00000006600/ENSSMAG00000008580/ENSSMAG00000009122/ENSSMAG00000014406/ENSSMAG00000014712/ENSSMAG00000015176/ENSSMAG00000015192/ENSSMAG00000015886/ENSSMAG00000016036/ENSSMAG00000016177	11
GO:0043524	GO:0043524	negative regulation of neuron apoptotic process	11/436	179/18292	0.00385045617717847	0.0498184484198822	0.0410494290918792	ENSSMAG00000003234/ENSSMAG00000005017/ENSSMAG00000010933/ENSSMAG00000012670/ENSSMAG00000013025/ENSSMAG00000015268/ENSSMAG00000016130/ENSSMAG00000017487/ENSSMAG00000017852/ENSSMAG00000017860/ENSSMAG00000019358	11
GO:0010159	GO:0010159	specification of animal organ position	3/436	14/18292	0.00402506669352691	0.0498184484198822	0.0410494290918792	ENSSMAG00000015176/ENSSMAG00000015192/ENSSMAG00000016177	3
GO:0019433	GO:0019433	triglyceride catabolic process	3/436	14/18292	0.00402506669352691	0.0498184484198822	0.0410494290918792	ENSSMAG00000009524/ENSSMAG00000018980/ENSSMAG00000019003	3
GO:0021523	GO:0021523	somatic motor neuron differentiation	3/436	14/18292	0.00402506669352691	0.0498184484198822	0.0410494290918792	ENSSMAG00000004701/ENSSMAG00000019665/ENSSMAG00000021110	3
GO:0030432	GO:0030432	peristalsis	3/436	14/18292	0.00402506669352691	0.0498184484198822	0.0410494290918792	ENSSMAG00000012158/ENSSMAG00000015056/ENSSMAG00000019563	3
GO:0031667	GO:0031667	response to nutrient levels	3/436	14/18292	0.00402506669352691	0.0498184484198822	0.0410494290918792	ENSSMAG00000001967/ENSSMAG00000007662/ENSSMAG00000017763	3
GO:0048730	GO:0048730	epidermis morphogenesis	3/436	14/18292	0.00402506669352691	0.0498184484198822	0.0410494290918792	ENSSMAG00000002900/ENSSMAG00000011840/ENSSMAG00000016036	3
GO:0071318	GO:0071318	cellular response to ATP	3/436	14/18292	0.00402506669352691	0.0498184484198822	0.0410494290918792	ENSSMAG00000012158/ENSSMAG00000015056/ENSSMAG00000019563	3
GO:2000726	GO:2000726	negative regulation of cardiac muscle cell differentiation	3/436	14/18292	0.00402506669352691	0.0498184484198822	0.0410494290918792	ENSSMAG00000004701/ENSSMAG00000006534/ENSSMAG00000021110	3
GO:0001654	GO:0001654	eye development	9/436	132/18292	0.00439934611566139	0.054008232802022	0.0445017296423771	ENSSMAG00000000930/ENSSMAG00000003940/ENSSMAG00000006241/ENSSMAG00000008228/ENSSMAG00000011673/ENSSMAG00000015312/ENSSMAG00000018705/ENSSMAG00000019074/ENSSMAG00000019838	9
GO:0009409	GO:0009409	response to cold	5/436	46/18292	0.0046143341802942	0.0552901667606877	0.0455580182022537	ENSSMAG00000012158/ENSSMAG00000012583/ENSSMAG00000015056/ENSSMAG00000017308/ENSSMAG00000019563	5
GO:0001885	GO:0001885	endothelial cell development	4/436	29/18292	0.0047158375723807	0.0552901667606877	0.0455580182022537	ENSSMAG00000003341/ENSSMAG00000009290/ENSSMAG00000010706/ENSSMAG00000011586	4
GO:0006376	GO:0006376	mRNA splice site selection	4/436	29/18292	0.0047158375723807	0.0552901667606877	0.0455580182022537	ENSSMAG00000002478/ENSSMAG00000008575/ENSSMAG00000011707/ENSSMAG00000015634	4
GO:0021884	GO:0021884	forebrain neuron development	4/436	29/18292	0.0047158375723807	0.0552901667606877	0.0455580182022537	ENSSMAG00000000930/ENSSMAG00000005414/ENSSMAG00000017029/ENSSMAG00000019176	4
GO:0070986	GO:0070986	left/right axis specification	4/436	29/18292	0.0047158375723807	0.0552901667606877	0.0455580182022537	ENSSMAG00000000493/ENSSMAG00000004701/ENSSMAG00000006534/ENSSMAG00000021110	4
GO:0021522	GO:0021522	spinal cord motor neuron differentiation	6/436	66/18292	0.00482023803203086	0.0552901667606877	0.0455580182022537	ENSSMAG00000005414/ENSSMAG00000008697/ENSSMAG00000010052/ENSSMAG00000015312/ENSSMAG00000018705/ENSSMAG00000019176	6
GO:0030917	GO:0030917	midbrain-hindbrain boundary development	6/436	66/18292	0.00482023803203086	0.0552901667606877	0.0455580182022537	ENSSMAG00000000466/ENSSMAG00000002900/ENSSMAG00000010933/ENSSMAG00000011840/ENSSMAG00000017219/ENSSMAG00000017852	6
GO:0014002	GO:0014002	astrocyte development	3/436	15/18292	0.00494316060443235	0.0552901667606877	0.0455580182022537	ENSSMAG00000004701/ENSSMAG00000006534/ENSSMAG00000021110	3
GO:0014807	GO:0014807	regulation of somitogenesis	3/436	15/18292	0.00494316060443235	0.0552901667606877	0.0455580182022537	ENSSMAG00000004701/ENSSMAG00000006534/ENSSMAG00000021110	3
GO:0043697	GO:0043697	cell dedifferentiation	3/436	15/18292	0.00494316060443235	0.0552901667606877	0.0455580182022537	ENSSMAG00000005248/ENSSMAG00000008555/ENSSMAG00000008697	3
GO:0099590	GO:0099590	neurotransmitter receptor internalization	3/436	15/18292	0.00494316060443235	0.0552901667606877	0.0455580182022537	ENSSMAG00000012239/ENSSMAG00000013578/ENSSMAG00000018294	3
GO:1990403	GO:1990403	embryonic brain development	3/436	15/18292	0.00494316060443235	0.0552901667606877	0.0455580182022537	ENSSMAG00000010933/ENSSMAG00000017219/ENSSMAG00000017852	3
GO:0048666	GO:0048666	neuron development	7/436	88/18292	0.00504054063099743	0.0559648261235744	0.0461139243485988	ENSSMAG00000003940/ENSSMAG00000009828/ENSSMAG00000010052/ENSSMAG00000010933/ENSSMAG00000013701/ENSSMAG00000017852/ENSSMAG00000019665	7
GO:0006207	GO:0006207	'de novo' pyrimidine nucleobase biosynthetic process	4/436	30/18292	0.0053405782386131	0.0584367618862737	0.0481507511673584	ENSSMAG00000000728/ENSSMAG00000006712/ENSSMAG00000019197/ENSSMAG00000021446	4
GO:0048026	GO:0048026	positive regulation of mRNA splicing, via spliceosome	4/436	30/18292	0.0053405782386131	0.0584367618862737	0.0481507511673584	ENSSMAG00000000804/ENSSMAG00000002478/ENSSMAG00000008575/ENSSMAG00000015634	4
GO:0007389	GO:0007389	pattern specification process	5/436	48/18292	0.00554520525733689	0.0602392801336597	0.0496359910198576	ENSSMAG00000003299/ENSSMAG00000012869/ENSSMAG00000014754/ENSSMAG00000015312/ENSSMAG00000018705	5
GO:0000187	GO:0000187	activation of MAPK activity	7/436	90/18292	0.00569779516693469	0.0614547907290813	0.0506375480249384	ENSSMAG00000003779/ENSSMAG00000011840/ENSSMAG00000013025/ENSSMAG00000013650/ENSSMAG00000014159/ENSSMAG00000016036/ENSSMAG00000018748	7
GO:0050804	GO:0050804	modulation of chemical synaptic transmission	9/436	138/18292	0.00587100119795884	0.0628738426164386	0.0518068190816525	ENSSMAG00000000728/ENSSMAG00000006712/ENSSMAG00000009501/ENSSMAG00000012670/ENSSMAG00000013781/ENSSMAG00000015815/ENSSMAG00000016336/ENSSMAG00000019197/ENSSMAG00000021446	9
GO:0010564	GO:0010564	regulation of cell cycle process	3/436	16/18292	0.00597740295270931	0.0631087071694666	0.0520003428890272	ENSSMAG00000008697/ENSSMAG00000016276/ENSSMAG00000019582	3
GO:0035469	GO:0035469	determination of pancreatic left/right asymmetry	4/436	31/18292	0.0060183137962935	0.0631087071694666	0.0520003428890272	ENSSMAG00000004701/ENSSMAG00000007990/ENSSMAG00000014754/ENSSMAG00000021110	4
GO:0060174	GO:0060174	limb bud formation	4/436	31/18292	0.0060183137962935	0.0631087071694666	0.0520003428890272	ENSSMAG00000003299/ENSSMAG00000011840/ENSSMAG00000016036/ENSSMAG00000020445	4
GO:0051965	GO:0051965	positive regulation of synapse assembly	7/436	92/18292	0.00641714388420065	0.066826808725124	0.0550639859972789	ENSSMAG00000003349/ENSSMAG00000007934/ENSSMAG00000010054/ENSSMAG00000010787/ENSSMAG00000013025/ENSSMAG00000015413/ENSSMAG00000018748	7
GO:0032024	GO:0032024	positive regulation of insulin secretion	4/436	32/18292	0.00675091286572798	0.0693461117499949	0.0571398425155064	ENSSMAG00000012040/ENSSMAG00000012670/ENSSMAG00000016892/ENSSMAG00000019074	4
GO:1902036	GO:1902036	regulation of hematopoietic stem cell differentiation	4/436	32/18292	0.00675091286572798	0.0693461117499949	0.0571398425155064	ENSSMAG00000004701/ENSSMAG00000011840/ENSSMAG00000013286/ENSSMAG00000021110	4
GO:0021549	GO:0021549	cerebellum development	6/436	71/18292	0.00688175825728686	0.0702125335709673	0.0578537571843035	ENSSMAG00000004094/ENSSMAG00000015312/ENSSMAG00000017852/ENSSMAG00000018705/ENSSMAG00000019176/ENSSMAG00000019201	6
GO:0060561	GO:0060561	apoptotic process involved in morphogenesis	3/436	17/18292	0.00713139014717548	0.0708498075959122	0.0583788585419088	ENSSMAG00000010933/ENSSMAG00000017219/ENSSMAG00000017852	3
GO:0071696	GO:0071696	ectodermal placode development	3/436	17/18292	0.00713139014717548	0.0708498075959122	0.0583788585419088	ENSSMAG00000003234/ENSSMAG00000011840/ENSSMAG00000016036	3
GO:0098970	GO:0098970	postsynaptic neurotransmitter receptor diffusion trapping	3/436	17/18292	0.00713139014717548	0.0708498075959122	0.0583788585419088	ENSSMAG00000012239/ENSSMAG00000013578/ENSSMAG00000018294	3
GO:0006094	GO:0006094	gluconeogenesis	5/436	51/18292	0.00717882156435401	0.0708498075959122	0.0583788585419088	ENSSMAG00000000728/ENSSMAG00000006712/ENSSMAG00000019074/ENSSMAG00000019197/ENSSMAG00000021446	5
GO:0021983	GO:0021983	pituitary gland development	5/436	51/18292	0.00717882156435401	0.0708498075959122	0.0583788585419088	ENSSMAG00000000930/ENSSMAG00000001437/ENSSMAG00000011840/ENSSMAG00000013068/ENSSMAG00000016036	5
GO:0046427	GO:0046427	positive regulation of receptor signaling pathway via JAK-STAT	4/436	33/18292	0.00754017305139118	0.0725201357172017	0.0597551763107232	ENSSMAG00000001967/ENSSMAG00000003939/ENSSMAG00000007662/ENSSMAG00000017763	4
GO:0070593	GO:0070593	dendrite self-avoidance	4/436	33/18292	0.00754017305139118	0.0725201357172017	0.0597551763107232	ENSSMAG00000008396/ENSSMAG00000017303/ENSSMAG00000019191/ENSSMAG00000021378	4
GO:0090103	GO:0090103	cochlea morphogenesis	4/436	33/18292	0.00754017305139118	0.0725201357172017	0.0597551763107232	ENSSMAG00000003341/ENSSMAG00000009290/ENSSMAG00000010706/ENSSMAG00000011586	4
GO:1903861	GO:1903861	positive regulation of dendrite extension	4/436	33/18292	0.00754017305139118	0.0725201357172017	0.0597551763107232	ENSSMAG00000000728/ENSSMAG00000006712/ENSSMAG00000019197/ENSSMAG00000021446	4
GO:0007214	GO:0007214	gamma-aminobutyric acid signaling pathway	5/436	52/18292	0.00779071331745898	0.0744555513250827	0.0613499209942473	ENSSMAG00000005017/ENSSMAG00000013178/ENSSMAG00000015922/ENSSMAG00000019358/ENSSMAG00000020075	5
GO:0048920	GO:0048920	posterior lateral line neuromast primordium migration	4/436	34/18292	0.0083878183475629	0.0758409412646423	0.0624914552630235	ENSSMAG00000008697/ENSSMAG00000010465/ENSSMAG00000011840/ENSSMAG00000016036	4
GO:2000179	GO:2000179	positive regulation of neural precursor cell proliferation	4/436	34/18292	0.0083878183475629	0.0758409412646423	0.0624914552630235	ENSSMAG00000005248/ENSSMAG00000008555/ENSSMAG00000008697/ENSSMAG00000012670	4
GO:0032870	GO:0032870	cellular response to hormone stimulus	6/436	74/18292	0.00838901789117908	0.0758409412646423	0.0624914552630235	ENSSMAG00000000560/ENSSMAG00000005815/ENSSMAG00000011869/ENSSMAG00000013933/ENSSMAG00000020254/ENSSMAG00000020837	6
GO:0010613	GO:0010613	positive regulation of cardiac muscle hypertrophy	3/436	18/18292	0.00840825461375936	0.0758409412646423	0.0624914552630235	ENSSMAG00000001792/ENSSMAG00000015630/ENSSMAG00000017545	3
GO:0019227	GO:0019227	neuronal action potential propagation	3/436	18/18292	0.00840825461375936	0.0758409412646423	0.0624914552630235	ENSSMAG00000007934/ENSSMAG00000013025/ENSSMAG00000018748	3
GO:0035265	GO:0035265	organ growth	3/436	18/18292	0.00840825461375936	0.0758409412646423	0.0624914552630235	ENSSMAG00000004701/ENSSMAG00000006534/ENSSMAG00000021110	3
GO:0060430	GO:0060430	lung saccule development	3/436	18/18292	0.00840825461375936	0.0758409412646423	0.0624914552630235	ENSSMAG00000011840/ENSSMAG00000013068/ENSSMAG00000016036	3
GO:0018298	GO:0018298	protein-chromophore linkage	5/436	53/18292	0.00843793253805292	0.0758409412646423	0.0624914552630235	ENSSMAG00000007516/ENSSMAG00000014476/ENSSMAG00000018144/ENSSMAG00000019726/ENSSMAG00000020169	5
GO:0019915	GO:0019915	lipid storage	5/436	53/18292	0.00843793253805292	0.0758409412646423	0.0624914552630235	ENSSMAG00000000728/ENSSMAG00000006712/ENSSMAG00000018980/ENSSMAG00000019197/ENSSMAG00000021446	5
GO:0035176	GO:0035176	social behavior	5/436	53/18292	0.00843793253805292	0.0758409412646423	0.0624914552630235	ENSSMAG00000001141/ENSSMAG00000005414/ENSSMAG00000014075/ENSSMAG00000014087/ENSSMAG00000017852	5
GO:0050885	GO:0050885	neuromuscular process controlling balance	6/436	75/18292	0.00894025356788624	0.0798803721154333	0.0658198674384399	ENSSMAG00000004538/ENSSMAG00000010635/ENSSMAG00000013449/ENSSMAG00000016158/ENSSMAG00000018285/ENSSMAG00000021378	6
GO:0003407	GO:0003407	neural retina development	5/436	54/18292	0.00912144324079446	0.0810198781976449	0.0667587982081675	ENSSMAG00000001293/ENSSMAG00000003234/ENSSMAG00000009851/ENSSMAG00000012638/ENSSMAG00000016421	5
GO:0045773	GO:0045773	positive regulation of axon extension	4/436	35/18292	0.0092954969112415	0.0820830429004366	0.0676348251713601	ENSSMAG00000004538/ENSSMAG00000019191/ENSSMAG00000020406/ENSSMAG00000020983	4
GO:0035138	GO:0035138	pectoral fin morphogenesis	3/436	19/18292	0.00981069011320468	0.0849240383385392	0.0699757499589776	ENSSMAG00000003299/ENSSMAG00000009122/ENSSMAG00000010928	3
GO:0040019	GO:0040019	positive regulation of embryonic development	3/436	19/18292	0.00981069011320468	0.0849240383385392	0.0699757499589776	ENSSMAG00000012670/ENSSMAG00000015312/ENSSMAG00000018705	3
GO:1904862	GO:1904862	inhibitory synapse assembly	3/436	19/18292	0.00981069011320468	0.0849240383385392	0.0699757499589776	ENSSMAG00000005017/ENSSMAG00000013178/ENSSMAG00000019358	3
GO:0007628	GO:0007628	adult walking behavior	5/436	55/18292	0.00984218987367177	0.0849240383385392	0.0699757499589776	ENSSMAG00000005947/ENSSMAG00000012869/ENSSMAG00000014754/ENSSMAG00000019176/ENSSMAG00000019191	5
GO:0007216	GO:0007216	G protein-coupled glutamate receptor signaling pathway	4/436	36/18292	0.0102647791795409	0.0875695850909989	0.0721556288445875	ENSSMAG00000000693/ENSSMAG00000003434/ENSSMAG00000014159/ENSSMAG00000015010	4
GO:0021537	GO:0021537	telencephalon development	4/436	36/18292	0.0102647791795409	0.0875695850909989	0.0721556288445875	ENSSMAG00000006619/ENSSMAG00000013356/ENSSMAG00000015312/ENSSMAG00000018705	4
GO:0007601	GO:0007601	visual perception	13/436	262/18292	0.0104270638591145	0.08845430577114	0.0728846214161642	ENSSMAG00000000515/ENSSMAG00000005741/ENSSMAG00000005753/ENSSMAG00000007516/ENSSMAG00000008677/ENSSMAG00000008698/ENSSMAG00000012578/ENSSMAG00000013650/ENSSMAG00000014476/ENSSMAG00000016669/ENSSMAG00000018144/ENSSMAG00000019726/ENSSMAG00000020169	13
GO:0060059	GO:0060059	embryonic retina morphogenesis in camera-type eye	6/436	78/18292	0.0107489767087172	0.0906757253081727	0.0747150277547997	ENSSMAG00000000527/ENSSMAG00000012869/ENSSMAG00000014754/ENSSMAG00000015312/ENSSMAG00000016036/ENSSMAG00000018705	6
GO:0001756	GO:0001756	somitogenesis	10/436	180/18292	0.0112883681477202	0.0930699660534585	0.0766878353957393	ENSSMAG00000000134/ENSSMAG00000003161/ENSSMAG00000004701/ENSSMAG00000006534/ENSSMAG00000007372/ENSSMAG00000011673/ENSSMAG00000012524/ENSSMAG00000016130/ENSSMAG00000021110/ENSSMAG00000021414	10
GO:0050768	GO:0050768	negative regulation of neurogenesis	4/436	37/18292	0.0112971563098594	0.0930699660534585	0.0766878353957393	ENSSMAG00000000161/ENSSMAG00000000560/ENSSMAG00000011300/ENSSMAG00000011869	4
GO:0071910	GO:0071910	determination of liver left/right asymmetry	4/436	37/18292	0.0112971563098594	0.0930699660534585	0.0766878353957393	ENSSMAG00000004701/ENSSMAG00000007990/ENSSMAG00000014754/ENSSMAG00000021110	4
GO:0033278	GO:0033278	cell proliferation in midbrain	3/436	20/18292	0.0113409759959181	0.0930699660534585	0.0766878353957393	ENSSMAG00000011840/ENSSMAG00000012869/ENSSMAG00000014754	3
GO:0046548	GO:0046548	retinal rod cell development	3/436	20/18292	0.0113409759959181	0.0930699660534585	0.0766878353957393	ENSSMAG00000007934/ENSSMAG00000013025/ENSSMAG00000020445	3
GO:0035162	GO:0035162	embryonic hemopoiesis	6/436	79/18292	0.0114055537380901	0.0930939791595462	0.0767076217264438	ENSSMAG00000001437/ENSSMAG00000005947/ENSSMAG00000008134/ENSSMAG00000011357/ENSSMAG00000013151/ENSSMAG00000018349	6
GO:0045666	GO:0045666	positive regulation of neuron differentiation	7/436	104/18292	0.0122285354040773	0.0987437885569877	0.0813629543913277	ENSSMAG00000005248/ENSSMAG00000008509/ENSSMAG00000008555/ENSSMAG00000015192/ENSSMAG00000016036/ENSSMAG00000019665/ENSSMAG00000020445	7
GO:0048538	GO:0048538	thymus development	7/436	104/18292	0.0122285354040773	0.0987437885569877	0.0813629543913277	ENSSMAG00000001437/ENSSMAG00000011840/ENSSMAG00000015176/ENSSMAG00000015192/ENSSMAG00000016036/ENSSMAG00000016177/ENSSMAG00000019336	7
GO:0007339	GO:0007339	binding of sperm to zona pellucida	4/436	38/18292	0.0123940389221423	0.0995478658108238	0.0820254983537077	ENSSMAG00000001071/ENSSMAG00000008677/ENSSMAG00000008698/ENSSMAG00000009861	4
GO:0001666	GO:0001666	response to hypoxia	9/436	156/18292	0.0126100860428022	0.100747248278473	0.0830137660963087	ENSSMAG00000000515/ENSSMAG00000005248/ENSSMAG00000006835/ENSSMAG00000008555/ENSSMAG00000012158/ENSSMAG00000015056/ENSSMAG00000019563/ENSSMAG00000020406/ENSSMAG00000020952	9
GO:0035136	GO:0035136	forelimb morphogenesis	3/436	21/18292	0.0130010004329271	0.103149299895227	0.0849930097428777	ENSSMAG00000003234/ENSSMAG00000003299/ENSSMAG00000006241	3
GO:0021987	GO:0021987	cerebral cortex development	5/436	59/18292	0.0131156725694593	0.103149299895227	0.0849930097428777	ENSSMAG00000001293/ENSSMAG00000005248/ENSSMAG00000007934/ENSSMAG00000008555/ENSSMAG00000013025	5
GO:0071482	GO:0071482	cellular response to light stimulus	5/436	59/18292	0.0131156725694593	0.103149299895227	0.0849930097428777	ENSSMAG00000007516/ENSSMAG00000014476/ENSSMAG00000018144/ENSSMAG00000019726/ENSSMAG00000020169	5
GO:0032835	GO:0032835	glomerulus development	4/436	39/18292	0.0135567561235573	0.106065812158402	0.0873961589203422	ENSSMAG00000000527/ENSSMAG00000003628/ENSSMAG00000016232/ENSSMAG00000017274	4
GO:0071599	GO:0071599	otic vesicle development	5/436	60/18292	0.0140359980587149	0.109249263240512	0.090019260474232	ENSSMAG00000000930/ENSSMAG00000001437/ENSSMAG00000003234/ENSSMAG00000011840/ENSSMAG00000016036	5
GO:0045746	GO:0045746	negative regulation of Notch signaling pathway	6/436	83/18292	0.0143157135199847	0.110855012385522	0.0913423664271087	ENSSMAG00000000527/ENSSMAG00000001437/ENSSMAG00000004701/ENSSMAG00000005947/ENSSMAG00000006534/ENSSMAG00000021110	6
GO:0008284	GO:0008284	positive regulation of cell population proliferation	16/436	365/18292	0.0146527857731386	0.11102016520067	0.0914784491231731	ENSSMAG00000003234/ENSSMAG00000004701/ENSSMAG00000006534/ENSSMAG00000007372/ENSSMAG00000008024/ENSSMAG00000012670/ENSSMAG00000013025/ENSSMAG00000015176/ENSSMAG00000015192/ENSSMAG00000016036/ENSSMAG00000016177/ENSSMAG00000017763/ENSSMAG00000018748/ENSSMAG00000019838/ENSSMAG00000021110/ENSSMAG00000021415	16
GO:0014033	GO:0014033	neural crest cell differentiation	4/436	40/18292	0.0147865547968503	0.11102016520067	0.0914784491231731	ENSSMAG00000002900/ENSSMAG00000010706/ENSSMAG00000012869/ENSSMAG00000014754	4
GO:0060119	GO:0060119	inner ear receptor cell development	4/436	40/18292	0.0147865547968503	0.11102016520067	0.0914784491231731	ENSSMAG00000000930/ENSSMAG00000001293/ENSSMAG00000005017/ENSSMAG00000019358	4
GO:0007568	GO:0007568	aging	3/436	22/18292	0.0147922826606007	0.11102016520067	0.0914784491231731	ENSSMAG00000006600/ENSSMAG00000015827/ENSSMAG00000015886	3
GO:0035137	GO:0035137	hindlimb morphogenesis	3/436	22/18292	0.0147922826606007	0.11102016520067	0.0914784491231731	ENSSMAG00000003234/ENSSMAG00000003299/ENSSMAG00000006241	3
GO:1990266	GO:1990266	neutrophil migration	3/436	22/18292	0.0147922826606007	0.11102016520067	0.0914784491231731	ENSSMAG00000001071/ENSSMAG00000009861/ENSSMAG00000020169	3
GO:0003323	GO:0003323	type B pancreatic cell development	5/436	61/18292	0.0149987507953223	0.11102016520067	0.0914784491231731	ENSSMAG00000003779/ENSSMAG00000004701/ENSSMAG00000006534/ENSSMAG00000008697/ENSSMAG00000021110	5
GO:0009954	GO:0009954	proximal/distal pattern formation	5/436	61/18292	0.0149987507953223	0.11102016520067	0.0914784491231731	ENSSMAG00000004701/ENSSMAG00000006534/ENSSMAG00000017852/ENSSMAG00000020642/ENSSMAG00000021110	5
GO:0048840	GO:0048840	otolith development	5/436	61/18292	0.0149987507953223	0.11102016520067	0.0914784491231731	ENSSMAG00000001293/ENSSMAG00000007073/ENSSMAG00000012961/ENSSMAG00000016036/ENSSMAG00000017539	5
GO:0007417	GO:0007417	central nervous system development	10/436	190/18292	0.0159791696613468	0.116768003332664	0.0962145555519062	ENSSMAG00000000930/ENSSMAG00000005470/ENSSMAG00000007961/ENSSMAG00000012869/ENSSMAG00000013356/ENSSMAG00000014754/ENSSMAG00000016059/ENSSMAG00000017487/ENSSMAG00000018748/ENSSMAG00000019191	10
GO:0048709	GO:0048709	oligodendrocyte differentiation	5/436	62/18292	0.0160047074138527	0.116768003332664	0.0962145555519062	ENSSMAG00000007934/ENSSMAG00000010052/ENSSMAG00000013025/ENSSMAG00000013068/ENSSMAG00000016036	5
GO:0045931	GO:0045931	positive regulation of mitotic cell cycle	4/436	41/18292	0.0160845991345657	0.116768003332664	0.0962145555519062	ENSSMAG00000007372/ENSSMAG00000008134/ENSSMAG00000008509/ENSSMAG00000019838	4
GO:0048557	GO:0048557	embryonic digestive tract morphogenesis	4/436	41/18292	0.0160845991345657	0.116768003332664	0.0962145555519062	ENSSMAG00000011840/ENSSMAG00000016036/ENSSMAG00000016232/ENSSMAG00000020445	4
GO:0007186	GO:0007186	G protein-coupled receptor signaling pathway	14/436	308/18292	0.016304076436301	0.117795002003897	0.0970607824110189	ENSSMAG00000004097/ENSSMAG00000005815/ENSSMAG00000007516/ENSSMAG00000007593/ENSSMAG00000008960/ENSSMAG00000009828/ENSSMAG00000010465/ENSSMAG00000013933/ENSSMAG00000017346/ENSSMAG00000019589/ENSSMAG00000019726/ENSSMAG00000020169/ENSSMAG00000020254/ENSSMAG00000020837	14
GO:0032525	GO:0032525	somite rostral/caudal axis specification	3/436	23/18292	0.0167159942755168	0.12019595883824	0.09903912397825	ENSSMAG00000003161/ENSSMAG00000015312/ENSSMAG00000018705	3
GO:1902476	GO:1902476	chloride transmembrane transport	6/436	88/18292	0.0186333840931378	0.133286902057418	0.109825805668783	ENSSMAG00000005017/ENSSMAG00000010635/ENSSMAG00000013178/ENSSMAG00000017487/ENSSMAG00000018285/ENSSMAG00000020075	6
GO:0051896	GO:0051896	regulation of protein kinase B signaling	3/436	24/18292	0.0187729796146257	0.133286902057418	0.109825805668783	ENSSMAG00000007934/ENSSMAG00000013025/ENSSMAG00000018748	3
GO:0043122	GO:0043122	regulation of I-kappaB kinase/NF-kappaB signaling	4/436	43/18292	0.0188896669140977	0.133286902057418	0.109825805668783	ENSSMAG00000000728/ENSSMAG00000006712/ENSSMAG00000019197/ENSSMAG00000021446	4
GO:0097150	GO:0097150	neuronal stem cell population maintenance	4/436	43/18292	0.0188896669140977	0.133286902057418	0.109825805668783	ENSSMAG00000004701/ENSSMAG00000006534/ENSSMAG00000016421/ENSSMAG00000021110	4
GO:0048167	GO:0048167	regulation of synaptic plasticity	4/436	44/18292	0.0203986042070541	0.143264615593729	0.11804724686775	ENSSMAG00000007863/ENSSMAG00000012158/ENSSMAG00000015056/ENSSMAG00000019563	4
GO:0043525	GO:0043525	positive regulation of neuron apoptotic process	3/436	25/18292	0.0209637752546723	0.145207801075941	0.119648393776063	ENSSMAG00000003234/ENSSMAG00000005248/ENSSMAG00000008555	3
GO:0051489	GO:0051489	regulation of filopodium assembly	3/436	25/18292	0.0209637752546723	0.145207801075941	0.119648393776063	ENSSMAG00000000600/ENSSMAG00000009851/ENSSMAG00000012638	3
GO:0098962	GO:0098962	regulation of postsynaptic neurotransmitter receptor activity	3/436	25/18292	0.0209637752546723	0.145207801075941	0.119648393776063	ENSSMAG00000006443/ENSSMAG00000013578/ENSSMAG00000018294	3
GO:0003322	GO:0003322	pancreatic A cell development	2/436	10/18292	0.0224737750196397	0.148839474910772	0.122640822129336	ENSSMAG00000001033/ENSSMAG00000019253	2
GO:0014047	GO:0014047	glutamate secretion	2/436	10/18292	0.0224737750196397	0.148839474910772	0.122640822129336	ENSSMAG00000007934/ENSSMAG00000013025	2
GO:0021533	GO:0021533	cell differentiation in hindbrain	2/436	10/18292	0.0224737750196397	0.148839474910772	0.122640822129336	ENSSMAG00000001437/ENSSMAG00000019665	2
GO:0032790	GO:0032790	ribosome disassembly	2/436	10/18292	0.0224737750196397	0.148839474910772	0.122640822129336	ENSSMAG00000015312/ENSSMAG00000018705	2
GO:0048808	GO:0048808	male genitalia morphogenesis	2/436	10/18292	0.0224737750196397	0.148839474910772	0.122640822129336	ENSSMAG00000011840/ENSSMAG00000016036	2
GO:0050927	GO:0050927	positive regulation of positive chemotaxis	2/436	10/18292	0.0224737750196397	0.148839474910772	0.122640822129336	ENSSMAG00000013025/ENSSMAG00000018748	2
GO:0050965	GO:0050965	detection of temperature stimulus involved in sensory perception of pain	2/436	10/18292	0.0224737750196397	0.148839474910772	0.122640822129336	ENSSMAG00000003754/ENSSMAG00000017939	2
GO:0060429	GO:0060429	epithelium development	2/436	10/18292	0.0224737750196397	0.148839474910772	0.122640822129336	ENSSMAG00000015312/ENSSMAG00000018705	2
GO:0080135	GO:0080135	regulation of cellular response to stress	2/436	10/18292	0.0224737750196397	0.148839474910772	0.122640822129336	ENSSMAG00000017892/ENSSMAG00000018843	2
GO:0098712	GO:0098712	L-glutamate import across plasma membrane	2/436	10/18292	0.0224737750196397	0.148839474910772	0.122640822129336	ENSSMAG00000010635/ENSSMAG00000018285	2
GO:0000381	GO:0000381	regulation of alternative mRNA splicing, via spliceosome	7/436	118/18292	0.0229488209218657	0.150663998226162	0.124144193728354	ENSSMAG00000002478/ENSSMAG00000006485/ENSSMAG00000008575/ENSSMAG00000008879/ENSSMAG00000011707/ENSSMAG00000015634/ENSSMAG00000020535	7
GO:0009791	GO:0009791	post-embryonic development	7/436	118/18292	0.0229488209218657	0.150663998226162	0.124144193728354	ENSSMAG00000000724/ENSSMAG00000001437/ENSSMAG00000007961/ENSSMAG00000008134/ENSSMAG00000013356/ENSSMAG00000015312/ENSSMAG00000018705	7
GO:2000251	GO:2000251	positive regulation of actin cytoskeleton reorganization	3/436	26/18292	0.0232886286636821	0.152233027195498	0.125437042973216	ENSSMAG00000013025/ENSSMAG00000018748/ENSSMAG00000021196	3
GO:0008217	GO:0008217	regulation of blood pressure	4/436	46/18292	0.0236334517029697	0.153160996014954	0.126201671167428	ENSSMAG00000000302/ENSSMAG00000004701/ENSSMAG00000006534/ENSSMAG00000021110	4
GO:0050796	GO:0050796	regulation of insulin secretion	4/436	46/18292	0.0236334517029697	0.153160996014954	0.126201671167428	ENSSMAG00000001973/ENSSMAG00000003234/ENSSMAG00000006619/ENSSMAG00000011632	4
GO:0071363	GO:0071363	cellular response to growth factor stimulus	5/436	69/18292	0.0243153881100576	0.156906991650372	0.129288298452938	ENSSMAG00000000728/ENSSMAG00000006712/ENSSMAG00000019197/ENSSMAG00000020983/ENSSMAG00000021446	5
GO:0060215	GO:0060215	primitive hemopoiesis	5/436	70/18292	0.0256914888290343	0.163356089137246	0.134602228902214	ENSSMAG00000000724/ENSSMAG00000001437/ENSSMAG00000008134/ENSSMAG00000015208/ENSSMAG00000016060	5
GO:0003309	GO:0003309	type B pancreatic cell differentiation	3/436	27/18292	0.0257475160362018	0.163356089137246	0.134602228902214	ENSSMAG00000005470/ENSSMAG00000006619/ENSSMAG00000008697	3
GO:0045807	GO:0045807	positive regulation of endocytosis	3/436	27/18292	0.0257475160362018	0.163356089137246	0.134602228902214	ENSSMAG00000004701/ENSSMAG00000006534/ENSSMAG00000021110	3
GO:1903672	GO:1903672	positive regulation of sprouting angiogenesis	3/436	27/18292	0.0257475160362018	0.163356089137246	0.134602228902214	ENSSMAG00000004701/ENSSMAG00000006534/ENSSMAG00000021110	3
GO:0030900	GO:0030900	forebrain development	7/436	121/18292	0.0258920128719161	0.163585520655202	0.134791275994736	ENSSMAG00000000930/ENSSMAG00000006855/ENSSMAG00000008580/ENSSMAG00000013068/ENSSMAG00000015312/ENSSMAG00000017860/ENSSMAG00000018705	7
GO:0031018	GO:0031018	endocrine pancreas development	7/436	122/18292	0.0269277823383262	0.164718558020992	0.135724876668395	ENSSMAG00000005248/ENSSMAG00000005470/ENSSMAG00000006619/ENSSMAG00000008509/ENSSMAG00000008555/ENSSMAG00000008697/ENSSMAG00000010928	7
GO:0021517	GO:0021517	ventral spinal cord development	2/436	11/18292	0.0270403497223373	0.164718558020992	0.135724876668395	ENSSMAG00000015312/ENSSMAG00000018705	2
GO:0021534	GO:0021534	cell proliferation in hindbrain	2/436	11/18292	0.0270403497223373	0.164718558020992	0.135724876668395	ENSSMAG00000012869/ENSSMAG00000014754	2
GO:0032925	GO:0032925	regulation of activin receptor signaling pathway	2/436	11/18292	0.0270403497223373	0.164718558020992	0.135724876668395	ENSSMAG00000011840/ENSSMAG00000016036	2
GO:0055016	GO:0055016	hypochord development	2/436	11/18292	0.0270403497223373	0.164718558020992	0.135724876668395	ENSSMAG00000004701/ENSSMAG00000021110	2
GO:0060513	GO:0060513	prostatic bud formation	2/436	11/18292	0.0270403497223373	0.164718558020992	0.135724876668395	ENSSMAG00000011840/ENSSMAG00000016036	2
GO:0071398	GO:0071398	cellular response to fatty acid	2/436	11/18292	0.0270403497223373	0.164718558020992	0.135724876668395	ENSSMAG00000009524/ENSSMAG00000017308	2
GO:0097066	GO:0097066	response to thyroid hormone	2/436	11/18292	0.0270403497223373	0.164718558020992	0.135724876668395	ENSSMAG00000008580/ENSSMAG00000010205	2
GO:0007422	GO:0007422	peripheral nervous system development	5/436	71/18292	0.027116468417803	0.164718558020992	0.135724876668395	ENSSMAG00000000930/ENSSMAG00000003234/ENSSMAG00000003341/ENSSMAG00000008580/ENSSMAG00000016036	5
GO:0060349	GO:0060349	bone morphogenesis	4/436	48/18292	0.0271621993027994	0.164718558020992	0.135724876668395	ENSSMAG00000002481/ENSSMAG00000002541/ENSSMAG00000003161/ENSSMAG00000014063	4
GO:0045787	GO:0045787	positive regulation of cell cycle	3/436	28/18292	0.0283401593429038	0.170492592062887	0.140482568015568	ENSSMAG00000005248/ENSSMAG00000008555/ENSSMAG00000014087	3
GO:0071773	GO:0071773	cellular response to BMP stimulus	3/436	28/18292	0.0283401593429038	0.170492592062887	0.140482568015568	ENSSMAG00000001437/ENSSMAG00000016232/ENSSMAG00000019665	3
GO:0051966	GO:0051966	regulation of synaptic transmission, glutamatergic	4/436	49/18292	0.0290382104014268	0.173998800421248	0.14337161526519	ENSSMAG00000000693/ENSSMAG00000003434/ENSSMAG00000014159/ENSSMAG00000015010	4
GO:0042474	GO:0042474	middle ear morphogenesis	3/436	29/18292	0.031066042624118	0.183406597299519	0.151123456262134	ENSSMAG00000007372/ENSSMAG00000015164/ENSSMAG00000020316	3
GO:0060441	GO:0060441	epithelial tube branching involved in lung morphogenesis	3/436	29/18292	0.031066042624118	0.183406597299519	0.151123456262134	ENSSMAG00000008509/ENSSMAG00000013068/ENSSMAG00000015188	3
GO:0060993	GO:0060993	kidney morphogenesis	3/436	29/18292	0.031066042624118	0.183406597299519	0.151123456262134	ENSSMAG00000013356/ENSSMAG00000015312/ENSSMAG00000018705	3
GO:0042421	GO:0042421	norepinephrine biosynthetic process	2/436	12/18292	0.0319443278740221	0.183406597299519	0.151123456262134	ENSSMAG00000001437/ENSSMAG00000008697	2
GO:0046621	GO:0046621	negative regulation of organ growth	2/436	12/18292	0.0319443278740221	0.183406597299519	0.151123456262134	ENSSMAG00000014087/ENSSMAG00000020254	2
GO:0060068	GO:0060068	vagina development	2/436	12/18292	0.0319443278740221	0.183406597299519	0.151123456262134	ENSSMAG00000015312/ENSSMAG00000018705	2
GO:0061205	GO:0061205	paramesonephric duct development	2/436	12/18292	0.0319443278740221	0.183406597299519	0.151123456262134	ENSSMAG00000015312/ENSSMAG00000018705	2
GO:0090559	GO:0090559	regulation of membrane permeability	2/436	12/18292	0.0319443278740221	0.183406597299519	0.151123456262134	ENSSMAG00000000785/ENSSMAG00000020406	2
GO:0150111	GO:0150111	regulation of transepithelial transport	2/436	12/18292	0.0319443278740221	0.183406597299519	0.151123456262134	ENSSMAG00000000785/ENSSMAG00000020406	2
GO:1903348	GO:1903348	positive regulation of bicellular tight junction assembly	2/436	12/18292	0.0319443278740221	0.183406597299519	0.151123456262134	ENSSMAG00000000785/ENSSMAG00000020406	2
GO:2001141	GO:2001141	regulation of RNA biosynthetic process	2/436	12/18292	0.0319443278740221	0.183406597299519	0.151123456262134	ENSSMAG00000015312/ENSSMAG00000018705	2
GO:0071277	GO:0071277	cellular response to calcium ion	6/436	100/18292	0.032425001073773	0.18546118038408	0.152816392620413	ENSSMAG00000000515/ENSSMAG00000000728/ENSSMAG00000001973/ENSSMAG00000006712/ENSSMAG00000019197/ENSSMAG00000021446	6
GO:0048469	GO:0048469	cell maturation	4/436	51/18292	0.0330156675559919	0.187419766953187	0.154430229723714	ENSSMAG00000001437/ENSSMAG00000005248/ENSSMAG00000008555/ENSSMAG00000009828	4
GO:0051781	GO:0051781	positive regulation of cell division	4/436	51/18292	0.0330156675559919	0.187419766953187	0.154430229723714	ENSSMAG00000007372/ENSSMAG00000008134/ENSSMAG00000016036/ENSSMAG00000021201	4
GO:0018149	GO:0018149	peptide cross-linking	3/436	30/18292	0.0339244275558407	0.189725502256739	0.156330110608202	ENSSMAG00000006502/ENSSMAG00000011771/ENSSMAG00000018802	3
GO:0019934	GO:0019934	cGMP-mediated signaling	3/436	30/18292	0.0339244275558407	0.189725502256739	0.156330110608202	ENSSMAG00000001792/ENSSMAG00000015630/ENSSMAG00000017545	3
GO:0048863	GO:0048863	stem cell differentiation	3/436	30/18292	0.0339244275558407	0.189725502256739	0.156330110608202	ENSSMAG00000009851/ENSSMAG00000012638/ENSSMAG00000016669	3
GO:0061640	GO:0061640	cytoskeleton-dependent cytokinesis	3/436	30/18292	0.0339244275558407	0.189725502256739	0.156330110608202	ENSSMAG00000008643/ENSSMAG00000009333/ENSSMAG00000016993	3
GO:0001822	GO:0001822	kidney development	7/436	130/18292	0.036239826650742	0.19554820153839	0.161127901163037	ENSSMAG00000003234/ENSSMAG00000009139/ENSSMAG00000012852/ENSSMAG00000015312/ENSSMAG00000016232/ENSSMAG00000017594/ENSSMAG00000018705	7
GO:0006366	GO:0006366	transcription by RNA polymerase II	6/436	103/18292	0.0366897467577863	0.19554820153839	0.161127901163037	ENSSMAG00000003234/ENSSMAG00000005947/ENSSMAG00000008134/ENSSMAG00000008580/ENSSMAG00000015312/ENSSMAG00000018705	6
GO:0019226	GO:0019226	transmission of nerve impulse	3/436	31/18292	0.0369143683157922	0.19554820153839	0.161127901163037	ENSSMAG00000012239/ENSSMAG00000013578/ENSSMAG00000018294	3
GO:0021984	GO:0021984	adenohypophysis development	3/436	31/18292	0.0369143683157922	0.19554820153839	0.161127901163037	ENSSMAG00000005248/ENSSMAG00000008555/ENSSMAG00000016036	3
GO:0048916	GO:0048916	posterior lateral line development	3/436	31/18292	0.0369143683157922	0.19554820153839	0.161127901163037	ENSSMAG00000009423/ENSSMAG00000016154/ENSSMAG00000016158	3
GO:0070654	GO:0070654	sensory epithelium regeneration	3/436	31/18292	0.0369143683157922	0.19554820153839	0.161127901163037	ENSSMAG00000005248/ENSSMAG00000008555/ENSSMAG00000008697	3
GO:0001823	GO:0001823	mesonephros development	2/436	13/18292	0.0371671085043165	0.19554820153839	0.161127901163037	ENSSMAG00000011840/ENSSMAG00000016036	2
GO:0010838	GO:0010838	positive regulation of keratinocyte proliferation	2/436	13/18292	0.0371671085043165	0.19554820153839	0.161127901163037	ENSSMAG00000011840/ENSSMAG00000016036	2
GO:0021871	GO:0021871	forebrain regionalization	2/436	13/18292	0.0371671085043165	0.19554820153839	0.161127901163037	ENSSMAG00000015312/ENSSMAG00000018705	2
GO:0030949	GO:0030949	positive regulation of vascular endothelial growth factor receptor signaling pathway	2/436	13/18292	0.0371671085043165	0.19554820153839	0.161127901163037	ENSSMAG00000011840/ENSSMAG00000016036	2
GO:0032781	GO:0032781	positive regulation of ATPase activity	2/436	13/18292	0.0371671085043165	0.19554820153839	0.161127901163037	ENSSMAG00000011840/ENSSMAG00000016036	2
GO:0042693	GO:0042693	muscle cell fate commitment	2/436	13/18292	0.0371671085043165	0.19554820153839	0.161127901163037	ENSSMAG00000011840/ENSSMAG00000016036	2
GO:0048385	GO:0048385	regulation of retinoic acid receptor signaling pathway	2/436	13/18292	0.0371671085043165	0.19554820153839	0.161127901163037	ENSSMAG00000012869/ENSSMAG00000014754	2
GO:0048899	GO:0048899	anterior lateral line development	2/436	13/18292	0.0371671085043165	0.19554820153839	0.161127901163037	ENSSMAG00000009423/ENSSMAG00000009501	2
GO:0060428	GO:0060428	lung epithelium development	2/436	13/18292	0.0371671085043165	0.19554820153839	0.161127901163037	ENSSMAG00000011840/ENSSMAG00000016036	2
GO:0090394	GO:0090394	negative regulation of excitatory postsynaptic potential	2/436	13/18292	0.0371671085043165	0.19554820153839	0.161127901163037	ENSSMAG00000014159/ENSSMAG00000020235	2
GO:1990542	GO:1990542	mitochondrial transmembrane transport	2/436	13/18292	0.0371671085043165	0.19554820153839	0.161127901163037	ENSSMAG00000013312/ENSSMAG00000017308	2
GO:0031017	GO:0031017	exocrine pancreas development	5/436	78/18292	0.0384958305671815	0.201835778320986	0.16630874170471	ENSSMAG00000004094/ENSSMAG00000009828/ENSSMAG00000010928/ENSSMAG00000016759/ENSSMAG00000019201	5
GO:0071805	GO:0071805	potassium ion transmembrane transport	8/436	161/18292	0.039341910610547	0.205558079660643	0.169375845353002	ENSSMAG00000002799/ENSSMAG00000009139/ENSSMAG00000009205/ENSSMAG00000010635/ENSSMAG00000012524/ENSSMAG00000015063/ENSSMAG00000018285/ENSSMAG00000018934	8
GO:0010719	GO:0010719	negative regulation of epithelial to mesenchymal transition	3/436	32/18292	0.0400347257761438	0.206322306900946	0.170005553682062	ENSSMAG00000006913/ENSSMAG00000008509/ENSSMAG00000013068	3
GO:0021854	GO:0021854	hypothalamus development	3/436	32/18292	0.0400347257761438	0.206322306900946	0.170005553682062	ENSSMAG00000005414/ENSSMAG00000013068/ENSSMAG00000016669	3
GO:0032355	GO:0032355	response to estradiol	3/436	32/18292	0.0400347257761438	0.206322306900946	0.170005553682062	ENSSMAG00000001093/ENSSMAG00000007934/ENSSMAG00000008509	3
GO:0045647	GO:0045647	negative regulation of erythrocyte differentiation	3/436	32/18292	0.0400347257761438	0.206322306900946	0.170005553682062	ENSSMAG00000008134/ENSSMAG00000015188/ENSSMAG00000016001	3
GO:0007528	GO:0007528	neuromuscular junction development	5/436	80/18292	0.0422086753075751	0.212204913582515	0.174852706765098	ENSSMAG00000006913/ENSSMAG00000008100/ENSSMAG00000010633/ENSSMAG00000012158/ENSSMAG00000018294	5
GO:0006751	GO:0006751	glutathione catabolic process	2/436	14/18292	0.0426907821394481	0.212204913582515	0.174852706765098	ENSSMAG00000001093/ENSSMAG00000013670	2
GO:0007379	GO:0007379	segment specification	2/436	14/18292	0.0426907821394481	0.212204913582515	0.174852706765098	ENSSMAG00000015164/ENSSMAG00000020316	2
GO:0007423	GO:0007423	sensory organ development	2/436	14/18292	0.0426907821394481	0.212204913582515	0.174852706765098	ENSSMAG00000005248/ENSSMAG00000008555	2
GO:0010469	GO:0010469	regulation of signaling receptor activity	2/436	14/18292	0.0426907821394481	0.212204913582515	0.174852706765098	ENSSMAG00000010986/ENSSMAG00000020254	2
GO:0032808	GO:0032808	lacrimal gland development	2/436	14/18292	0.0426907821394481	0.212204913582515	0.174852706765098	ENSSMAG00000011840/ENSSMAG00000016036	2
GO:0035881	GO:0035881	amacrine cell differentiation	2/436	14/18292	0.0426907821394481	0.212204913582515	0.174852706765098	ENSSMAG00000004094/ENSSMAG00000019201	2
GO:0060113	GO:0060113	inner ear receptor cell differentiation	2/436	14/18292	0.0426907821394481	0.212204913582515	0.174852706765098	ENSSMAG00000004701/ENSSMAG00000021110	2
GO:0060575	GO:0060575	intestinal epithelial cell differentiation	2/436	14/18292	0.0426907821394481	0.212204913582515	0.174852706765098	ENSSMAG00000005248/ENSSMAG00000008555	2
GO:0071310	GO:0071310	cellular response to organic substance	2/436	14/18292	0.0426907821394481	0.212204913582515	0.174852706765098	ENSSMAG00000014087/ENSSMAG00000014406	2
GO:0016042	GO:0016042	lipid catabolic process	6/436	107/18292	0.0429117951164853	0.212204913582515	0.174852706765098	ENSSMAG00000005441/ENSSMAG00000009303/ENSSMAG00000009524/ENSSMAG00000018980/ENSSMAG00000019003/ENSSMAG00000021196	6
GO:0010001	GO:0010001	glial cell differentiation	3/436	33/18292	0.043284181048619	0.212204913582515	0.174852706765098	ENSSMAG00000000600/ENSSMAG00000004415/ENSSMAG00000019665	3
GO:0019233	GO:0019233	sensory perception of pain	3/436	33/18292	0.043284181048619	0.212204913582515	0.174852706765098	ENSSMAG00000014159/ENSSMAG00000017892/ENSSMAG00000018843	3
GO:0042572	GO:0042572	retinol metabolic process	3/436	33/18292	0.043284181048619	0.212204913582515	0.174852706765098	ENSSMAG00000008052/ENSSMAG00000010928/ENSSMAG00000019074	3
GO:0048593	GO:0048593	camera-type eye morphogenesis	3/436	33/18292	0.043284181048619	0.212204913582515	0.174852706765098	ENSSMAG00000001769/ENSSMAG00000003806/ENSSMAG00000020445	3
GO:0007623	GO:0007623	circadian rhythm	5/436	81/18292	0.0441432772026655	0.215716338433738	0.177746052303017	ENSSMAG00000001293/ENSSMAG00000004932/ENSSMAG00000007934/ENSSMAG00000013025/ENSSMAG00000018748	5
GO:0045662	GO:0045662	negative regulation of myoblast differentiation	3/436	34/18292	0.0466612484067857	0.223951510334772	0.18453167320718	ENSSMAG00000004701/ENSSMAG00000006534/ENSSMAG00000021110	3
GO:0030318	GO:0030318	melanocyte differentiation	5/436	83/18292	0.0481696041412465	0.223951510334772	0.18453167320718	ENSSMAG00000003234/ENSSMAG00000008580/ENSSMAG00000010205/ENSSMAG00000019336/ENSSMAG00000019891	5
GO:0045892	GO:0045892	negative regulation of transcription, DNA-templated	16/436	424/18292	0.0483347519872654	0.223951510334772	0.18453167320718	ENSSMAG00000000134/ENSSMAG00000000804/ENSSMAG00000003161/ENSSMAG00000003234/ENSSMAG00000003628/ENSSMAG00000007372/ENSSMAG00000007733/ENSSMAG00000008580/ENSSMAG00000008697/ENSSMAG00000009122/ENSSMAG00000010361/ENSSMAG00000012869/ENSSMAG00000014754/ENSSMAG00000015312/ENSSMAG00000016669/ENSSMAG00000018705	16
GO:0000185	GO:0000185	activation of MAPKKK activity	2/436	15/18292	0.0484981085294505	0.223951510334772	0.18453167320718	ENSSMAG00000004701/ENSSMAG00000021110	2
GO:0001561	GO:0001561	fatty acid alpha-oxidation	2/436	15/18292	0.0484981085294505	0.223951510334772	0.18453167320718	ENSSMAG00000002541/ENSSMAG00000014063	2
GO:0001840	GO:0001840	neural plate development	2/436	15/18292	0.0484981085294505	0.223951510334772	0.18453167320718	ENSSMAG00000012869/ENSSMAG00000014754	2
GO:0003310	GO:0003310	pancreatic A cell differentiation	2/436	15/18292	0.0484981085294505	0.223951510334772	0.18453167320718	ENSSMAG00000006619/ENSSMAG00000008697	2
GO:0009798	GO:0009798	axis specification	2/436	15/18292	0.0484981085294505	0.223951510334772	0.18453167320718	ENSSMAG00000015312/ENSSMAG00000018705	2
GO:0021545	GO:0021545	cranial nerve development	2/436	15/18292	0.0484981085294505	0.223951510334772	0.18453167320718	ENSSMAG00000010635/ENSSMAG00000018285	2
GO:0021703	GO:0021703	locus ceruleus development	2/436	15/18292	0.0484981085294505	0.223951510334772	0.18453167320718	ENSSMAG00000016036/ENSSMAG00000019665	2
GO:0035810	GO:0035810	positive regulation of urine volume	2/436	15/18292	0.0484981085294505	0.223951510334772	0.18453167320718	ENSSMAG00000000302/ENSSMAG00000003234	2
GO:0042445	GO:0042445	hormone metabolic process	2/436	15/18292	0.0484981085294505	0.223951510334772	0.18453167320718	ENSSMAG00000008509/ENSSMAG00000014322	2
GO:0048332	GO:0048332	mesoderm morphogenesis	2/436	15/18292	0.0484981085294505	0.223951510334772	0.18453167320718	ENSSMAG00000002541/ENSSMAG00000014063	2
GO:0048368	GO:0048368	lateral mesoderm development	2/436	15/18292	0.0484981085294505	0.223951510334772	0.18453167320718	ENSSMAG00000005947/ENSSMAG00000008134	2
GO:0048668	GO:0048668	collateral sprouting	2/436	15/18292	0.0484981085294505	0.223951510334772	0.18453167320718	ENSSMAG00000007934/ENSSMAG00000013025	2
GO:0060285	GO:0060285	cilium-dependent cell motility	2/436	15/18292	0.0484981085294505	0.223951510334772	0.18453167320718	ENSSMAG00000006855/ENSSMAG00000017458	2
GO:0060449	GO:0060449	bud elongation involved in lung branching	2/436	15/18292	0.0484981085294505	0.223951510334772	0.18453167320718	ENSSMAG00000011840/ENSSMAG00000016036	2
GO:0072378	GO:0072378	blood coagulation, fibrin clot formation	2/436	15/18292	0.0484981085294505	0.223951510334772	0.18453167320718	ENSSMAG00000006913/ENSSMAG00000011771	2
GO:0034220	GO:0034220	ion transmembrane transport	6/436	111/18292	0.0497586710079952	0.227471694565569	0.187432236302895	ENSSMAG00000005017/ENSSMAG00000005768/ENSSMAG00000013178/ENSSMAG00000017487/ENSSMAG00000019358/ENSSMAG00000020075	6
GO:0007268	GO:0007268	chemical synaptic transmission	11/436	262/18292	0.0501232650253144	0.227471694565569	0.187432236302895	ENSSMAG00000001141/ENSSMAG00000003434/ENSSMAG00000005017/ENSSMAG00000005768/ENSSMAG00000006796/ENSSMAG00000012578/ENSSMAG00000013178/ENSSMAG00000016336/ENSSMAG00000017487/ENSSMAG00000019358/ENSSMAG00000020075	11
GO:0006812	GO:0006812	cation transport	3/436	35/18292	0.050164287609493	0.227471694565569	0.187432236302895	ENSSMAG00000007671/ENSSMAG00000015056/ENSSMAG00000019563	3
GO:0007631	GO:0007631	feeding behavior	3/436	35/18292	0.050164287609493	0.227471694565569	0.187432236302895	ENSSMAG00000005815/ENSSMAG00000007934/ENSSMAG00000013025	3
GO:0019222	GO:0019222	regulation of metabolic process	3/436	35/18292	0.050164287609493	0.227471694565569	0.187432236302895	ENSSMAG00000011252/ENSSMAG00000017878/ENSSMAG00000020235	3
GO:0048754	GO:0048754	branching morphogenesis of an epithelial tube	3/436	35/18292	0.050164287609493	0.227471694565569	0.187432236302895	ENSSMAG00000007372/ENSSMAG00000011840/ENSSMAG00000016036	3
GO:0060216	GO:0060216	definitive hemopoiesis	6/436	112/18292	0.0515692418414193	0.232744641167926	0.191777041380613	ENSSMAG00000001437/ENSSMAG00000003940/ENSSMAG00000008134/ENSSMAG00000010361/ENSSMAG00000015176/ENSSMAG00000016177	6
GO:0006811	GO:0006811	ion transport	4/436	59/18292	0.0519589472120445	0.232744641167926	0.191777041380613	ENSSMAG00000004401/ENSSMAG00000012158/ENSSMAG00000014796/ENSSMAG00000017539	4
GO:0009948	GO:0009948	anterior/posterior axis specification	4/436	59/18292	0.0519589472120445	0.232744641167926	0.191777041380613	ENSSMAG00000004542/ENSSMAG00000014754/ENSSMAG00000015312/ENSSMAG00000018705	4
GO:0048536	GO:0048536	spleen development	4/436	59/18292	0.0519589472120445	0.232744641167926	0.191777041380613	ENSSMAG00000007372/ENSSMAG00000011840/ENSSMAG00000016036/ENSSMAG00000016232	4
GO:0030336	GO:0030336	negative regulation of cell migration	7/436	141/18292	0.0521844310549488	0.232744641167926	0.191777041380613	ENSSMAG00000000785/ENSSMAG00000003299/ENSSMAG00000008580/ENSSMAG00000010633/ENSSMAG00000013068/ENSSMAG00000020406/ENSSMAG00000021415	7
GO:0010976	GO:0010976	positive regulation of neuron projection development	5/436	85/18292	0.0524060781437715	0.232744641167926	0.191777041380613	ENSSMAG00000007934/ENSSMAG00000013025/ENSSMAG00000016421/ENSSMAG00000018748/ENSSMAG00000020983	5
GO:0048675	GO:0048675	axon extension	5/436	85/18292	0.0524060781437715	0.232744641167926	0.191777041380613	ENSSMAG00000004538/ENSSMAG00000006855/ENSSMAG00000016867/ENSSMAG00000017274/ENSSMAG00000019449	5
GO:0050877	GO:0050877	nervous system process	6/436	113/18292	0.0534195933712133	0.236550105544082	0.194912669747721	ENSSMAG00000005017/ENSSMAG00000005768/ENSSMAG00000013178/ENSSMAG00000017487/ENSSMAG00000019358/ENSSMAG00000020075	6
GO:0003190	GO:0003190	atrioventricular valve formation	2/436	16/18292	0.0545724950404136	0.237476851616786	0.195676290422475	ENSSMAG00000001437/ENSSMAG00000003299	2
GO:0006567	GO:0006567	threonine catabolic process	2/436	16/18292	0.0545724950404136	0.237476851616786	0.195676290422475	ENSSMAG00000005634/ENSSMAG00000005968	2
GO:0048149	GO:0048149	behavioral response to ethanol	2/436	16/18292	0.0545724950404136	0.237476851616786	0.195676290422475	ENSSMAG00000017892/ENSSMAG00000018843	2
GO:0048923	GO:0048923	posterior lateral line neuromast hair cell differentiation	2/436	16/18292	0.0545724950404136	0.237476851616786	0.195676290422475	ENSSMAG00000001293/ENSSMAG00000020642	2
GO:0051549	GO:0051549	positive regulation of keratinocyte migration	2/436	16/18292	0.0545724950404136	0.237476851616786	0.195676290422475	ENSSMAG00000011840/ENSSMAG00000016036	2
GO:0060425	GO:0060425	lung morphogenesis	2/436	16/18292	0.0545724950404136	0.237476851616786	0.195676290422475	ENSSMAG00000016232/ENSSMAG00000020445	2
GO:0042391	GO:0042391	regulation of membrane potential	9/436	204/18292	0.0561840573904994	0.243787145573719	0.200875849472385	ENSSMAG00000005017/ENSSMAG00000005768/ENSSMAG00000010986/ENSSMAG00000012524/ENSSMAG00000013178/ENSSMAG00000016186/ENSSMAG00000017487/ENSSMAG00000019358/ENSSMAG00000020075	9
GO:0006631	GO:0006631	fatty acid metabolic process	5/436	87/18292	0.0568530423449968	0.245983077194685	0.20268525426568	ENSSMAG00000000728/ENSSMAG00000006712/ENSSMAG00000019197/ENSSMAG00000020983/ENSSMAG00000021446	5
GO:0006635	GO:0006635	fatty acid beta-oxidation	4/436	61/18292	0.0574515172592745	0.247862260175727	0.204233664362293	ENSSMAG00000000728/ENSSMAG00000006712/ENSSMAG00000019197/ENSSMAG00000021446	4
GO:0000737	GO:0000737	DNA catabolic process, endonucleolytic	2/436	17/18292	0.0608979756928453	0.256144688847344	0.211058223923012	ENSSMAG00000003134/ENSSMAG00000020963	2
GO:0001574	GO:0001574	ganglioside biosynthetic process	2/436	17/18292	0.0608979756928453	0.256144688847344	0.211058223923012	ENSSMAG00000001692/ENSSMAG00000008215	2
GO:0021795	GO:0021795	cerebral cortex cell migration	2/436	17/18292	0.0608979756928453	0.256144688847344	0.211058223923012	ENSSMAG00000013068/ENSSMAG00000017458	2
GO:0031915	GO:0031915	positive regulation of synaptic plasticity	2/436	17/18292	0.0608979756928453	0.256144688847344	0.211058223923012	ENSSMAG00000007389/ENSSMAG00000020235	2
GO:0035989	GO:0035989	tendon development	2/436	17/18292	0.0608979756928453	0.256144688847344	0.211058223923012	ENSSMAG00000016232/ENSSMAG00000021201	2
GO:0048853	GO:0048853	forebrain morphogenesis	2/436	17/18292	0.0608979756928453	0.256144688847344	0.211058223923012	ENSSMAG00000012869/ENSSMAG00000014754	2
GO:0050718	GO:0050718	positive regulation of interleukin-1 beta secretion	2/436	17/18292	0.0608979756928453	0.256144688847344	0.211058223923012	ENSSMAG00000007671/ENSSMAG00000009524	2
GO:0050872	GO:0050872	white fat cell differentiation	2/436	17/18292	0.0608979756928453	0.256144688847344	0.211058223923012	ENSSMAG00000011840/ENSSMAG00000016036	2
GO:0050918	GO:0050918	positive chemotaxis	2/436	17/18292	0.0608979756928453	0.256144688847344	0.211058223923012	ENSSMAG00000011840/ENSSMAG00000016036	2
GO:0060324	GO:0060324	face development	3/436	38/18292	0.0614107590021179	0.257287062072359	0.211999517162445	ENSSMAG00000015176/ENSSMAG00000015192/ENSSMAG00000016177	3
GO:0031016	GO:0031016	pancreas development	5/436	89/18292	0.061510350601405	0.257287062072359	0.211999517162445	ENSSMAG00000004094/ENSSMAG00000007372/ENSSMAG00000011840/ENSSMAG00000016036/ENSSMAG00000019201	5
GO:0007219	GO:0007219	Notch signaling pathway	7/436	147/18292	0.0624861029245193	0.260646451425481	0.21476758841751	ENSSMAG00000003161/ENSSMAG00000004701/ENSSMAG00000006534/ENSSMAG00000008509/ENSSMAG00000011673/ENSSMAG00000015192/ENSSMAG00000021110	7
GO:0007156	GO:0007156	homophilic cell adhesion via plasma membrane adhesion molecules	8/436	178/18292	0.06363086845138	0.263963218026329	0.217500539356655	ENSSMAG00000000527/ENSSMAG00000007724/ENSSMAG00000008003/ENSSMAG00000008396/ENSSMAG00000012583/ENSSMAG00000016867/ENSSMAG00000017303/ENSSMAG00000019191	8
GO:0010629	GO:0010629	negative regulation of gene expression	8/436	178/18292	0.06363086845138	0.263963218026329	0.217500539356655	ENSSMAG00000000785/ENSSMAG00000005248/ENSSMAG00000008555/ENSSMAG00000008580/ENSSMAG00000012670/ENSSMAG00000017763/ENSSMAG00000017892/ENSSMAG00000020406	8
GO:0002076	GO:0002076	osteoblast development	3/436	39/18292	0.0653985925753313	0.269813865543033	0.222321358711652	ENSSMAG00000014406/ENSSMAG00000015164/ENSSMAG00000020316	3
GO:0008015	GO:0008015	blood circulation	3/436	39/18292	0.0653985925753313	0.269813865543033	0.222321358711652	ENSSMAG00000012852/ENSSMAG00000017594/ENSSMAG00000021414	3
GO:0045742	GO:0045742	positive regulation of epidermal growth factor receptor signaling pathway	2/436	18/18292	0.0674591908277311	0.276052515311311	0.227461884348533	ENSSMAG00000012670/ENSSMAG00000013650	2
GO:0051930	GO:0051930	regulation of sensory perception of pain	2/436	18/18292	0.0674591908277311	0.276052515311311	0.227461884348533	ENSSMAG00000010986/ENSSMAG00000014159	2
GO:1905050	GO:1905050	positive regulation of metallopeptidase activity	2/436	18/18292	0.0674591908277311	0.276052515311311	0.227461884348533	ENSSMAG00000000785/ENSSMAG00000020406	2
GO:0009953	GO:0009953	dorsal/ventral pattern formation	8/436	181/18292	0.0687090227234949	0.280384684102694	0.231031506873046	ENSSMAG00000012869/ENSSMAG00000014754/ENSSMAG00000015312/ENSSMAG00000016036/ENSSMAG00000016195/ENSSMAG00000017852/ENSSMAG00000018705/ENSSMAG00000020445	8
GO:0014068	GO:0014068	positive regulation of phosphatidylinositol 3-kinase signaling	5/436	92/18292	0.0688892170874832	0.280384684102694	0.231031506873046	ENSSMAG00000007372/ENSSMAG00000007934/ENSSMAG00000012670/ENSSMAG00000013025/ENSSMAG00000018748	5
GO:0009611	GO:0009611	response to wounding	4/436	65/18292	0.0693280142164409	0.281363082263624	0.231837687860303	ENSSMAG00000000930/ENSSMAG00000010635/ENSSMAG00000018285/ENSSMAG00000020445	4
GO:0048384	GO:0048384	retinoic acid receptor signaling pathway	3/436	40/18292	0.0695022713141271	0.281363082263624	0.231837687860303	ENSSMAG00000004094/ENSSMAG00000004344/ENSSMAG00000019201	3
GO:0031175	GO:0031175	neuron projection development	7/436	151/18292	0.0699963127127169	0.281851819189873	0.232240397547878	ENSSMAG00000003754/ENSSMAG00000005888/ENSSMAG00000009851/ENSSMAG00000012638/ENSSMAG00000015558/ENSSMAG00000017346/ENSSMAG00000017939	7
GO:0042593	GO:0042593	glucose homeostasis	7/436	151/18292	0.0699963127127169	0.281851819189873	0.232240397547878	ENSSMAG00000003234/ENSSMAG00000006619/ENSSMAG00000008509/ENSSMAG00000009828/ENSSMAG00000011632/ENSSMAG00000019074/ENSSMAG00000020235	7
GO:0001841	GO:0001841	neural tube formation	3/436	41/18292	0.0737194559598819	0.289675619502314	0.238687056292601	ENSSMAG00000012869/ENSSMAG00000014754/ENSSMAG00000020445	3
GO:0030837	GO:0030837	negative regulation of actin filament polymerization	3/436	41/18292	0.0737194559598819	0.289675619502314	0.238687056292601	ENSSMAG00000005591/ENSSMAG00000016001/ENSSMAG00000020983	3
GO:0048468	GO:0048468	cell development	3/436	41/18292	0.0737194559598819	0.289675619502314	0.238687056292601	ENSSMAG00000004094/ENSSMAG00000019201/ENSSMAG00000020642	3
GO:0007368	GO:0007368	determination of left/right symmetry	8/436	184/18292	0.0740292915766408	0.289675619502314	0.238687056292601	ENSSMAG00000001751/ENSSMAG00000003161/ENSSMAG00000004701/ENSSMAG00000007990/ENSSMAG00000011840/ENSSMAG00000014754/ENSSMAG00000016036/ENSSMAG00000021110	8
GO:0001676	GO:0001676	long-chain fatty acid metabolic process	2/436	19/18292	0.0742413673823812	0.289675619502314	0.238687056292601	ENSSMAG00000014521/ENSSMAG00000019003	2
GO:0006556	GO:0006556	S-adenosylmethionine biosynthetic process	2/436	19/18292	0.0742413673823812	0.289675619502314	0.238687056292601	ENSSMAG00000002023/ENSSMAG00000003234	2
GO:0035284	GO:0035284	brain segmentation	2/436	19/18292	0.0742413673823812	0.289675619502314	0.238687056292601	ENSSMAG00000015164/ENSSMAG00000020316	2
GO:0043269	GO:0043269	regulation of ion transport	2/436	19/18292	0.0742413673823812	0.289675619502314	0.238687056292601	ENSSMAG00000004401/ENSSMAG00000014796	2
GO:0048672	GO:0048672	positive regulation of collateral sprouting	2/436	19/18292	0.0742413673823812	0.289675619502314	0.238687056292601	ENSSMAG00000007934/ENSSMAG00000013025	2
GO:0060022	GO:0060022	hard palate development	2/436	19/18292	0.0742413673823812	0.289675619502314	0.238687056292601	ENSSMAG00000011840/ENSSMAG00000020445	2
GO:0060034	GO:0060034	notochord cell differentiation	2/436	19/18292	0.0742413673823812	0.289675619502314	0.238687056292601	ENSSMAG00000004701/ENSSMAG00000021110	2
GO:0072178	GO:0072178	nephric duct morphogenesis	2/436	19/18292	0.0742413673823812	0.289675619502314	0.238687056292601	ENSSMAG00000015312/ENSSMAG00000018705	2
GO:0006644	GO:0006644	phospholipid metabolic process	4/436	67/18292	0.075703435886655	0.293861666295242	0.242136277142541	ENSSMAG00000005441/ENSSMAG00000011926/ENSSMAG00000013068/ENSSMAG00000014436	4
GO:0009888	GO:0009888	tissue development	4/436	67/18292	0.075703435886655	0.293861666295242	0.242136277142541	ENSSMAG00000004094/ENSSMAG00000010633/ENSSMAG00000011854/ENSSMAG00000019201	4
GO:0048546	GO:0048546	digestive tract morphogenesis	3/436	42/18292	0.0780477240797045	0.302184777847061	0.248994358602458	ENSSMAG00000004701/ENSSMAG00000010928/ENSSMAG00000021110	3
GO:0010468	GO:0010468	regulation of gene expression	12/436	317/18292	0.0782659613169587	0.302254735520736	0.249052002360063	ENSSMAG00000003161/ENSSMAG00000003299/ENSSMAG00000003754/ENSSMAG00000006485/ENSSMAG00000010465/ENSSMAG00000013541/ENSSMAG00000014526/ENSSMAG00000015312/ENSSMAG00000016421/ENSSMAG00000016759/ENSSMAG00000017939/ENSSMAG00000018705	12
GO:0006590	GO:0006590	thyroid hormone generation	2/436	20/18292	0.0812302997586549	0.30818530812957	0.253938678430918	ENSSMAG00000013151/ENSSMAG00000020254	2
GO:0007141	GO:0007141	male meiosis I	2/436	20/18292	0.0812302997586549	0.30818530812957	0.253938678430918	ENSSMAG00000008821/ENSSMAG00000020963	2
GO:0007191	GO:0007191	adenylate cyclase-activating dopamine receptor signaling pathway	2/436	20/18292	0.0812302997586549	0.30818530812957	0.253938678430918	ENSSMAG00000017892/ENSSMAG00000018843	2
GO:0014034	GO:0014034	neural crest cell fate commitment	2/436	20/18292	0.0812302997586549	0.30818530812957	0.253938678430918	ENSSMAG00000012869/ENSSMAG00000014754	2
GO:0021575	GO:0021575	hindbrain morphogenesis	2/436	20/18292	0.0812302997586549	0.30818530812957	0.253938678430918	ENSSMAG00000005248/ENSSMAG00000008555	2
GO:0031929	GO:0031929	TOR signaling	2/436	20/18292	0.0812302997586549	0.30818530812957	0.253938678430918	ENSSMAG00000001437/ENSSMAG00000008821	2
GO:0042491	GO:0042491	inner ear auditory receptor cell differentiation	2/436	20/18292	0.0812302997586549	0.30818530812957	0.253938678430918	ENSSMAG00000001293/ENSSMAG00000004538	2
GO:0001934	GO:0001934	positive regulation of protein phosphorylation	5/436	97/18292	0.082223689218087	0.31060277639491	0.255930625095004	ENSSMAG00000000785/ENSSMAG00000003806/ENSSMAG00000007372/ENSSMAG00000012670/ENSSMAG00000020406	5
GO:0001706	GO:0001706	endoderm formation	3/436	43/18292	0.082484578367125	0.31060277639491	0.255930625095004	ENSSMAG00000015312/ENSSMAG00000018705/ENSSMAG00000019358	3
GO:0043113	GO:0043113	receptor clustering	3/436	43/18292	0.082484578367125	0.31060277639491	0.255930625095004	ENSSMAG00000000693/ENSSMAG00000003434/ENSSMAG00000010633	3
GO:0007193	GO:0007193	adenylate cyclase-inhibiting G protein-coupled receptor signaling pathway	4/436	70/18292	0.0857979195386269	0.32227576742121	0.265548941855609	ENSSMAG00000004097/ENSSMAG00000017878/ENSSMAG00000017892/ENSSMAG00000018843	4
GO:0030223	GO:0030223	neutrophil differentiation	3/436	44/18292	0.087027454525179	0.32608301819608	0.268686042180388	ENSSMAG00000003940/ENSSMAG00000014406/ENSSMAG00000020952	3
GO:0001953	GO:0001953	negative regulation of cell-matrix adhesion	2/436	21/18292	0.0884123312666263	0.326412274358449	0.26895734283143	ENSSMAG00000003638/ENSSMAG00000005369	2
GO:0010460	GO:0010460	positive regulation of heart rate	2/436	21/18292	0.0884123312666263	0.326412274358449	0.26895734283143	ENSSMAG00000009139/ENSSMAG00000018285	2
GO:0031638	GO:0031638	zymogen activation	2/436	21/18292	0.0884123312666263	0.326412274358449	0.26895734283143	ENSSMAG00000002865/ENSSMAG00000005359	2
GO:0034389	GO:0034389	lipid droplet organization	2/436	21/18292	0.0884123312666263	0.326412274358449	0.26895734283143	ENSSMAG00000018980/ENSSMAG00000019003	2
GO:0048024	GO:0048024	regulation of mRNA splicing, via spliceosome	2/436	21/18292	0.0884123312666263	0.326412274358449	0.26895734283143	ENSSMAG00000006428/ENSSMAG00000020535	2
GO:0048667	GO:0048667	cell morphogenesis involved in neuron differentiation	2/436	21/18292	0.0884123312666263	0.326412274358449	0.26895734283143	ENSSMAG00000010635/ENSSMAG00000018285	2
GO:0030335	GO:0030335	positive regulation of cell migration	11/436	292/18292	0.0914408182525004	0.335988666044792	0.276848102659425	ENSSMAG00000000728/ENSSMAG00000003638/ENSSMAG00000006712/ENSSMAG00000008697/ENSSMAG00000012670/ENSSMAG00000013025/ENSSMAG00000016036/ENSSMAG00000018748/ENSSMAG00000019197/ENSSMAG00000020406/ENSSMAG00000021446	11
GO:0006520	GO:0006520	cellular amino acid metabolic process	3/436	45/18292	0.0916737287486454	0.335988666044792	0.276848102659425	ENSSMAG00000005634/ENSSMAG00000005968/ENSSMAG00000006248	3
GO:0022011	GO:0022011	myelination in peripheral nervous system	3/436	45/18292	0.0916737287486454	0.335988666044792	0.276848102659425	ENSSMAG00000007934/ENSSMAG00000013025/ENSSMAG00000018748	3
GO:0009887	GO:0009887	animal organ morphogenesis	6/436	131/18292	0.0935489786505643	0.342031374727245	0.281827176666158	ENSSMAG00000003940/ENSSMAG00000004094/ENSSMAG00000010633/ENSSMAG00000011854/ENSSMAG00000019201/ENSSMAG00000019838	6
GO:0002377	GO:0002377	immunoglobulin production	2/436	22/18292	0.0957743361272287	0.344331541790751	0.283722469429535	ENSSMAG00000013266/ENSSMAG00000018726	2
GO:0007616	GO:0007616	long-term memory	2/436	22/18292	0.0957743361272287	0.344331541790751	0.283722469429535	ENSSMAG00000001141/ENSSMAG00000003806	2
GO:0009649	GO:0009649	entrainment of circadian clock	2/436	22/18292	0.0957743361272287	0.344331541790751	0.283722469429535	ENSSMAG00000001293/ENSSMAG00000016669	2
GO:0010898	GO:0010898	positive regulation of triglyceride catabolic process	2/436	22/18292	0.0957743361272287	0.344331541790751	0.283722469429535	ENSSMAG00000018980/ENSSMAG00000019003	2
GO:0032148	GO:0032148	activation of protein kinase B activity	2/436	22/18292	0.0957743361272287	0.344331541790751	0.283722469429535	ENSSMAG00000013025/ENSSMAG00000018748	2
GO:0098703	GO:0098703	calcium ion import across plasma membrane	2/436	22/18292	0.0957743361272287	0.344331541790751	0.283722469429535	ENSSMAG00000008003/ENSSMAG00000012524	2
GO:1990138	GO:1990138	neuron projection extension	2/436	22/18292	0.0957743361272287	0.344331541790751	0.283722469429535	ENSSMAG00000011771/ENSSMAG00000013356	2
GO:0014003	GO:0014003	oligodendrocyte development	3/436	46/18292	0.0964207248215995	0.345012546162595	0.284283603739413	ENSSMAG00000005248/ENSSMAG00000008555/ENSSMAG00000010052	3
GO:0043049	GO:0043049	otic placode formation	3/436	46/18292	0.0964207248215995	0.345012546162595	0.284283603739413	ENSSMAG00000000930/ENSSMAG00000003234/ENSSMAG00000016036	3
GO:0045165	GO:0045165	cell fate commitment	5/436	103/18292	0.0998923093761793	0.356589567749482	0.293822843555167	ENSSMAG00000000600/ENSSMAG00000000930/ENSSMAG00000001293/ENSSMAG00000001437/ENSSMAG00000002900	5
GO:0070373	GO:0070373	negative regulation of ERK1 and ERK2 cascade	4/436	74/18292	0.10021469073385	0.356896658038003	0.294075879958815	ENSSMAG00000012022/ENSSMAG00000012670/ENSSMAG00000019539/ENSSMAG00000021409	4
GO:0001656	GO:0001656	metanephros development	3/436	47/18292	0.101265720845867	0.359791149358257	0.296460884309139	ENSSMAG00000007372/ENSSMAG00000011840/ENSSMAG00000016036	3
GO:0048812	GO:0048812	neuron projection morphogenesis	5/436	104/18292	0.103008720357668	0.361922482707612	0.29821706138752	ENSSMAG00000005470/ENSSMAG00000006855/ENSSMAG00000009851/ENSSMAG00000012638/ENSSMAG00000013701	5
GO:0039020	GO:0039020	pronephric nephron tubule development	2/436	23/18292	0.103303702017868	0.361922482707612	0.29821706138752	ENSSMAG00000015312/ENSSMAG00000018705	2
GO:0045745	GO:0045745	positive regulation of G protein-coupled receptor signaling pathway	2/436	23/18292	0.103303702017868	0.361922482707612	0.29821706138752	ENSSMAG00000012670/ENSSMAG00000013650	2
GO:0046677	GO:0046677	response to antibiotic	2/436	23/18292	0.103303702017868	0.361922482707612	0.29821706138752	ENSSMAG00000010635/ENSSMAG00000018285	2
GO:0048935	GO:0048935	peripheral nervous system neuron development	2/436	23/18292	0.103303702017868	0.361922482707612	0.29821706138752	ENSSMAG00000007934/ENSSMAG00000013025	2
GO:2000811	GO:2000811	negative regulation of anoikis	2/436	23/18292	0.103303702017868	0.361922482707612	0.29821706138752	ENSSMAG00000007934/ENSSMAG00000013025	2
GO:0008344	GO:0008344	adult locomotory behavior	4/436	75/18292	0.103983732073634	0.363461656090712	0.299485310212075	ENSSMAG00000003806/ENSSMAG00000007733/ENSSMAG00000017852/ENSSMAG00000017892	4
GO:0003094	GO:0003094	glomerular filtration	3/436	48/18292	0.106205955615405	0.370371808266192	0.305179140725437	ENSSMAG00000000527/ENSSMAG00000003628/ENSSMAG00000017274	3
GO:0051091	GO:0051091	positive regulation of DNA-binding transcription factor activity	5/436	106/18292	0.109384608496724	0.380577785322703	0.313588666609575	ENSSMAG00000000930/ENSSMAG00000002900/ENSSMAG00000007372/ENSSMAG00000008509/ENSSMAG00000017763	5
GO:0007158	GO:0007158	neuron cell-cell adhesion	2/436	24/18292	0.110988313145436	0.381750768916271	0.314555182195213	ENSSMAG00000016336/ENSSMAG00000019191	2
GO:0009311	GO:0009311	oligosaccharide metabolic process	2/436	24/18292	0.110988313145436	0.381750768916271	0.314555182195213	ENSSMAG00000001692/ENSSMAG00000008215	2
GO:0021592	GO:0021592	fourth ventricle development	2/436	24/18292	0.110988313145436	0.381750768916271	0.314555182195213	ENSSMAG00000012869/ENSSMAG00000014754	2
GO:0036158	GO:0036158	outer dynein arm assembly	2/436	24/18292	0.110988313145436	0.381750768916271	0.314555182195213	ENSSMAG00000004058/ENSSMAG00000007990	2
GO:0099560	GO:0099560	synaptic membrane adhesion	3/436	49/18292	0.111238634651099	0.381750768916271	0.314555182195213	ENSSMAG00000006489/ENSSMAG00000010978/ENSSMAG00000016867	3
GO:0120163	GO:0120163	negative regulation of cold-induced thermogenesis	3/436	49/18292	0.111238634651099	0.381750768916271	0.314555182195213	ENSSMAG00000000302/ENSSMAG00000002900/ENSSMAG00000006485	3
GO:0009416	GO:0009416	response to light stimulus	3/436	50/18292	0.116360935909944	0.397522654352976	0.327550907943686	ENSSMAG00000004932/ENSSMAG00000010635/ENSSMAG00000018285	3
GO:1900087	GO:1900087	positive regulation of G1/S transition of mitotic cell cycle	3/436	50/18292	0.116360935909944	0.397522654352976	0.327550907943686	ENSSMAG00000003806/ENSSMAG00000011840/ENSSMAG00000016036	3
GO:0001881	GO:0001881	receptor recycling	2/436	25/18292	0.118816533831589	0.400475370727007	0.329983888601828	ENSSMAG00000001973/ENSSMAG00000015815	2
GO:0002028	GO:0002028	regulation of sodium ion transport	2/436	25/18292	0.118816533831589	0.400475370727007	0.329983888601828	ENSSMAG00000000785/ENSSMAG00000020406	2
GO:0015937	GO:0015937	coenzyme A biosynthetic process	2/436	25/18292	0.118816533831589	0.400475370727007	0.329983888601828	ENSSMAG00000011673/ENSSMAG00000017860	2
GO:0030916	GO:0030916	otic vesicle formation	2/436	25/18292	0.118816533831589	0.400475370727007	0.329983888601828	ENSSMAG00000011840/ENSSMAG00000016036	2
GO:0050806	GO:0050806	positive regulation of synaptic transmission	2/436	25/18292	0.118816533831589	0.400475370727007	0.329983888601828	ENSSMAG00000010635/ENSSMAG00000018285	2
GO:0050930	GO:0050930	induction of positive chemotaxis	2/436	25/18292	0.118816533831589	0.400475370727007	0.329983888601828	ENSSMAG00000011840/ENSSMAG00000016036	2
GO:0007498	GO:0007498	mesoderm development	4/436	79/18292	0.119688585556921	0.402516178598999	0.331665474453829	ENSSMAG00000002541/ENSSMAG00000008580/ENSSMAG00000012524/ENSSMAG00000014063	4
GO:0008593	GO:0008593	regulation of Notch signaling pathway	3/436	51/18292	0.121570015182066	0.407934939833154	0.336130427941992	ENSSMAG00000004701/ENSSMAG00000017274/ENSSMAG00000021110	3
GO:0001759	GO:0001759	organ induction	2/436	26/18292	0.126777192595581	0.41917537613728	0.345392328054559	ENSSMAG00000011840/ENSSMAG00000016036	2
GO:0003016	GO:0003016	respiratory system process	2/436	26/18292	0.126777192595581	0.41917537613728	0.345392328054559	ENSSMAG00000015188/ENSSMAG00000018423	2
GO:0021554	GO:0021554	optic nerve development	2/436	26/18292	0.126777192595581	0.41917537613728	0.345392328054559	ENSSMAG00000001293/ENSSMAG00000003299	2
GO:0070286	GO:0070286	axonemal dynein complex assembly	2/436	26/18292	0.126777192595581	0.41917537613728	0.345392328054559	ENSSMAG00000006855/ENSSMAG00000007990	2
GO:0007612	GO:0007612	learning	3/436	52/18292	0.126863011188567	0.41917537613728	0.345392328054559	ENSSMAG00000007934/ENSSMAG00000013025/ENSSMAG00000019191	3
GO:0009408	GO:0009408	response to heat	3/436	52/18292	0.126863011188567	0.41917537613728	0.345392328054559	ENSSMAG00000012158/ENSSMAG00000015056/ENSSMAG00000019563	3
GO:0048484	GO:0048484	enteric nervous system development	3/436	52/18292	0.126863011188567	0.41917537613728	0.345392328054559	ENSSMAG00000008580/ENSSMAG00000019131/ENSSMAG00000019665	3
GO:0001933	GO:0001933	negative regulation of protein phosphorylation	4/436	81/18292	0.127902745615103	0.421688091438441	0.347462756417035	ENSSMAG00000005947/ENSSMAG00000008697/ENSSMAG00000013025/ENSSMAG00000018748	4
GO:0008045	GO:0008045	motor neuron axon guidance	5/436	112/18292	0.12961887249491	0.426415027161905	0.351357659188129	ENSSMAG00000010633/ENSSMAG00000015164/ENSSMAG00000015312/ENSSMAG00000018705/ENSSMAG00000020316	5
GO:0009612	GO:0009612	response to mechanical stimulus	3/436	53/18292	0.132237050392695	0.43220334652158	0.356127121358318	ENSSMAG00000012158/ENSSMAG00000015056/ENSSMAG00000019563	3
GO:0045879	GO:0045879	negative regulation of smoothened signaling pathway	3/436	53/18292	0.132237050392695	0.43220334652158	0.356127121358318	ENSSMAG00000004097/ENSSMAG00000006241/ENSSMAG00000020445	3
GO:0097009	GO:0097009	energy homeostasis	3/436	53/18292	0.132237050392695	0.43220334652158	0.356127121358318	ENSSMAG00000004701/ENSSMAG00000006534/ENSSMAG00000021110	3
GO:0007213	GO:0007213	G protein-coupled acetylcholine receptor signaling pathway	2/436	27/18292	0.134859566720331	0.433272224995107	0.35700785635707	ENSSMAG00000000693/ENSSMAG00000003434	2
GO:0021520	GO:0021520	spinal cord motor neuron cell fate specification	2/436	27/18292	0.134859566720331	0.433272224995107	0.35700785635707	ENSSMAG00000005470/ENSSMAG00000010052	2
GO:0030517	GO:0030517	negative regulation of axon extension	2/436	27/18292	0.134859566720331	0.433272224995107	0.35700785635707	ENSSMAG00000003638/ENSSMAG00000017860	2
GO:0048699	GO:0048699	generation of neurons	2/436	27/18292	0.134859566720331	0.433272224995107	0.35700785635707	ENSSMAG00000004094/ENSSMAG00000019201	2
GO:0060078	GO:0060078	regulation of postsynaptic membrane potential	2/436	27/18292	0.134859566720331	0.433272224995107	0.35700785635707	ENSSMAG00000013178/ENSSMAG00000020075	2
GO:0061045	GO:0061045	negative regulation of wound healing	2/436	27/18292	0.134859566720331	0.433272224995107	0.35700785635707	ENSSMAG00000000785/ENSSMAG00000020406	2
GO:2000114	GO:2000114	regulation of establishment of cell polarity	2/436	27/18292	0.134859566720331	0.433272224995107	0.35700785635707	ENSSMAG00000001433/ENSSMAG00000001437	2
GO:2000344	GO:2000344	positive regulation of acrosome reaction	2/436	27/18292	0.134859566720331	0.433272224995107	0.35700785635707	ENSSMAG00000001071/ENSSMAG00000009861	2
GO:0090630	GO:0090630	activation of GTPase activity	6/436	146/18292	0.136523883804622	0.437688035127344	0.360646397713852	ENSSMAG00000006855/ENSSMAG00000008228/ENSSMAG00000013025/ENSSMAG00000013137/ENSSMAG00000013651/ENSSMAG00000018748	6
GO:0048703	GO:0048703	embryonic viscerocranium morphogenesis	7/436	180/18292	0.139588462544556	0.446564784835339	0.367960666207996	ENSSMAG00000007372/ENSSMAG00000010928/ENSSMAG00000012869/ENSSMAG00000014754/ENSSMAG00000015312/ENSSMAG00000018705/ENSSMAG00000019838	7
GO:0006839	GO:0006839	mitochondrial transport	2/436	28/18292	0.143053367287826	0.453369522368467	0.373567637113648	ENSSMAG00000012583/ENSSMAG00000017308	2
GO:0090102	GO:0090102	cochlea development	2/436	28/18292	0.143053367287826	0.453369522368467	0.373567637113648	ENSSMAG00000005017/ENSSMAG00000019358	2
GO:0048589	GO:0048589	developmental growth	3/436	55/18292	0.143216729913748	0.453369522368467	0.373567637113648	ENSSMAG00000001437/ENSSMAG00000007733/ENSSMAG00000020254	3
GO:0050680	GO:0050680	negative regulation of epithelial cell proliferation	3/436	55/18292	0.143216729913748	0.453369522368467	0.373567637113648	ENSSMAG00000000930/ENSSMAG00000002900/ENSSMAG00000006913	3
GO:0051453	GO:0051453	regulation of intracellular pH	3/436	55/18292	0.143216729913748	0.453369522368467	0.373567637113648	ENSSMAG00000002799/ENSSMAG00000016186/ENSSMAG00000018349	3
GO:0007189	GO:0007189	adenylate cyclase-activating G protein-coupled receptor signaling pathway	7/436	182/18292	0.145319311386591	0.459063096639648	0.378259031180247	ENSSMAG00000000491/ENSSMAG00000002106/ENSSMAG00000011252/ENSSMAG00000012670/ENSSMAG00000017346/ENSSMAG00000020235/ENSSMAG00000021401	7
GO:0035118	GO:0035118	embryonic pectoral fin morphogenesis	3/436	56/18292	0.148816601392825	0.466209684861339	0.384147680380692	ENSSMAG00000003299/ENSSMAG00000010928/ENSSMAG00000011840	3
GO:0048821	GO:0048821	erythrocyte development	3/436	56/18292	0.148816601392825	0.466209684861339	0.384147680380692	ENSSMAG00000001437/ENSSMAG00000018802/ENSSMAG00000020952	3
GO:0071300	GO:0071300	cellular response to retinoic acid	3/436	56/18292	0.148816601392825	0.466209684861339	0.384147680380692	ENSSMAG00000015164/ENSSMAG00000020316/ENSSMAG00000020983	3
GO:0071320	GO:0071320	cellular response to cAMP	3/436	56/18292	0.148816601392825	0.466209684861339	0.384147680380692	ENSSMAG00000002900/ENSSMAG00000004932/ENSSMAG00000009139	3
GO:0035914	GO:0035914	skeletal muscle cell differentiation	4/436	86/18292	0.149417548314969	0.467123184173093	0.384900385982987	ENSSMAG00000016232/ENSSMAG00000019665/ENSSMAG00000020406/ENSSMAG00000020445	4
GO:0002089	GO:0002089	lens morphogenesis in camera-type eye	2/436	29/18292	0.151348724670323	0.468312652156122	0.385880484383783	ENSSMAG00000000930/ENSSMAG00000020445	2
GO:0043523	GO:0043523	regulation of neuron apoptotic process	2/436	29/18292	0.151348724670323	0.468312652156122	0.385880484383783	ENSSMAG00000001437/ENSSMAG00000003775	2
GO:0046839	GO:0046839	phospholipid dephosphorylation	2/436	29/18292	0.151348724670323	0.468312652156122	0.385880484383783	ENSSMAG00000011926/ENSSMAG00000014436	2
GO:0051932	GO:0051932	synaptic transmission, GABAergic	2/436	29/18292	0.151348724670323	0.468312652156122	0.385880484383783	ENSSMAG00000013178/ENSSMAG00000020075	2
GO:2000249	GO:2000249	regulation of actin cytoskeleton reorganization	2/436	29/18292	0.151348724670323	0.468312652156122	0.385880484383783	ENSSMAG00000003638/ENSSMAG00000008052	2
GO:0048514	GO:0048514	blood vessel morphogenesis	4/436	87/18292	0.153878488361715	0.474196974339163	0.390729051006547	ENSSMAG00000006534/ENSSMAG00000011840/ENSSMAG00000011854/ENSSMAG00000016036	4
GO:0120162	GO:0120162	positive regulation of cold-induced thermogenesis	4/436	87/18292	0.153878488361715	0.474196974339163	0.390729051006547	ENSSMAG00000011252/ENSSMAG00000016051/ENSSMAG00000017308/ENSSMAG00000019665	4
GO:0044331	GO:0044331	cell-cell adhesion mediated by cadherin	3/436	57/18292	0.154485986196136	0.475099468749828	0.391472688785149	ENSSMAG00000007724/ENSSMAG00000008003/ENSSMAG00000012583	3
GO:0018095	GO:0018095	protein polyglutamylation	2/436	30/18292	0.159736174464214	0.483870477600961	0.398699828877195	ENSSMAG00000010635/ENSSMAG00000018285	2
GO:0019432	GO:0019432	triglyceride biosynthetic process	2/436	30/18292	0.159736174464214	0.483870477600961	0.398699828877195	ENSSMAG00000016051/ENSSMAG00000019003	2
GO:0051145	GO:0051145	smooth muscle cell differentiation	2/436	30/18292	0.159736174464214	0.483870477600961	0.398699828877195	ENSSMAG00000011840/ENSSMAG00000016036	2
GO:0070371	GO:0070371	ERK1 and ERK2 cascade	2/436	30/18292	0.159736174464214	0.483870477600961	0.398699828877195	ENSSMAG00000011840/ENSSMAG00000016036	2
GO:0090190	GO:0090190	positive regulation of branching involved in ureteric bud morphogenesis	2/436	30/18292	0.159736174464214	0.483870477600961	0.398699828877195	ENSSMAG00000015312/ENSSMAG00000018705	2
GO:0006006	GO:0006006	glucose metabolic process	3/436	58/18292	0.160222012450649	0.483870477600961	0.398699828877195	ENSSMAG00000003234/ENSSMAG00000007671/ENSSMAG00000015827	3
GO:0048705	GO:0048705	skeletal system morphogenesis	3/436	58/18292	0.160222012450649	0.483870477600961	0.398699828877195	ENSSMAG00000000724/ENSSMAG00000003299/ENSSMAG00000007372	3
GO:0048884	GO:0048884	neuromast development	3/436	58/18292	0.160222012450649	0.483870477600961	0.398699828877195	ENSSMAG00000000785/ENSSMAG00000001293/ENSSMAG00000020406	3
GO:0072015	GO:0072015	glomerular visceral epithelial cell development	3/436	58/18292	0.160222012450649	0.483870477600961	0.398699828877195	ENSSMAG00000000527/ENSSMAG00000015899/ENSSMAG00000017274	3
GO:0007267	GO:0007267	cell-cell signaling	6/436	154/18292	0.162646621201229	0.49014272302928	0.403868036682195	ENSSMAG00000003299/ENSSMAG00000007671/ENSSMAG00000009828/ENSSMAG00000015312/ENSSMAG00000017197/ENSSMAG00000018705	6
GO:0001707	GO:0001707	mesoderm formation	4/436	89/18292	0.162948110569999	0.49014272302928	0.403868036682195	ENSSMAG00000002541/ENSSMAG00000008509/ENSSMAG00000014063/ENSSMAG00000016232	4
GO:0016339	GO:0016339	calcium-dependent cell-cell adhesion via plasma membrane cell adhesion molecules	3/436	59/18292	0.166021819517003	0.498023592586625	0.410361719370785	ENSSMAG00000007724/ENSSMAG00000008003/ENSSMAG00000012583	3
GO:0006491	GO:0006491	N-glycan processing	2/436	31/18292	0.168206643853761	0.498023592586625	0.410361719370785	ENSSMAG00000001692/ENSSMAG00000008215	2
GO:0006895	GO:0006895	Golgi to endosome transport	2/436	31/18292	0.168206643853761	0.498023592586625	0.410361719370785	ENSSMAG00000011180/ENSSMAG00000012158	2
GO:0009636	GO:0009636	response to toxic substance	2/436	31/18292	0.168206643853761	0.498023592586625	0.410361719370785	ENSSMAG00000014087/ENSSMAG00000015020	2
GO:0045743	GO:0045743	positive regulation of fibroblast growth factor receptor signaling pathway	2/436	31/18292	0.168206643853761	0.498023592586625	0.410361719370785	ENSSMAG00000011840/ENSSMAG00000016036	2
GO:0048172	GO:0048172	regulation of short-term neuronal synaptic plasticity	2/436	31/18292	0.168206643853761	0.498023592586625	0.410361719370785	ENSSMAG00000006443/ENSSMAG00000012855	2
GO:0048513	GO:0048513	animal organ development	2/436	31/18292	0.168206643853761	0.498023592586625	0.410361719370785	ENSSMAG00000000466/ENSSMAG00000003299	2
GO:0098719	GO:0098719	sodium ion import across plasma membrane	2/436	31/18292	0.168206643853761	0.498023592586625	0.410361719370785	ENSSMAG00000002799/ENSSMAG00000016186	2
GO:0007274	GO:0007274	neuromuscular synaptic transmission	3/436	60/18292	0.171882561107665	0.506919272016747	0.417691585586472	ENSSMAG00000012158/ENSSMAG00000015056/ENSSMAG00000019563	3
GO:0045664	GO:0045664	regulation of neuron differentiation	3/436	60/18292	0.171882561107665	0.506919272016747	0.417691585586472	ENSSMAG00000005888/ENSSMAG00000010052/ENSSMAG00000017487	3
GO:0006783	GO:0006783	heme biosynthetic process	2/436	32/18292	0.176751438392268	0.512273842557246	0.422103647196002	ENSSMAG00000006158/ENSSMAG00000020952	2
GO:0006883	GO:0006883	cellular sodium ion homeostasis	2/436	32/18292	0.176751438392268	0.512273842557246	0.422103647196002	ENSSMAG00000003638/ENSSMAG00000017688	2
GO:0009725	GO:0009725	response to hormone	2/436	32/18292	0.176751438392268	0.512273842557246	0.422103647196002	ENSSMAG00000003231/ENSSMAG00000013068	2
GO:0010971	GO:0010971	positive regulation of G2/M transition of mitotic cell cycle	2/436	32/18292	0.176751438392268	0.512273842557246	0.422103647196002	ENSSMAG00000002900/ENSSMAG00000003806	2
GO:0016082	GO:0016082	synaptic vesicle priming	2/436	32/18292	0.176751438392268	0.512273842557246	0.422103647196002	ENSSMAG00000006796/ENSSMAG00000013449	2
GO:0021702	GO:0021702	cerebellar Purkinje cell differentiation	2/436	32/18292	0.176751438392268	0.512273842557246	0.422103647196002	ENSSMAG00000015312/ENSSMAG00000018705	2
GO:0035907	GO:0035907	dorsal aorta development	2/436	32/18292	0.176751438392268	0.512273842557246	0.422103647196002	ENSSMAG00000006534/ENSSMAG00000007372	2
GO:0048919	GO:0048919	posterior lateral line neuromast development	2/436	32/18292	0.176751438392268	0.512273842557246	0.422103647196002	ENSSMAG00000001293/ENSSMAG00000011840	2
GO:0071392	GO:0071392	cellular response to estradiol stimulus	2/436	32/18292	0.176751438392268	0.512273842557246	0.422103647196002	ENSSMAG00000012670/ENSSMAG00000017878	2
GO:0036342	GO:0036342	post-anal tail morphogenesis	3/436	61/18292	0.177801408203272	0.514329744036284	0.423797669885596	ENSSMAG00000002541/ENSSMAG00000003161/ENSSMAG00000014063	3
GO:0007398	GO:0007398	ectoderm development	2/436	33/18292	0.185362229188633	0.532123509647977	0.438459385433188	ENSSMAG00000008580/ENSSMAG00000016130	2
GO:0060384	GO:0060384	innervation	2/436	33/18292	0.185362229188633	0.532123509647977	0.438459385433188	ENSSMAG00000005017/ENSSMAG00000019358	2
GO:0071385	GO:0071385	cellular response to glucocorticoid stimulus	2/436	33/18292	0.185362229188633	0.532123509647977	0.438459385433188	ENSSMAG00000011632/ENSSMAG00000017878	2
GO:2001240	GO:2001240	negative regulation of extrinsic apoptotic signaling pathway in absence of ligand	2/436	33/18292	0.185362229188633	0.532123509647977	0.438459385433188	ENSSMAG00000011840/ENSSMAG00000016036	2
GO:0000132	GO:0000132	establishment of mitotic spindle orientation	3/436	63/18292	0.189802205329034	0.542805549331139	0.447261177629423	ENSSMAG00000007990/ENSSMAG00000011840/ENSSMAG00000016036	3
GO:0042475	GO:0042475	odontogenesis of dentin-containing tooth	3/436	63/18292	0.189802205329034	0.542805549331139	0.447261177629423	ENSSMAG00000011840/ENSSMAG00000016036/ENSSMAG00000017029	3
GO:0007405	GO:0007405	neuroblast proliferation	2/436	34/18292	0.194031040487498	0.544097125010625	0.448325410779058	ENSSMAG00000005248/ENSSMAG00000008555	2
GO:0045739	GO:0045739	positive regulation of DNA repair	2/436	34/18292	0.194031040487498	0.544097125010625	0.448325410779058	ENSSMAG00000011840/ENSSMAG00000016036	2
GO:0048566	GO:0048566	embryonic digestive tract development	2/436	34/18292	0.194031040487498	0.544097125010625	0.448325410779058	ENSSMAG00000005248/ENSSMAG00000008555	2
GO:0048791	GO:0048791	calcium ion-regulated exocytosis of neurotransmitter	2/436	34/18292	0.194031040487498	0.544097125010625	0.448325410779058	ENSSMAG00000001973/ENSSMAG00000016892	2
GO:0055074	GO:0055074	calcium ion homeostasis	2/436	34/18292	0.194031040487498	0.544097125010625	0.448325410779058	ENSSMAG00000003234/ENSSMAG00000021401	2
GO:0070306	GO:0070306	lens fiber cell differentiation	2/436	34/18292	0.194031040487498	0.544097125010625	0.448325410779058	ENSSMAG00000013025/ENSSMAG00000018748	2
GO:0030155	GO:0030155	regulation of cell adhesion	3/436	65/18292	0.202002023051324	0.544097125010625	0.448325410779058	ENSSMAG00000004701/ENSSMAG00000006534/ENSSMAG00000021110	3
GO:0030177	GO:0030177	positive regulation of Wnt signaling pathway	3/436	65/18292	0.202002023051324	0.544097125010625	0.448325410779058	ENSSMAG00000012869/ENSSMAG00000014754/ENSSMAG00000016036	3
GO:0045668	GO:0045668	negative regulation of osteoblast differentiation	3/436	65/18292	0.202002023051324	0.544097125010625	0.448325410779058	ENSSMAG00000004216/ENSSMAG00000015164/ENSSMAG00000020316	3
GO:0006821	GO:0006821	chloride transport	2/436	35/18292	0.20275023763162	0.544097125010625	0.448325410779058	ENSSMAG00000008990/ENSSMAG00000013178	2
GO:0032438	GO:0032438	melanosome organization	2/436	35/18292	0.20275023763162	0.544097125010625	0.448325410779058	ENSSMAG00000010205/ENSSMAG00000019336	2
GO:0045648	GO:0045648	positive regulation of erythrocyte differentiation	2/436	35/18292	0.20275023763162	0.544097125010625	0.448325410779058	ENSSMAG00000001437/ENSSMAG00000008134	2
GO:0048382	GO:0048382	mesendoderm development	2/436	35/18292	0.20275023763162	0.544097125010625	0.448325410779058	ENSSMAG00000015312/ENSSMAG00000018705	2
GO:0051881	GO:0051881	regulation of mitochondrial membrane potential	2/436	35/18292	0.20275023763162	0.544097125010625	0.448325410779058	ENSSMAG00000017308/ENSSMAG00000017892	2
GO:0033138	GO:0033138	positive regulation of peptidyl-serine phosphorylation	4/436	98/18292	0.205936814465727	0.544097125010625	0.448325410779058	ENSSMAG00000007934/ENSSMAG00000013025/ENSSMAG00000017892/ENSSMAG00000018748	4
GO:0035264	GO:0035264	multicellular organism growth	5/436	132/18292	0.207496668590992	0.544097125010625	0.448325410779058	ENSSMAG00000007961/ENSSMAG00000008134/ENSSMAG00000015188/ENSSMAG00000016892/ENSSMAG00000017852	5
GO:0045600	GO:0045600	positive regulation of fat cell differentiation	3/436	66/18292	0.20816974731493	0.544097125010625	0.448325410779058	ENSSMAG00000009524/ENSSMAG00000019539/ENSSMAG00000021409	3
GO:0033333	GO:0033333	fin development	2/436	36/18292	0.211512515395328	0.544097125010625	0.448325410779058	ENSSMAG00000006600/ENSSMAG00000015886	2
GO:0008285	GO:0008285	negative regulation of cell population proliferation	11/436	349/18292	0.212996502238697	0.544097125010625	0.448325410779058	ENSSMAG00000003234/ENSSMAG00000003299/ENSSMAG00000004701/ENSSMAG00000006534/ENSSMAG00000008697/ENSSMAG00000011840/ENSSMAG00000016036/ENSSMAG00000019253/ENSSMAG00000019665/ENSSMAG00000020406/ENSSMAG00000021110	11
GO:0098742	GO:0098742	cell-cell adhesion via plasma-membrane adhesion molecules	3/436	67/18292	0.214379105663131	0.544097125010625	0.448325410779058	ENSSMAG00000007724/ENSSMAG00000008003/ENSSMAG00000012583	3
GO:0000050	GO:0000050	urea cycle	1/436	10/18292	0.214395887007498	0.544097125010625	0.448325410779058	ENSSMAG00000013137	1
GO:0001523	GO:0001523	retinoid metabolic process	1/436	10/18292	0.214395887007498	0.544097125010625	0.448325410779058	ENSSMAG00000010928	1
GO:0002724	GO:0002724	regulation of T cell cytokine production	1/436	10/18292	0.214395887007498	0.544097125010625	0.448325410779058	ENSSMAG00000016186	1
GO:0006154	GO:0006154	adenosine catabolic process	1/436	10/18292	0.214395887007498	0.544097125010625	0.448325410779058	ENSSMAG00000000161	1
GO:0006525	GO:0006525	arginine metabolic process	1/436	10/18292	0.214395887007498	0.544097125010625	0.448325410779058	ENSSMAG00000013137	1
GO:0007144	GO:0007144	female meiosis I	1/436	10/18292	0.214395887007498	0.544097125010625	0.448325410779058	ENSSMAG00000008821	1
GO:0007632	GO:0007632	visual behavior	1/436	10/18292	0.214395887007498	0.544097125010625	0.448325410779058	ENSSMAG00000005414	1
GO:0009650	GO:0009650	UV protection	1/436	10/18292	0.214395887007498	0.544097125010625	0.448325410779058	ENSSMAG00000005665	1
GO:0010389	GO:0010389	regulation of G2/M transition of mitotic cell cycle	1/436	10/18292	0.214395887007498	0.544097125010625	0.448325410779058	ENSSMAG00000012524	1
GO:0010591	GO:0010591	regulation of lamellipodium assembly	1/436	10/18292	0.214395887007498	0.544097125010625	0.448325410779058	ENSSMAG00000020983	1
GO:0010884	GO:0010884	positive regulation of lipid storage	1/436	10/18292	0.214395887007498	0.544097125010625	0.448325410779058	ENSSMAG00000005441	1
GO:0014707	GO:0014707	branchiomeric skeletal muscle development	1/436	10/18292	0.214395887007498	0.544097125010625	0.448325410779058	ENSSMAG00000016232	1
GO:0016458	GO:0016458	gene silencing	1/436	10/18292	0.214395887007498	0.544097125010625	0.448325410779058	ENSSMAG00000009139	1
GO:0019856	GO:0019856	pyrimidine nucleobase biosynthetic process	1/436	10/18292	0.214395887007498	0.544097125010625	0.448325410779058	ENSSMAG00000017308	1
GO:0023041	GO:0023041	neuronal signal transduction	1/436	10/18292	0.214395887007498	0.544097125010625	0.448325410779058	ENSSMAG00000018726	1
GO:0030187	GO:0030187	melatonin biosynthetic process	1/436	10/18292	0.214395887007498	0.544097125010625	0.448325410779058	ENSSMAG00000004932	1
GO:0032703	GO:0032703	negative regulation of interleukin-2 production	1/436	10/18292	0.214395887007498	0.544097125010625	0.448325410779058	ENSSMAG00000001437	1
GO:0032782	GO:0032782	bile acid secretion	1/436	10/18292	0.214395887007498	0.544097125010625	0.448325410779058	ENSSMAG00000013266	1
GO:0035641	GO:0035641	locomotory exploration behavior	1/436	10/18292	0.214395887007498	0.544097125010625	0.448325410779058	ENSSMAG00000014075	1
GO:0036368	GO:0036368	cone photoresponse recovery	1/436	10/18292	0.214395887007498	0.544097125010625	0.448325410779058	ENSSMAG00000012527	1
GO:0043586	GO:0043586	tongue development	1/436	10/18292	0.214395887007498	0.544097125010625	0.448325410779058	ENSSMAG00000002900	1
GO:0043691	GO:0043691	reverse cholesterol transport	1/436	10/18292	0.214395887007498	0.544097125010625	0.448325410779058	ENSSMAG00000009524	1
GO:0044267	GO:0044267	cellular protein metabolic process	1/436	10/18292	0.214395887007498	0.544097125010625	0.448325410779058	ENSSMAG00000002481	1
GO:0044829	GO:0044829	positive regulation by host of viral genome replication	1/436	10/18292	0.214395887007498	0.544097125010625	0.448325410779058	ENSSMAG00000000804	1
GO:0045446	GO:0045446	endothelial cell differentiation	1/436	10/18292	0.214395887007498	0.544097125010625	0.448325410779058	ENSSMAG00000015188	1
GO:0045639	GO:0045639	positive regulation of myeloid cell differentiation	1/436	10/18292	0.214395887007498	0.544097125010625	0.448325410779058	ENSSMAG00000015188	1
GO:0045761	GO:0045761	regulation of adenylate cyclase activity	1/436	10/18292	0.214395887007498	0.544097125010625	0.448325410779058	ENSSMAG00000013933	1
GO:0046887	GO:0046887	positive regulation of hormone secretion	1/436	10/18292	0.214395887007498	0.544097125010625	0.448325410779058	ENSSMAG00000020445	1
GO:0048795	GO:0048795	swim bladder morphogenesis	1/436	10/18292	0.214395887007498	0.544097125010625	0.448325410779058	ENSSMAG00000003940	1
GO:0060081	GO:0060081	membrane hyperpolarization	1/436	10/18292	0.214395887007498	0.544097125010625	0.448325410779058	ENSSMAG00000018294	1
GO:0060426	GO:0060426	lung vasculature development	1/436	10/18292	0.214395887007498	0.544097125010625	0.448325410779058	ENSSMAG00000016232	1
GO:0060486	GO:0060486	club cell differentiation	1/436	10/18292	0.214395887007498	0.544097125010625	0.448325410779058	ENSSMAG00000013068	1
GO:0060842	GO:0060842	arterial endothelial cell differentiation	1/436	10/18292	0.214395887007498	0.544097125010625	0.448325410779058	ENSSMAG00000006534	1
GO:0070345	GO:0070345	negative regulation of fat cell proliferation	1/436	10/18292	0.214395887007498	0.544097125010625	0.448325410779058	ENSSMAG00000001437	1
GO:0070934	GO:0070934	CRD-mediated mRNA stabilization	1/436	10/18292	0.214395887007498	0.544097125010625	0.448325410779058	ENSSMAG00000016421	1
GO:0071257	GO:0071257	cellular response to electrical stimulus	1/436	10/18292	0.214395887007498	0.544097125010625	0.448325410779058	ENSSMAG00000014159	1
GO:0071361	GO:0071361	cellular response to ethanol	1/436	10/18292	0.214395887007498	0.544097125010625	0.448325410779058	ENSSMAG00000017487	1
GO:0071420	GO:0071420	cellular response to histamine	1/436	10/18292	0.214395887007498	0.544097125010625	0.448325410779058	ENSSMAG00000019358	1
GO:0071638	GO:0071638	negative regulation of monocyte chemotactic protein-1 production	1/436	10/18292	0.214395887007498	0.544097125010625	0.448325410779058	ENSSMAG00000015827	1
GO:0072112	GO:0072112	glomerular visceral epithelial cell differentiation	1/436	10/18292	0.214395887007498	0.544097125010625	0.448325410779058	ENSSMAG00000004415	1
GO:0072513	GO:0072513	positive regulation of secondary heart field cardioblast proliferation	1/436	10/18292	0.214395887007498	0.544097125010625	0.448325410779058	ENSSMAG00000003299	1
GO:0072602	GO:0072602	interleukin-4 secretion	1/436	10/18292	0.214395887007498	0.544097125010625	0.448325410779058	ENSSMAG00000001437	1
GO:0090091	GO:0090091	positive regulation of extracellular matrix disassembly	1/436	10/18292	0.214395887007498	0.544097125010625	0.448325410779058	ENSSMAG00000017539	1
GO:1901207	GO:1901207	regulation of heart looping	1/436	10/18292	0.214395887007498	0.544097125010625	0.448325410779058	ENSSMAG00000017872	1
GO:1902083	GO:1902083	negative regulation of peptidyl-cysteine S-nitrosylation	1/436	10/18292	0.214395887007498	0.544097125010625	0.448325410779058	ENSSMAG00000015558	1
GO:1990523	GO:1990523	bone regeneration	1/436	10/18292	0.214395887007498	0.544097125010625	0.448325410779058	ENSSMAG00000010293	1
GO:2000048	GO:2000048	negative regulation of cell-cell adhesion mediated by cadherin	1/436	10/18292	0.214395887007498	0.544097125010625	0.448325410779058	ENSSMAG00000005369	1
GO:0006865	GO:0006865	amino acid transport	2/436	37/18292	0.220310886678309	0.547829695795199	0.451400976249512	ENSSMAG00000002873/ENSSMAG00000008228	2
GO:0006885	GO:0006885	regulation of pH	2/436	37/18292	0.220310886678309	0.547829695795199	0.451400976249512	ENSSMAG00000002799/ENSSMAG00000016186	2
GO:0006986	GO:0006986	response to unfolded protein	2/436	37/18292	0.220310886678309	0.547829695795199	0.451400976249512	ENSSMAG00000000804/ENSSMAG00000021201	2
GO:0031099	GO:0031099	regeneration	2/436	37/18292	0.220310886678309	0.547829695795199	0.451400976249512	ENSSMAG00000005248/ENSSMAG00000008555	2
GO:0060319	GO:0060319	primitive erythrocyte differentiation	2/436	37/18292	0.220310886678309	0.547829695795199	0.451400976249512	ENSSMAG00000003754/ENSSMAG00000017939	2
GO:0007411	GO:0007411	axon guidance	9/436	279/18292	0.223237353567904	0.547829695795199	0.451400976249512	ENSSMAG00000003638/ENSSMAG00000005441/ENSSMAG00000008396/ENSSMAG00000013068/ENSSMAG00000016867/ENSSMAG00000017303/ENSSMAG00000017860/ENSSMAG00000019176/ENSSMAG00000019191	9
GO:0001501	GO:0001501	skeletal system development	6/436	171/18292	0.224330060697504	0.547829695795199	0.451400976249512	ENSSMAG00000000302/ENSSMAG00000003234/ENSSMAG00000006485/ENSSMAG00000010928/ENSSMAG00000015208/ENSSMAG00000016059	6
GO:0031532	GO:0031532	actin cytoskeleton reorganization	4/436	102/18292	0.226010511796332	0.547829695795199	0.451400976249512	ENSSMAG00000011840/ENSSMAG00000016036/ENSSMAG00000017274/ENSSMAG00000020406	4
GO:0003281	GO:0003281	ventricular septum development	2/436	38/18292	0.229138671549208	0.547829695795199	0.451400976249512	ENSSMAG00000001437/ENSSMAG00000003299	2
GO:0006471	GO:0006471	protein ADP-ribosylation	2/436	38/18292	0.229138671549208	0.547829695795199	0.451400976249512	ENSSMAG00000000693/ENSSMAG00000003434	2
GO:0006749	GO:0006749	glutathione metabolic process	2/436	38/18292	0.229138671549208	0.547829695795199	0.451400976249512	ENSSMAG00000005665/ENSSMAG00000016669	2
GO:0016079	GO:0016079	synaptic vesicle exocytosis	2/436	38/18292	0.229138671549208	0.547829695795199	0.451400976249512	ENSSMAG00000007389/ENSSMAG00000013449	2
GO:0045595	GO:0045595	regulation of cell differentiation	2/436	38/18292	0.229138671549208	0.547829695795199	0.451400976249512	ENSSMAG00000003234/ENSSMAG00000016669	2
GO:1902042	GO:1902042	negative regulation of extrinsic apoptotic signaling pathway via death domain receptors	2/436	38/18292	0.229138671549208	0.547829695795199	0.451400976249512	ENSSMAG00000003775/ENSSMAG00000005665	2
GO:0000076	GO:0000076	DNA replication checkpoint	1/436	11/18292	0.233131440736014	0.547829695795199	0.451400976249512	ENSSMAG00000013019	1
GO:0006188	GO:0006188	IMP biosynthetic process	1/436	11/18292	0.233131440736014	0.547829695795199	0.451400976249512	ENSSMAG00000021422	1
GO:0006474	GO:0006474	N-terminal protein amino acid acetylation	1/436	11/18292	0.233131440736014	0.547829695795199	0.451400976249512	ENSSMAG00000004932	1
GO:0006702	GO:0006702	androgen biosynthetic process	1/436	11/18292	0.233131440736014	0.547829695795199	0.451400976249512	ENSSMAG00000020254	1
GO:0007530	GO:0007530	sex determination	1/436	11/18292	0.233131440736014	0.547829695795199	0.451400976249512	ENSSMAG00000016232	1
GO:0021538	GO:0021538	epithalamus development	1/436	11/18292	0.233131440736014	0.547829695795199	0.451400976249512	ENSSMAG00000000930	1
GO:0031571	GO:0031571	mitotic G1 DNA damage checkpoint	1/436	11/18292	0.233131440736014	0.547829695795199	0.451400976249512	ENSSMAG00000003806	1
GO:0032691	GO:0032691	negative regulation of interleukin-1 beta production	1/436	11/18292	0.233131440736014	0.547829695795199	0.451400976249512	ENSSMAG00000005947	1
GO:0032930	GO:0032930	positive regulation of superoxide anion generation	1/436	11/18292	0.233131440736014	0.547829695795199	0.451400976249512	ENSSMAG00000017763	1
GO:0035777	GO:0035777	pronephric distal tubule development	1/436	11/18292	0.233131440736014	0.547829695795199	0.451400976249512	ENSSMAG00000013356	1
GO:0038180	GO:0038180	nerve growth factor signaling pathway	1/436	11/18292	0.233131440736014	0.547829695795199	0.451400976249512	ENSSMAG00000013025	1
GO:0042138	GO:0042138	meiotic DNA double-strand break formation	1/436	11/18292	0.233131440736014	0.547829695795199	0.451400976249512	ENSSMAG00000020963	1
GO:0042487	GO:0042487	regulation of odontogenesis of dentin-containing tooth	1/436	11/18292	0.233131440736014	0.547829695795199	0.451400976249512	ENSSMAG00000002900	1
GO:0043254	GO:0043254	regulation of protein-containing complex assembly	1/436	11/18292	0.233131440736014	0.547829695795199	0.451400976249512	ENSSMAG00000008697	1
GO:0050435	GO:0050435	amyloid-beta metabolic process	1/436	11/18292	0.233131440736014	0.547829695795199	0.451400976249512	ENSSMAG00000015899	1
GO:0060576	GO:0060576	intestinal epithelial cell development	1/436	11/18292	0.233131440736014	0.547829695795199	0.451400976249512	ENSSMAG00000007372	1
GO:0060765	GO:0060765	regulation of androgen receptor signaling pathway	1/436	11/18292	0.233131440736014	0.547829695795199	0.451400976249512	ENSSMAG00000005947	1
GO:0061669	GO:0061669	spontaneous neurotransmitter secretion	1/436	11/18292	0.233131440736014	0.547829695795199	0.451400976249512	ENSSMAG00000016892	1
GO:0071698	GO:0071698	olfactory placode development	1/436	11/18292	0.233131440736014	0.547829695795199	0.451400976249512	ENSSMAG00000003234	1
GO:0090594	GO:0090594	inflammatory response to wounding	1/436	11/18292	0.233131440736014	0.547829695795199	0.451400976249512	ENSSMAG00000013025	1
GO:0097070	GO:0097070	ductus arteriosus closure	1/436	11/18292	0.233131440736014	0.547829695795199	0.451400976249512	ENSSMAG00000003234	1
GO:0097201	GO:0097201	negative regulation of transcription from RNA polymerase II promoter in response to stress	1/436	11/18292	0.233131440736014	0.547829695795199	0.451400976249512	ENSSMAG00000017271	1
GO:0098700	GO:0098700	neurotransmitter loading into synaptic vesicle	1/436	11/18292	0.233131440736014	0.547829695795199	0.451400976249512	ENSSMAG00000012578	1
GO:1900028	GO:1900028	negative regulation of ruffle assembly	1/436	11/18292	0.233131440736014	0.547829695795199	0.451400976249512	ENSSMAG00000006855	1
GO:1903206	GO:1903206	negative regulation of hydrogen peroxide-induced cell death	1/436	11/18292	0.233131440736014	0.547829695795199	0.451400976249512	ENSSMAG00000004097	1
GO:1904468	GO:1904468	negative regulation of tumor necrosis factor secretion	1/436	11/18292	0.233131440736014	0.547829695795199	0.451400976249512	ENSSMAG00000013137	1
GO:2000617	GO:2000617	positive regulation of histone H3-K9 acetylation	1/436	11/18292	0.233131440736014	0.547829695795199	0.451400976249512	ENSSMAG00000001437	1
GO:0007286	GO:0007286	spermatid development	3/436	70/18292	0.233230741892031	0.547829695795199	0.451400976249512	ENSSMAG00000002455/ENSSMAG00000019891/ENSSMAG00000020963	3
GO:0048793	GO:0048793	pronephros development	5/436	139/18292	0.237773723581699	0.547829695795199	0.451400976249512	ENSSMAG00000000527/ENSSMAG00000007724/ENSSMAG00000015312/ENSSMAG00000016339/ENSSMAG00000018705	5
GO:0000165	GO:0000165	MAPK cascade	2/436	39/18292	0.237989486628877	0.547829695795199	0.451400976249512	ENSSMAG00000004538/ENSSMAG00000021348	2
GO:0034394	GO:0034394	protein localization to cell surface	2/436	39/18292	0.237989486628877	0.547829695795199	0.451400976249512	ENSSMAG00000011840/ENSSMAG00000016036	2
GO:0043627	GO:0043627	response to estrogen	2/436	39/18292	0.237989486628877	0.547829695795199	0.451400976249512	ENSSMAG00000001437/ENSSMAG00000019074	2
GO:0046326	GO:0046326	positive regulation of glucose import	2/436	39/18292	0.237989486628877	0.547829695795199	0.451400976249512	ENSSMAG00000004415/ENSSMAG00000004538	2
GO:0001658	GO:0001658	branching involved in ureteric bud morphogenesis	3/436	71/18292	0.239580570662792	0.547829695795199	0.451400976249512	ENSSMAG00000015312/ENSSMAG00000016232/ENSSMAG00000018705	3
GO:0021766	GO:0021766	hippocampus development	3/436	71/18292	0.239580570662792	0.547829695795199	0.451400976249512	ENSSMAG00000013068/ENSSMAG00000015312/ENSSMAG00000018705	3
GO:0051252	GO:0051252	regulation of RNA metabolic process	3/436	71/18292	0.239580570662792	0.547829695795199	0.451400976249512	ENSSMAG00000006485/ENSSMAG00000008575/ENSSMAG00000013541	3
GO:0060325	GO:0060325	face morphogenesis	3/436	71/18292	0.239580570662792	0.547829695795199	0.451400976249512	ENSSMAG00000000724/ENSSMAG00000016232/ENSSMAG00000016286	3
GO:0030324	GO:0030324	lung development	4/436	105/18292	0.241380872487488	0.547829695795199	0.451400976249512	ENSSMAG00000003299/ENSSMAG00000012852/ENSSMAG00000014754/ENSSMAG00000017594	4
GO:0051289	GO:0051289	protein homotetramerization	3/436	72/18292	0.245959182653236	0.547829695795199	0.451400976249512	ENSSMAG00000002023/ENSSMAG00000009775/ENSSMAG00000019336	3
GO:0060291	GO:0060291	long-term synaptic potentiation	3/436	72/18292	0.245959182653236	0.547829695795199	0.451400976249512	ENSSMAG00000007934/ENSSMAG00000013025/ENSSMAG00000013781	3
GO:0003140	GO:0003140	determination of left/right asymmetry in lateral mesoderm	2/436	40/18292	0.246857234803338	0.547829695795199	0.451400976249512	ENSSMAG00000004701/ENSSMAG00000021110	2
GO:0003166	GO:0003166	bundle of His development	1/436	12/18292	0.251421178268923	0.547829695795199	0.451400976249512	ENSSMAG00000003299	1
GO:0003211	GO:0003211	cardiac ventricle formation	1/436	12/18292	0.251421178268923	0.547829695795199	0.451400976249512	ENSSMAG00000020445	1
GO:0003215	GO:0003215	cardiac right ventricle morphogenesis	1/436	12/18292	0.251421178268923	0.547829695795199	0.451400976249512	ENSSMAG00000001437	1
GO:0003417	GO:0003417	growth plate cartilage development	1/436	12/18292	0.251421178268923	0.547829695795199	0.451400976249512	ENSSMAG00000002481	1
GO:0006565	GO:0006565	L-serine catabolic process	1/436	12/18292	0.251421178268923	0.547829695795199	0.451400976249512	ENSSMAG00000005968	1
GO:0009648	GO:0009648	photoperiodism	1/436	12/18292	0.251421178268923	0.547829695795199	0.451400976249512	ENSSMAG00000004932	1
GO:0010447	GO:0010447	response to acidic pH	1/436	12/18292	0.251421178268923	0.547829695795199	0.451400976249512	ENSSMAG00000008960	1
GO:0010870	GO:0010870	positive regulation of receptor biosynthetic process	1/436	12/18292	0.251421178268923	0.547829695795199	0.451400976249512	ENSSMAG00000015188	1
GO:0015871	GO:0015871	choline transport	1/436	12/18292	0.251421178268923	0.547829695795199	0.451400976249512	ENSSMAG00000002147	1
GO:0016038	GO:0016038	absorption of visible light	1/436	12/18292	0.251421178268923	0.547829695795199	0.451400976249512	ENSSMAG00000007516	1
GO:0016050	GO:0016050	vesicle organization	1/436	12/18292	0.251421178268923	0.547829695795199	0.451400976249512	ENSSMAG00000012158	1
GO:0018242	GO:0018242	protein O-linked glycosylation via serine	1/436	12/18292	0.251421178268923	0.547829695795199	0.451400976249512	ENSSMAG00000014337	1
GO:0021572	GO:0021572	rhombomere 6 development	1/436	12/18292	0.251421178268923	0.547829695795199	0.451400976249512	ENSSMAG00000016036	1
GO:0021778	GO:0021778	oligodendrocyte cell fate specification	1/436	12/18292	0.251421178268923	0.547829695795199	0.451400976249512	ENSSMAG00000010052	1
GO:0022617	GO:0022617	extracellular matrix disassembly	1/436	12/18292	0.251421178268923	0.547829695795199	0.451400976249512	ENSSMAG00000002481	1
GO:0033014	GO:0033014	tetrapyrrole biosynthetic process	1/436	12/18292	0.251421178268923	0.547829695795199	0.451400976249512	ENSSMAG00000020952	1
GO:0033539	GO:0033539	fatty acid beta-oxidation using acyl-CoA dehydrogenase	1/436	12/18292	0.251421178268923	0.547829695795199	0.451400976249512	ENSSMAG00000008177	1
GO:0033629	GO:0033629	negative regulation of cell adhesion mediated by integrin	1/436	12/18292	0.251421178268923	0.547829695795199	0.451400976249512	ENSSMAG00000005369	1
GO:0035372	GO:0035372	protein localization to microtubule	1/436	12/18292	0.251421178268923	0.547829695795199	0.451400976249512	ENSSMAG00000001433	1
GO:0035563	GO:0035563	positive regulation of chromatin binding	1/436	12/18292	0.251421178268923	0.547829695795199	0.451400976249512	ENSSMAG00000016051	1
GO:0035675	GO:0035675	neuromast hair cell development	1/436	12/18292	0.251421178268923	0.547829695795199	0.451400976249512	ENSSMAG00000001293	1
GO:0035773	GO:0035773	insulin secretion involved in cellular response to glucose stimulus	1/436	12/18292	0.251421178268923	0.547829695795199	0.451400976249512	ENSSMAG00000011170	1
GO:0040020	GO:0040020	regulation of meiotic nuclear division	1/436	12/18292	0.251421178268923	0.547829695795199	0.451400976249512	ENSSMAG00000011252	1
GO:0043401	GO:0043401	steroid hormone mediated signaling pathway	1/436	12/18292	0.251421178268923	0.547829695795199	0.451400976249512	ENSSMAG00000012670	1
GO:0043569	GO:0043569	negative regulation of insulin-like growth factor receptor signaling pathway	1/436	12/18292	0.251421178268923	0.547829695795199	0.451400976249512	ENSSMAG00000007372	1
GO:0043576	GO:0043576	regulation of respiratory gaseous exchange	1/436	12/18292	0.251421178268923	0.547829695795199	0.451400976249512	ENSSMAG00000019665	1
GO:0045654	GO:0045654	positive regulation of megakaryocyte differentiation	1/436	12/18292	0.251421178268923	0.547829695795199	0.451400976249512	ENSSMAG00000001437	1
GO:0048011	GO:0048011	neurotrophin TRK receptor signaling pathway	1/436	12/18292	0.251421178268923	0.547829695795199	0.451400976249512	ENSSMAG00000013025	1
GO:0048478	GO:0048478	replication fork protection	1/436	12/18292	0.251421178268923	0.547829695795199	0.451400976249512	ENSSMAG00000013019	1
GO:0048712	GO:0048712	negative regulation of astrocyte differentiation	1/436	12/18292	0.251421178268923	0.547829695795199	0.451400976249512	ENSSMAG00000004097	1
GO:0050716	GO:0050716	positive regulation of interleukin-1 secretion	1/436	12/18292	0.251421178268923	0.547829695795199	0.451400976249512	ENSSMAG00000007671	1
GO:0050892	GO:0050892	intestinal absorption	1/436	12/18292	0.251421178268923	0.547829695795199	0.451400976249512	ENSSMAG00000009139	1
GO:0050966	GO:0050966	detection of mechanical stimulus involved in sensory perception of pain	1/436	12/18292	0.251421178268923	0.547829695795199	0.451400976249512	ENSSMAG00000015922	1
GO:0051569	GO:0051569	regulation of histone H3-K4 methylation	1/436	12/18292	0.251421178268923	0.547829695795199	0.451400976249512	ENSSMAG00000001437	1
GO:0060676	GO:0060676	ureteric bud formation	1/436	12/18292	0.251421178268923	0.547829695795199	0.451400976249512	ENSSMAG00000001437	1
GO:0060788	GO:0060788	ectodermal placode formation	1/436	12/18292	0.251421178268923	0.547829695795199	0.451400976249512	ENSSMAG00000003234	1
GO:0070102	GO:0070102	interleukin-6-mediated signaling pathway	1/436	12/18292	0.251421178268923	0.547829695795199	0.451400976249512	ENSSMAG00000019253	1
GO:0071371	GO:0071371	cellular response to gonadotropin stimulus	1/436	12/18292	0.251421178268923	0.547829695795199	0.451400976249512	ENSSMAG00000012670	1
GO:0098696	GO:0098696	regulation of neurotransmitter receptor localization to postsynaptic specialization membrane	1/436	12/18292	0.251421178268923	0.547829695795199	0.451400976249512	ENSSMAG00000010978	1
GO:0098915	GO:0098915	membrane repolarization during ventricular cardiac muscle cell action potential	1/436	12/18292	0.251421178268923	0.547829695795199	0.451400976249512	ENSSMAG00000009139	1
GO:0098974	GO:0098974	postsynaptic actin cytoskeleton organization	1/436	12/18292	0.251421178268923	0.547829695795199	0.451400976249512	ENSSMAG00000020406	1
GO:1902166	GO:1902166	negative regulation of intrinsic apoptotic signaling pathway in response to DNA damage by p53 class mediator	1/436	12/18292	0.251421178268923	0.547829695795199	0.451400976249512	ENSSMAG00000003775	1
GO:2000648	GO:2000648	positive regulation of stem cell proliferation	1/436	12/18292	0.251421178268923	0.547829695795199	0.451400976249512	ENSSMAG00000020445	1
GO:0007413	GO:0007413	axonal fasciculation	2/436	41/18292	0.255736095256848	0.553959513576003	0.456451826453005	ENSSMAG00000019191/ENSSMAG00000020235	2
GO:0071407	GO:0071407	cellular response to organic cyclic compound	2/436	41/18292	0.255736095256848	0.553959513576003	0.456451826453005	ENSSMAG00000002541/ENSSMAG00000014063	2
GO:0016525	GO:0016525	negative regulation of angiogenesis	4/436	108/18292	0.256981201674331	0.553959513576003	0.456451826453005	ENSSMAG00000002106/ENSSMAG00000003638/ENSSMAG00000015188/ENSSMAG00000021201	4
GO:0030855	GO:0030855	epithelial cell differentiation	3/436	74/18292	0.258792970475622	0.553959513576003	0.456451826453005	ENSSMAG00000007026/ENSSMAG00000010928/ENSSMAG00000016232	3
GO:0034332	GO:0034332	adherens junction organization	3/436	74/18292	0.258792970475622	0.553959513576003	0.456451826453005	ENSSMAG00000007724/ENSSMAG00000008003/ENSSMAG00000012583	3
GO:0030218	GO:0030218	erythrocyte differentiation	4/436	109/18292	0.262226260182375	0.553959513576003	0.456451826453005	ENSSMAG00000001437/ENSSMAG00000008134/ENSSMAG00000012583/ENSSMAG00000018349	4
GO:0032869	GO:0032869	cellular response to insulin stimulus	4/436	109/18292	0.262226260182375	0.553959513576003	0.456451826453005	ENSSMAG00000004538/ENSSMAG00000016051/ENSSMAG00000016421/ENSSMAG00000019449	4
GO:0009566	GO:0009566	fertilization	2/436	42/18292	0.264620513815706	0.553959513576003	0.456451826453005	ENSSMAG00000008821/ENSSMAG00000019635	2
GO:0019229	GO:0019229	regulation of vasoconstriction	2/436	42/18292	0.264620513815706	0.553959513576003	0.456451826453005	ENSSMAG00000004542/ENSSMAG00000012670	2
GO:0033209	GO:0033209	tumor necrosis factor-mediated signaling pathway	2/436	42/18292	0.264620513815706	0.553959513576003	0.456451826453005	ENSSMAG00000013019/ENSSMAG00000019253	2
GO:0048286	GO:0048286	lung alveolus development	2/436	42/18292	0.264620513815706	0.553959513576003	0.456451826453005	ENSSMAG00000015188/ENSSMAG00000016232	2
GO:0009615	GO:0009615	response to virus	3/436	75/18292	0.265243355409038	0.553959513576003	0.456451826453005	ENSSMAG00000001437/ENSSMAG00000006855/ENSSMAG00000019074	3
GO:0045599	GO:0045599	negative regulation of fat cell differentiation	3/436	75/18292	0.265243355409038	0.553959513576003	0.456451826453005	ENSSMAG00000001437/ENSSMAG00000002900/ENSSMAG00000012670	3
GO:0001754	GO:0001754	eye photoreceptor cell differentiation	1/436	13/18292	0.26927568408264	0.553959513576003	0.456451826453005	ENSSMAG00000010928	1
GO:0002087	GO:0002087	regulation of respiratory gaseous exchange by nervous system process	1/436	13/18292	0.26927568408264	0.553959513576003	0.456451826453005	ENSSMAG00000019665	1
GO:0006349	GO:0006349	regulation of gene expression by genetic imprinting	1/436	13/18292	0.26927568408264	0.553959513576003	0.456451826453005	ENSSMAG00000009139	1
GO:0009165	GO:0009165	nucleotide biosynthetic process	1/436	13/18292	0.26927568408264	0.553959513576003	0.456451826453005	ENSSMAG00000001260	1
GO:0019441	GO:0019441	tryptophan catabolic process to kynurenine	1/436	13/18292	0.26927568408264	0.553959513576003	0.456451826453005	ENSSMAG00000009775	1
GO:0021782	GO:0021782	glial cell development	1/436	13/18292	0.26927568408264	0.553959513576003	0.456451826453005	ENSSMAG00000020445	1
GO:0021930	GO:0021930	cerebellar granule cell precursor proliferation	1/436	13/18292	0.26927568408264	0.553959513576003	0.456451826453005	ENSSMAG00000019176	1
GO:0021982	GO:0021982	pineal gland development	1/436	13/18292	0.26927568408264	0.553959513576003	0.456451826453005	ENSSMAG00000000930	1
GO:0023052	GO:0023052	signaling	1/436	13/18292	0.26927568408264	0.553959513576003	0.456451826453005	ENSSMAG00000009925	1
GO:0030857	GO:0030857	negative regulation of epithelial cell differentiation	1/436	13/18292	0.26927568408264	0.553959513576003	0.456451826453005	ENSSMAG00000003806	1
GO:0031204	GO:0031204	posttranslational protein targeting to membrane, translocation	1/436	13/18292	0.26927568408264	0.553959513576003	0.456451826453005	ENSSMAG00000010361	1
GO:0032264	GO:0032264	IMP salvage	1/436	13/18292	0.26927568408264	0.553959513576003	0.456451826453005	ENSSMAG00000021422	1
GO:0032753	GO:0032753	positive regulation of interleukin-4 production	1/436	13/18292	0.26927568408264	0.553959513576003	0.456451826453005	ENSSMAG00000001437	1
GO:0033327	GO:0033327	Leydig cell differentiation	1/436	13/18292	0.26927568408264	0.553959513576003	0.456451826453005	ENSSMAG00000013068	1
GO:0034375	GO:0034375	high-density lipoprotein particle remodeling	1/436	13/18292	0.26927568408264	0.553959513576003	0.456451826453005	ENSSMAG00000009524	1
GO:0035065	GO:0035065	regulation of histone acetylation	1/436	13/18292	0.26927568408264	0.553959513576003	0.456451826453005	ENSSMAG00000001437	1
GO:0044387	GO:0044387	negative regulation of protein kinase activity by regulation of protein phosphorylation	1/436	13/18292	0.26927568408264	0.553959513576003	0.456451826453005	ENSSMAG00000012022	1
GO:0048733	GO:0048733	sebaceous gland development	1/436	13/18292	0.26927568408264	0.553959513576003	0.456451826453005	ENSSMAG00000002900	1
GO:0051451	GO:0051451	myoblast migration	1/436	13/18292	0.26927568408264	0.553959513576003	0.456451826453005	ENSSMAG00000021201	1
GO:0060012	GO:0060012	synaptic transmission, glycinergic	1/436	13/18292	0.26927568408264	0.553959513576003	0.456451826453005	ENSSMAG00000017487	1
GO:0060484	GO:0060484	lung-associated mesenchyme development	1/436	13/18292	0.26927568408264	0.553959513576003	0.456451826453005	ENSSMAG00000015188	1
GO:0061959	GO:0061959	response to (R)-carnitine	1/436	13/18292	0.26927568408264	0.553959513576003	0.456451826453005	ENSSMAG00000009524	1
GO:0086009	GO:0086009	membrane repolarization	1/436	13/18292	0.26927568408264	0.553959513576003	0.456451826453005	ENSSMAG00000009139	1
GO:0090279	GO:0090279	regulation of calcium ion import	1/436	13/18292	0.26927568408264	0.553959513576003	0.456451826453005	ENSSMAG00000011926	1
GO:0097104	GO:0097104	postsynaptic membrane assembly	1/436	13/18292	0.26927568408264	0.553959513576003	0.456451826453005	ENSSMAG00000016336	1
GO:1902093	GO:1902093	positive regulation of flagellated sperm motility	1/436	13/18292	0.26927568408264	0.553959513576003	0.456451826453005	ENSSMAG00000000804	1
GO:1905475	GO:1905475	regulation of protein localization to membrane	1/436	13/18292	0.26927568408264	0.553959513576003	0.456451826453005	ENSSMAG00000010978	1
GO:2000405	GO:2000405	negative regulation of T cell migration	1/436	13/18292	0.26927568408264	0.553959513576003	0.456451826453005	ENSSMAG00000015827	1
GO:0050731	GO:0050731	positive regulation of peptidyl-tyrosine phosphorylation	3/436	76/18292	0.271712943445646	0.558212985854319	0.459956604586829	ENSSMAG00000011840/ENSSMAG00000016036/ENSSMAG00000021201	3
GO:1990573	GO:1990573	potassium ion import across plasma membrane	4/436	111/18292	0.272776000312868	0.559610897461334	0.461108456465177	ENSSMAG00000003638/ENSSMAG00000008260/ENSSMAG00000011156/ENSSMAG00000018713	4
GO:0044772	GO:0044772	mitotic cell cycle phase transition	2/436	43/18292	0.273505193593685	0.559610897461334	0.461108456465177	ENSSMAG00000003806/ENSSMAG00000007863	2
GO:0051085	GO:0051085	chaperone cofactor-dependent protein refolding	2/436	43/18292	0.273505193593685	0.559610897461334	0.461108456465177	ENSSMAG00000000804/ENSSMAG00000017271	2
GO:0007188	GO:0007188	adenylate cyclase-modulating G protein-coupled receptor signaling pathway	5/436	148/18292	0.278303857734734	0.562240247799844	0.46327498982183	ENSSMAG00000000671/ENSSMAG00000001098/ENSSMAG00000008960/ENSSMAG00000016363/ENSSMAG00000020235	5
GO:0008610	GO:0008610	lipid biosynthetic process	2/436	44/18292	0.28238508593028	0.562240247799844	0.46327498982183	ENSSMAG00000014521/ENSSMAG00000020235	2
GO:0035690	GO:0035690	cellular response to drug	2/436	44/18292	0.28238508593028	0.562240247799844	0.46327498982183	ENSSMAG00000007372/ENSSMAG00000009139	2
GO:0042307	GO:0042307	positive regulation of protein import into nucleus	2/436	44/18292	0.28238508593028	0.562240247799844	0.46327498982183	ENSSMAG00000012869/ENSSMAG00000014754	2
GO:0071230	GO:0071230	cellular response to amino acid stimulus	3/436	78/18292	0.284700612963164	0.562240247799844	0.46327498982183	ENSSMAG00000007934/ENSSMAG00000013025/ENSSMAG00000017487	3
GO:0000302	GO:0000302	response to reactive oxygen species	1/436	14/18292	0.286705291924424	0.562240247799844	0.46327498982183	ENSSMAG00000015827	1
GO:0006110	GO:0006110	regulation of glycolytic process	1/436	14/18292	0.286705291924424	0.562240247799844	0.46327498982183	ENSSMAG00000012620	1
GO:0006750	GO:0006750	glutathione biosynthetic process	1/436	14/18292	0.286705291924424	0.562240247799844	0.46327498982183	ENSSMAG00000001093	1
GO:0006820	GO:0006820	anion transport	1/436	14/18292	0.286705291924424	0.562240247799844	0.46327498982183	ENSSMAG00000012578	1
GO:0009113	GO:0009113	purine nucleobase biosynthetic process	1/436	14/18292	0.286705291924424	0.562240247799844	0.46327498982183	ENSSMAG00000021201	1
GO:0016571	GO:0016571	histone methylation	1/436	14/18292	0.286705291924424	0.562240247799844	0.46327498982183	ENSSMAG00000014406	1
GO:0021796	GO:0021796	cerebral cortex regionalization	1/436	14/18292	0.286705291924424	0.562240247799844	0.46327498982183	ENSSMAG00000013356	1
GO:0030193	GO:0030193	regulation of blood coagulation	1/436	14/18292	0.286705291924424	0.562240247799844	0.46327498982183	ENSSMAG00000008509	1
GO:0030520	GO:0030520	intracellular estrogen receptor signaling pathway	1/436	14/18292	0.286705291924424	0.562240247799844	0.46327498982183	ENSSMAG00000004538	1
GO:0031340	GO:0031340	positive regulation of vesicle fusion	1/436	14/18292	0.286705291924424	0.562240247799844	0.46327498982183	ENSSMAG00000016892	1
GO:0032511	GO:0032511	late endosome to vacuole transport via multivesicular body sorting pathway	1/436	14/18292	0.286705291924424	0.562240247799844	0.46327498982183	ENSSMAG00000012524	1
GO:0042417	GO:0042417	dopamine metabolic process	1/436	14/18292	0.286705291924424	0.562240247799844	0.46327498982183	ENSSMAG00000014805	1
GO:0042694	GO:0042694	muscle cell fate specification	1/436	14/18292	0.286705291924424	0.562240247799844	0.46327498982183	ENSSMAG00000021414	1
GO:0043030	GO:0043030	regulation of macrophage activation	1/436	14/18292	0.286705291924424	0.562240247799844	0.46327498982183	ENSSMAG00000005441	1
GO:0043281	GO:0043281	regulation of cysteine-type endopeptidase activity involved in apoptotic process	1/436	14/18292	0.286705291924424	0.562240247799844	0.46327498982183	ENSSMAG00000000930	1
GO:0045598	GO:0045598	regulation of fat cell differentiation	1/436	14/18292	0.286705291924424	0.562240247799844	0.46327498982183	ENSSMAG00000010465	1
GO:0045724	GO:0045724	positive regulation of cilium assembly	1/436	14/18292	0.286705291924424	0.562240247799844	0.46327498982183	ENSSMAG00000000493	1
GO:0045943	GO:0045943	positive regulation of transcription by RNA polymerase I	1/436	14/18292	0.286705291924424	0.562240247799844	0.46327498982183	ENSSMAG00000015945	1
GO:0051891	GO:0051891	positive regulation of cardioblast differentiation	1/436	14/18292	0.286705291924424	0.562240247799844	0.46327498982183	ENSSMAG00000003299	1
GO:0051960	GO:0051960	regulation of nervous system development	1/436	14/18292	0.286705291924424	0.562240247799844	0.46327498982183	ENSSMAG00000019176	1
GO:0060487	GO:0060487	lung epithelial cell differentiation	1/436	14/18292	0.286705291924424	0.562240247799844	0.46327498982183	ENSSMAG00000008509	1
GO:0061179	GO:0061179	negative regulation of insulin secretion involved in cellular response to glucose stimulus	1/436	14/18292	0.286705291924424	0.562240247799844	0.46327498982183	ENSSMAG00000001769	1
GO:0097154	GO:0097154	GABAergic neuron differentiation	1/436	14/18292	0.286705291924424	0.562240247799844	0.46327498982183	ENSSMAG00000001437	1
GO:0098967	GO:0098967	exocytic insertion of neurotransmitter receptor to postsynaptic membrane	1/436	14/18292	0.286705291924424	0.562240247799844	0.46327498982183	ENSSMAG00000007389	1
GO:0099536	GO:0099536	synaptic signaling	1/436	14/18292	0.286705291924424	0.562240247799844	0.46327498982183	ENSSMAG00000012620	1
GO:1900454	GO:1900454	positive regulation of long-term synaptic depression	1/436	14/18292	0.286705291924424	0.562240247799844	0.46327498982183	ENSSMAG00000020235	1
GO:2000253	GO:2000253	positive regulation of feeding behavior	1/436	14/18292	0.286705291924424	0.562240247799844	0.46327498982183	ENSSMAG00000020235	1
GO:0010628	GO:0010628	positive regulation of gene expression	9/436	300/18292	0.288399818025265	0.564829734394488	0.465408676231638	ENSSMAG00000002900/ENSSMAG00000007934/ENSSMAG00000013025/ENSSMAG00000014087/ENSSMAG00000017763/ENSSMAG00000017872/ENSSMAG00000018748/ENSSMAG00000019582/ENSSMAG00000020406	9
GO:0007052	GO:0007052	mitotic spindle organization	2/436	45/18292	0.291255381613147	0.568946476372384	0.468800791266753	ENSSMAG00000008980/ENSSMAG00000017458	2
GO:0031076	GO:0031076	embryonic camera-type eye development	2/436	45/18292	0.291255381613147	0.568946476372384	0.468800791266753	ENSSMAG00000011840/ENSSMAG00000016036	2
GO:0002082	GO:0002082	regulation of oxidative phosphorylation	1/436	15/18292	0.30372009073835	0.576152433435816	0.474738359233973	ENSSMAG00000012620	1
GO:0003085	GO:0003085	negative regulation of systemic arterial blood pressure	1/436	15/18292	0.30372009073835	0.576152433435816	0.474738359233973	ENSSMAG00000004097	1
GO:0007412	GO:0007412	axon target recognition	1/436	15/18292	0.30372009073835	0.576152433435816	0.474738359233973	ENSSMAG00000016130	1
GO:0008340	GO:0008340	determination of adult lifespan	1/436	15/18292	0.30372009073835	0.576152433435816	0.474738359233973	ENSSMAG00000008024	1
GO:0016051	GO:0016051	carbohydrate biosynthetic process	1/436	15/18292	0.30372009073835	0.576152433435816	0.474738359233973	ENSSMAG00000020351	1
GO:0016539	GO:0016539	intein-mediated protein splicing	1/436	15/18292	0.30372009073835	0.576152433435816	0.474738359233973	ENSSMAG00000004216	1
GO:0021571	GO:0021571	rhombomere 5 development	1/436	15/18292	0.30372009073835	0.576152433435816	0.474738359233973	ENSSMAG00000016036	1
GO:0031630	GO:0031630	regulation of synaptic vesicle fusion to presynaptic active zone membrane	1/436	15/18292	0.30372009073835	0.576152433435816	0.474738359233973	ENSSMAG00000007389	1
GO:0032780	GO:0032780	negative regulation of ATPase activity	1/436	15/18292	0.30372009073835	0.576152433435816	0.474738359233973	ENSSMAG00000002106	1
GO:0033572	GO:0033572	transferrin transport	1/436	15/18292	0.30372009073835	0.576152433435816	0.474738359233973	ENSSMAG00000015815	1
GO:0035457	GO:0035457	cellular response to interferon-alpha	1/436	15/18292	0.30372009073835	0.576152433435816	0.474738359233973	ENSSMAG00000001437	1
GO:0035677	GO:0035677	posterior lateral line neuromast hair cell development	1/436	15/18292	0.30372009073835	0.576152433435816	0.474738359233973	ENSSMAG00000008697	1
GO:0035912	GO:0035912	dorsal aorta morphogenesis	1/436	15/18292	0.30372009073835	0.576152433435816	0.474738359233973	ENSSMAG00000001437	1
GO:0042755	GO:0042755	eating behavior	1/436	15/18292	0.30372009073835	0.576152433435816	0.474738359233973	ENSSMAG00000012040	1
GO:0043403	GO:0043403	skeletal muscle tissue regeneration	1/436	15/18292	0.30372009073835	0.576152433435816	0.474738359233973	ENSSMAG00000014712	1
GO:0046626	GO:0046626	regulation of insulin receptor signaling pathway	1/436	15/18292	0.30372009073835	0.576152433435816	0.474738359233973	ENSSMAG00000019242	1
GO:0051899	GO:0051899	membrane depolarization	1/436	15/18292	0.30372009073835	0.576152433435816	0.474738359233973	ENSSMAG00000018294	1
GO:0060039	GO:0060039	pericardium development	1/436	15/18292	0.30372009073835	0.576152433435816	0.474738359233973	ENSSMAG00000003299	1
GO:0060044	GO:0060044	negative regulation of cardiac muscle cell proliferation	1/436	15/18292	0.30372009073835	0.576152433435816	0.474738359233973	ENSSMAG00000003299	1
GO:0090385	GO:0090385	phagosome-lysosome fusion	1/436	15/18292	0.30372009073835	0.576152433435816	0.474738359233973	ENSSMAG00000020045	1
GO:0097105	GO:0097105	presynaptic membrane assembly	1/436	15/18292	0.30372009073835	0.576152433435816	0.474738359233973	ENSSMAG00000016336	1
GO:0098969	GO:0098969	neurotransmitter receptor transport to postsynaptic membrane	1/436	15/18292	0.30372009073835	0.576152433435816	0.474738359233973	ENSSMAG00000016421	1
GO:2001022	GO:2001022	positive regulation of response to DNA damage stimulus	1/436	15/18292	0.30372009073835	0.576152433435816	0.474738359233973	ENSSMAG00000007372	1
GO:0032880	GO:0032880	regulation of protein localization	3/436	81/18292	0.304270316990094	0.576471993293653	0.475001670319343	ENSSMAG00000007372/ENSSMAG00000008052/ENSSMAG00000017346	3
GO:0043009	GO:0043009	chordate embryonic development	5/436	154/18292	0.30605385994416	0.579124471824162	0.477187260854764	ENSSMAG00000005248/ENSSMAG00000006414/ENSSMAG00000008555/ENSSMAG00000012524/ENSSMAG00000013701	5
GO:0014029	GO:0014029	neural crest formation	2/436	47/18292	0.308949092666645	0.581687194422237	0.479298894253806	ENSSMAG00000012869/ENSSMAG00000014754	2
GO:0021952	GO:0021952	central nervous system projection neuron axonogenesis	2/436	47/18292	0.308949092666645	0.581687194422237	0.479298894253806	ENSSMAG00000006855/ENSSMAG00000013356	2
GO:0071526	GO:0071526	semaphorin-plexin signaling pathway	2/436	47/18292	0.308949092666645	0.581687194422237	0.479298894253806	ENSSMAG00000003638/ENSSMAG00000008052	2
GO:0090303	GO:0090303	positive regulation of wound healing	2/436	47/18292	0.308949092666645	0.581687194422237	0.479298894253806	ENSSMAG00000000785/ENSSMAG00000020406	2
GO:0007596	GO:0007596	blood coagulation	3/436	82/18292	0.310808574262415	0.58300738774689	0.480386707784471	ENSSMAG00000002865/ENSSMAG00000012852/ENSSMAG00000017594	3
GO:0050808	GO:0050808	synapse organization	3/436	82/18292	0.310808574262415	0.58300738774689	0.480386707784471	ENSSMAG00000003638/ENSSMAG00000006913/ENSSMAG00000016336	3
GO:0060037	GO:0060037	pharyngeal system development	3/436	82/18292	0.310808574262415	0.58300738774689	0.480386707784471	ENSSMAG00000001437/ENSSMAG00000007372/ENSSMAG00000016759	3
GO:0031101	GO:0031101	fin regeneration	5/436	156/18292	0.315396949710317	0.584117117757677	0.481301103652544	ENSSMAG00000000785/ENSSMAG00000001809/ENSSMAG00000002090/ENSSMAG00000016059/ENSSMAG00000020406	5
GO:0007009	GO:0007009	plasma membrane organization	2/436	48/18292	0.317764011668873	0.584117117757677	0.481301103652544	ENSSMAG00000013449/ENSSMAG00000021196	2
GO:1905606	GO:1905606	regulation of presynapse assembly	2/436	48/18292	0.317764011668873	0.584117117757677	0.481301103652544	ENSSMAG00000006489/ENSSMAG00000010978	2
GO:0001763	GO:0001763	morphogenesis of a branching structure	1/436	16/18292	0.320329930451546	0.584117117757677	0.481301103652544	ENSSMAG00000016232	1
GO:0002031	GO:0002031	G protein-coupled receptor internalization	1/436	16/18292	0.320329930451546	0.584117117757677	0.481301103652544	ENSSMAG00000005947	1
GO:0006164	GO:0006164	purine nucleotide biosynthetic process	1/436	16/18292	0.320329930451546	0.584117117757677	0.481301103652544	ENSSMAG00000001260	1
GO:0006515	GO:0006515	protein quality control for misfolded or incompletely synthesized proteins	1/436	16/18292	0.320329930451546	0.584117117757677	0.481301103652544	ENSSMAG00000018802	1
GO:0006790	GO:0006790	sulfur compound metabolic process	1/436	16/18292	0.320329930451546	0.584117117757677	0.481301103652544	ENSSMAG00000003299	1
GO:0006833	GO:0006833	water transport	1/436	16/18292	0.320329930451546	0.584117117757677	0.481301103652544	ENSSMAG00000020351	1
GO:0007031	GO:0007031	peroxisome organization	1/436	16/18292	0.320329930451546	0.584117117757677	0.481301103652544	ENSSMAG00000002799	1
GO:0010259	GO:0010259	multicellular organism aging	1/436	16/18292	0.320329930451546	0.584117117757677	0.481301103652544	ENSSMAG00000007961	1
GO:0010960	GO:0010960	magnesium ion homeostasis	1/436	16/18292	0.320329930451546	0.584117117757677	0.481301103652544	ENSSMAG00000003234	1
GO:0016558	GO:0016558	protein import into peroxisome matrix	1/436	16/18292	0.320329930451546	0.584117117757677	0.481301103652544	ENSSMAG00000002799	1
GO:0021516	GO:0021516	dorsal spinal cord development	1/436	16/18292	0.320329930451546	0.584117117757677	0.481301103652544	ENSSMAG00000017860	1
GO:0021978	GO:0021978	telencephalon regionalization	1/436	16/18292	0.320329930451546	0.584117117757677	0.481301103652544	ENSSMAG00000019176	1
GO:0033148	GO:0033148	positive regulation of intracellular estrogen receptor signaling pathway	1/436	16/18292	0.320329930451546	0.584117117757677	0.481301103652544	ENSSMAG00000008509	1
GO:0036353	GO:0036353	histone H2A-K119 monoubiquitination	1/436	16/18292	0.320329930451546	0.584117117757677	0.481301103652544	ENSSMAG00000010361	1
GO:0042063	GO:0042063	gliogenesis	1/436	16/18292	0.320329930451546	0.584117117757677	0.481301103652544	ENSSMAG00000000161	1
GO:0042754	GO:0042754	negative regulation of circadian rhythm	1/436	16/18292	0.320329930451546	0.584117117757677	0.481301103652544	ENSSMAG00000003628	1
GO:0043567	GO:0043567	regulation of insulin-like growth factor receptor signaling pathway	1/436	16/18292	0.320329930451546	0.584117117757677	0.481301103652544	ENSSMAG00000008024	1
GO:0060346	GO:0060346	bone trabecula formation	1/436	16/18292	0.320329930451546	0.584117117757677	0.481301103652544	ENSSMAG00000002900	1
GO:0085029	GO:0085029	extracellular matrix assembly	1/436	16/18292	0.320329930451546	0.584117117757677	0.481301103652544	ENSSMAG00000016059	1
GO:0090084	GO:0090084	negative regulation of inclusion body assembly	1/436	16/18292	0.320329930451546	0.584117117757677	0.481301103652544	ENSSMAG00000017271	1
GO:0043010	GO:0043010	camera-type eye development	4/436	120/18292	0.320984166972667	0.584117117757677	0.481301103652544	ENSSMAG00000000527/ENSSMAG00000009122/ENSSMAG00000016158/ENSSMAG00000017346	4
GO:0001947	GO:0001947	heart looping	7/436	233/18292	0.321070998502564	0.584117117757677	0.481301103652544	ENSSMAG00000003299/ENSSMAG00000004701/ENSSMAG00000006534/ENSSMAG00000010928/ENSSMAG00000014754/ENSSMAG00000019838/ENSSMAG00000021110	7
GO:0060173	GO:0060173	limb development	3/436	84/18292	0.323895417751081	0.588546426960448	0.484950767979958	ENSSMAG00000003299/ENSSMAG00000011840/ENSSMAG00000016036	3
GO:0022604	GO:0022604	regulation of cell morphogenesis	2/436	49/18292	0.326552325584523	0.591239822101474	0.487170073003794	ENSSMAG00000000785/ENSSMAG00000020406	2
GO:0048568	GO:0048568	embryonic organ development	2/436	49/18292	0.326552325584523	0.591239822101474	0.487170073003794	ENSSMAG00000003940/ENSSMAG00000016423	2
GO:0060322	GO:0060322	head development	2/436	49/18292	0.326552325584523	0.591239822101474	0.487170073003794	ENSSMAG00000015312/ENSSMAG00000018705	2
GO:0007346	GO:0007346	regulation of mitotic cell cycle	5/436	159/18292	0.329477193574764	0.594365012528874	0.489745168915391	ENSSMAG00000001293/ENSSMAG00000001769/ENSSMAG00000004542/ENSSMAG00000007733/ENSSMAG00000011854	5
GO:0048706	GO:0048706	embryonic skeletal system development	3/436	85/18292	0.330440094712663	0.594365012528874	0.489745168915391	ENSSMAG00000007372/ENSSMAG00000014712/ENSSMAG00000016232	3
GO:0060021	GO:0060021	roof of mouth development	4/436	122/18292	0.331802319124814	0.594365012528874	0.489745168915391	ENSSMAG00000000724/ENSSMAG00000014406/ENSSMAG00000016232/ENSSMAG00000019358	4
GO:0040008	GO:0040008	regulation of growth	2/436	50/18292	0.335310300154297	0.594365012528874	0.489745168915391	ENSSMAG00000000600/ENSSMAG00000016286	2
GO:0001714	GO:0001714	endodermal cell fate specification	1/436	17/18292	0.336544427623965	0.594365012528874	0.489745168915391	ENSSMAG00000000930	1
GO:0003209	GO:0003209	cardiac atrium morphogenesis	1/436	17/18292	0.336544427623965	0.594365012528874	0.489745168915391	ENSSMAG00000019838	1
GO:0008202	GO:0008202	steroid metabolic process	1/436	17/18292	0.336544427623965	0.594365012528874	0.489745168915391	ENSSMAG00000010928	1
GO:0010642	GO:0010642	negative regulation of platelet-derived growth factor receptor signaling pathway	1/436	17/18292	0.336544427623965	0.594365012528874	0.489745168915391	ENSSMAG00000015827	1
GO:0030388	GO:0030388	fructose 1,6-bisphosphate metabolic process	1/436	17/18292	0.336544427623965	0.594365012528874	0.489745168915391	ENSSMAG00000007026	1
GO:0032963	GO:0032963	collagen metabolic process	1/436	17/18292	0.336544427623965	0.594365012528874	0.489745168915391	ENSSMAG00000010465	1
GO:0035778	GO:0035778	pronephric nephron tubule epithelial cell differentiation	1/436	17/18292	0.336544427623965	0.594365012528874	0.489745168915391	ENSSMAG00000003234	1
GO:0045603	GO:0045603	positive regulation of endothelial cell differentiation	1/436	17/18292	0.336544427623965	0.594365012528874	0.489745168915391	ENSSMAG00000008134	1
GO:0048512	GO:0048512	circadian behavior	1/436	17/18292	0.336544427623965	0.594365012528874	0.489745168915391	ENSSMAG00000005815	1
GO:0051281	GO:0051281	positive regulation of release of sequestered calcium ion into cytosol	1/436	17/18292	0.336544427623965	0.594365012528874	0.489745168915391	ENSSMAG00000012670	1
GO:0060214	GO:0060214	endocardium formation	1/436	17/18292	0.336544427623965	0.594365012528874	0.489745168915391	ENSSMAG00000008134	1
GO:0060217	GO:0060217	hemangioblast cell differentiation	1/436	17/18292	0.336544427623965	0.594365012528874	0.489745168915391	ENSSMAG00000008134	1
GO:0061003	GO:0061003	positive regulation of dendritic spine morphogenesis	1/436	17/18292	0.336544427623965	0.594365012528874	0.489745168915391	ENSSMAG00000020406	1
GO:0061303	GO:0061303	cornea development in camera-type eye	1/436	17/18292	0.336544427623965	0.594365012528874	0.489745168915391	ENSSMAG00000020445	1
GO:0061952	GO:0061952	midbody abscission	1/436	17/18292	0.336544427623965	0.594365012528874	0.489745168915391	ENSSMAG00000001433	1
GO:0071481	GO:0071481	cellular response to X-ray	1/436	17/18292	0.336544427623965	0.594365012528874	0.489745168915391	ENSSMAG00000003806	1
GO:0072013	GO:0072013	glomus development	1/436	17/18292	0.336544427623965	0.594365012528874	0.489745168915391	ENSSMAG00000016232	1
GO:0007043	GO:0007043	cell-cell junction assembly	3/436	86/18292	0.336983078317399	0.594444448901019	0.48981062293552	ENSSMAG00000007724/ENSSMAG00000008003/ENSSMAG00000012583	3
GO:0001702	GO:0001702	gastrulation with mouth forming second	2/436	51/18292	0.34403439341847	0.60241021462829	0.496374258411041	ENSSMAG00000015312/ENSSMAG00000018705	2
GO:0006816	GO:0006816	calcium ion transport	3/436	88/18292	0.350056648588203	0.60241021462829	0.496374258411041	ENSSMAG00000012239/ENSSMAG00000013578/ENSSMAG00000018294	3
GO:0071356	GO:0071356	cellular response to tumor necrosis factor	3/436	88/18292	0.350056648588203	0.60241021462829	0.496374258411041	ENSSMAG00000001437/ENSSMAG00000007372/ENSSMAG00000012670	3
GO:0002011	GO:0002011	morphogenesis of an epithelial sheet	1/436	18/18292	0.35237297096492	0.60241021462829	0.496374258411041	ENSSMAG00000016195	1
GO:0006308	GO:0006308	DNA catabolic process	1/436	18/18292	0.35237297096492	0.60241021462829	0.496374258411041	ENSSMAG00000003134	1
GO:0007130	GO:0007130	synaptonemal complex assembly	1/436	18/18292	0.35237297096492	0.60241021462829	0.496374258411041	ENSSMAG00000020963	1
GO:0007194	GO:0007194	negative regulation of adenylate cyclase activity	1/436	18/18292	0.35237297096492	0.60241021462829	0.496374258411041	ENSSMAG00000019779	1
GO:0007625	GO:0007625	grooming behavior	1/436	18/18292	0.35237297096492	0.60241021462829	0.496374258411041	ENSSMAG00000014322	1
GO:0009062	GO:0009062	fatty acid catabolic process	1/436	18/18292	0.35237297096492	0.60241021462829	0.496374258411041	ENSSMAG00000016051	1
GO:0021895	GO:0021895	cerebral cortex neuron differentiation	1/436	18/18292	0.35237297096492	0.60241021462829	0.496374258411041	ENSSMAG00000013356	1
GO:0031952	GO:0031952	regulation of protein autophosphorylation	1/436	18/18292	0.35237297096492	0.60241021462829	0.496374258411041	ENSSMAG00000010293	1
GO:0032715	GO:0032715	negative regulation of interleukin-6 production	1/436	18/18292	0.35237297096492	0.60241021462829	0.496374258411041	ENSSMAG00000005947	1
GO:0045582	GO:0045582	positive regulation of T cell differentiation	1/436	18/18292	0.35237297096492	0.60241021462829	0.496374258411041	ENSSMAG00000001437	1
GO:0045672	GO:0045672	positive regulation of osteoclast differentiation	1/436	18/18292	0.35237297096492	0.60241021462829	0.496374258411041	ENSSMAG00000004538	1
GO:0046033	GO:0046033	AMP metabolic process	1/436	18/18292	0.35237297096492	0.60241021462829	0.496374258411041	ENSSMAG00000021422	1
GO:0048210	GO:0048210	Golgi vesicle fusion to target membrane	1/436	18/18292	0.35237297096492	0.60241021462829	0.496374258411041	ENSSMAG00000016421	1
GO:0050803	GO:0050803	regulation of synapse structure or activity	1/436	18/18292	0.35237297096492	0.60241021462829	0.496374258411041	ENSSMAG00000012578	1
GO:0055091	GO:0055091	phospholipid homeostasis	1/436	18/18292	0.35237297096492	0.60241021462829	0.496374258411041	ENSSMAG00000009524	1
GO:0071467	GO:0071467	cellular response to pH	1/436	18/18292	0.35237297096492	0.60241021462829	0.496374258411041	ENSSMAG00000019049	1
GO:0071850	GO:0071850	mitotic cell cycle arrest	1/436	18/18292	0.35237297096492	0.60241021462829	0.496374258411041	ENSSMAG00000007372	1
GO:1900181	GO:1900181	negative regulation of protein localization to nucleus	1/436	18/18292	0.35237297096492	0.60241021462829	0.496374258411041	ENSSMAG00000006855	1
GO:2000146	GO:2000146	negative regulation of cell motility	1/436	18/18292	0.35237297096492	0.60241021462829	0.496374258411041	ENSSMAG00000001437	1
GO:2001224	GO:2001224	positive regulation of neuron migration	1/436	18/18292	0.35237297096492	0.60241021462829	0.496374258411041	ENSSMAG00000001433	1
GO:0008542	GO:0008542	visual learning	2/436	52/18292	0.352721248707666	0.60241021462829	0.496374258411041	ENSSMAG00000016130/ENSSMAG00000019838	2
GO:0031623	GO:0031623	receptor internalization	2/436	52/18292	0.352721248707666	0.60241021462829	0.496374258411041	ENSSMAG00000019191/ENSSMAG00000020235	2
GO:0042462	GO:0042462	eye photoreceptor cell development	2/436	52/18292	0.352721248707666	0.60241021462829	0.496374258411041	ENSSMAG00000000527/ENSSMAG00000016759	2
GO:0051402	GO:0051402	neuron apoptotic process	2/436	52/18292	0.352721248707666	0.60241021462829	0.496374258411041	ENSSMAG00000004538/ENSSMAG00000012620	2
GO:0055088	GO:0055088	lipid homeostasis	2/436	52/18292	0.352721248707666	0.60241021462829	0.496374258411041	ENSSMAG00000018980/ENSSMAG00000019003	2
GO:0007018	GO:0007018	microtubule-based movement	5/436	164/18292	0.353068238374859	0.60241021462829	0.496374258411041	ENSSMAG00000000491/ENSSMAG00000001433/ENSSMAG00000001729/ENSSMAG00000004058/ENSSMAG00000021196	5
GO:0045893	GO:0045893	positive regulation of transcription, DNA-templated	12/436	440/18292	0.358289428017463	0.609008045336023	0.501810742131181	ENSSMAG00000003299/ENSSMAG00000004094/ENSSMAG00000005248/ENSSMAG00000006609/ENSSMAG00000008509/ENSSMAG00000008555/ENSSMAG00000009767/ENSSMAG00000014754/ENSSMAG00000015312/ENSSMAG00000018349/ENSSMAG00000018705/ENSSMAG00000019201	12
GO:0007204	GO:0007204	positive regulation of cytosolic calcium ion concentration	4/436	127/18292	0.35890758505985	0.609008045336023	0.501810742131181	ENSSMAG00000005768/ENSSMAG00000010749/ENSSMAG00000011252/ENSSMAG00000019779	4
GO:0006284	GO:0006284	base-excision repair	2/436	53/18292	0.361367687857273	0.609008045336023	0.501810742131181	ENSSMAG00000016276/ENSSMAG00000019582	2
GO:0002088	GO:0002088	lens development in camera-type eye	4/436	128/18292	0.364330217550726	0.609008045336023	0.501810742131181	ENSSMAG00000001437/ENSSMAG00000016669/ENSSMAG00000017271/ENSSMAG00000020445	4
GO:0001682	GO:0001682	tRNA 5'-leader removal	1/436	19/18292	0.367824726719505	0.609008045336023	0.501810742131181	ENSSMAG00000008643	1
GO:0003160	GO:0003160	endocardium morphogenesis	1/436	19/18292	0.367824726719505	0.609008045336023	0.501810742131181	ENSSMAG00000008134	1
GO:0003344	GO:0003344	pericardium morphogenesis	1/436	19/18292	0.367824726719505	0.609008045336023	0.501810742131181	ENSSMAG00000003299	1
GO:0006654	GO:0006654	phosphatidic acid biosynthetic process	1/436	19/18292	0.367824726719505	0.609008045336023	0.501810742131181	ENSSMAG00000019003	1
GO:0006851	GO:0006851	mitochondrial calcium ion transmembrane transport	1/436	19/18292	0.367824726719505	0.609008045336023	0.501810742131181	ENSSMAG00000009828	1
GO:0007019	GO:0007019	microtubule depolymerization	1/436	19/18292	0.367824726719505	0.609008045336023	0.501810742131181	ENSSMAG00000005888	1
GO:0007129	GO:0007129	synapsis	1/436	19/18292	0.367824726719505	0.609008045336023	0.501810742131181	ENSSMAG00000008821	1
GO:0008343	GO:0008343	adult feeding behavior	1/436	19/18292	0.367824726719505	0.609008045336023	0.501810742131181	ENSSMAG00000007733	1
GO:0010832	GO:0010832	negative regulation of myotube differentiation	1/436	19/18292	0.367824726719505	0.609008045336023	0.501810742131181	ENSSMAG00000009828	1
GO:0014898	GO:0014898	cardiac muscle hypertrophy in response to stress	1/436	19/18292	0.367824726719505	0.609008045336023	0.501810742131181	ENSSMAG00000004415	1
GO:0021798	GO:0021798	forebrain dorsal/ventral pattern formation	1/436	19/18292	0.367824726719505	0.609008045336023	0.501810742131181	ENSSMAG00000013068	1
GO:0034626	GO:0034626	fatty acid elongation, polyunsaturated fatty acid	1/436	19/18292	0.367824726719505	0.609008045336023	0.501810742131181	ENSSMAG00000015395	1
GO:0035313	GO:0035313	wound healing, spreading of epidermal cells	1/436	19/18292	0.367824726719505	0.609008045336023	0.501810742131181	ENSSMAG00000006855	1
GO:0045777	GO:0045777	positive regulation of blood pressure	1/436	19/18292	0.367824726719505	0.609008045336023	0.501810742131181	ENSSMAG00000002456	1
GO:0045899	GO:0045899	positive regulation of RNA polymerase II transcription preinitiation complex assembly	1/436	19/18292	0.367824726719505	0.609008045336023	0.501810742131181	ENSSMAG00000002900	1
GO:0046426	GO:0046426	negative regulation of receptor signaling pathway via JAK-STAT	1/436	19/18292	0.367824726719505	0.609008045336023	0.501810742131181	ENSSMAG00000016001	1
GO:0048743	GO:0048743	positive regulation of skeletal muscle fiber development	1/436	19/18292	0.367824726719505	0.609008045336023	0.501810742131181	ENSSMAG00000020406	1
GO:0060287	GO:0060287	epithelial cilium movement involved in determination of left/right asymmetry	1/436	19/18292	0.367824726719505	0.609008045336023	0.501810742131181	ENSSMAG00000016816	1
GO:0060339	GO:0060339	negative regulation of type I interferon-mediated signaling pathway	1/436	19/18292	0.367824726719505	0.609008045336023	0.501810742131181	ENSSMAG00000016001	1
GO:1900016	GO:1900016	negative regulation of cytokine production involved in inflammatory response	1/436	19/18292	0.367824726719505	0.609008045336023	0.501810742131181	ENSSMAG00000015827	1
GO:1900025	GO:1900025	negative regulation of substrate adhesion-dependent cell spreading	1/436	19/18292	0.367824726719505	0.609008045336023	0.501810742131181	ENSSMAG00000017539	1
GO:1903204	GO:1903204	negative regulation of oxidative stress-induced neuron death	1/436	19/18292	0.367824726719505	0.609008045336023	0.501810742131181	ENSSMAG00000015558	1
GO:2000178	GO:2000178	negative regulation of neural precursor cell proliferation	1/436	19/18292	0.367824726719505	0.609008045336023	0.501810742131181	ENSSMAG00000001437	1
GO:0042060	GO:0042060	wound healing	3/436	91/18292	0.369609766804671	0.609886205245258	0.502534328755591	ENSSMAG00000011840/ENSSMAG00000014712/ENSSMAG00000016036	3
GO:0003009	GO:0003009	skeletal muscle contraction	2/436	54/18292	0.369970704638845	0.609886205245258	0.502534328755591	ENSSMAG00000006609/ENSSMAG00000016301	2
GO:0030099	GO:0030099	myeloid cell differentiation	2/436	54/18292	0.369970704638845	0.609886205245258	0.502534328755591	ENSSMAG00000008134/ENSSMAG00000016060	2
GO:0030163	GO:0030163	protein catabolic process	2/436	54/18292	0.369970704638845	0.609886205245258	0.502534328755591	ENSSMAG00000015899/ENSSMAG00000018349	2
GO:0007517	GO:0007517	muscle organ development	3/436	93/18292	0.382587662189242	0.617726551635937	0.508994621145819	ENSSMAG00000005947/ENSSMAG00000008215/ENSSMAG00000021414	3
GO:0000578	GO:0000578	embryonic axis specification	1/436	20/18292	0.382908643927971	0.617726551635937	0.508994621145819	ENSSMAG00000014754	1
GO:0006382	GO:0006382	adenosine to inosine editing	1/436	20/18292	0.382908643927971	0.617726551635937	0.508994621145819	ENSSMAG00000009423	1
GO:0006729	GO:0006729	tetrahydrobiopterin biosynthetic process	1/436	20/18292	0.382908643927971	0.617726551635937	0.508994621145819	ENSSMAG00000010635	1
GO:0006892	GO:0006892	post-Golgi vesicle-mediated transport	1/436	20/18292	0.382908643927971	0.617726551635937	0.508994621145819	ENSSMAG00000012158	1
GO:0030220	GO:0030220	platelet formation	1/436	20/18292	0.382908643927971	0.617726551635937	0.508994621145819	ENSSMAG00000008134	1
GO:0032228	GO:0032228	regulation of synaptic transmission, GABAergic	1/436	20/18292	0.382908643927971	0.617726551635937	0.508994621145819	ENSSMAG00000015922	1
GO:0032964	GO:0032964	collagen biosynthetic process	1/436	20/18292	0.382908643927971	0.617726551635937	0.508994621145819	ENSSMAG00000002090	1
GO:0034625	GO:0034625	fatty acid elongation, monounsaturated fatty acid	1/436	20/18292	0.382908643927971	0.617726551635937	0.508994621145819	ENSSMAG00000015395	1
GO:0036159	GO:0036159	inner dynein arm assembly	1/436	20/18292	0.382908643927971	0.617726551635937	0.508994621145819	ENSSMAG00000007990	1
GO:0042110	GO:0042110	T cell activation	1/436	20/18292	0.382908643927971	0.617726551635937	0.508994621145819	ENSSMAG00000000161	1
GO:0050801	GO:0050801	ion homeostasis	1/436	20/18292	0.382908643927971	0.617726551635937	0.508994621145819	ENSSMAG00000017763	1
GO:0060061	GO:0060061	Spemann organizer formation	1/436	20/18292	0.382908643927971	0.617726551635937	0.508994621145819	ENSSMAG00000001729	1
GO:0061337	GO:0061337	cardiac conduction	1/436	20/18292	0.382908643927971	0.617726551635937	0.508994621145819	ENSSMAG00000016186	1
GO:0071345	GO:0071345	cellular response to cytokine stimulus	1/436	20/18292	0.382908643927971	0.617726551635937	0.508994621145819	ENSSMAG00000004538	1
GO:0098508	GO:0098508	endothelial to hematopoietic transition	1/436	20/18292	0.382908643927971	0.617726551635937	0.508994621145819	ENSSMAG00000005947	1
GO:1903670	GO:1903670	regulation of sprouting angiogenesis	1/436	20/18292	0.382908643927971	0.617726551635937	0.508994621145819	ENSSMAG00000020445	1
GO:1904262	GO:1904262	negative regulation of TORC1 signaling	1/436	20/18292	0.382908643927971	0.617726551635937	0.508994621145819	ENSSMAG00000011180	1
GO:2000679	GO:2000679	positive regulation of transcription regulatory region DNA binding	1/436	20/18292	0.382908643927971	0.617726551635937	0.508994621145819	ENSSMAG00000001437	1
GO:2000727	GO:2000727	positive regulation of cardiac muscle cell differentiation	1/436	20/18292	0.382908643927971	0.617726551635937	0.508994621145819	ENSSMAG00000005947	1
GO:0016055	GO:0016055	Wnt signaling pathway	6/436	210/18292	0.384980976485287	0.620406909810867	0.511203183964061	ENSSMAG00000002541/ENSSMAG00000002900/ENSSMAG00000003806/ENSSMAG00000010978/ENSSMAG00000014063/ENSSMAG00000017860	6
GO:0001958	GO:0001958	endochondral ossification	2/436	56/18292	0.387035267920917	0.621726866553814	0.512290802556018	ENSSMAG00000002481/ENSSMAG00000016232	2
GO:0030073	GO:0030073	insulin secretion	2/436	56/18292	0.387035267920917	0.621726866553814	0.512290802556018	ENSSMAG00000007389/ENSSMAG00000017346	2
GO:0048066	GO:0048066	developmental pigmentation	2/436	56/18292	0.387035267920917	0.621726866553814	0.512290802556018	ENSSMAG00000014712/ENSSMAG00000019336	2
GO:0006814	GO:0006814	sodium ion transport	2/436	57/18292	0.395491605438182	0.626096479600801	0.515891278416275	ENSSMAG00000012578/ENSSMAG00000016186	2
GO:0008277	GO:0008277	regulation of G protein-coupled receptor signaling pathway	2/436	57/18292	0.395491605438182	0.626096479600801	0.515891278416275	ENSSMAG00000015922/ENSSMAG00000017346	2
GO:0010923	GO:0010923	negative regulation of phosphatase activity	2/436	57/18292	0.395491605438182	0.626096479600801	0.515891278416275	ENSSMAG00000000724/ENSSMAG00000008228	2
GO:0036269	GO:0036269	swimming behavior	2/436	57/18292	0.395491605438182	0.626096479600801	0.515891278416275	ENSSMAG00000001293/ENSSMAG00000012620	2
GO:0045880	GO:0045880	positive regulation of smoothened signaling pathway	2/436	57/18292	0.395491605438182	0.626096479600801	0.515891278416275	ENSSMAG00000008509/ENSSMAG00000021414	2
GO:0006241	GO:0006241	CTP biosynthetic process	1/436	21/18292	0.397633459561038	0.626096479600801	0.515891278416275	ENSSMAG00000017308	1
GO:0007603	GO:0007603	phototransduction, visible light	1/436	21/18292	0.397633459561038	0.626096479600801	0.515891278416275	ENSSMAG00000007516	1
GO:0030431	GO:0030431	sleep	1/436	21/18292	0.397633459561038	0.626096479600801	0.515891278416275	ENSSMAG00000009205	1
GO:0032689	GO:0032689	negative regulation of interferon-gamma production	1/436	21/18292	0.397633459561038	0.626096479600801	0.515891278416275	ENSSMAG00000001437	1
GO:0035855	GO:0035855	megakaryocyte development	1/436	21/18292	0.397633459561038	0.626096479600801	0.515891278416275	ENSSMAG00000008134	1
GO:0043923	GO:0043923	positive regulation by host of viral transcription	1/436	21/18292	0.397633459561038	0.626096479600801	0.515891278416275	ENSSMAG00000006913	1
GO:0051604	GO:0051604	protein maturation	1/436	21/18292	0.397633459561038	0.626096479600801	0.515891278416275	ENSSMAG00000002090	1
GO:0055078	GO:0055078	sodium ion homeostasis	1/436	21/18292	0.397633459561038	0.626096479600801	0.515891278416275	ENSSMAG00000003234	1
GO:0060065	GO:0060065	uterus development	1/436	21/18292	0.397633459561038	0.626096479600801	0.515891278416275	ENSSMAG00000001437	1
GO:0060231	GO:0060231	mesenchymal to epithelial transition	1/436	21/18292	0.397633459561038	0.626096479600801	0.515891278416275	ENSSMAG00000001437	1
GO:0060415	GO:0060415	muscle tissue morphogenesis	1/436	21/18292	0.397633459561038	0.626096479600801	0.515891278416275	ENSSMAG00000014712	1
GO:0060452	GO:0060452	positive regulation of cardiac muscle contraction	1/436	21/18292	0.397633459561038	0.626096479600801	0.515891278416275	ENSSMAG00000009139	1
GO:0061136	GO:0061136	regulation of proteasomal protein catabolic process	1/436	21/18292	0.397633459561038	0.626096479600801	0.515891278416275	ENSSMAG00000005665	1
GO:2000036	GO:2000036	regulation of stem cell population maintenance	1/436	21/18292	0.397633459561038	0.626096479600801	0.515891278416275	ENSSMAG00000008134	1
GO:0045727	GO:0045727	positive regulation of translation	2/436	58/18292	0.403894090902022	0.632604811430606	0.52125401680793	ENSSMAG00000010933/ENSSMAG00000015268	2
GO:0071391	GO:0071391	cellular response to estrogen stimulus	2/436	58/18292	0.403894090902022	0.632604811430606	0.52125401680793	ENSSMAG00000005388/ENSSMAG00000017308	2
GO:0033674	GO:0033674	positive regulation of kinase activity	4/436	136/18292	0.407559128771064	0.632604811430606	0.52125401680793	ENSSMAG00000007934/ENSSMAG00000013025/ENSSMAG00000018748/ENSSMAG00000019176	4
GO:0006182	GO:0006182	cGMP biosynthetic process	1/436	22/18292	0.412007703534077	0.632604811430606	0.52125401680793	ENSSMAG00000011599	1
GO:0008299	GO:0008299	isoprenoid biosynthetic process	1/436	22/18292	0.412007703534077	0.632604811430606	0.52125401680793	ENSSMAG00000020774	1
GO:0016322	GO:0016322	neuron remodeling	1/436	22/18292	0.412007703534077	0.632604811430606	0.52125401680793	ENSSMAG00000011854	1
GO:0016578	GO:0016578	histone deubiquitination	1/436	22/18292	0.412007703534077	0.632604811430606	0.52125401680793	ENSSMAG00000018349	1
GO:0019367	GO:0019367	fatty acid elongation, saturated fatty acid	1/436	22/18292	0.412007703534077	0.632604811430606	0.52125401680793	ENSSMAG00000015395	1
GO:0021754	GO:0021754	facial nucleus development	1/436	22/18292	0.412007703534077	0.632604811430606	0.52125401680793	ENSSMAG00000010052	1
GO:0030042	GO:0030042	actin filament depolymerization	1/436	22/18292	0.412007703534077	0.632604811430606	0.52125401680793	ENSSMAG00000020983	1
GO:0035338	GO:0035338	long-chain fatty-acyl-CoA biosynthetic process	1/436	22/18292	0.412007703534077	0.632604811430606	0.52125401680793	ENSSMAG00000014521	1
GO:0040029	GO:0040029	regulation of gene expression, epigenetic	1/436	22/18292	0.412007703534077	0.632604811430606	0.52125401680793	ENSSMAG00000005665	1
GO:0042308	GO:0042308	negative regulation of protein import into nucleus	1/436	22/18292	0.412007703534077	0.632604811430606	0.52125401680793	ENSSMAG00000015827	1
GO:0042311	GO:0042311	vasodilation	1/436	22/18292	0.412007703534077	0.632604811430606	0.52125401680793	ENSSMAG00000011599	1
GO:0042416	GO:0042416	dopamine biosynthetic process	1/436	22/18292	0.412007703534077	0.632604811430606	0.52125401680793	ENSSMAG00000014322	1
GO:0043200	GO:0043200	response to amino acid	1/436	22/18292	0.412007703534077	0.632604811430606	0.52125401680793	ENSSMAG00000017487	1
GO:0044344	GO:0044344	cellular response to fibroblast growth factor stimulus	1/436	22/18292	0.412007703534077	0.632604811430606	0.52125401680793	ENSSMAG00000016232	1
GO:0048662	GO:0048662	negative regulation of smooth muscle cell proliferation	1/436	22/18292	0.412007703534077	0.632604811430606	0.52125401680793	ENSSMAG00000015827	1
GO:0061026	GO:0061026	cardiac muscle tissue regeneration	1/436	22/18292	0.412007703534077	0.632604811430606	0.52125401680793	ENSSMAG00000003299	1
GO:0070498	GO:0070498	interleukin-1-mediated signaling pathway	1/436	22/18292	0.412007703534077	0.632604811430606	0.52125401680793	ENSSMAG00000019253	1
GO:0090023	GO:0090023	positive regulation of neutrophil chemotaxis	1/436	22/18292	0.412007703534077	0.632604811430606	0.52125401680793	ENSSMAG00000021201	1
GO:0090179	GO:0090179	planar cell polarity pathway involved in neural tube closure	1/436	22/18292	0.412007703534077	0.632604811430606	0.52125401680793	ENSSMAG00000008260	1
GO:1901214	GO:1901214	regulation of neuron death	1/436	22/18292	0.412007703534077	0.632604811430606	0.52125401680793	ENSSMAG00000007593	1
GO:2000649	GO:2000649	regulation of sodium ion transmembrane transporter activity	1/436	22/18292	0.412007703534077	0.632604811430606	0.52125401680793	ENSSMAG00000014796	1
GO:0007608	GO:0007608	sensory perception of smell	2/436	59/18292	0.412240486389216	0.632604811430606	0.52125401680793	ENSSMAG00000014075/ENSSMAG00000016339	2
GO:0008283	GO:0008283	cell population proliferation	5/436	178/18292	0.419243263807755	0.640119355662212	0.527445854578414	ENSSMAG00000001967/ENSSMAG00000007662/ENSSMAG00000019336/ENSSMAG00000019589/ENSSMAG00000019891	5
GO:0000086	GO:0000086	G2/M transition of mitotic cell cycle	2/436	60/18292	0.420528690709269	0.640119355662212	0.527445854578414	ENSSMAG00000002900/ENSSMAG00000016301	2
GO:0048146	GO:0048146	positive regulation of fibroblast proliferation	2/436	60/18292	0.420528690709269	0.640119355662212	0.527445854578414	ENSSMAG00000011840/ENSSMAG00000016036	2
GO:0000712	GO:0000712	resolution of meiotic recombination intermediates	1/436	23/18292	0.426039703602995	0.640119355662212	0.527445854578414	ENSSMAG00000008821	1
GO:0003197	GO:0003197	endocardial cushion development	1/436	23/18292	0.426039703602995	0.640119355662212	0.527445854578414	ENSSMAG00000003299	1
GO:0006003	GO:0006003	fructose 2,6-bisphosphate metabolic process	1/436	23/18292	0.426039703602995	0.640119355662212	0.527445854578414	ENSSMAG00000016001	1
GO:0006937	GO:0006937	regulation of muscle contraction	1/436	23/18292	0.426039703602995	0.640119355662212	0.527445854578414	ENSSMAG00000016301	1
GO:0008406	GO:0008406	gonad development	1/436	23/18292	0.426039703602995	0.640119355662212	0.527445854578414	ENSSMAG00000020254	1
GO:0032502	GO:0032502	developmental process	1/436	23/18292	0.426039703602995	0.640119355662212	0.527445854578414	ENSSMAG00000014805	1
GO:0034612	GO:0034612	response to tumor necrosis factor	1/436	23/18292	0.426039703602995	0.640119355662212	0.527445854578414	ENSSMAG00000001093	1
GO:0034620	GO:0034620	cellular response to unfolded protein	1/436	23/18292	0.426039703602995	0.640119355662212	0.527445854578414	ENSSMAG00000000804	1
GO:0042327	GO:0042327	positive regulation of phosphorylation	1/436	23/18292	0.426039703602995	0.640119355662212	0.527445854578414	ENSSMAG00000010933	1
GO:0042541	GO:0042541	hemoglobin biosynthetic process	1/436	23/18292	0.426039703602995	0.640119355662212	0.527445854578414	ENSSMAG00000020952	1
GO:0042554	GO:0042554	superoxide anion generation	1/436	23/18292	0.426039703602995	0.640119355662212	0.527445854578414	ENSSMAG00000010986	1
GO:0042744	GO:0042744	hydrogen peroxide catabolic process	1/436	23/18292	0.426039703602995	0.640119355662212	0.527445854578414	ENSSMAG00000005665	1
GO:0048168	GO:0048168	regulation of neuronal synaptic plasticity	1/436	23/18292	0.426039703602995	0.640119355662212	0.527445854578414	ENSSMAG00000019191	1
GO:0060872	GO:0060872	semicircular canal development	1/436	23/18292	0.426039703602995	0.640119355662212	0.527445854578414	ENSSMAG00000001437	1
GO:0070831	GO:0070831	basement membrane assembly	1/436	23/18292	0.426039703602995	0.640119355662212	0.527445854578414	ENSSMAG00000011854	1
GO:0071907	GO:0071907	determination of digestive tract left/right asymmetry	1/436	23/18292	0.426039703602995	0.640119355662212	0.527445854578414	ENSSMAG00000014754	1
GO:0080182	GO:0080182	histone H3-K4 trimethylation	1/436	23/18292	0.426039703602995	0.640119355662212	0.527445854578414	ENSSMAG00000020983	1
GO:0090316	GO:0090316	positive regulation of intracellular protein transport	1/436	23/18292	0.426039703602995	0.640119355662212	0.527445854578414	ENSSMAG00000001433	1
GO:0045444	GO:0045444	fat cell differentiation	3/436	100/18292	0.42745843980701	0.641012543186054	0.528181823663936	ENSSMAG00000003234/ENSSMAG00000003806/ENSSMAG00000004216	3
GO:0006633	GO:0006633	fatty acid biosynthetic process	2/436	61/18292	0.428756734184049	0.641012543186054	0.528181823663936	ENSSMAG00000009524/ENSSMAG00000015395	2
GO:0017157	GO:0017157	regulation of exocytosis	2/436	61/18292	0.428756734184049	0.641012543186054	0.528181823663936	ENSSMAG00000009333/ENSSMAG00000016421	2
GO:0030317	GO:0030317	flagellated sperm motility	2/436	61/18292	0.428756734184049	0.641012543186054	0.528181823663936	ENSSMAG00000008575/ENSSMAG00000015634	2
GO:0050772	GO:0050772	positive regulation of axonogenesis	2/436	61/18292	0.428756734184049	0.641012543186054	0.528181823663936	ENSSMAG00000007934/ENSSMAG00000013025	2
GO:0006869	GO:0006869	lipid transport	3/436	101/18292	0.433780298693273	0.642664693221387	0.52954316304474	ENSSMAG00000006600/ENSSMAG00000015827/ENSSMAG00000015886	3
GO:0007200	GO:0007200	phospholipase C-activating G protein-coupled receptor signaling pathway	2/436	62/18292	0.436922773597649	0.642664693221387	0.52954316304474	ENSSMAG00000001098/ENSSMAG00000005815	2
GO:0043154	GO:0043154	negative regulation of cysteine-type endopeptidase activity involved in apoptotic process	2/436	62/18292	0.436922773597649	0.642664693221387	0.52954316304474	ENSSMAG00000003234/ENSSMAG00000005665	2
GO:0086091	GO:0086091	regulation of heart rate by cardiac conduction	2/436	62/18292	0.436922773597649	0.642664693221387	0.52954316304474	ENSSMAG00000008260/ENSSMAG00000009139	2
GO:0060041	GO:0060041	retina development in camera-type eye	5/436	182/18292	0.437998172361791	0.642664693221387	0.52954316304474	ENSSMAG00000003234/ENSSMAG00000004538/ENSSMAG00000007733/ENSSMAG00000010928/ENSSMAG00000016867	5
GO:0000188	GO:0000188	inactivation of MAPK activity	1/436	24/18292	0.439737590144628	0.642664693221387	0.52954316304474	ENSSMAG00000019358	1
GO:0002009	GO:0002009	morphogenesis of an epithelium	1/436	24/18292	0.439737590144628	0.642664693221387	0.52954316304474	ENSSMAG00000003299	1
GO:0007168	GO:0007168	receptor guanylyl cyclase signaling pathway	1/436	24/18292	0.439737590144628	0.642664693221387	0.52954316304474	ENSSMAG00000011599	1
GO:0010002	GO:0010002	cardioblast differentiation	1/436	24/18292	0.439737590144628	0.642664693221387	0.52954316304474	ENSSMAG00000015188	1
GO:0021707	GO:0021707	cerebellar granule cell differentiation	1/436	24/18292	0.439737590144628	0.642664693221387	0.52954316304474	ENSSMAG00000001293	1
GO:0032958	GO:0032958	inositol phosphate biosynthetic process	1/436	24/18292	0.439737590144628	0.642664693221387	0.52954316304474	ENSSMAG00000014796	1
GO:0035909	GO:0035909	aorta morphogenesis	1/436	24/18292	0.439737590144628	0.642664693221387	0.52954316304474	ENSSMAG00000003234	1
GO:0036376	GO:0036376	sodium ion export across plasma membrane	1/436	24/18292	0.439737590144628	0.642664693221387	0.52954316304474	ENSSMAG00000003638	1
GO:0042026	GO:0042026	protein refolding	1/436	24/18292	0.439737590144628	0.642664693221387	0.52954316304474	ENSSMAG00000000804	1
GO:0043085	GO:0043085	positive regulation of catalytic activity	1/436	24/18292	0.439737590144628	0.642664693221387	0.52954316304474	ENSSMAG00000006609	1
GO:0048545	GO:0048545	response to steroid hormone	1/436	24/18292	0.439737590144628	0.642664693221387	0.52954316304474	ENSSMAG00000016669	1
GO:0048794	GO:0048794	swim bladder development	1/436	24/18292	0.439737590144628	0.642664693221387	0.52954316304474	ENSSMAG00000011840	1
GO:0050807	GO:0050807	regulation of synapse organization	1/436	24/18292	0.439737590144628	0.642664693221387	0.52954316304474	ENSSMAG00000012583	1
GO:0051262	GO:0051262	protein tetramerization	1/436	24/18292	0.439737590144628	0.642664693221387	0.52954316304474	ENSSMAG00000016154	1
GO:0060080	GO:0060080	inhibitory postsynaptic potential	1/436	24/18292	0.439737590144628	0.642664693221387	0.52954316304474	ENSSMAG00000019358	1
GO:0060351	GO:0060351	cartilage development involved in endochondral bone morphogenesis	1/436	24/18292	0.439737590144628	0.642664693221387	0.52954316304474	ENSSMAG00000008580	1
GO:0060766	GO:0060766	negative regulation of androgen receptor signaling pathway	1/436	24/18292	0.439737590144628	0.642664693221387	0.52954316304474	ENSSMAG00000016232	1
GO:0061817	GO:0061817	endoplasmic reticulum-plasma membrane tethering	1/436	24/18292	0.439737590144628	0.642664693221387	0.52954316304474	ENSSMAG00000011170	1
GO:0019722	GO:0019722	calcium-mediated signaling	3/436	102/18292	0.440076352841665	0.642664693221387	0.52954316304474	ENSSMAG00000009828/ENSSMAG00000010749/ENSSMAG00000016301	3
GO:0002040	GO:0002040	sprouting angiogenesis	4/436	143/18292	0.444903179888872	0.648526108288864	0.534372854651403	ENSSMAG00000003638/ENSSMAG00000016059/ENSSMAG00000017274/ENSSMAG00000019589	4
GO:0051480	GO:0051480	regulation of cytosolic calcium ion concentration	2/436	63/18292	0.445025087311374	0.648526108288864	0.534372854651403	ENSSMAG00000005815/ENSSMAG00000021401	2
GO:0006351	GO:0006351	transcription, DNA-templated	4/436	144/18292	0.450183243041255	0.648526108288864	0.534372854651403	ENSSMAG00000001437/ENSSMAG00000003299/ENSSMAG00000015192/ENSSMAG00000020316	4
GO:0016358	GO:0016358	dendrite development	2/436	64/18292	0.453062070538871	0.648526108288864	0.534372854651403	ENSSMAG00000010633/ENSSMAG00000015558	2
GO:0071560	GO:0071560	cellular response to transforming growth factor beta stimulus	2/436	64/18292	0.453062070538871	0.648526108288864	0.534372854651403	ENSSMAG00000002900/ENSSMAG00000016232	2
GO:0001867	GO:0001867	complement activation, lectin pathway	1/436	25/18292	0.453109300824339	0.648526108288864	0.534372854651403	ENSSMAG00000007516	1
GO:0002682	GO:0002682	regulation of immune system process	1/436	25/18292	0.453109300824339	0.648526108288864	0.534372854651403	ENSSMAG00000001093	1
GO:0003342	GO:0003342	proepicardium development	1/436	25/18292	0.453109300824339	0.648526108288864	0.534372854651403	ENSSMAG00000003299	1
GO:0006826	GO:0006826	iron ion transport	1/436	25/18292	0.453109300824339	0.648526108288864	0.534372854651403	ENSSMAG00000017539	1
GO:0007634	GO:0007634	optokinetic behavior	1/436	25/18292	0.453109300824339	0.648526108288864	0.534372854651403	ENSSMAG00000001769	1
GO:0010043	GO:0010043	response to zinc ion	1/436	25/18292	0.453109300824339	0.648526108288864	0.534372854651403	ENSSMAG00000013781	1
GO:0019752	GO:0019752	carboxylic acid metabolic process	1/436	25/18292	0.453109300824339	0.648526108288864	0.534372854651403	ENSSMAG00000014075	1
GO:0030007	GO:0030007	cellular potassium ion homeostasis	1/436	25/18292	0.453109300824339	0.648526108288864	0.534372854651403	ENSSMAG00000003638	1
GO:0031110	GO:0031110	regulation of microtubule polymerization or depolymerization	1/436	25/18292	0.453109300824339	0.648526108288864	0.534372854651403	ENSSMAG00000005888	1
GO:0033555	GO:0033555	multicellular organismal response to stress	1/436	25/18292	0.453109300824339	0.648526108288864	0.534372854651403	ENSSMAG00000017763	1
GO:0042461	GO:0042461	photoreceptor cell development	1/436	25/18292	0.453109300824339	0.648526108288864	0.534372854651403	ENSSMAG00000020642	1
GO:0051146	GO:0051146	striated muscle cell differentiation	1/436	25/18292	0.453109300824339	0.648526108288864	0.534372854651403	ENSSMAG00000021414	1
GO:0051597	GO:0051597	response to methylmercury	1/436	25/18292	0.453109300824339	0.648526108288864	0.534372854651403	ENSSMAG00000006158	1
GO:0051895	GO:0051895	negative regulation of focal adhesion assembly	1/436	25/18292	0.453109300824339	0.648526108288864	0.534372854651403	ENSSMAG00000015827	1
GO:0061028	GO:0061028	establishment of endothelial barrier	1/436	25/18292	0.453109300824339	0.648526108288864	0.534372854651403	ENSSMAG00000020406	1
GO:0072358	GO:0072358	cardiovascular system development	1/436	25/18292	0.453109300824339	0.648526108288864	0.534372854651403	ENSSMAG00000009139	1
GO:0009617	GO:0009617	response to bacterium	4/436	145/18292	0.455447285668031	0.651255114923037	0.536621502850491	ENSSMAG00000009851/ENSSMAG00000012638/ENSSMAG00000013151/ENSSMAG00000013449	4
GO:0007169	GO:0007169	transmembrane receptor protein tyrosine kinase signaling pathway	4/436	146/18292	0.460694579363546	0.654795817285366	0.539538972486095	ENSSMAG00000007934/ENSSMAG00000013025/ENSSMAG00000015945/ENSSMAG00000018748	4
GO:0009116	GO:0009116	nucleoside metabolic process	2/436	65/18292	0.461032230776571	0.654795817285366	0.539538972486095	ENSSMAG00000001260/ENSSMAG00000021348	2
GO:0034976	GO:0034976	response to endoplasmic reticulum stress	2/436	65/18292	0.461032230776571	0.654795817285366	0.539538972486095	ENSSMAG00000002455/ENSSMAG00000021201	2
GO:0048854	GO:0048854	brain morphogenesis	2/436	65/18292	0.461032230776571	0.654795817285366	0.539538972486095	ENSSMAG00000013356/ENSSMAG00000014087	2
GO:0051482	GO:0051482	positive regulation of cytosolic calcium ion concentration involved in phospholipase C-activating G protein-coupled signaling pathway	2/436	65/18292	0.461032230776571	0.654795817285366	0.539538972486095	ENSSMAG00000014159/ENSSMAG00000017892	2
GO:0001889	GO:0001889	liver development	5/436	188/18292	0.465858597984778	0.654795817285366	0.539538972486095	ENSSMAG00000011840/ENSSMAG00000018980/ENSSMAG00000019003/ENSSMAG00000019074/ENSSMAG00000020235	5
GO:0001966	GO:0001966	thigmotaxis	1/436	26/18292	0.466162585153489	0.654795817285366	0.539538972486095	ENSSMAG00000017487	1
GO:0006000	GO:0006000	fructose metabolic process	1/436	26/18292	0.466162585153489	0.654795817285366	0.539538972486095	ENSSMAG00000016001	1
GO:0007076	GO:0007076	mitotic chromosome condensation	1/436	26/18292	0.466162585153489	0.654795817285366	0.539538972486095	ENSSMAG00000011599	1
GO:0007586	GO:0007586	digestion	1/436	26/18292	0.466162585153489	0.654795817285366	0.539538972486095	ENSSMAG00000011716	1
GO:0010996	GO:0010996	response to auditory stimulus	1/436	26/18292	0.466162585153489	0.654795817285366	0.539538972486095	ENSSMAG00000013449	1
GO:0034122	GO:0034122	negative regulation of toll-like receptor signaling pathway	1/436	26/18292	0.466162585153489	0.654795817285366	0.539538972486095	ENSSMAG00000005947	1
GO:0043248	GO:0043248	proteasome assembly	1/436	26/18292	0.466162585153489	0.654795817285366	0.539538972486095	ENSSMAG00000011180	1
GO:0045471	GO:0045471	response to ethanol	1/436	26/18292	0.466162585153489	0.654795817285366	0.539538972486095	ENSSMAG00000013781	1
GO:0045956	GO:0045956	positive regulation of calcium ion-dependent exocytosis	1/436	26/18292	0.466162585153489	0.654795817285366	0.539538972486095	ENSSMAG00000016892	1
GO:0048714	GO:0048714	positive regulation of oligodendrocyte differentiation	1/436	26/18292	0.466162585153489	0.654795817285366	0.539538972486095	ENSSMAG00000010052	1
GO:0070328	GO:0070328	triglyceride homeostasis	1/436	26/18292	0.466162585153489	0.654795817285366	0.539538972486095	ENSSMAG00000009524	1
GO:0090201	GO:0090201	negative regulation of release of cytochrome c from mitochondria	1/436	26/18292	0.466162585153489	0.654795817285366	0.539538972486095	ENSSMAG00000005665	1
GO:1901741	GO:1901741	positive regulation of myoblast fusion	1/436	26/18292	0.466162585153489	0.654795817285366	0.539538972486095	ENSSMAG00000020406	1
GO:0003341	GO:0003341	cilium movement	2/436	66/18292	0.468934183384748	0.657465753863481	0.541738948111979	ENSSMAG00000004058/ENSSMAG00000007990	2
GO:0006730	GO:0006730	one-carbon metabolic process	2/436	66/18292	0.468934183384748	0.657465753863481	0.541738948111979	ENSSMAG00000002023/ENSSMAG00000016186	2
GO:0002092	GO:0002092	positive regulation of receptor internalization	1/436	27/18292	0.478905008939379	0.664046431128065	0.547161297729782	ENSSMAG00000005947	1
GO:0003180	GO:0003180	aortic valve morphogenesis	1/436	27/18292	0.478905008939379	0.664046431128065	0.547161297729782	ENSSMAG00000001437	1
GO:0015701	GO:0015701	bicarbonate transport	1/436	27/18292	0.478905008939379	0.664046431128065	0.547161297729782	ENSSMAG00000018349	1
GO:0030521	GO:0030521	androgen receptor signaling pathway	1/436	27/18292	0.478905008939379	0.664046431128065	0.547161297729782	ENSSMAG00000007372	1
GO:0043277	GO:0043277	apoptotic cell clearance	1/436	27/18292	0.478905008939379	0.664046431128065	0.547161297729782	ENSSMAG00000002106	1
GO:0043534	GO:0043534	blood vessel endothelial cell migration	1/436	27/18292	0.478905008939379	0.664046431128065	0.547161297729782	ENSSMAG00000017274	1
GO:0060413	GO:0060413	atrial septum morphogenesis	1/436	27/18292	0.478905008939379	0.664046431128065	0.547161297729782	ENSSMAG00000003299	1
GO:0061029	GO:0061029	eyelid development in camera-type eye	1/436	27/18292	0.478905008939379	0.664046431128065	0.547161297729782	ENSSMAG00000020445	1
GO:0061436	GO:0061436	establishment of skin barrier	1/436	27/18292	0.478905008939379	0.664046431128065	0.547161297729782	ENSSMAG00000020406	1
GO:0070050	GO:0070050	neuron cellular homeostasis	1/436	27/18292	0.478905008939379	0.664046431128065	0.547161297729782	ENSSMAG00000003806	1
GO:1900182	GO:1900182	positive regulation of protein localization to nucleus	1/436	27/18292	0.478905008939379	0.664046431128065	0.547161297729782	ENSSMAG00000017763	1
GO:1901215	GO:1901215	negative regulation of neuron death	1/436	27/18292	0.478905008939379	0.664046431128065	0.547161297729782	ENSSMAG00000010933	1
GO:0006508	GO:0006508	proteolysis	5/436	191/18292	0.479634834869486	0.664448257479746	0.547492394800321	ENSSMAG00000010843/ENSSMAG00000015899/ENSSMAG00000016093/ENSSMAG00000018802/ENSSMAG00000019893	5
GO:0002244	GO:0002244	hematopoietic progenitor cell differentiation	4/436	150/18292	0.481502321351095	0.665813649487319	0.54861745116348	ENSSMAG00000003754/ENSSMAG00000015176/ENSSMAG00000016177/ENSSMAG00000017939	4
GO:0007166	GO:0007166	cell surface receptor signaling pathway	4/436	150/18292	0.481502321351095	0.665813649487319	0.54861745116348	ENSSMAG00000000491/ENSSMAG00000001098/ENSSMAG00000002106/ENSSMAG00000016363	4
GO:0002062	GO:0002062	chondrocyte differentiation	2/436	68/18292	0.484528440977231	0.668162507648968	0.550552864441324	ENSSMAG00000002900/ENSSMAG00000016232	2
GO:0008543	GO:0008543	fibroblast growth factor receptor signaling pathway	2/436	68/18292	0.484528440977231	0.668162507648968	0.550552864441324	ENSSMAG00000011840/ENSSMAG00000016036	2
GO:0050679	GO:0050679	positive regulation of epithelial cell proliferation	2/436	68/18292	0.484528440977231	0.668162507648968	0.550552864441324	ENSSMAG00000011840/ENSSMAG00000016036	2
GO:0003181	GO:0003181	atrioventricular valve morphogenesis	1/436	28/18292	0.491343958630178	0.668404844623035	0.550752545377781	ENSSMAG00000003299	1
GO:0007088	GO:0007088	regulation of mitotic nuclear division	1/436	28/18292	0.491343958630178	0.668404844623035	0.550752545377781	ENSSMAG00000001433	1
GO:0014036	GO:0014036	neural crest cell fate specification	1/436	28/18292	0.491343958630178	0.668404844623035	0.550752545377781	ENSSMAG00000003234	1
GO:0017158	GO:0017158	regulation of calcium ion-dependent exocytosis	1/436	28/18292	0.491343958630178	0.668404844623035	0.550752545377781	ENSSMAG00000001973	1
GO:0030510	GO:0030510	regulation of BMP signaling pathway	1/436	28/18292	0.491343958630178	0.668404844623035	0.550752545377781	ENSSMAG00000003234	1
GO:0032967	GO:0032967	positive regulation of collagen biosynthetic process	1/436	28/18292	0.491343958630178	0.668404844623035	0.550752545377781	ENSSMAG00000016232	1
GO:0035970	GO:0035970	peptidyl-threonine dephosphorylation	1/436	28/18292	0.491343958630178	0.668404844623035	0.550752545377781	ENSSMAG00000019358	1
GO:0042157	GO:0042157	lipoprotein metabolic process	1/436	28/18292	0.491343958630178	0.668404844623035	0.550752545377781	ENSSMAG00000006414	1
GO:0042531	GO:0042531	positive regulation of tyrosine phosphorylation of STAT protein	1/436	28/18292	0.491343958630178	0.668404844623035	0.550752545377781	ENSSMAG00000017763	1
GO:0043434	GO:0043434	response to peptide hormone	1/436	28/18292	0.491343958630178	0.668404844623035	0.550752545377781	ENSSMAG00000017763	1
GO:0044319	GO:0044319	wound healing, spreading of cells	1/436	28/18292	0.491343958630178	0.668404844623035	0.550752545377781	ENSSMAG00000010633	1
GO:0046928	GO:0046928	regulation of neurotransmitter secretion	1/436	28/18292	0.491343958630178	0.668404844623035	0.550752545377781	ENSSMAG00000007389	1
GO:0048872	GO:0048872	homeostasis of number of cells	1/436	28/18292	0.491343958630178	0.668404844623035	0.550752545377781	ENSSMAG00000013356	1
GO:0050766	GO:0050766	positive regulation of phagocytosis	1/436	28/18292	0.491343958630178	0.668404844623035	0.550752545377781	ENSSMAG00000017763	1
GO:0051639	GO:0051639	actin filament network formation	1/436	28/18292	0.491343958630178	0.668404844623035	0.550752545377781	ENSSMAG00000006796	1
GO:0007507	GO:0007507	heart development	10/436	403/18292	0.49366945311575	0.670963883172621	0.552861143192776	ENSSMAG00000001751/ENSSMAG00000003299/ENSSMAG00000004538/ENSSMAG00000004542/ENSSMAG00000007372/ENSSMAG00000009122/ENSSMAG00000013025/ENSSMAG00000018748/ENSSMAG00000019838/ENSSMAG00000020642	10
GO:0048701	GO:0048701	embryonic cranial skeleton morphogenesis	3/436	111/18292	0.495403640451289	0.672205866305523	0.553884513052024	ENSSMAG00000003234/ENSSMAG00000009423/ENSSMAG00000009501	3
GO:0006302	GO:0006302	double-strand break repair	2/436	70/18292	0.499835764612759	0.672205866305523	0.553884513052024	ENSSMAG00000016059/ENSSMAG00000017767	2
GO:0030968	GO:0030968	endoplasmic reticulum unfolded protein response	2/436	70/18292	0.499835764612759	0.672205866305523	0.553884513052024	ENSSMAG00000003806/ENSSMAG00000009828	2
GO:0046854	GO:0046854	phosphatidylinositol phosphorylation	2/436	70/18292	0.499835764612759	0.672205866305523	0.553884513052024	ENSSMAG00000016001/ENSSMAG00000016286	2
GO:0048488	GO:0048488	synaptic vesicle endocytosis	2/436	70/18292	0.499835764612759	0.672205866305523	0.553884513052024	ENSSMAG00000015558/ENSSMAG00000016336	2
GO:0001886	GO:0001886	endothelial cell morphogenesis	1/436	29/18292	0.503486645557315	0.672205866305523	0.553884513052024	ENSSMAG00000012527	1
GO:0006306	GO:0006306	DNA methylation	1/436	29/18292	0.503486645557315	0.672205866305523	0.553884513052024	ENSSMAG00000016759	1
GO:0006509	GO:0006509	membrane protein ectodomain proteolysis	1/436	29/18292	0.503486645557315	0.672205866305523	0.553884513052024	ENSSMAG00000015899	1
GO:0007131	GO:0007131	reciprocal meiotic recombination	1/436	29/18292	0.503486645557315	0.672205866305523	0.553884513052024	ENSSMAG00000020963	1
GO:0007212	GO:0007212	dopamine receptor signaling pathway	1/436	29/18292	0.503486645557315	0.672205866305523	0.553884513052024	ENSSMAG00000000671	1
GO:0016540	GO:0016540	protein autoprocessing	1/436	29/18292	0.503486645557315	0.672205866305523	0.553884513052024	ENSSMAG00000017688	1
GO:0017015	GO:0017015	regulation of transforming growth factor beta receptor signaling pathway	1/436	29/18292	0.503486645557315	0.672205866305523	0.553884513052024	ENSSMAG00000020445	1
GO:0043249	GO:0043249	erythrocyte maturation	1/436	29/18292	0.503486645557315	0.672205866305523	0.553884513052024	ENSSMAG00000008134	1
GO:0045055	GO:0045055	regulated exocytosis	1/436	29/18292	0.503486645557315	0.672205866305523	0.553884513052024	ENSSMAG00000013137	1
GO:0046847	GO:0046847	filopodium assembly	1/436	29/18292	0.503486645557315	0.672205866305523	0.553884513052024	ENSSMAG00000020235	1
GO:0048246	GO:0048246	macrophage chemotaxis	1/436	29/18292	0.503486645557315	0.672205866305523	0.553884513052024	ENSSMAG00000010986	1
GO:0071711	GO:0071711	basement membrane organization	1/436	29/18292	0.503486645557315	0.672205866305523	0.553884513052024	ENSSMAG00000001015	1
GO:0097623	GO:0097623	potassium ion export across plasma membrane	1/436	29/18292	0.503486645557315	0.672205866305523	0.553884513052024	ENSSMAG00000009139	1
GO:2000352	GO:2000352	negative regulation of endothelial cell apoptotic process	1/436	29/18292	0.503486645557315	0.672205866305523	0.553884513052024	ENSSMAG00000001437	1
GO:2001222	GO:2001222	regulation of neuron migration	1/436	29/18292	0.503486645557315	0.672205866305523	0.553884513052024	ENSSMAG00000016669	1
GO:0001649	GO:0001649	osteoblast differentiation	3/436	113/18292	0.507330214361901	0.67501575688862	0.556199808046253	ENSSMAG00000000930/ENSSMAG00000004216/ENSSMAG00000010293	3
GO:0050728	GO:0050728	negative regulation of inflammatory response	3/436	113/18292	0.507330214361901	0.67501575688862	0.556199808046253	ENSSMAG00000001437/ENSSMAG00000006489/ENSSMAG00000012670	3
GO:0009755	GO:0009755	hormone-mediated signaling pathway	2/436	71/18292	0.507379393422904	0.67501575688862	0.556199808046253	ENSSMAG00000004344/ENSSMAG00000012040	2
GO:0035115	GO:0035115	embryonic forelimb morphogenesis	2/436	71/18292	0.507379393422904	0.67501575688862	0.556199808046253	ENSSMAG00000003299/ENSSMAG00000017852	2
GO:0001964	GO:0001964	startle response	1/436	30/18292	0.515340110077767	0.679618835124391	0.559992654665062	ENSSMAG00000017487	1
GO:0006623	GO:0006623	protein targeting to vacuole	1/436	30/18292	0.515340110077767	0.679618835124391	0.559992654665062	ENSSMAG00000003638	1
GO:0007276	GO:0007276	gamete generation	1/436	30/18292	0.515340110077767	0.679618835124391	0.559992654665062	ENSSMAG00000000466	1
GO:0008354	GO:0008354	germ cell migration	1/436	30/18292	0.515340110077767	0.679618835124391	0.559992654665062	ENSSMAG00000016186	1
GO:0042273	GO:0042273	ribosomal large subunit biogenesis	1/436	30/18292	0.515340110077767	0.679618835124391	0.559992654665062	ENSSMAG00000017860	1
GO:0046549	GO:0046549	retinal cone cell development	1/436	30/18292	0.515340110077767	0.679618835124391	0.559992654665062	ENSSMAG00000016158	1
GO:0048477	GO:0048477	oogenesis	1/436	30/18292	0.515340110077767	0.679618835124391	0.559992654665062	ENSSMAG00000020963	1
GO:0048592	GO:0048592	eye morphogenesis	1/436	30/18292	0.515340110077767	0.679618835124391	0.559992654665062	ENSSMAG00000000930	1
GO:0048752	GO:0048752	semicircular canal morphogenesis	1/436	30/18292	0.515340110077767	0.679618835124391	0.559992654665062	ENSSMAG00000002436	1
GO:0061564	GO:0061564	axon development	1/436	30/18292	0.515340110077767	0.679618835124391	0.559992654665062	ENSSMAG00000015558	1
GO:0006457	GO:0006457	protein folding	4/436	157/18292	0.517118797763673	0.681369445569935	0.561435123502031	ENSSMAG00000002455/ENSSMAG00000013312/ENSSMAG00000015945/ENSSMAG00000017271	4
GO:0032259	GO:0032259	methylation	6/436	242/18292	0.518785745067547	0.682969899783781	0.56275386653498	ENSSMAG00000003754/ENSSMAG00000014805/ENSSMAG00000016060/ENSSMAG00000016759/ENSSMAG00000017939/ENSSMAG00000020188	6
GO:0003351	GO:0003351	epithelial cilium movement involved in extracellular fluid movement	1/436	31/18292	0.526911225618568	0.685302283104252	0.564675704865268	ENSSMAG00000004058	1
GO:0006836	GO:0006836	neurotransmitter transport	1/436	31/18292	0.526911225618568	0.685302283104252	0.564675704865268	ENSSMAG00000007389	1
GO:0007095	GO:0007095	mitotic G2 DNA damage checkpoint	1/436	31/18292	0.526911225618568	0.685302283104252	0.564675704865268	ENSSMAG00000017767	1
GO:0010906	GO:0010906	regulation of glucose metabolic process	1/436	31/18292	0.526911225618568	0.685302283104252	0.564675704865268	ENSSMAG00000010465	1
GO:0032434	GO:0032434	regulation of proteasomal ubiquitin-dependent protein catabolic process	1/436	31/18292	0.526911225618568	0.685302283104252	0.564675704865268	ENSSMAG00000002900	1
GO:0035329	GO:0035329	hippo signaling	1/436	31/18292	0.526911225618568	0.685302283104252	0.564675704865268	ENSSMAG00000016423	1
GO:0035774	GO:0035774	positive regulation of insulin secretion involved in cellular response to glucose stimulus	1/436	31/18292	0.526911225618568	0.685302283104252	0.564675704865268	ENSSMAG00000006619	1
GO:0043652	GO:0043652	engulfment of apoptotic cell	1/436	31/18292	0.526911225618568	0.685302283104252	0.564675704865268	ENSSMAG00000002106	1
GO:0051764	GO:0051764	actin crosslink formation	1/436	31/18292	0.526911225618568	0.685302283104252	0.564675704865268	ENSSMAG00000021196	1
GO:0060307	GO:0060307	regulation of ventricular cardiac muscle cell membrane repolarization	1/436	31/18292	0.526911225618568	0.685302283104252	0.564675704865268	ENSSMAG00000009139	1
GO:0061036	GO:0061036	positive regulation of cartilage development	1/436	31/18292	0.526911225618568	0.685302283104252	0.564675704865268	ENSSMAG00000016232	1
GO:0071158	GO:0071158	positive regulation of cell cycle arrest	1/436	31/18292	0.526911225618568	0.685302283104252	0.564675704865268	ENSSMAG00000008697	1
GO:0086010	GO:0086010	membrane depolarization during action potential	1/436	31/18292	0.526911225618568	0.685302283104252	0.564675704865268	ENSSMAG00000012620	1
GO:1904706	GO:1904706	negative regulation of vascular smooth muscle cell proliferation	1/436	31/18292	0.526911225618568	0.685302283104252	0.564675704865268	ENSSMAG00000012670	1
GO:0070374	GO:0070374	positive regulation of ERK1 and ERK2 cascade	5/436	203/18292	0.533411568510673	0.687556785926446	0.566533371185123	ENSSMAG00000005947/ENSSMAG00000011840/ENSSMAG00000012670/ENSSMAG00000016036/ENSSMAG00000017346	5
GO:0007492	GO:0007492	endoderm development	2/436	75/18292	0.536802077212916	0.687556785926446	0.566533371185123	ENSSMAG00000008509/ENSSMAG00000013068	2
GO:0043588	GO:0043588	skin development	2/436	75/18292	0.536802077212916	0.687556785926446	0.566533371185123	ENSSMAG00000003234/ENSSMAG00000016669	2
GO:0001894	GO:0001894	tissue homeostasis	1/436	32/18292	0.538206702625867	0.687556785926446	0.566533371185123	ENSSMAG00000016232	1
GO:0003406	GO:0003406	retinal pigment epithelium development	1/436	32/18292	0.538206702625867	0.687556785926446	0.566533371185123	ENSSMAG00000010205	1
GO:0006813	GO:0006813	potassium ion transport	1/436	32/18292	0.538206702625867	0.687556785926446	0.566533371185123	ENSSMAG00000011180	1
GO:0009792	GO:0009792	embryo development ending in birth or egg hatching	1/436	32/18292	0.538206702625867	0.687556785926446	0.566533371185123	ENSSMAG00000019253	1
GO:0030111	GO:0030111	regulation of Wnt signaling pathway	1/436	32/18292	0.538206702625867	0.687556785926446	0.566533371185123	ENSSMAG00000009122	1
GO:0035108	GO:0035108	limb morphogenesis	1/436	32/18292	0.538206702625867	0.687556785926446	0.566533371185123	ENSSMAG00000003299	1
GO:0042310	GO:0042310	vasoconstriction	1/436	32/18292	0.538206702625867	0.687556785926446	0.566533371185123	ENSSMAG00000016186	1
GO:0045176	GO:0045176	apical protein localization	1/436	32/18292	0.538206702625867	0.687556785926446	0.566533371185123	ENSSMAG00000000527	1
GO:0045737	GO:0045737	positive regulation of cyclin-dependent protein serine/threonine kinase activity	1/436	32/18292	0.538206702625867	0.687556785926446	0.566533371185123	ENSSMAG00000003806	1
GO:0051056	GO:0051056	regulation of small GTPase mediated signal transduction	1/436	32/18292	0.538206702625867	0.687556785926446	0.566533371185123	ENSSMAG00000008697	1
GO:0051497	GO:0051497	negative regulation of stress fiber assembly	1/436	32/18292	0.538206702625867	0.687556785926446	0.566533371185123	ENSSMAG00000010633	1
GO:0055072	GO:0055072	iron ion homeostasis	1/436	32/18292	0.538206702625867	0.687556785926446	0.566533371185123	ENSSMAG00000017539	1
GO:0061098	GO:0061098	positive regulation of protein tyrosine kinase activity	1/436	32/18292	0.538206702625867	0.687556785926446	0.566533371185123	ENSSMAG00000008134	1
GO:0061158	GO:0061158	3'-UTR-mediated mRNA destabilization	1/436	32/18292	0.538206702625867	0.687556785926446	0.566533371185123	ENSSMAG00000000515	1
GO:0071353	GO:0071353	cellular response to interleukin-4	1/436	32/18292	0.538206702625867	0.687556785926446	0.566533371185123	ENSSMAG00000001437	1
GO:0071425	GO:0071425	hematopoietic stem cell proliferation	1/436	32/18292	0.538206702625867	0.687556785926446	0.566533371185123	ENSSMAG00000002900	1
GO:0099175	GO:0099175	regulation of postsynapse organization	1/436	32/18292	0.538206702625867	0.687556785926446	0.566533371185123	ENSSMAG00000000804	1
GO:1990798	GO:1990798	pancreas regeneration	1/436	32/18292	0.538206702625867	0.687556785926446	0.566533371185123	ENSSMAG00000003779	1
GO:0007154	GO:0007154	cell communication	2/436	76/18292	0.543966648395815	0.692571365158247	0.570665286592575	ENSSMAG00000006534/ENSSMAG00000017197	2
GO:0061053	GO:0061053	somite development	2/436	76/18292	0.543966648395815	0.692571365158247	0.570665286592575	ENSSMAG00000003161/ENSSMAG00000020445	2
GO:0061371	GO:0061371	determination of heart left/right asymmetry	2/436	76/18292	0.543966648395815	0.692571365158247	0.570665286592575	ENSSMAG00000007990/ENSSMAG00000020406	2
GO:0065003	GO:0065003	protein-containing complex assembly	2/436	76/18292	0.543966648395815	0.692571365158247	0.570665286592575	ENSSMAG00000019074/ENSSMAG00000019131	2
GO:0002052	GO:0002052	positive regulation of neuroblast proliferation	1/436	33/18292	0.549233092420781	0.694010016364334	0.571850707105363	ENSSMAG00000005414	1
GO:0006959	GO:0006959	humoral immune response	1/436	33/18292	0.549233092420781	0.694010016364334	0.571850707105363	ENSSMAG00000001437	1
GO:0010592	GO:0010592	positive regulation of lamellipodium assembly	1/436	33/18292	0.549233092420781	0.694010016364334	0.571850707105363	ENSSMAG00000020983	1
GO:0030516	GO:0030516	regulation of axon extension	1/436	33/18292	0.549233092420781	0.694010016364334	0.571850707105363	ENSSMAG00000015268	1
GO:0032474	GO:0032474	otolith morphogenesis	1/436	33/18292	0.549233092420781	0.694010016364334	0.571850707105363	ENSSMAG00000002436	1
GO:0048025	GO:0048025	negative regulation of mRNA splicing, via spliceosome	1/436	33/18292	0.549233092420781	0.694010016364334	0.571850707105363	ENSSMAG00000013541	1
GO:0051016	GO:0051016	barbed-end actin filament capping	1/436	33/18292	0.549233092420781	0.694010016364334	0.571850707105363	ENSSMAG00000020983	1
GO:0060840	GO:0060840	artery development	1/436	33/18292	0.549233092420781	0.694010016364334	0.571850707105363	ENSSMAG00000016232	1
GO:2000177	GO:2000177	regulation of neural precursor cell proliferation	1/436	33/18292	0.549233092420781	0.694010016364334	0.571850707105363	ENSSMAG00000003775	1
GO:1904888	GO:1904888	cranial skeletal system development	2/436	77/18292	0.551053773826095	0.695728426820571	0.573266643779655	ENSSMAG00000001033/ENSSMAG00000019253	2
GO:0006338	GO:0006338	chromatin remodeling	3/436	121/18292	0.553502791658212	0.698236604347452	0.575333333104697	ENSSMAG00000008509/ENSSMAG00000014406/ENSSMAG00000014712	3
GO:0001569	GO:0001569	branching involved in blood vessel morphogenesis	2/436	78/18292	0.558063067533014	0.701738717307853	0.578219005826338	ENSSMAG00000003638/ENSSMAG00000019176	2
GO:0001678	GO:0001678	cellular glucose homeostasis	1/436	34/18292	0.559996790964214	0.701738717307853	0.578219005826338	ENSSMAG00000004415	1
GO:0006694	GO:0006694	steroid biosynthetic process	1/436	34/18292	0.559996790964214	0.701738717307853	0.578219005826338	ENSSMAG00000015594	1
GO:0021542	GO:0021542	dentate gyrus development	1/436	34/18292	0.559996790964214	0.701738717307853	0.578219005826338	ENSSMAG00000013356	1
GO:0022010	GO:0022010	central nervous system myelination	1/436	34/18292	0.559996790964214	0.701738717307853	0.578219005826338	ENSSMAG00000019191	1
GO:0043149	GO:0043149	stress fiber assembly	1/436	34/18292	0.559996790964214	0.701738717307853	0.578219005826338	ENSSMAG00000005947	1
GO:0061386	GO:0061386	closure of optic fissure	1/436	34/18292	0.559996790964214	0.701738717307853	0.578219005826338	ENSSMAG00000020445	1
GO:0090050	GO:0090050	positive regulation of cell migration involved in sprouting angiogenesis	1/436	34/18292	0.559996790964214	0.701738717307853	0.578219005826338	ENSSMAG00000001437	1
GO:0007224	GO:0007224	smoothened signaling pathway	3/436	123/18292	0.564638707664296	0.70682787962243	0.58241237623821	ENSSMAG00000001141/ENSSMAG00000010978/ENSSMAG00000021414	3
GO:0000281	GO:0000281	mitotic cytokinesis	2/436	79/18292	0.564994205764419	0.70682787962243	0.58241237623821	ENSSMAG00000001433/ENSSMAG00000017458	2
GO:0007093	GO:0007093	mitotic cell cycle checkpoint	1/436	35/18292	0.570504042532819	0.710105966794204	0.585113456082781	ENSSMAG00000016421	1
GO:0032720	GO:0032720	negative regulation of tumor necrosis factor production	1/436	35/18292	0.570504042532819	0.710105966794204	0.585113456082781	ENSSMAG00000005947	1
GO:0042574	GO:0042574	retinal metabolic process	1/436	35/18292	0.570504042532819	0.710105966794204	0.585113456082781	ENSSMAG00000010928	1
GO:0045995	GO:0045995	regulation of embryonic development	1/436	35/18292	0.570504042532819	0.710105966794204	0.585113456082781	ENSSMAG00000015063	1
GO:2000778	GO:2000778	positive regulation of interleukin-6 secretion	1/436	35/18292	0.570504042532819	0.710105966794204	0.585113456082781	ENSSMAG00000009524	1
GO:2001244	GO:2001244	positive regulation of intrinsic apoptotic signaling pathway	1/436	35/18292	0.570504042532819	0.710105966794204	0.585113456082781	ENSSMAG00000007372	1
GO:0007005	GO:0007005	mitochondrion organization	2/436	80/18292	0.571846924252816	0.710105966794204	0.585113456082781	ENSSMAG00000003638/ENSSMAG00000018802	2
GO:0030512	GO:0030512	negative regulation of transforming growth factor beta receptor signaling pathway	2/436	80/18292	0.571846924252816	0.710105966794204	0.585113456082781	ENSSMAG00000013068/ENSSMAG00000014267	2
GO:0060326	GO:0060326	cell chemotaxis	2/436	80/18292	0.571846924252816	0.710105966794204	0.585113456082781	ENSSMAG00000005947/ENSSMAG00000010749	2
GO:0017148	GO:0017148	negative regulation of translation	2/436	81/18292	0.578621015575922	0.714448182778433	0.588691357298088	ENSSMAG00000013312/ENSSMAG00000016421	2
GO:0032091	GO:0032091	negative regulation of protein binding	2/436	81/18292	0.578621015575922	0.714448182778433	0.588691357298088	ENSSMAG00000004451/ENSSMAG00000011784	2
GO:0002931	GO:0002931	response to ischemia	1/436	36/18292	0.580760943308176	0.714448182778433	0.588691357298088	ENSSMAG00000007671	1
GO:0007611	GO:0007611	learning or memory	1/436	36/18292	0.580760943308176	0.714448182778433	0.588691357298088	ENSSMAG00000017029	1
GO:0030183	GO:0030183	B cell differentiation	1/436	36/18292	0.580760943308176	0.714448182778433	0.588691357298088	ENSSMAG00000008024	1
GO:0042246	GO:0042246	tissue regeneration	1/436	36/18292	0.580760943308176	0.714448182778433	0.588691357298088	ENSSMAG00000000600	1
GO:0042761	GO:0042761	very long-chain fatty acid biosynthetic process	1/436	36/18292	0.580760943308176	0.714448182778433	0.588691357298088	ENSSMAG00000015395	1
GO:0048814	GO:0048814	regulation of dendrite morphogenesis	1/436	36/18292	0.580760943308176	0.714448182778433	0.588691357298088	ENSSMAG00000007863	1
GO:0060079	GO:0060079	excitatory postsynaptic potential	1/436	36/18292	0.580760943308176	0.714448182778433	0.588691357298088	ENSSMAG00000013781	1
GO:0060219	GO:0060219	camera-type eye photoreceptor cell differentiation	1/436	36/18292	0.580760943308176	0.714448182778433	0.588691357298088	ENSSMAG00000016867	1
GO:0060997	GO:0060997	dendritic spine morphogenesis	1/436	36/18292	0.580760943308176	0.714448182778433	0.588691357298088	ENSSMAG00000020235	1
GO:0001944	GO:0001944	vasculature development	3/436	126/18292	0.581021436060871	0.714448182778433	0.588691357298088	ENSSMAG00000003940/ENSSMAG00000011854/ENSSMAG00000016232	3
GO:0006470	GO:0006470	protein dephosphorylation	3/436	127/18292	0.586395158262509	0.719298691288699	0.592688081633491	ENSSMAG00000010293/ENSSMAG00000013266/ENSSMAG00000019358	3
GO:0006874	GO:0006874	cellular calcium ion homeostasis	3/436	127/18292	0.586395158262509	0.719298691288699	0.592688081633491	ENSSMAG00000006796/ENSSMAG00000011252/ENSSMAG00000012961	3
GO:0030509	GO:0030509	BMP signaling pathway	3/436	127/18292	0.586395158262509	0.719298691288699	0.592688081633491	ENSSMAG00000004216/ENSSMAG00000016232/ENSSMAG00000018802	3
GO:0006414	GO:0006414	translational elongation	1/436	37/18292	0.590773444881228	0.719409598202141	0.592779466765375	ENSSMAG00000018455	1
GO:0007205	GO:0007205	protein kinase C-activating G protein-coupled receptor signaling pathway	1/436	37/18292	0.590773444881228	0.719409598202141	0.592779466765375	ENSSMAG00000016001	1
GO:0043488	GO:0043488	regulation of mRNA stability	1/436	37/18292	0.590773444881228	0.719409598202141	0.592779466765375	ENSSMAG00000013541	1
GO:0044255	GO:0044255	cellular lipid metabolic process	1/436	37/18292	0.590773444881228	0.719409598202141	0.592779466765375	ENSSMAG00000016051	1
GO:0045786	GO:0045786	negative regulation of cell cycle	1/436	37/18292	0.590773444881228	0.719409598202141	0.592779466765375	ENSSMAG00000001437	1
GO:0048702	GO:0048702	embryonic neurocranium morphogenesis	1/436	37/18292	0.590773444881228	0.719409598202141	0.592779466765375	ENSSMAG00000016036	1
GO:0050482	GO:0050482	arachidonic acid secretion	1/436	37/18292	0.590773444881228	0.719409598202141	0.592779466765375	ENSSMAG00000005441	1
GO:0055064	GO:0055064	chloride ion homeostasis	1/436	37/18292	0.590773444881228	0.719409598202141	0.592779466765375	ENSSMAG00000021401	1
GO:0055075	GO:0055075	potassium ion homeostasis	1/436	37/18292	0.590773444881228	0.719409598202141	0.592779466765375	ENSSMAG00000003234	1
GO:0007626	GO:0007626	locomotory behavior	4/436	173/18292	0.593854268807394	0.722578522078295	0.595390598185113	ENSSMAG00000008134/ENSSMAG00000013068/ENSSMAG00000014159/ENSSMAG00000018843	4
GO:0030148	GO:0030148	sphingolipid biosynthetic process	1/436	38/18292	0.600547357673986	0.726623806160031	0.598723833308579	ENSSMAG00000015395	1
GO:0031333	GO:0031333	negative regulation of protein-containing complex assembly	1/436	38/18292	0.600547357673986	0.726623806160031	0.598723833308579	ENSSMAG00000017892	1
GO:0032331	GO:0032331	negative regulation of chondrocyte differentiation	1/436	38/18292	0.600547357673986	0.726623806160031	0.598723833308579	ENSSMAG00000007372	1
GO:0032959	GO:0032959	inositol trisphosphate biosynthetic process	1/436	38/18292	0.600547357673986	0.726623806160031	0.598723833308579	ENSSMAG00000009303	1
GO:0035725	GO:0035725	sodium ion transmembrane transport	1/436	38/18292	0.600547357673986	0.726623806160031	0.598723833308579	ENSSMAG00000012620	1
GO:0050910	GO:0050910	detection of mechanical stimulus involved in sensory perception of sound	1/436	38/18292	0.600547357673986	0.726623806160031	0.598723833308579	ENSSMAG00000005768	1
GO:0060612	GO:0060612	adipose tissue development	1/436	38/18292	0.600547357673986	0.726623806160031	0.598723833308579	ENSSMAG00000016051	1
GO:0006935	GO:0006935	chemotaxis	2/436	85/18292	0.604928810130696	0.729601545181012	0.601177432139391	ENSSMAG00000010749/ENSSMAG00000018726	2
GO:0007416	GO:0007416	synapse assembly	2/436	85/18292	0.604928810130696	0.729601545181012	0.601177432139391	ENSSMAG00000017197/ENSSMAG00000019191	2
GO:0010862	GO:0010862	positive regulation of pathway-restricted SMAD protein phosphorylation	2/436	85/18292	0.604928810130696	0.729601545181012	0.601177432139391	ENSSMAG00000004216/ENSSMAG00000018802	2
GO:0007283	GO:0007283	spermatogenesis	5/436	220/18292	0.604941148719621	0.729601545181012	0.601177432139391	ENSSMAG00000000493/ENSSMAG00000001093/ENSSMAG00000002923/ENSSMAG00000008575/ENSSMAG00000015634	5
GO:0006378	GO:0006378	mRNA polyadenylation	1/436	39/18292	0.610088354280436	0.732882589469736	0.603880948590608	ENSSMAG00000021348	1
GO:0007338	GO:0007338	single fertilization	1/436	39/18292	0.610088354280436	0.732882589469736	0.603880948590608	ENSSMAG00000019253	1
GO:0035335	GO:0035335	peptidyl-tyrosine dephosphorylation	1/436	39/18292	0.610088354280436	0.732882589469736	0.603880948590608	ENSSMAG00000019358	1
GO:0046034	GO:0046034	ATP metabolic process	1/436	39/18292	0.610088354280436	0.732882589469736	0.603880948590608	ENSSMAG00000000804	1
GO:0048010	GO:0048010	vascular endothelial growth factor receptor signaling pathway	1/436	39/18292	0.610088354280436	0.732882589469736	0.603880948590608	ENSSMAG00000019589	1
GO:0006417	GO:0006417	regulation of translation	2/436	86/18292	0.611308470411965	0.733181723845962	0.604127429477816	ENSSMAG00000015279/ENSSMAG00000016421	2
GO:0035050	GO:0035050	embryonic heart tube development	2/436	86/18292	0.611308470411965	0.733181723845962	0.604127429477816	ENSSMAG00000008134/ENSSMAG00000010928	2
GO:0042127	GO:0042127	regulation of cell population proliferation	5/436	222/18292	0.612937451174713	0.73455202482049	0.605256530733928	ENSSMAG00000003234/ENSSMAG00000008134/ENSSMAG00000008752/ENSSMAG00000012869/ENSSMAG00000014754	5
GO:0043066	GO:0043066	negative regulation of apoptotic process	8/436	356/18292	0.616735005835896	0.735874884988305	0.606346541691304	ENSSMAG00000001769/ENSSMAG00000003234/ENSSMAG00000004451/ENSSMAG00000006913/ENSSMAG00000011180/ENSSMAG00000016036/ENSSMAG00000017763/ENSSMAG00000018748	8
GO:0034613	GO:0034613	cellular protein localization	2/436	87/18292	0.617609316116748	0.735874884988305	0.606346541691304	ENSSMAG00000009333/ENSSMAG00000010361	2
GO:0000186	GO:0000186	activation of MAPKK activity	1/436	40/18292	0.619401972728566	0.735874884988305	0.606346541691304	ENSSMAG00000014159	1
GO:0000413	GO:0000413	protein peptidyl-prolyl isomerization	1/436	40/18292	0.619401972728566	0.735874884988305	0.606346541691304	ENSSMAG00000013312	1
GO:0006298	GO:0006298	mismatch repair	1/436	40/18292	0.619401972728566	0.735874884988305	0.606346541691304	ENSSMAG00000015945	1
GO:0006352	GO:0006352	DNA-templated transcription, initiation	1/436	40/18292	0.619401972728566	0.735874884988305	0.606346541691304	ENSSMAG00000016232	1
GO:0008585	GO:0008585	female gonad development	1/436	40/18292	0.619401972728566	0.735874884988305	0.606346541691304	ENSSMAG00000017029	1
GO:0030322	GO:0030322	stabilization of membrane potential	1/436	40/18292	0.619401972728566	0.735874884988305	0.606346541691304	ENSSMAG00000018934	1
GO:0030534	GO:0030534	adult behavior	1/436	40/18292	0.619401972728566	0.735874884988305	0.606346541691304	ENSSMAG00000016867	1
GO:0055117	GO:0055117	regulation of cardiac muscle contraction	1/436	40/18292	0.619401972728566	0.735874884988305	0.606346541691304	ENSSMAG00000017872	1
GO:0060045	GO:0060045	positive regulation of cardiac muscle cell proliferation	1/436	40/18292	0.619401972728566	0.735874884988305	0.606346541691304	ENSSMAG00000003299	1
GO:0030903	GO:0030903	notochord development	2/436	88/18292	0.623831471175551	0.740554655247706	0.610202581040634	ENSSMAG00000002541/ENSSMAG00000014063	2
GO:0007269	GO:0007269	neurotransmitter secretion	1/436	41/18292	0.628493619665359	0.741426066948979	0.6109206072734	ENSSMAG00000011170	1
GO:0008544	GO:0008544	epidermis development	1/436	41/18292	0.628493619665359	0.741426066948979	0.6109206072734	ENSSMAG00000014406	1
GO:0033334	GO:0033334	fin morphogenesis	1/436	41/18292	0.628493619665359	0.741426066948979	0.6109206072734	ENSSMAG00000001015	1
GO:0046907	GO:0046907	intracellular transport	1/436	41/18292	0.628493619665359	0.741426066948979	0.6109206072734	ENSSMAG00000006158	1
GO:0048873	GO:0048873	homeostasis of number of cells within a tissue	1/436	41/18292	0.628493619665359	0.741426066948979	0.6109206072734	ENSSMAG00000001437	1
GO:0050873	GO:0050873	brown fat cell differentiation	1/436	41/18292	0.628493619665359	0.741426066948979	0.6109206072734	ENSSMAG00000016051	1
GO:0071333	GO:0071333	cellular response to glucose stimulus	1/436	41/18292	0.628493619665359	0.741426066948979	0.6109206072734	ENSSMAG00000012670	1
GO:0097352	GO:0097352	autophagosome maturation	1/436	41/18292	0.628493619665359	0.741426066948979	0.6109206072734	ENSSMAG00000010550	1
GO:0030199	GO:0030199	collagen fibril organization	2/436	89/18292	0.629975098314941	0.741436008149307	0.610928798628429	ENSSMAG00000002090/ENSSMAG00000016232	2
GO:0042632	GO:0042632	cholesterol homeostasis	2/436	89/18292	0.629975098314941	0.741436008149307	0.610928798628429	ENSSMAG00000005441/ENSSMAG00000009524	2
GO:0071456	GO:0071456	cellular response to hypoxia	2/436	89/18292	0.629975098314941	0.741436008149307	0.610928798628429	ENSSMAG00000007372/ENSSMAG00000017892	2
GO:0032482	GO:0032482	Rab protein signal transduction	3/436	136/18292	0.632739605164903	0.744109660279597	0.613131835796782	ENSSMAG00000005665/ENSSMAG00000016421/ENSSMAG00000020045	3
GO:0043433	GO:0043433	negative regulation of DNA-binding transcription factor activity	2/436	90/18292	0.636040397146143	0.745489191273835	0.614268542408974	ENSSMAG00000005441/ENSSMAG00000008509	2
GO:0006884	GO:0006884	cell volume homeostasis	1/436	42/18292	0.63736857346657	0.745489191273835	0.614268542408974	ENSSMAG00000010465	1
GO:0016310	GO:0016310	phosphorylation	1/436	42/18292	0.63736857346657	0.745489191273835	0.614268542408974	ENSSMAG00000000988	1
GO:0017156	GO:0017156	calcium-ion regulated exocytosis	1/436	42/18292	0.63736857346657	0.745489191273835	0.614268542408974	ENSSMAG00000001973	1
GO:0040018	GO:0040018	positive regulation of multicellular organism growth	1/436	42/18292	0.63736857346657	0.745489191273835	0.614268542408974	ENSSMAG00000008024	1
GO:0045860	GO:0045860	positive regulation of protein kinase activity	1/436	42/18292	0.63736857346657	0.745489191273835	0.614268542408974	ENSSMAG00000017346	1
GO:0051493	GO:0051493	regulation of cytoskeleton organization	1/436	42/18292	0.63736857346657	0.745489191273835	0.614268542408974	ENSSMAG00000005888	1
GO:0000723	GO:0000723	telomere maintenance	1/436	43/18292	0.646031987273068	0.752126677549986	0.619737701543453	ENSSMAG00000017767	1
GO:0014059	GO:0014059	regulation of dopamine secretion	1/436	43/18292	0.646031987273068	0.752126677549986	0.619737701543453	ENSSMAG00000001973	1
GO:0030166	GO:0030166	proteoglycan biosynthetic process	1/436	43/18292	0.646031987273068	0.752126677549986	0.619737701543453	ENSSMAG00000009122	1
GO:0042149	GO:0042149	cellular response to glucose starvation	1/436	43/18292	0.646031987273068	0.752126677549986	0.619737701543453	ENSSMAG00000009828	1
GO:0045663	GO:0045663	positive regulation of myoblast differentiation	1/436	43/18292	0.646031987273068	0.752126677549986	0.619737701543453	ENSSMAG00000020406	1
GO:0050890	GO:0050890	cognition	1/436	43/18292	0.646031987273068	0.752126677549986	0.619737701543453	ENSSMAG00000001141	1
GO:0098609	GO:0098609	cell-cell adhesion	3/436	139/18292	0.647364275356436	0.753097115399244	0.620537323389269	ENSSMAG00000000527/ENSSMAG00000004401/ENSSMAG00000009713	3
GO:0006325	GO:0006325	chromatin organization	2/436	92/18292	0.647936981762609	0.753183096583172	0.620608170206559	ENSSMAG00000002455/ENSSMAG00000021415	2
GO:1990830	GO:1990830	cellular response to leukemia inhibitory factor	3/436	140/18292	0.652146534943715	0.757301323258806	0.624001508603631	ENSSMAG00000000930/ENSSMAG00000005441/ENSSMAG00000016232	3
GO:0001578	GO:0001578	microtubule bundle formation	1/436	44/18292	0.654488891955458	0.757301323258806	0.624001508603631	ENSSMAG00000001433	1
GO:0043388	GO:0043388	positive regulation of DNA binding	1/436	44/18292	0.654488891955458	0.757301323258806	0.624001508603631	ENSSMAG00000016301	1
GO:0044782	GO:0044782	cilium organization	1/436	44/18292	0.654488891955458	0.757301323258806	0.624001508603631	ENSSMAG00000000493	1
GO:0046716	GO:0046716	muscle cell cellular homeostasis	1/436	44/18292	0.654488891955458	0.757301323258806	0.624001508603631	ENSSMAG00000008215	1
GO:0071347	GO:0071347	cellular response to interleukin-1	1/436	44/18292	0.654488891955458	0.757301323258806	0.624001508603631	ENSSMAG00000007372	1
GO:0043065	GO:0043065	positive regulation of apoptotic process	5/436	233/18292	0.655187299138044	0.757528959952868	0.624189076796299	ENSSMAG00000000724/ENSSMAG00000008509/ENSSMAG00000013025/ENSSMAG00000015188/ENSSMAG00000018748	5
GO:0043087	GO:0043087	regulation of GTPase activity	2/436	94/18292	0.659523491232578	0.760443571810886	0.626590660077007	ENSSMAG00000007934/ENSSMAG00000013025	2
GO:0045669	GO:0045669	positive regulation of osteoblast differentiation	2/436	94/18292	0.659523491232578	0.760443571810886	0.626590660077007	ENSSMAG00000002900/ENSSMAG00000020445	2
GO:0090263	GO:0090263	positive regulation of canonical Wnt signaling pathway	3/436	142/18292	0.661571751108719	0.760443571810886	0.626590660077007	ENSSMAG00000001729/ENSSMAG00000011840/ENSSMAG00000016036	3
GO:0006082	GO:0006082	organic acid metabolic process	1/436	45/18292	0.662744199008693	0.760443571810886	0.626590660077007	ENSSMAG00000016892	1
GO:0035987	GO:0035987	endodermal cell differentiation	1/436	45/18292	0.662744199008693	0.760443571810886	0.626590660077007	ENSSMAG00000008697	1
GO:0042542	GO:0042542	response to hydrogen peroxide	1/436	45/18292	0.662744199008693	0.760443571810886	0.626590660077007	ENSSMAG00000005665	1
GO:0045332	GO:0045332	phospholipid translocation	1/436	45/18292	0.662744199008693	0.760443571810886	0.626590660077007	ENSSMAG00000014805	1
GO:0045597	GO:0045597	positive regulation of cell differentiation	1/436	45/18292	0.662744199008693	0.760443571810886	0.626590660077007	ENSSMAG00000008697	1
GO:0055007	GO:0055007	cardiac muscle cell differentiation	1/436	45/18292	0.662744199008693	0.760443571810886	0.626590660077007	ENSSMAG00000003299	1
GO:0071260	GO:0071260	cellular response to mechanical stimulus	1/436	45/18292	0.662744199008693	0.760443571810886	0.626590660077007	ENSSMAG00000016232	1
GO:0007155	GO:0007155	cell adhesion	8/436	373/18292	0.668214590778893	0.765627137986284	0.630861817427527	ENSSMAG00000000785/ENSSMAG00000008396/ENSSMAG00000016059/ENSSMAG00000016336/ENSSMAG00000016867/ENSSMAG00000019191/ENSSMAG00000020406/ENSSMAG00000021201	8
GO:0007026	GO:0007026	negative regulation of microtubule depolymerization	1/436	46/18292	0.670802703378299	0.765627137986284	0.630861817427527	ENSSMAG00000003644	1
GO:0019228	GO:0019228	neuronal action potential	1/436	46/18292	0.670802703378299	0.765627137986284	0.630861817427527	ENSSMAG00000012620	1
GO:0030050	GO:0030050	vesicle transport along actin filament	1/436	46/18292	0.670802703378299	0.765627137986284	0.630861817427527	ENSSMAG00000008003	1
GO:0036302	GO:0036302	atrioventricular canal development	1/436	46/18292	0.670802703378299	0.765627137986284	0.630861817427527	ENSSMAG00000003299	1
GO:1901998	GO:1901998	toxin transport	1/436	46/18292	0.670802703378299	0.765627137986284	0.630861817427527	ENSSMAG00000006428	1
GO:0001570	GO:0001570	vasculogenesis	3/436	144/18292	0.670811061957519	0.765627137986284	0.630861817427527	ENSSMAG00000007934/ENSSMAG00000008134/ENSSMAG00000013025	3
GO:0007409	GO:0007409	axonogenesis	3/436	145/18292	0.675361000893213	0.769362102246234	0.633939355074973	ENSSMAG00000014436/ENSSMAG00000019191/ENSSMAG00000020235	3
GO:0070830	GO:0070830	bicellular tight junction assembly	2/436	97/18292	0.676327988190663	0.769362102246234	0.633939355074973	ENSSMAG00000000785/ENSSMAG00000020406	2
GO:0010975	GO:0010975	regulation of neuron projection development	1/436	47/18292	0.678669086219857	0.769362102246234	0.633939355074973	ENSSMAG00000001437	1
GO:0031334	GO:0031334	positive regulation of protein-containing complex assembly	1/436	47/18292	0.678669086219857	0.769362102246234	0.633939355074973	ENSSMAG00000008134	1
GO:0032868	GO:0032868	response to insulin	1/436	47/18292	0.678669086219857	0.769362102246234	0.633939355074973	ENSSMAG00000004415	1
GO:0042738	GO:0042738	exogenous drug catabolic process	1/436	47/18292	0.678669086219857	0.769362102246234	0.633939355074973	ENSSMAG00000016892	1
GO:0046513	GO:0046513	ceramide biosynthetic process	1/436	47/18292	0.678669086219857	0.769362102246234	0.633939355074973	ENSSMAG00000004045	1
GO:0048008	GO:0048008	platelet-derived growth factor receptor signaling pathway	1/436	47/18292	0.678669086219857	0.769362102246234	0.633939355074973	ENSSMAG00000000724	1
GO:0060038	GO:0060038	cardiac muscle cell proliferation	1/436	47/18292	0.678669086219857	0.769362102246234	0.633939355074973	ENSSMAG00000000302	1
GO:0042493	GO:0042493	response to drug	2/436	98/18292	0.681777694419156	0.771727375242073	0.63588829385579	ENSSMAG00000003806/ENSSMAG00000013356	2
GO:0051897	GO:0051897	positive regulation of protein kinase B signaling	2/436	98/18292	0.681777694419156	0.771727375242073	0.63588829385579	ENSSMAG00000001437/ENSSMAG00000005947	2
GO:0001541	GO:0001541	ovarian follicle development	1/436	48/18292	0.686347917593282	0.773999518719832	0.637760495731504	ENSSMAG00000020963	1
GO:0003143	GO:0003143	embryonic heart tube morphogenesis	1/436	48/18292	0.686347917593282	0.773999518719832	0.637760495731504	ENSSMAG00000003299	1
GO:0006909	GO:0006909	phagocytosis	1/436	48/18292	0.686347917593282	0.773999518719832	0.637760495731504	ENSSMAG00000010986	1
GO:0006952	GO:0006952	defense response	1/436	48/18292	0.686347917593282	0.773999518719832	0.637760495731504	ENSSMAG00000013151	1
GO:0048843	GO:0048843	negative regulation of axon extension involved in axon guidance	1/436	48/18292	0.686347917593282	0.773999518719832	0.637760495731504	ENSSMAG00000003638	1
GO:0042552	GO:0042552	myelination	2/436	100/18292	0.692452119205358	0.780300522388128	0.642952399764912	ENSSMAG00000010052/ENSSMAG00000021095	2
GO:0007040	GO:0007040	lysosome organization	1/436	49/18292	0.693843659093464	0.780703372005314	0.643284339986254	ENSSMAG00000011510	1
GO:0009966	GO:0009966	regulation of signal transduction	1/436	49/18292	0.693843659093464	0.780703372005314	0.643284339986254	ENSSMAG00000010978	1
GO:0007613	GO:0007613	memory	2/436	101/18292	0.697677812549037	0.784432983580823	0.646357467126199	ENSSMAG00000012620/ENSSMAG00000013781	2
GO:0006096	GO:0006096	glycolytic process	1/436	50/18292	0.701160666418754	0.786591832312272	0.648136316342353	ENSSMAG00000007026	1
GO:0006805	GO:0006805	xenobiotic metabolic process	1/436	50/18292	0.701160666418754	0.786591832312272	0.648136316342353	ENSSMAG00000016892	1
GO:0043491	GO:0043491	protein kinase B signaling	1/436	50/18292	0.701160666418754	0.786591832312272	0.648136316342353	ENSSMAG00000007372	1
GO:0008584	GO:0008584	male gonad development	2/436	102/18292	0.702829841743184	0.787879035658655	0.649196946774855	ENSSMAG00000001437/ENSSMAG00000007372	2
GO:0051092	GO:0051092	positive regulation of NF-kappaB transcription factor activity	2/436	103/18292	0.707908740440581	0.788744704820742	0.649910241267422	ENSSMAG00000008396/ENSSMAG00000013025	2
GO:0006464	GO:0006464	cellular protein modification process	1/436	51/18292	0.708303191878759	0.788744704820742	0.649910241267422	ENSSMAG00000019003	1
GO:0030574	GO:0030574	collagen catabolic process	1/436	51/18292	0.708303191878759	0.788744704820742	0.649910241267422	ENSSMAG00000002481	1
GO:0035023	GO:0035023	regulation of Rho protein signal transduction	1/436	51/18292	0.708303191878759	0.788744704820742	0.649910241267422	ENSSMAG00000008052	1
GO:0045785	GO:0045785	positive regulation of cell adhesion	1/436	51/18292	0.708303191878759	0.788744704820742	0.649910241267422	ENSSMAG00000012022	1
GO:0048844	GO:0048844	artery morphogenesis	1/436	51/18292	0.708303191878759	0.788744704820742	0.649910241267422	ENSSMAG00000008134	1
GO:0051028	GO:0051028	mRNA transport	1/436	51/18292	0.708303191878759	0.788744704820742	0.649910241267422	ENSSMAG00000016421	1
GO:0060548	GO:0060548	negative regulation of cell death	1/436	51/18292	0.708303191878759	0.788744704820742	0.649910241267422	ENSSMAG00000020445	1
GO:1902600	GO:1902600	proton transmembrane transport	1/436	51/18292	0.708303191878759	0.788744704820742	0.649910241267422	ENSSMAG00000003638	1
GO:0030032	GO:0030032	lamellipodium assembly	1/436	52/18292	0.715275386842898	0.795921764283549	0.655823998175779	ENSSMAG00000010928	1
GO:0007157	GO:0007157	heterophilic cell-cell adhesion via plasma membrane cell adhesion molecules	1/436	53/18292	0.722081304131083	0.799371531699366	0.658666539190416	ENSSMAG00000000527	1
GO:0010499	GO:0010499	proteasomal ubiquitin-independent protein catabolic process	1/436	53/18292	0.722081304131083	0.799371531699366	0.658666539190416	ENSSMAG00000015188	1
GO:0032467	GO:0032467	positive regulation of cytokinesis	1/436	53/18292	0.722081304131083	0.799371531699366	0.658666539190416	ENSSMAG00000011632	1
GO:0048813	GO:0048813	dendrite morphogenesis	1/436	53/18292	0.722081304131083	0.799371531699366	0.658666539190416	ENSSMAG00000006855	1
GO:0060412	GO:0060412	ventricular septum morphogenesis	1/436	53/18292	0.722081304131083	0.799371531699366	0.658666539190416	ENSSMAG00000020445	1
GO:0071364	GO:0071364	cellular response to epidermal growth factor stimulus	1/436	53/18292	0.722081304131083	0.799371531699366	0.658666539190416	ENSSMAG00000018455	1
GO:0071466	GO:0071466	cellular response to xenobiotic stimulus	1/436	53/18292	0.722081304131083	0.799371531699366	0.658666539190416	ENSSMAG00000012610	1
GO:0008654	GO:0008654	phospholipid biosynthetic process	1/436	54/18292	0.728724900347918	0.805545094820905	0.663753434700808	ENSSMAG00000020715	1
GO:0051898	GO:0051898	negative regulation of protein kinase B signaling	1/436	54/18292	0.728724900347918	0.805545094820905	0.663753434700808	ENSSMAG00000012670	1
GO:0007265	GO:0007265	Ras protein signal transduction	1/436	55/18292	0.73521003816173	0.811525700017699	0.668681336647557	ENSSMAG00000005304	1
GO:0014065	GO:0014065	phosphatidylinositol 3-kinase signaling	1/436	55/18292	0.73521003816173	0.811525700017699	0.668681336647557	ENSSMAG00000001437	1
GO:0030239	GO:0030239	myofibril assembly	2/436	110/18292	0.74146139092935	0.815336815617121	0.67182162151233	ENSSMAG00000006609/ENSSMAG00000019779	2
GO:0010595	GO:0010595	positive regulation of endothelial cell migration	1/436	56/18292	0.741540488529745	0.815336815617121	0.67182162151233	ENSSMAG00000001437	1
GO:0030838	GO:0030838	positive regulation of actin filament polymerization	1/436	56/18292	0.741540488529745	0.815336815617121	0.67182162151233	ENSSMAG00000021196	1
GO:0045197	GO:0045197	establishment or maintenance of epithelial cell apical/basal polarity	1/436	56/18292	0.741540488529745	0.815336815617121	0.67182162151233	ENSSMAG00000000527	1
GO:0050727	GO:0050727	regulation of inflammatory response	1/436	56/18292	0.741540488529745	0.815336815617121	0.67182162151233	ENSSMAG00000001093	1
GO:0046777	GO:0046777	protein autophosphorylation	3/436	161/18292	0.741902506395976	0.815336815617121	0.67182162151233	ENSSMAG00000001769/ENSSMAG00000013025/ENSSMAG00000013992	3
GO:0000079	GO:0000079	regulation of cyclin-dependent protein serine/threonine kinase activity	1/436	57/18292	0.747719932870666	0.821132435370695	0.676597099064595	ENSSMAG00000003806	1
GO:0007160	GO:0007160	cell-matrix adhesion	2/436	112/18292	0.750423323587027	0.822904298196376	0.678057079447973	ENSSMAG00000000809/ENSSMAG00000015192	2
GO:0031098	GO:0031098	stress-activated protein kinase signaling cascade	2/436	112/18292	0.750423323587027	0.822904298196376	0.678057079447973	ENSSMAG00000004542/ENSSMAG00000011854	2
GO:0006941	GO:0006941	striated muscle contraction	1/436	58/18292	0.753751965185905	0.824330821384023	0.679232506710293	ENSSMAG00000013137	1
GO:0010498	GO:0010498	proteasomal protein catabolic process	1/436	58/18292	0.753751965185905	0.824330821384023	0.679232506710293	ENSSMAG00000015188	1
GO:0031397	GO:0031397	negative regulation of protein ubiquitination	1/436	58/18292	0.753751965185905	0.824330821384023	0.679232506710293	ENSSMAG00000005947	1
GO:0090090	GO:0090090	negative regulation of canonical Wnt signaling pathway	4/436	214/18292	0.75390785717307	0.824330821384023	0.679232506710293	ENSSMAG00000000930/ENSSMAG00000001751/ENSSMAG00000016060/ENSSMAG00000017860	4
GO:0008380	GO:0008380	RNA splicing	2/436	113/18292	0.754803379609101	0.82471280984786	0.679547257748463	ENSSMAG00000008575/ENSSMAG00000008879	2
GO:0006979	GO:0006979	response to oxidative stress	2/436	114/18292	0.759117041484765	0.827005437734189	0.681436338377004	ENSSMAG00000005665/ENSSMAG00000013151	2
GO:0023014	GO:0023014	signal transduction by protein phosphorylation	2/436	114/18292	0.759117041484765	0.827005437734189	0.681436338377004	ENSSMAG00000004542/ENSSMAG00000011854	2
GO:0003146	GO:0003146	heart jogging	1/436	59/18292	0.759640094130676	0.827005437734189	0.681436338377004	ENSSMAG00000003299	1
GO:0006310	GO:0006310	DNA recombination	1/436	59/18292	0.759640094130676	0.827005437734189	0.681436338377004	ENSSMAG00000015945	1
GO:0006367	GO:0006367	transcription initiation from RNA polymerase II promoter	1/436	59/18292	0.759640094130676	0.827005437734189	0.681436338377004	ENSSMAG00000002168	1
GO:0016477	GO:0016477	cell migration	5/436	266/18292	0.76328786047453	0.829078547349029	0.683144540234613	ENSSMAG00000000466/ENSSMAG00000002455/ENSSMAG00000010978/ENSSMAG00000011854/ENSSMAG00000015188	5
GO:0060047	GO:0060047	heart contraction	3/436	167/18292	0.763893515302979	0.829078547349029	0.683144540234613	ENSSMAG00000005665/ENSSMAG00000010928/ENSSMAG00000012670	3
GO:0032465	GO:0032465	regulation of cytokinesis	1/436	60/18292	0.765387745036123	0.829078547349029	0.683144540234613	ENSSMAG00000001433	1
GO:0038083	GO:0038083	peptidyl-tyrosine autophosphorylation	1/436	60/18292	0.765387745036123	0.829078547349029	0.683144540234613	ENSSMAG00000013025	1
GO:0042476	GO:0042476	odontogenesis	1/436	60/18292	0.765387745036123	0.829078547349029	0.683144540234613	ENSSMAG00000002900	1
GO:0070509	GO:0070509	calcium ion import	1/436	60/18292	0.765387745036123	0.829078547349029	0.683144540234613	ENSSMAG00000018349	1
GO:1902895	GO:1902895	positive regulation of pri-miRNA transcription by RNA polymerase II	1/436	60/18292	0.765387745036123	0.829078547349029	0.683144540234613	ENSSMAG00000001437	1
GO:0043547	GO:0043547	positive regulation of GTPase activity	2/436	116/18292	0.767547860747838	0.830227270579682	0.684091065754747	ENSSMAG00000013025/ENSSMAG00000017346	2
GO:0071222	GO:0071222	cellular response to lipopolysaccharide	2/436	116/18292	0.767547860747838	0.830227270579682	0.684091065754747	ENSSMAG00000000988/ENSSMAG00000021348	2
GO:0006334	GO:0006334	nucleosome assembly	1/436	61/18292	0.770998261883658	0.830390424710644	0.684225501574055	ENSSMAG00000011771	1
GO:0007187	GO:0007187	G protein-coupled receptor signaling pathway, coupled to cyclic nucleotide second messenger	1/436	61/18292	0.770998261883658	0.830390424710644	0.684225501574055	ENSSMAG00000001098	1
GO:0021591	GO:0021591	ventricular system development	1/436	61/18292	0.770998261883658	0.830390424710644	0.684225501574055	ENSSMAG00000000527	1
GO:0035025	GO:0035025	positive regulation of Rho protein signal transduction	1/436	61/18292	0.770998261883658	0.830390424710644	0.684225501574055	ENSSMAG00000005947	1
GO:0070588	GO:0070588	calcium ion transmembrane transport	1/436	61/18292	0.770998261883658	0.830390424710644	0.684225501574055	ENSSMAG00000012961	1
GO:1903078	GO:1903078	positive regulation of protein localization to plasma membrane	1/436	61/18292	0.770998261883658	0.830390424710644	0.684225501574055	ENSSMAG00000012670	1
GO:0060395	GO:0060395	SMAD protein signal transduction	2/436	117/18292	0.771666371288291	0.830517619846984	0.684330307883678	ENSSMAG00000004216/ENSSMAG00000018802	2
GO:0048015	GO:0048015	phosphatidylinositol-mediated signaling	1/436	62/18292	0.776474909232609	0.833909753158776	0.687125359521557	ENSSMAG00000009303	1
GO:0051321	GO:0051321	meiotic cell cycle	1/436	62/18292	0.776474909232609	0.833909753158776	0.687125359521557	ENSSMAG00000000493	1
GO:0060348	GO:0060348	bone development	1/436	62/18292	0.776474909232609	0.833909753158776	0.687125359521557	ENSSMAG00000001260	1
GO:0000902	GO:0000902	cell morphogenesis	3/436	171/18292	0.777693341847273	0.834624695230549	0.687714457833746	ENSSMAG00000007724/ENSSMAG00000008003/ENSSMAG00000012583	3
GO:0006879	GO:0006879	cellular iron ion homeostasis	1/436	63/18292	0.781820874102306	0.837269163045732	0.6898934476961	ENSSMAG00000005388	1
GO:0021915	GO:0021915	neural tube development	1/436	63/18292	0.781820874102306	0.837269163045732	0.6898934476961	ENSSMAG00000006241	1
GO:0030593	GO:0030593	neutrophil chemotaxis	1/436	63/18292	0.781820874102306	0.837269163045732	0.6898934476961	ENSSMAG00000004932	1
GO:0055085	GO:0055085	transmembrane transport	2/436	120/18292	0.783642523143399	0.838625237382375	0.691010826480285	ENSSMAG00000013266/ENSSMAG00000019891	2
GO:0001938	GO:0001938	positive regulation of endothelial cell proliferation	1/436	64/18292	0.787039267809662	0.841068148897799	0.693023737885813	ENSSMAG00000021201	1
GO:2000300	GO:2000300	regulation of synaptic vesicle exocytosis	1/436	64/18292	0.787039267809662	0.841068148897799	0.693023737885813	ENSSMAG00000011771	1
GO:0000082	GO:0000082	G1/S transition of mitotic cell cycle	1/436	65/18292	0.792133127763304	0.845913028941011	0.697015824474224	ENSSMAG00000003806	1
GO:0003151	GO:0003151	outflow tract morphogenesis	1/436	66/18292	0.797105419215282	0.848821708755343	0.699412519866724	ENSSMAG00000020445	1
GO:0003429	GO:0003429	growth plate cartilage chondrocyte morphogenesis	1/436	66/18292	0.797105419215282	0.848821708755343	0.699412519866724	ENSSMAG00000019242	1
GO:0030501	GO:0030501	positive regulation of bone mineralization	1/436	66/18292	0.797105419215282	0.848821708755343	0.699412519866724	ENSSMAG00000002900	1
GO:0048747	GO:0048747	muscle fiber development	1/436	66/18292	0.797105419215282	0.848821708755343	0.699412519866724	ENSSMAG00000021414	1
GO:0031146	GO:0031146	SCF-dependent proteasomal ubiquitin-dependent protein catabolic process	1/436	67/18292	0.801959036971352	0.852787426638551	0.702680193995655	ENSSMAG00000016047	1
GO:0032402	GO:0032402	melanosome transport	1/436	67/18292	0.801959036971352	0.852787426638551	0.702680193995655	ENSSMAG00000005470	1
GO:0001946	GO:0001946	lymphangiogenesis	1/436	70/18292	0.815835774218377	0.865106754964712	0.712831080075489	ENSSMAG00000016816	1
GO:0030307	GO:0030307	positive regulation of cell growth	1/436	70/18292	0.815835774218377	0.865106754964712	0.712831080075489	ENSSMAG00000006913	1
GO:0030326	GO:0030326	embryonic limb morphogenesis	1/436	70/18292	0.815835774218377	0.865106754964712	0.712831080075489	ENSSMAG00000003299	1
GO:0045454	GO:0045454	cell redox homeostasis	1/436	70/18292	0.815835774218377	0.865106754964712	0.712831080075489	ENSSMAG00000002455	1
GO:0006904	GO:0006904	vesicle docking involved in exocytosis	1/436	71/18292	0.820242293944027	0.868559511820113	0.715676084329992	ENSSMAG00000016421	1
GO:0050919	GO:0050919	negative chemotaxis	1/436	71/18292	0.820242293944027	0.868559511820113	0.715676084329992	ENSSMAG00000003638	1
GO:0001755	GO:0001755	neural crest cell migration	3/436	186/18292	0.823642525230355	0.871548852906683	0.718139243036388	ENSSMAG00000003638/ENSSMAG00000008580/ENSSMAG00000019176	3
GO:0035116	GO:0035116	embryonic hindlimb morphogenesis	1/436	72/18292	0.824543614389689	0.871891356952682	0.718421459684957	ENSSMAG00000003299	1
GO:0007017	GO:0007017	microtubule-based process	1/436	73/18292	0.828742241399902	0.873273401614691	0.719560237510328	ENSSMAG00000001809	1
GO:0030513	GO:0030513	positive regulation of BMP signaling pathway	1/436	73/18292	0.828742241399902	0.873273401614691	0.719560237510328	ENSSMAG00000020445	1
GO:0032088	GO:0032088	negative regulation of NF-kappaB transcription factor activity	1/436	73/18292	0.828742241399902	0.873273401614691	0.719560237510328	ENSSMAG00000005947	1
GO:0042752	GO:0042752	regulation of circadian rhythm	1/436	73/18292	0.828742241399902	0.873273401614691	0.719560237510328	ENSSMAG00000012620	1
GO:0051209	GO:0051209	release of sequestered calcium ion into cytosol	1/436	73/18292	0.828742241399902	0.873273401614691	0.719560237510328	ENSSMAG00000009303	1
GO:0055114	GO:0055114	oxidation-reduction process	2/436	133/18292	0.829373672124136	0.873329320019139	0.719606313184121	ENSSMAG00000009713/ENSSMAG00000010293	2
GO:0032147	GO:0032147	activation of protein kinase activity	2/436	134/18292	0.832504194297201	0.874540568921494	0.720604358637299	ENSSMAG00000004542/ENSSMAG00000011854	2
GO:0019827	GO:0019827	stem cell population maintenance	1/436	74/18292	0.83284062126431	0.874540568921494	0.720604358637299	ENSSMAG00000008134	1
GO:0030282	GO:0030282	bone mineralization	1/436	74/18292	0.83284062126431	0.874540568921494	0.720604358637299	ENSSMAG00000002481	1
GO:0060048	GO:0060048	cardiac muscle contraction	1/436	74/18292	0.83284062126431	0.874540568921494	0.720604358637299	ENSSMAG00000006609	1
GO:0034446	GO:0034446	substrate adhesion-dependent cell spreading	1/436	75/18292	0.836841142129869	0.878130732881239	0.723562583663733	ENSSMAG00000011854	1
GO:0045494	GO:0045494	photoreceptor cell maintenance	1/436	76/18292	0.840746135379657	0.881615739182835	0.726434160832423	ENSSMAG00000000527	1
GO:0001525	GO:0001525	angiogenesis	6/436	349/18292	0.842033388658584	0.882352822258474	0.727041502899628	ENSSMAG00000008134/ENSSMAG00000015176/ENSSMAG00000015192/ENSSMAG00000016177/ENSSMAG00000016816/ENSSMAG00000017274	6
GO:0031647	GO:0031647	regulation of protein stability	1/436	77/18292	0.844557876979046	0.884384462023828	0.72871553441071	ENSSMAG00000000804	1
GO:0006629	GO:0006629	lipid metabolic process	2/436	139/18292	0.847392750674116	0.886436449185433	0.730406331779144	ENSSMAG00000009524/ENSSMAG00000015827	2
GO:0055113	GO:0055113	epiboly involved in gastrulation with mouth forming second	1/436	78/18292	0.848278588790033	0.886436449185433	0.730406331779144	ENSSMAG00000006414	1
GO:0060218	GO:0060218	hematopoietic stem cell differentiation	1/436	78/18292	0.848278588790033	0.886436449185433	0.730406331779144	ENSSMAG00000008134	1
GO:0007266	GO:0007266	Rho protein signal transduction	1/436	79/18292	0.851910439854464	0.88961601948841	0.733026235646776	ENSSMAG00000008052	1
GO:0051260	GO:0051260	protein homooligomerization	2/436	143/18292	0.85842731637868	0.894457330165272	0.737015381146986	ENSSMAG00000009205/ENSSMAG00000015063	2
GO:0009306	GO:0009306	protein secretion	1/436	81/18292	0.858915979297777	0.894457330165272	0.737015381146986	ENSSMAG00000016421	1
GO:0016485	GO:0016485	protein processing	1/436	81/18292	0.858915979297777	0.894457330165272	0.737015381146986	ENSSMAG00000006609	1
GO:0051017	GO:0051017	actin filament bundle assembly	1/436	81/18292	0.858915979297777	0.894457330165272	0.737015381146986	ENSSMAG00000021196	1
GO:0006487	GO:0006487	protein N-linked glycosylation	1/436	85/18292	0.871950591144637	0.906156498711907	0.746655267673388	ENSSMAG00000014337	1
GO:0007050	GO:0007050	cell cycle arrest	1/436	85/18292	0.871950591144637	0.906156498711907	0.746655267673388	ENSSMAG00000000930	1
GO:0042742	GO:0042742	defense response to bacterium	1/436	85/18292	0.871950591144637	0.906156498711907	0.746655267673388	ENSSMAG00000013025	1
GO:0051726	GO:0051726	regulation of cell cycle	2/436	149/18292	0.873617688040351	0.907244758835669	0.747551972773622	ENSSMAG00000000804/ENSSMAG00000003806	2
GO:0000226	GO:0000226	microtubule cytoskeleton organization	3/436	207/18292	0.874199419937681	0.907244758835669	0.747551972773622	ENSSMAG00000001809/ENSSMAG00000016301/ENSSMAG00000019191	3
GO:0034599	GO:0034599	cellular response to oxidative stress	1/436	87/18292	0.878010081278852	0.910573641985623	0.750294907512726	ENSSMAG00000016669	1
GO:0048738	GO:0048738	cardiac muscle tissue development	1/436	89/18292	0.883783453773243	0.915932062592722	0.754710141501985	ENSSMAG00000013449	1
GO:0060026	GO:0060026	convergent extension	1/436	90/18292	0.886567083622985	0.918186760130801	0.756567968263929	ENSSMAG00000016816	1
GO:0000398	GO:0000398	mRNA splicing, via spliceosome	2/436	158/18292	0.893609442784481	0.924845962031917	0.762055020649513	ENSSMAG00000006485/ENSSMAG00000008879	2
GO:0000724	GO:0000724	double-strand break repair via homologous recombination	1/436	94/18292	0.897052032865751	0.927137966890681	0.7639435879155	ENSSMAG00000008821	1
GO:0070121	GO:0070121	Kupffer's vesicle development	1/436	94/18292	0.897052032865751	0.927137966890681	0.7639435879155	ENSSMAG00000007990	1
GO:0030178	GO:0030178	negative regulation of Wnt signaling pathway	1/436	95/18292	0.899518529935239	0.928493275790299	0.765060335994516	ENSSMAG00000007073	1
GO:0006486	GO:0006486	protein glycosylation	2/436	161/18292	0.899593153961065	0.928493275790299	0.765060335994516	ENSSMAG00000001692/ENSSMAG00000008215	2
GO:0043161	GO:0043161	proteasome-mediated ubiquitin-dependent protein catabolic process	4/436	278/18292	0.90109361059454	0.929406661200653	0.765812947744281	ENSSMAG00000005947/ENSSMAG00000011180/ENSSMAG00000012527/ENSSMAG00000014526	4
GO:0032496	GO:0032496	response to lipopolysaccharide	1/436	96/18292	0.901926065295366	0.929630278905121	0.76599720436797	ENSSMAG00000001093	1
GO:0031290	GO:0031290	retinal ganglion cell axon guidance	1/436	97/18292	0.904276045265206	0.931416663267709	0.767469150214313	ENSSMAG00000004538	1
GO:0006914	GO:0006914	autophagy	1/436	98/18292	0.906569842696609	0.933142782871084	0.768891439075372	ENSSMAG00000010550	1
GO:0006396	GO:0006396	RNA processing	1/436	100/18292	0.910994218764437	0.937058086058787	0.772117572479252	ENSSMAG00000009423	1
GO:0008104	GO:0008104	protein localization	1/436	101/18292	0.913127382826591	0.93797438644092	0.772872586108865	ENSSMAG00000016892	1
GO:0031398	GO:0031398	positive regulation of protein ubiquitination	1/436	101/18292	0.913127382826591	0.93797438644092	0.772872586108865	ENSSMAG00000005947	1
GO:0050852	GO:0050852	T cell receptor signaling pathway	1/436	102/18292	0.915209536698704	0.939474099534359	0.774108320424965	ENSSMAG00000001437	1
GO:0001503	GO:0001503	ossification	1/436	104/18292	0.919225653162062	0.942955663230104	0.77697706095363	ENSSMAG00000003161	1
GO:0006412	GO:0006412	translation	3/436	234/18292	0.920141139547062	0.94325398555062	0.777222872722784	ENSSMAG00000001433/ENSSMAG00000013312/ENSSMAG00000018455	3
GO:0006397	GO:0006397	mRNA processing	2/436	174/18292	0.922072370338446	0.943952053702409	0.777798067254268	ENSSMAG00000002478/ENSSMAG00000015634	2
GO:0007519	GO:0007519	skeletal muscle tissue development	2/436	174/18292	0.922072370338446	0.943952053702409	0.777798067254268	ENSSMAG00000013449/ENSSMAG00000016232	2
GO:0001843	GO:0001843	neural tube closure	1/436	109/18292	0.928454996747202	0.949842171469021	0.78265140932477	ENSSMAG00000001433	1
GO:0030514	GO:0030514	negative regulation of BMP signaling pathway	1/436	110/18292	0.930170534415255	0.950952949876124	0.783566669050944	ENSSMAG00000014267	1
GO:0032956	GO:0032956	regulation of actin cytoskeleton organization	1/436	112/18292	0.933479458026823	0.953590294079044	0.785739789195838	ENSSMAG00000014406	1
GO:0030198	GO:0030198	extracellular matrix organization	3/436	245/18292	0.934013274796627	0.953590294079044	0.785739789195838	ENSSMAG00000002481/ENSSMAG00000012527/ENSSMAG00000012961	3
GO:0008360	GO:0008360	regulation of cell shape	2/436	184/18292	0.936046935935086	0.955020860312148	0.786918547848699	ENSSMAG00000003638/ENSSMAG00000006913	2
GO:0003007	GO:0003007	heart morphogenesis	1/436	116/18292	0.939635326456481	0.958034667757789	0.789401866357412	ENSSMAG00000008134	1
GO:0006887	GO:0006887	exocytosis	1/436	118/18292	0.942496686331672	0.960303641269112	0.791271456242657	ENSSMAG00000016047	1
GO:0042074	GO:0042074	cell migration involved in gastrulation	1/436	126/18292	0.952651149978153	0.969995439289961	0.799257308637667	ENSSMAG00000015155	1
GO:0072659	GO:0072659	protein localization to plasma membrane	2/436	202/18292	0.955423727131941	0.972162956852581	0.801043300801499	ENSSMAG00000016421/ENSSMAG00000019449	2
GO:0016567	GO:0016567	protein ubiquitination	4/436	330/18292	0.956746803752191	0.972853652300208	0.801612420368662	ENSSMAG00000002010/ENSSMAG00000005947/ENSSMAG00000011180/ENSSMAG00000016001	4
GO:0006936	GO:0006936	muscle contraction	1/436	133/18292	0.960056780493557	0.97556240817313	0.803844382335754	ENSSMAG00000006609	1
GO:0060070	GO:0060070	canonical Wnt signaling pathway	1/436	137/18292	0.963757281006631	0.978232219267609	0.806044254565573	ENSSMAG00000002900	1
GO:0016192	GO:0016192	vesicle-mediated transport	3/436	279/18292	0.964060367572823	0.978232219267609	0.806044254565573	ENSSMAG00000000804/ENSSMAG00000001973/ENSSMAG00000015343	3
GO:0030097	GO:0030097	hemopoiesis	1/436	138/18292	0.964627665224814	0.978232219267609	0.806044254565573	ENSSMAG00000001437	1
GO:0001568	GO:0001568	blood vessel development	1/436	142/18292	0.967905570586209	0.980897591667903	0.808240469398021	ENSSMAG00000009122	1
GO:0007030	GO:0007030	Golgi organization	1/436	144/18292	0.96942903893027	0.981782594758355	0.808969694670182	ENSSMAG00000009828	1
GO:0045214	GO:0045214	sarcomere organization	1/436	145/18292	0.970163496668115	0.981867882016658	0.809039969706301	ENSSMAG00000019893	1
GO:0060271	GO:0060271	cilium assembly	4/436	354/18292	0.971073085681052	0.982130180427588	0.809256098477106	ENSSMAG00000000527/ENSSMAG00000001809/ENSSMAG00000006619/ENSSMAG00000016816	4
GO:0045766	GO:0045766	positive regulation of angiogenesis	1/436	150/18292	0.973579973332708	0.984006532618735	0.8108021760581	ENSSMAG00000001437	1
GO:0000278	GO:0000278	mitotic cell cycle	1/436	154/18292	0.976029841628794	0.985822783183598	0.81229873107216	ENSSMAG00000001809	1
GO:0045087	GO:0045087	innate immune response	1/436	156/18292	0.977168408191548	0.986313032332378	0.812702686801583	ENSSMAG00000002010	1
GO:0006974	GO:0006974	cellular response to DNA damage stimulus	2/436	237/18292	0.978263034401943	0.98675830457377	0.813069582437223	ENSSMAG00000003806/ENSSMAG00000011854	2
GO:0006897	GO:0006897	endocytosis	1/436	163/18292	0.980744885042339	0.988601319368446	0.814588190654237	ENSSMAG00000020045	1
GO:0018105	GO:0018105	peptidyl-serine phosphorylation	2/436	248/18292	0.982721389746481	0.989119482062164	0.815015146599845	ENSSMAG00000006855/ENSSMAG00000015020	2
GO:0007229	GO:0007229	integrin-mediated signaling pathway	1/436	170/18292	0.983762202702041	0.989119482062164	0.815015146599845	ENSSMAG00000019973	1
GO:0005975	GO:0005975	carbohydrate metabolic process	1/436	171/18292	0.984152870377899	0.989119482062164	0.815015146599845	ENSSMAG00000002873	1
GO:0051301	GO:0051301	cell division	2/436	253/18292	0.984441761228556	0.989119482062164	0.815015146599845	ENSSMAG00000003806/ENSSMAG00000009333	2
GO:0007049	GO:0007049	cell cycle	1/436	172/18292	0.984534159959889	0.989119482062164	0.815015146599845	ENSSMAG00000012670	1
GO:0006955	GO:0006955	immune response	1/436	182/18292	0.98787811828226	0.991819121413705	0.817239596731265	ENSSMAG00000010749	1
GO:0006954	GO:0006954	inflammatory response	1/436	185/18292	0.988732762000811	0.992017588452641	0.817403129697471	ENSSMAG00000013151	1
GO:0050821	GO:0050821	protein stabilization	1/436	191/18292	0.99026588794786	0.992896076229262	0.818126986478207	ENSSMAG00000002900	1
GO:0006915	GO:0006915	apoptotic process	1/436	214/18292	0.994446061304991	0.996425715043488	0.821035339966123	ENSSMAG00000010361	1
GO:0015031	GO:0015031	protein transport	1/436	224/18292	0.995649404441147	0.996969894367462	0.821483733107243	ENSSMAG00000011180	1
GO:0007015	GO:0007015	actin filament organization	1/436	253/18292	0.997858783887888	0.998520055447787	0.822761035579843	ENSSMAG00000008003	1
GO:0006886	GO:0006886	intracellular protein transport	3/436	452/18292	0.998781383695064	0.998781383695064	0.822976364954734	ENSSMAG00000003644/ENSSMAG00000015343/ENSSMAG00000020045	3
