# Supplementary material for: Unraveling the transcriptomic landscape of eye migration and visual adaptations during flatfish metamorphosis
Source: Commun Biol. 2024 Mar 1;7:253. doi: 10.1038/s42003-024-05951-x (PMC10907633; doi:10.1038/s42003-024-05951-x)
Supplement: Supplementary file 9 — Supplementary Data 8 [file 42003_2024_5951_MOESM9_ESM.csv]

	ID	Description	GeneRatio	BgRatio	pvalue	p.adjust	qvalue	geneID	Count
GO:0030901	GO:0030901	midbrain development	24/570	93/18292	6.37974543084977e-16	1.13687063577743e-12	9.50246293121308e-13	ENSSMAG00000000724/ENSSMAG00000000949/ENSSMAG00000002390/ENSSMAG00000002563/ENSSMAG00000003522/ENSSMAG00000003527/ENSSMAG00000003551/ENSSMAG00000004701/ENSSMAG00000006534/ENSSMAG00000006782/ENSSMAG00000007733/ENSSMAG00000008134/ENSSMAG00000010933/ENSSMAG00000011242/ENSSMAG00000012832/ENSSMAG00000012856/ENSSMAG00000015268/ENSSMAG00000016036/ENSSMAG00000016130/ENSSMAG00000017219/ENSSMAG00000017852/…	24
GO:0050767	GO:0050767	regulation of neurogenesis	20/570	81/18292	4.28360069399108e-13	3.81668821834605e-10	3.19015525368283e-10	ENSSMAG00000000134/ENSSMAG00000000161/ENSSMAG00000003522/ENSSMAG00000004094/ENSSMAG00000004671/ENSSMAG00000005248/ENSSMAG00000007733/ENSSMAG00000007961/ENSSMAG00000008555/ENSSMAG00000011300/ENSSMAG00000011665/ENSSMAG00000011673/ENSSMAG00000011724/ENSSMAG00000012856/ENSSMAG00000015176/ENSSMAG00000015192/ENSSMAG00000016177/ENSSMAG00000017776/ENSSMAG00000019201/ENSSMAG00000020920	20
GO:0007275	GO:0007275	multicellular organism development	44/570	411/18292	9.14918866750986e-13	5.43461806850086e-10	4.5424919173777e-10	ENSSMAG00000000729/ENSSMAG00000000761/ENSSMAG00000000949/ENSSMAG00000001751/ENSSMAG00000002390/ENSSMAG00000003527/ENSSMAG00000003996/ENSSMAG00000004557/ENSSMAG00000004569/ENSSMAG00000004701/ENSSMAG00000005414/ENSSMAG00000005577/ENSSMAG00000006534/ENSSMAG00000006782/ENSSMAG00000007724/ENSSMAG00000007733/ENSSMAG00000007934/ENSSMAG00000008529/ENSSMAG00000009522/ENSSMAG00000010006/ENSSMAG00000010633/…	44
GO:0030902	GO:0030902	hindbrain development	21/570	108/18292	1.58474038166559e-11	5.93504798790975e-09	4.96077317200797e-09	ENSSMAG00000000949/ENSSMAG00000002390/ENSSMAG00000002541/ENSSMAG00000002718/ENSSMAG00000003201/ENSSMAG00000003234/ENSSMAG00000003522/ENSSMAG00000003551/ENSSMAG00000003852/ENSSMAG00000004094/ENSSMAG00000006782/ENSSMAG00000010933/ENSSMAG00000011242/ENSSMAG00000012856/ENSSMAG00000012869/ENSSMAG00000014063/ENSSMAG00000015134/ENSSMAG00000017219/ENSSMAG00000019176/ENSSMAG00000019201/ENSSMAG00000020643	21
GO:0072179	GO:0072179	nephric duct formation	9/570	13/18292	1.66527721321822e-11	5.93504798790975e-09	4.96077317200797e-09	ENSSMAG00000000949/ENSSMAG00000001437/ENSSMAG00000002390/ENSSMAG00000006639/ENSSMAG00000011242/ENSSMAG00000012852/ENSSMAG00000015312/ENSSMAG00000017594/ENSSMAG00000018705	9
GO:0009952	GO:0009952	anterior/posterior pattern specification	28/570	214/18292	1.41722130214453e-10	4.20914726736924e-08	3.51818972374475e-08	ENSSMAG00000000134/ENSSMAG00000000161/ENSSMAG00000001895/ENSSMAG00000002541/ENSSMAG00000003551/ENSSMAG00000004569/ENSSMAG00000006782/ENSSMAG00000007311/ENSSMAG00000007961/ENSSMAG00000009522/ENSSMAG00000010933/ENSSMAG00000011300/ENSSMAG00000011673/ENSSMAG00000013356/ENSSMAG00000014063/ENSSMAG00000015134/ENSSMAG00000015164/ENSSMAG00000015176/ENSSMAG00000015188/ENSSMAG00000015192/ENSSMAG00000015208/…	28
GO:0021536	GO:0021536	diencephalon development	11/570	27/18292	2.02664341306961e-10	5.15925508870008e-08	4.31233147292256e-08	ENSSMAG00000000724/ENSSMAG00000003551/ENSSMAG00000004701/ENSSMAG00000006534/ENSSMAG00000008569/ENSSMAG00000012832/ENSSMAG00000012852/ENSSMAG00000012869/ENSSMAG00000013068/ENSSMAG00000017594/ENSSMAG00000021110	11
GO:0030878	GO:0030878	thyroid gland development	16/570	70/18292	3.35028851793125e-10	7.46276767369186e-08	6.23770822746411e-08	ENSSMAG00000000949/ENSSMAG00000002390/ENSSMAG00000003527/ENSSMAG00000008134/ENSSMAG00000008569/ENSSMAG00000011242/ENSSMAG00000011840/ENSSMAG00000012793/ENSSMAG00000013068/ENSSMAG00000015176/ENSSMAG00000015188/ENSSMAG00000015192/ENSSMAG00000016036/ENSSMAG00000016177/ENSSMAG00000020254/ENSSMAG00000021102	16
GO:0030154	GO:0030154	cell differentiation	40/570	447/18292	2.29474891249308e-09	4.5436028467363e-07	3.79774235225463e-07	ENSSMAG00000000134/ENSSMAG00000000161/ENSSMAG00000000482/ENSSMAG00000000600/ENSSMAG00000000930/ENSSMAG00000001895/ENSSMAG00000003341/ENSSMAG00000004538/ENSSMAG00000004967/ENSSMAG00000007909/ENSSMAG00000007961/ENSSMAG00000008003/ENSSMAG00000008024/ENSSMAG00000008056/ENSSMAG00000008198/ENSSMAG00000008460/ENSSMAG00000008509/ENSSMAG00000008547/ENSSMAG00000008569/ENSSMAG00000008630/ENSSMAG00000009122/…	40
GO:0048663	GO:0048663	neuron fate commitment	13/570	50/18292	2.80974814515289e-09	5.00697119466246e-07	4.18504592146457e-07	ENSSMAG00000001293/ENSSMAG00000004094/ENSSMAG00000005248/ENSSMAG00000005465/ENSSMAG00000007277/ENSSMAG00000008555/ENSSMAG00000010052/ENSSMAG00000010933/ENSSMAG00000014712/ENSSMAG00000017219/ENSSMAG00000017852/ENSSMAG00000019176/ENSSMAG00000019201	13
GO:0045665	GO:0045665	negative regulation of neuron differentiation	19/570	121/18292	6.39146552325751e-09	1.03541741476772e-06	8.6544724549372e-07	ENSSMAG00000000930/ENSSMAG00000002718/ENSSMAG00000003852/ENSSMAG00000004097/ENSSMAG00000004701/ENSSMAG00000005248/ENSSMAG00000006534/ENSSMAG00000006863/ENSSMAG00000008078/ENSSMAG00000008547/ENSSMAG00000008555/ENSSMAG00000010052/ENSSMAG00000015164/ENSSMAG00000016507/ENSSMAG00000019191/ENSSMAG00000019665/ENSSMAG00000020316/ENSSMAG00000020643/ENSSMAG00000021110	19
GO:0030182	GO:0030182	neuron differentiation	25/570	210/18292	9.89160263185535e-09	1.46890299083052e-06	1.22777348456801e-06	ENSSMAG00000000930/ENSSMAG00000002563/ENSSMAG00000002718/ENSSMAG00000003201/ENSSMAG00000003234/ENSSMAG00000003852/ENSSMAG00000005248/ENSSMAG00000005414/ENSSMAG00000005465/ENSSMAG00000005591/ENSSMAG00000008555/ENSSMAG00000008697/ENSSMAG00000010052/ENSSMAG00000010933/ENSSMAG00000013356/ENSSMAG00000013701/ENSSMAG00000015268/ENSSMAG00000015312/ENSSMAG00000017029/ENSSMAG00000017219/ENSSMAG00000017852/…	25
GO:0001764	GO:0001764	neuron migration	21/570	171/18292	8.79469529314277e-08	1.14186279618144e-05	9.5441895953496e-06	ENSSMAG00000001437/ENSSMAG00000001895/ENSSMAG00000002563/ENSSMAG00000004557/ENSSMAG00000006639/ENSSMAG00000006855/ENSSMAG00000007934/ENSSMAG00000008078/ENSSMAG00000008198/ENSSMAG00000008569/ENSSMAG00000009851/ENSSMAG00000010052/ENSSMAG00000011394/ENSSMAG00000012638/ENSSMAG00000013025/ENSSMAG00000013068/ENSSMAG00000013241/ENSSMAG00000014406/ENSSMAG00000015268/ENSSMAG00000019191/ENSSMAG00000019665	21
GO:0001708	GO:0001708	cell fate specification	14/570	77/18292	9.57861536951309e-08	1.14186279618144e-05	9.5441895953496e-06	ENSSMAG00000000949/ENSSMAG00000002390/ENSSMAG00000003299/ENSSMAG00000003527/ENSSMAG00000003852/ENSSMAG00000008024/ENSSMAG00000010933/ENSSMAG00000011242/ENSSMAG00000015188/ENSSMAG00000016036/ENSSMAG00000017020/ENSSMAG00000017219/ENSSMAG00000017852/ENSSMAG00000020643	14
GO:0007420	GO:0007420	brain development	32/570	358/18292	9.75157321635815e-08	1.14186279618144e-05	9.5441895953496e-06	ENSSMAG00000000436/ENSSMAG00000000975/ENSSMAG00000003341/ENSSMAG00000003551/ENSSMAG00000003852/ENSSMAG00000003940/ENSSMAG00000004538/ENSSMAG00000005691/ENSSMAG00000008024/ENSSMAG00000008134/ENSSMAG00000009122/ENSSMAG00000009290/ENSSMAG00000010006/ENSSMAG00000010659/ENSSMAG00000010706/ENSSMAG00000011586/ENSSMAG00000011673/ENSSMAG00000011724/ENSSMAG00000012670/ENSSMAG00000012869/ENSSMAG00000013197/…	32
GO:0030917	GO:0030917	midbrain-hindbrain boundary development	13/570	66/18292	1.02524156783967e-07	1.14186279618144e-05	9.5441895953496e-06	ENSSMAG00000000949/ENSSMAG00000002390/ENSSMAG00000002718/ENSSMAG00000003527/ENSSMAG00000003852/ENSSMAG00000006782/ENSSMAG00000010933/ENSSMAG00000011242/ENSSMAG00000011840/ENSSMAG00000017020/ENSSMAG00000017219/ENSSMAG00000017852/ENSSMAG00000020643	13
GO:0007399	GO:0007399	nervous system development	24/570	224/18292	1.48103266619246e-07	1.5524707124441e-05	1.29762304808813e-05	ENSSMAG00000000322/ENSSMAG00000000600/ENSSMAG00000000930/ENSSMAG00000003522/ENSSMAG00000003852/ENSSMAG00000004940/ENSSMAG00000007934/ENSSMAG00000008806/ENSSMAG00000009188/ENSSMAG00000009423/ENSSMAG00000011771/ENSSMAG00000012255/ENSSMAG00000012618/ENSSMAG00000012856/ENSSMAG00000013025/ENSSMAG00000016051/ENSSMAG00000016421/ENSSMAG00000016669/ENSSMAG00000018070/ENSSMAG00000019665/ENSSMAG00000019673/…	24
GO:0021879	GO:0021879	forebrain neuron differentiation	8/570	22/18292	1.84032265885971e-07	1.81786089810455e-05	1.5194477942099e-05	ENSSMAG00000003341/ENSSMAG00000005414/ENSSMAG00000006863/ENSSMAG00000009290/ENSSMAG00000010706/ENSSMAG00000011586/ENSSMAG00000015312/ENSSMAG00000018705	8
GO:0048665	GO:0048665	neuron fate specification	11/570	48/18292	1.93823552547623e-07	1.81786089810455e-05	1.5194477942099e-05	ENSSMAG00000004701/ENSSMAG00000005248/ENSSMAG00000006534/ENSSMAG00000008078/ENSSMAG00000008509/ENSSMAG00000008547/ENSSMAG00000008555/ENSSMAG00000011724/ENSSMAG00000013919/ENSSMAG00000016036/ENSSMAG00000021110	11
GO:0048839	GO:0048839	inner ear development	16/570	109/18292	2.62014846540572e-07	2.3345522826765e-05	1.95132109397321e-05	ENSSMAG00000000930/ENSSMAG00000001293/ENSSMAG00000003483/ENSSMAG00000004538/ENSSMAG00000004701/ENSSMAG00000006534/ENSSMAG00000007073/ENSSMAG00000007277/ENSSMAG00000008078/ENSSMAG00000009139/ENSSMAG00000011724/ENSSMAG00000014436/ENSSMAG00000016669/ENSSMAG00000017280/ENSSMAG00000019665/ENSSMAG00000021110	16
GO:0009880	GO:0009880	embryonic pattern specification	14/570	85/18292	3.44619026568163e-07	2.92433859687841e-05	2.4442903388168e-05	ENSSMAG00000000949/ENSSMAG00000002390/ENSSMAG00000003527/ENSSMAG00000004701/ENSSMAG00000008198/ENSSMAG00000011242/ENSSMAG00000011840/ENSSMAG00000012852/ENSSMAG00000014406/ENSSMAG00000015312/ENSSMAG00000016036/ENSSMAG00000017594/ENSSMAG00000018705/ENSSMAG00000021110	14
GO:0042421	GO:0042421	norepinephrine biosynthetic process	6/570	12/18292	7.02297076881453e-07	5.44127561305543e-05	4.5480565848387e-05	ENSSMAG00000001437/ENSSMAG00000005181/ENSSMAG00000006639/ENSSMAG00000008697/ENSSMAG00000014307/ENSSMAG00000019862	6
GO:0060017	GO:0060017	parathyroid gland development	6/570	12/18292	7.02297076881453e-07	5.44127561305543e-05	4.5480565848387e-05	ENSSMAG00000001437/ENSSMAG00000006639/ENSSMAG00000008529/ENSSMAG00000015176/ENSSMAG00000015192/ENSSMAG00000016177	6
GO:0021549	GO:0021549	cerebellum development	12/570	71/18292	1.78714420482597e-06	0.000132695457208328	0.000110912677624068	ENSSMAG00000000949/ENSSMAG00000000968/ENSSMAG00000002390/ENSSMAG00000002718/ENSSMAG00000004094/ENSSMAG00000006782/ENSSMAG00000011242/ENSSMAG00000015312/ENSSMAG00000017852/ENSSMAG00000018705/ENSSMAG00000019176/ENSSMAG00000019201	12
GO:0048646	GO:0048646	anatomical structure formation involved in morphogenesis	7/570	21/18292	2.1858524550637e-06	0.000155807562996941	0.000130230788375374	ENSSMAG00000006639/ENSSMAG00000008509/ENSSMAG00000008569/ENSSMAG00000013068/ENSSMAG00000015134/ENSSMAG00000015312/ENSSMAG00000018705	7
GO:0048704	GO:0048704	embryonic skeletal system morphogenesis	12/570	75/18292	3.25596508821406e-06	0.000223158837969133	0.000186525935215502	ENSSMAG00000004569/ENSSMAG00000009522/ENSSMAG00000014406/ENSSMAG00000015134/ENSSMAG00000015164/ENSSMAG00000015176/ENSSMAG00000015188/ENSSMAG00000015192/ENSSMAG00000015208/ENSSMAG00000016177/ENSSMAG00000016195/ENSSMAG00000020445	12
GO:0021703	GO:0021703	locus ceruleus development	6/570	15/18292	3.51136196196066e-06	0.000231749889489404	0.000193706712521417	ENSSMAG00000000949/ENSSMAG00000002390/ENSSMAG00000003527/ENSSMAG00000011242/ENSSMAG00000016036/ENSSMAG00000019665	6
GO:0050769	GO:0050769	positive regulation of neurogenesis	10/570	52/18292	3.88121704433308e-06	0.000247011741892913	0.000206463237508696	ENSSMAG00000001293/ENSSMAG00000005248/ENSSMAG00000006639/ENSSMAG00000006863/ENSSMAG00000007277/ENSSMAG00000008555/ENSSMAG00000009828/ENSSMAG00000010052/ENSSMAG00000012670/ENSSMAG00000017892	10
GO:0021954	GO:0021954	central nervous system neuron development	8/570	32/18292	4.59630527170191e-06	0.000282435034281821	0.000236071577475797	ENSSMAG00000001437/ENSSMAG00000005248/ENSSMAG00000006639/ENSSMAG00000007934/ENSSMAG00000008555/ENSSMAG00000011394/ENSSMAG00000013025/ENSSMAG00000017097	8
GO:0060042	GO:0060042	retina morphogenesis in camera-type eye	12/570	78/18292	4.97224497457311e-06	0.000295351351489642	0.000246867601369156	ENSSMAG00000003299/ENSSMAG00000003483/ENSSMAG00000003852/ENSSMAG00000004701/ENSSMAG00000006534/ENSSMAG00000007724/ENSSMAG00000008003/ENSSMAG00000011300/ENSSMAG00000012762/ENSSMAG00000016759/ENSSMAG00000020643/ENSSMAG00000021110	12
GO:0051965	GO:0051965	positive regulation of synapse assembly	13/570	92/18292	5.33863783198349e-06	0.000306885568277245	0.000256508405170005	ENSSMAG00000000436/ENSSMAG00000000729/ENSSMAG00000000750/ENSSMAG00000002097/ENSSMAG00000003494/ENSSMAG00000003859/ENSSMAG00000007934/ENSSMAG00000008359/ENSSMAG00000010054/ENSSMAG00000010787/ENSSMAG00000013025/ENSSMAG00000015413/ENSSMAG00000017190	13
GO:0001709	GO:0001709	cell fate determination	8/570	33/18292	5.90263728984514e-06	0.000328703114078251	0.000274744465958252	ENSSMAG00000000525/ENSSMAG00000001437/ENSSMAG00000002563/ENSSMAG00000006639/ENSSMAG00000015164/ENSSMAG00000015268/ENSSMAG00000016051/ENSSMAG00000020316	8
GO:0043049	GO:0043049	otic placode formation	9/570	46/18292	1.02319837290452e-05	0.000552527121368439	0.000461826378838881	ENSSMAG00000000930/ENSSMAG00000000949/ENSSMAG00000002390/ENSSMAG00000003201/ENSSMAG00000003234/ENSSMAG00000003527/ENSSMAG00000006639/ENSSMAG00000011242/ENSSMAG00000016036	9
GO:0021514	GO:0021514	ventral spinal cord interneuron differentiation	8/570	36/18292	1.1847196579029e-05	0.0006209324795244	0.000519002574592136	ENSSMAG00000001437/ENSSMAG00000004701/ENSSMAG00000006534/ENSSMAG00000006639/ENSSMAG00000008134/ENSSMAG00000008547/ENSSMAG00000010052/ENSSMAG00000021110	8
GO:0033504	GO:0033504	floor plate development	7/570	27/18292	1.41861202676822e-05	0.000722276180485989	0.000603710080564519	ENSSMAG00000004094/ENSSMAG00000004701/ENSSMAG00000008509/ENSSMAG00000008547/ENSSMAG00000016130/ENSSMAG00000019201/ENSSMAG00000021110	7
GO:0001655	GO:0001655	urogenital system development	6/570	19/18292	1.71109133132522e-05	0.00082409858173555	0.000688817705213423	ENSSMAG00000001437/ENSSMAG00000003527/ENSSMAG00000006639/ENSSMAG00000015312/ENSSMAG00000016130/ENSSMAG00000018705	6
GO:0072178	GO:0072178	nephric duct morphogenesis	6/570	19/18292	1.71109133132522e-05	0.00082409858173555	0.000688817705213423	ENSSMAG00000000949/ENSSMAG00000002390/ENSSMAG00000006639/ENSSMAG00000011242/ENSSMAG00000015312/ENSSMAG00000018705	6
GO:0060510	GO:0060510	type II pneumocyte differentiation	5/570	12/18292	1.90663094221314e-05	0.000849404084755955	0.000709969153481999	ENSSMAG00000008569/ENSSMAG00000011840/ENSSMAG00000012793/ENSSMAG00000013068/ENSSMAG00000016036	5
GO:0072197	GO:0072197	ureter morphogenesis	5/570	12/18292	1.90663094221314e-05	0.000849404084755955	0.000709969153481999	ENSSMAG00000001437/ENSSMAG00000006639/ENSSMAG00000013356/ENSSMAG00000015312/ENSSMAG00000018705	5
GO:2001141	GO:2001141	regulation of RNA biosynthetic process	5/570	12/18292	1.90663094221314e-05	0.000849404084755955	0.000709969153481999	ENSSMAG00000000949/ENSSMAG00000002390/ENSSMAG00000011242/ENSSMAG00000015312/ENSSMAG00000018705	5
GO:0045666	GO:0045666	positive regulation of neuron differentiation	13/570	104/18292	2.0802809602901e-05	0.000904161139326087	0.000755737499052757	ENSSMAG00000004917/ENSSMAG00000005248/ENSSMAG00000005319/ENSSMAG00000008198/ENSSMAG00000008509/ENSSMAG00000008547/ENSSMAG00000008555/ENSSMAG00000015192/ENSSMAG00000016036/ENSSMAG00000016830/ENSSMAG00000019665/ENSSMAG00000020445/ENSSMAG00000021102	13
GO:0048645	GO:0048645	animal organ formation	5/570	14/18292	4.57586747387866e-05	0.00189632461359343	0.00158503120576213	ENSSMAG00000011278/ENSSMAG00000012793/ENSSMAG00000015176/ENSSMAG00000015192/ENSSMAG00000016177	5
GO:0060113	GO:0060113	inner ear receptor cell differentiation	5/570	14/18292	4.57586747387866e-05	0.00189632461359343	0.00158503120576213	ENSSMAG00000000949/ENSSMAG00000002390/ENSSMAG00000004701/ENSSMAG00000011242/ENSSMAG00000021110	5
GO:0048485	GO:0048485	sympathetic nervous system development	6/570	23/18292	5.72412778317584e-05	0.00231827175218622	0.00193771311320426	ENSSMAG00000001437/ENSSMAG00000003234/ENSSMAG00000006639/ENSSMAG00000013025/ENSSMAG00000019665/ENSSMAG00000020445	6
GO:0031175	GO:0031175	neuron projection development	15/570	151/18292	7.68898729025068e-05	0.00304483896693927	0.00254500982823502	ENSSMAG00000003754/ENSSMAG00000005319/ENSSMAG00000005513/ENSSMAG00000005888/ENSSMAG00000009851/ENSSMAG00000012638/ENSSMAG00000015204/ENSSMAG00000015558/ENSSMAG00000017097/ENSSMAG00000017346/ENSSMAG00000017939/ENSSMAG00000018637/ENSSMAG00000019673/ENSSMAG00000020372/ENSSMAG00000021231	15
GO:0007274	GO:0007274	neuromuscular synaptic transmission	9/570	60/18292	9.31945308688922e-05	0.00353346072358225	0.00295342130301193	ENSSMAG00000001110/ENSSMAG00000002162/ENSSMAG00000006668/ENSSMAG00000007494/ENSSMAG00000008330/ENSSMAG00000012158/ENSSMAG00000015056/ENSSMAG00000019563/ENSSMAG00000021332	9
GO:0071599	GO:0071599	otic vesicle development	9/570	60/18292	9.31945308688922e-05	0.00353346072358225	0.00295342130301193	ENSSMAG00000000930/ENSSMAG00000001437/ENSSMAG00000003201/ENSSMAG00000003234/ENSSMAG00000003527/ENSSMAG00000006639/ENSSMAG00000011840/ENSSMAG00000016036/ENSSMAG00000017020	9
GO:0021527	GO:0021527	spinal cord association neuron differentiation	6/570	25/18292	9.52328355612289e-05	0.00353551902021062	0.00295514171752498	ENSSMAG00000005248/ENSSMAG00000008134/ENSSMAG00000008555/ENSSMAG00000014712/ENSSMAG00000015312/ENSSMAG00000018705	6
GO:0007389	GO:0007389	pattern specification process	8/570	48/18292	0.000106349630403246	0.0038676539056854	0.00323275460839083	ENSSMAG00000003299/ENSSMAG00000003551/ENSSMAG00000005540/ENSSMAG00000005577/ENSSMAG00000012869/ENSSMAG00000015312/ENSSMAG00000017020/ENSSMAG00000018705	8
GO:0060561	GO:0060561	apoptotic process involved in morphogenesis	5/570	17/18292	0.000130865608593686	0.0045725983238029	0.00382197804251941	ENSSMAG00000006863/ENSSMAG00000010933/ENSSMAG00000012043/ENSSMAG00000017219/ENSSMAG00000017852	5
GO:0071696	GO:0071696	ectodermal placode development	5/570	17/18292	0.000130865608593686	0.0045725983238029	0.00382197804251941	ENSSMAG00000003201/ENSSMAG00000003234/ENSSMAG00000006639/ENSSMAG00000011840/ENSSMAG00000016036	5
GO:0043524	GO:0043524	negative regulation of neuron apoptotic process	16/570	179/18292	0.000157186396846804	0.00538665690732702	0.00450240387729206	ENSSMAG00000002563/ENSSMAG00000003201/ENSSMAG00000003234/ENSSMAG00000005017/ENSSMAG00000009123/ENSSMAG00000010933/ENSSMAG00000011394/ENSSMAG00000011724/ENSSMAG00000012670/ENSSMAG00000013025/ENSSMAG00000013069/ENSSMAG00000015268/ENSSMAG00000016130/ENSSMAG00000017852/ENSSMAG00000017860/ENSSMAG00000019358	16
GO:0015672	GO:0015672	monovalent inorganic cation transport	4/570	10/18292	0.000168684391318151	0.00546537427870808	0.00456819930555375	ENSSMAG00000012158/ENSSMAG00000015056/ENSSMAG00000019563/ENSSMAG00000021201	4
GO:0021588	GO:0021588	cerebellum formation	4/570	10/18292	0.000168684391318151	0.00546537427870808	0.00456819930555375	ENSSMAG00000000949/ENSSMAG00000002390/ENSSMAG00000003527/ENSSMAG00000011242	4
GO:0021979	GO:0021979	hypothalamus cell differentiation	4/570	10/18292	0.000168684391318151	0.00546537427870808	0.00456819930555375	ENSSMAG00000005414/ENSSMAG00000006863/ENSSMAG00000012852/ENSSMAG00000017594	4
GO:0015721	GO:0015721	bile acid and bile salt transport	5/570	18/18292	0.000176574193362601	0.0055202668872308	0.00461408095305782	ENSSMAG00000005732/ENSSMAG00000013266/ENSSMAG00000013305/ENSSMAG00000017328/ENSSMAG00000019738	5
GO:0060430	GO:0060430	lung saccule development	5/570	18/18292	0.000176574193362601	0.0055202668872308	0.00461408095305782	ENSSMAG00000008569/ENSSMAG00000011840/ENSSMAG00000012793/ENSSMAG00000013068/ENSSMAG00000016036	5
GO:0042472	GO:0042472	inner ear morphogenesis	13/570	129/18292	0.00019727315749391	0.00606104770093357	0.0050660892532465	ENSSMAG00000001293/ENSSMAG00000001437/ENSSMAG00000003527/ENSSMAG00000003551/ENSSMAG00000003852/ENSSMAG00000004538/ENSSMAG00000006639/ENSSMAG00000007277/ENSSMAG00000011724/ENSSMAG00000012869/ENSSMAG00000016669/ENSSMAG00000019176/ENSSMAG00000020643	13
GO:0021510	GO:0021510	spinal cord development	7/570	40/18292	0.000209642333582643	0.00633190912617407	0.00529248710114969	ENSSMAG00000003551/ENSSMAG00000004701/ENSSMAG00000006534/ENSSMAG00000012869/ENSSMAG00000016130/ENSSMAG00000020445/ENSSMAG00000021110	7
GO:0060993	GO:0060993	kidney morphogenesis	6/570	29/18292	0.000229755569456983	0.00682200328015205	0.00570212927013713	ENSSMAG00000000949/ENSSMAG00000002390/ENSSMAG00000011242/ENSSMAG00000013356/ENSSMAG00000015312/ENSSMAG00000018705	6
GO:1904862	GO:1904862	inhibitory synapse assembly	5/570	19/18292	0.000233525364808796	0.00682200328015205	0.00570212927013713	ENSSMAG00000005017/ENSSMAG00000008595/ENSSMAG00000013178/ENSSMAG00000013346/ENSSMAG00000019358	5
GO:0021534	GO:0021534	cell proliferation in hindbrain	4/570	11/18292	0.000258552822007602	0.00731335125107216	0.00611281943426494	ENSSMAG00000003522/ENSSMAG00000003551/ENSSMAG00000012856/ENSSMAG00000012869	4
GO:0046069	GO:0046069	cGMP catabolic process	4/570	11/18292	0.000258552822007602	0.00731335125107216	0.00611281943426494	ENSSMAG00000001792/ENSSMAG00000008056/ENSSMAG00000015630/ENSSMAG00000017545	4
GO:0007628	GO:0007628	adult walking behavior	8/570	55/18292	0.000283475267776385	0.00777158349503875	0.00649583002273013	ENSSMAG00000000545/ENSSMAG00000003551/ENSSMAG00000004910/ENSSMAG00000012869/ENSSMAG00000016830/ENSSMAG00000019176/ENSSMAG00000019191/ENSSMAG00000019985	8
GO:0035019	GO:0035019	somatic stem cell population maintenance	8/570	55/18292	0.000283475267776385	0.00777158349503875	0.00649583002273013	ENSSMAG00000000930/ENSSMAG00000001437/ENSSMAG00000005248/ENSSMAG00000006639/ENSSMAG00000008555/ENSSMAG00000008806/ENSSMAG00000011840/ENSSMAG00000016036	8
GO:0021902	GO:0021902	commitment of neuronal cell to specific neuron type in forebrain	5/570	20/18292	0.000303433008273346	0.00795172971681033	0.006646404128588	ENSSMAG00000001437/ENSSMAG00000005248/ENSSMAG00000006639/ENSSMAG00000008555/ENSSMAG00000014406	5
GO:0033278	GO:0033278	cell proliferation in midbrain	5/570	20/18292	0.000303433008273346	0.00795172971681033	0.006646404128588	ENSSMAG00000003522/ENSSMAG00000003551/ENSSMAG00000011840/ENSSMAG00000012856/ENSSMAG00000012869	5
GO:0042491	GO:0042491	inner ear auditory receptor cell differentiation	5/570	20/18292	0.000303433008273346	0.00795172971681033	0.006646404128588	ENSSMAG00000001293/ENSSMAG00000004538/ENSSMAG00000006639/ENSSMAG00000007277/ENSSMAG00000011724	5
GO:0010467	GO:0010467	gene expression	6/570	31/18292	0.000337778581194908	0.00859832492047408	0.00718685673251274	ENSSMAG00000007961/ENSSMAG00000015176/ENSSMAG00000015192/ENSSMAG00000016177/ENSSMAG00000020254/ENSSMAG00000020445	6
GO:0007422	GO:0007422	peripheral nervous system development	9/570	71/18292	0.000346689548534239	0.00859832492047408	0.00718685673251274	ENSSMAG00000000930/ENSSMAG00000000949/ENSSMAG00000002390/ENSSMAG00000003201/ENSSMAG00000003234/ENSSMAG00000003341/ENSSMAG00000003527/ENSSMAG00000011242/ENSSMAG00000016036	9
GO:0021766	GO:0021766	hippocampus development	9/570	71/18292	0.000346689548534239	0.00859832492047408	0.00718685673251274	ENSSMAG00000006863/ENSSMAG00000008569/ENSSMAG00000008668/ENSSMAG00000013068/ENSSMAG00000013241/ENSSMAG00000015312/ENSSMAG00000015892/ENSSMAG00000016830/ENSSMAG00000018705	9
GO:0007626	GO:0007626	locomotory behavior	15/570	173/18292	0.000347407067493902	0.00859832492047408	0.00718685673251274	ENSSMAG00000000968/ENSSMAG00000001110/ENSSMAG00000002718/ENSSMAG00000005181/ENSSMAG00000005347/ENSSMAG00000006668/ENSSMAG00000008134/ENSSMAG00000008312/ENSSMAG00000008569/ENSSMAG00000009188/ENSSMAG00000011589/ENSSMAG00000013068/ENSSMAG00000014159/ENSSMAG00000019862/ENSSMAG00000021388	15
GO:0061549	GO:0061549	sympathetic ganglion development	4/570	12/18292	0.000378296078300338	0.0091002868806418	0.00760641853394066	ENSSMAG00000005248/ENSSMAG00000008555/ENSSMAG00000008697/ENSSMAG00000019665	4
GO:0050804	GO:0050804	modulation of chemical synaptic transmission	13/570	138/18292	0.000383517991862956	0.0091002868806418	0.00760641853394066	ENSSMAG00000000729/ENSSMAG00000008359/ENSSMAG00000008882/ENSSMAG00000009847/ENSSMAG00000011713/ENSSMAG00000012670/ENSSMAG00000012763/ENSSMAG00000013069/ENSSMAG00000015732/ENSSMAG00000015815/ENSSMAG00000016336/ENSSMAG00000019017/ENSSMAG00000021446	13
GO:0030431	GO:0030431	sleep	5/570	21/18292	0.000388115489859022	0.0091002868806418	0.00760641853394066	ENSSMAG00000006145/ENSSMAG00000007261/ENSSMAG00000011232/ENSSMAG00000019862/ENSSMAG00000021146	5
GO:0061074	GO:0061074	regulation of neural retina development	5/570	21/18292	0.000388115489859022	0.0091002868806418	0.00760641853394066	ENSSMAG00000003806/ENSSMAG00000004094/ENSSMAG00000007733/ENSSMAG00000019201/ENSSMAG00000020920	5
GO:0021854	GO:0021854	hypothalamus development	6/570	32/18292	0.000404889388146733	0.00937029726853869	0.00783210504754105	ENSSMAG00000000482/ENSSMAG00000005414/ENSSMAG00000006863/ENSSMAG00000008569/ENSSMAG00000013068/ENSSMAG00000016669	6
GO:0009653	GO:0009653	anatomical structure morphogenesis	9/570	73/18292	0.000427744354759298	0.00977231333565472	0.00816812769209725	ENSSMAG00000000930/ENSSMAG00000007909/ENSSMAG00000008509/ENSSMAG00000009122/ENSSMAG00000015312/ENSSMAG00000016130/ENSSMAG00000016669/ENSSMAG00000018705/ENSSMAG00000020445	9
GO:0021987	GO:0021987	cerebral cortex development	8/570	59/18292	0.000462990831114287	0.0104436665955147	0.00872927416424671	ENSSMAG00000001293/ENSSMAG00000005248/ENSSMAG00000007277/ENSSMAG00000007934/ENSSMAG00000008555/ENSSMAG00000011242/ENSSMAG00000013025/ENSSMAG00000017097	8
GO:0008217	GO:0008217	regulation of blood pressure	7/570	46/18292	0.000512202866356424	0.0114093188480893	0.00953640863018868	ENSSMAG00000000302/ENSSMAG00000004701/ENSSMAG00000005347/ENSSMAG00000006534/ENSSMAG00000011341/ENSSMAG00000017097/ENSSMAG00000021110	7
GO:0021521	GO:0021521	ventral spinal cord interneuron specification	4/570	13/18292	0.000533010304556319	0.011726226700239	0.00980129409937871	ENSSMAG00000000930/ENSSMAG00000003754/ENSSMAG00000017726/ENSSMAG00000017939	4
GO:2000179	GO:2000179	positive regulation of neural precursor cell proliferation	6/570	34/18292	0.000570011894305058	0.012387331654288	0.010353874588468	ENSSMAG00000000920/ENSSMAG00000005248/ENSSMAG00000008555/ENSSMAG00000008697/ENSSMAG00000009123/ENSSMAG00000012670	6
GO:0048709	GO:0048709	oligodendrocyte differentiation	8/570	62/18292	0.000650641341864757	0.0139691912193132	0.011676062127313	ENSSMAG00000005465/ENSSMAG00000007934/ENSSMAG00000008198/ENSSMAG00000008569/ENSSMAG00000010052/ENSSMAG00000013025/ENSSMAG00000013068/ENSSMAG00000016036	8
GO:0007631	GO:0007631	feeding behavior	6/570	35/18292	0.000670043269113525	0.0142144893519084	0.0118810930550832	ENSSMAG00000004910/ENSSMAG00000005347/ENSSMAG00000007261/ENSSMAG00000007934/ENSSMAG00000013025/ENSSMAG00000017097	6
GO:0022008	GO:0022008	neurogenesis	10/570	94/18292	0.00068894202393015	0.0144434669016886	0.0120724825245964	ENSSMAG00000003754/ENSSMAG00000003852/ENSSMAG00000006863/ENSSMAG00000012158/ENSSMAG00000012869/ENSSMAG00000015056/ENSSMAG00000016759/ENSSMAG00000017939/ENSSMAG00000019563/ENSSMAG00000020643	10
GO:0030432	GO:0030432	peristalsis	4/570	14/18292	0.000727910956483332	0.0150829921448058	0.0126070257457027	ENSSMAG00000004910/ENSSMAG00000012158/ENSSMAG00000015056/ENSSMAG00000019563	4
GO:0008045	GO:0008045	motor neuron axon guidance	11/570	112/18292	0.000746918724529509	0.0151957677757328	0.012701288559668	ENSSMAG00000002162/ENSSMAG00000007311/ENSSMAG00000008547/ENSSMAG00000010633/ENSSMAG00000011158/ENSSMAG00000014116/ENSSMAG00000015164/ENSSMAG00000015312/ENSSMAG00000016646/ENSSMAG00000018705/ENSSMAG00000020316	11
GO:0021592	GO:0021592	fourth ventricle development	5/570	24/18292	0.000750408285221374	0.0151957677757328	0.012701288559668	ENSSMAG00000002718/ENSSMAG00000003522/ENSSMAG00000003551/ENSSMAG00000012856/ENSSMAG00000012869	5
GO:0001822	GO:0001822	kidney development	12/570	130/18292	0.000762779040646574	0.0152727219149685	0.0127656102012407	ENSSMAG00000000949/ENSSMAG00000002390/ENSSMAG00000003234/ENSSMAG00000004848/ENSSMAG00000006639/ENSSMAG00000009139/ENSSMAG00000011242/ENSSMAG00000012852/ENSSMAG00000013143/ENSSMAG00000015312/ENSSMAG00000017594/ENSSMAG00000018705	12
GO:2000300	GO:2000300	regulation of synaptic vesicle exocytosis	8/570	64/18292	0.00080670655065559	0.0159255398541293	0.0133112640401636	ENSSMAG00000004910/ENSSMAG00000006668/ENSSMAG00000008330/ENSSMAG00000009993/ENSSMAG00000011589/ENSSMAG00000011771/ENSSMAG00000012983/ENSSMAG00000021388	8
GO:0035249	GO:0035249	synaptic transmission, glutamatergic	10/570	96/18292	0.000813257085704696	0.0159255398541293	0.0133112640401636	ENSSMAG00000000545/ENSSMAG00000008882/ENSSMAG00000011713/ENSSMAG00000012583/ENSSMAG00000012763/ENSSMAG00000013069/ENSSMAG00000015732/ENSSMAG00000015815/ENSSMAG00000019017/ENSSMAG00000021446	10
GO:0003310	GO:0003310	pancreatic A cell differentiation	4/570	15/18292	0.000968285002067379	0.0181744463255811	0.0151909986122614	ENSSMAG00000006619/ENSSMAG00000008198/ENSSMAG00000008697/ENSSMAG00000012793	4
GO:0048541	GO:0048541	Peyer's patch development	4/570	15/18292	0.000968285002067379	0.0181744463255811	0.0151909986122614	ENSSMAG00000000545/ENSSMAG00000000920/ENSSMAG00000009123/ENSSMAG00000021102	4
GO:2001054	GO:2001054	negative regulation of mesenchymal cell apoptotic process	4/570	15/18292	0.000968285002067379	0.0181744463255811	0.0151909986122614	ENSSMAG00000003341/ENSSMAG00000009290/ENSSMAG00000010706/ENSSMAG00000011586	4
GO:0021983	GO:0021983	pituitary gland development	7/570	51/18292	0.000968895847884514	0.0181744463255811	0.0151909986122614	ENSSMAG00000000930/ENSSMAG00000001437/ENSSMAG00000006639/ENSSMAG00000008569/ENSSMAG00000011840/ENSSMAG00000013068/ENSSMAG00000016036	7
GO:0021522	GO:0021522	spinal cord motor neuron differentiation	8/570	66/18292	0.000991502872100931	0.0184047720633735	0.0153835149563905	ENSSMAG00000005414/ENSSMAG00000008198/ENSSMAG00000008547/ENSSMAG00000008697/ENSSMAG00000010052/ENSSMAG00000015312/ENSSMAG00000018705/ENSSMAG00000019176	8
GO:0010842	GO:0010842	retina layer formation	10/570	99/18292	0.00103382731608689	0.0189925801780087	0.0158748307353549	ENSSMAG00000000975/ENSSMAG00000001293/ENSSMAG00000003234/ENSSMAG00000004094/ENSSMAG00000007277/ENSSMAG00000015312/ENSSMAG00000016759/ENSSMAG00000018705/ENSSMAG00000019191/ENSSMAG00000019201	10
GO:0009791	GO:0009791	post-embryonic development	11/570	118/18292	0.00115240248753774	0.0209549105386965	0.0175150324367981	ENSSMAG00000000724/ENSSMAG00000001437/ENSSMAG00000006639/ENSSMAG00000007961/ENSSMAG00000008134/ENSSMAG00000011394/ENSSMAG00000012832/ENSSMAG00000013346/ENSSMAG00000013356/ENSSMAG00000015312/ENSSMAG00000018705	11
GO:0035176	GO:0035176	social behavior	7/570	53/18292	0.0012227482484226	0.0217893737868908	0.0182125133843998	ENSSMAG00000004917/ENSSMAG00000005181/ENSSMAG00000005414/ENSSMAG00000014075/ENSSMAG00000014087/ENSSMAG00000017852/ENSSMAG00000019017	7
GO:0071542	GO:0071542	dopaminergic neuron differentiation	7/570	53/18292	0.0012227482484226	0.0217893737868908	0.0182125133843998	ENSSMAG00000005414/ENSSMAG00000008509/ENSSMAG00000010052/ENSSMAG00000011394/ENSSMAG00000012852/ENSSMAG00000017594/ENSSMAG00000019665	7
GO:0021516	GO:0021516	dorsal spinal cord development	4/570	16/18292	0.00125944771485798	0.0222211468106626	0.0185734081972282	ENSSMAG00000004557/ENSSMAG00000005540/ENSSMAG00000005577/ENSSMAG00000017860	4
GO:0045807	GO:0045807	positive regulation of endocytosis	5/570	27/18292	0.0013195742652982	0.0230252457963159	0.0192455093636877	ENSSMAG00000004701/ENSSMAG00000005800/ENSSMAG00000006534/ENSSMAG00000016830/ENSSMAG00000021110	5
GO:0051216	GO:0051216	cartilage development	14/570	177/18292	0.0013308643754324	0.0230252457963159	0.0192455093636877	ENSSMAG00000000482/ENSSMAG00000000975/ENSSMAG00000003201/ENSSMAG00000003234/ENSSMAG00000004569/ENSSMAG00000009122/ENSSMAG00000014406/ENSSMAG00000014712/ENSSMAG00000015176/ENSSMAG00000015192/ENSSMAG00000016036/ENSSMAG00000016177/ENSSMAG00000016646/ENSSMAG00000021234	14
GO:0003407	GO:0003407	neural retina development	7/570	54/18292	0.00136778398248032	0.0234364524690379	0.0195892139191261	ENSSMAG00000000975/ENSSMAG00000001293/ENSSMAG00000003234/ENSSMAG00000007277/ENSSMAG00000009851/ENSSMAG00000012638/ENSSMAG00000016421	7
GO:0007268	GO:0007268	chemical synaptic transmission	18/570	262/18292	0.0015080954117615	0.0251854665052269	0.0210511164893946	ENSSMAG00000000545/ENSSMAG00000002162/ENSSMAG00000005017/ENSSMAG00000006668/ENSSMAG00000006796/ENSSMAG00000008330/ENSSMAG00000009334/ENSSMAG00000009475/ENSSMAG00000009993/ENSSMAG00000010887/ENSSMAG00000011589/ENSSMAG00000013178/ENSSMAG00000013346/ENSSMAG00000014817/ENSSMAG00000016336/ENSSMAG00000019358/ENSSMAG00000020391/ENSSMAG00000021388	18
GO:0048538	GO:0048538	thymus development	10/570	104/18292	0.00150868056148042	0.0251854665052269	0.0210511164893946	ENSSMAG00000000545/ENSSMAG00000001437/ENSSMAG00000006639/ENSSMAG00000008529/ENSSMAG00000011840/ENSSMAG00000012793/ENSSMAG00000015176/ENSSMAG00000015192/ENSSMAG00000016036/ENSSMAG00000016177	10
GO:0031018	GO:0031018	endocrine pancreas development	11/570	122/18292	0.00151225865098725	0.0251854665052269	0.0210511164893946	ENSSMAG00000000482/ENSSMAG00000005248/ENSSMAG00000006619/ENSSMAG00000007909/ENSSMAG00000008198/ENSSMAG00000008509/ENSSMAG00000008547/ENSSMAG00000008555/ENSSMAG00000008697/ENSSMAG00000017020/ENSSMAG00000017280	11
GO:0071805	GO:0071805	potassium ion transmembrane transport	13/570	161/18292	0.00162263921760244	0.0267735470904402	0.0223785038295073	ENSSMAG00000000943/ENSSMAG00000002799/ENSSMAG00000006145/ENSSMAG00000008668/ENSSMAG00000009139/ENSSMAG00000009730/ENSSMAG00000010635/ENSSMAG00000014116/ENSSMAG00000018285/ENSSMAG00000018934/ENSSMAG00000020347/ENSSMAG00000021155/ENSSMAG00000021208	13
GO:0048666	GO:0048666	neuron development	9/570	88/18292	0.00166838589561964	0.0272758134494881	0.0227983200608575	ENSSMAG00000003940/ENSSMAG00000009828/ENSSMAG00000010052/ENSSMAG00000010933/ENSSMAG00000013701/ENSSMAG00000013919/ENSSMAG00000014116/ENSSMAG00000017852/ENSSMAG00000019665	9
GO:0001974	GO:0001974	blood vessel remodeling	6/570	42/18292	0.00180134485880356	0.0291817867126176	0.0243914160306893	ENSSMAG00000011840/ENSSMAG00000015176/ENSSMAG00000015192/ENSSMAG00000016036/ENSSMAG00000016177/ENSSMAG00000019862	6
GO:0007605	GO:0007605	sensory perception of sound	14/570	183/18292	0.00182422457541698	0.029286199940478	0.0244786891817452	ENSSMAG00000002436/ENSSMAG00000002563/ENSSMAG00000004538/ENSSMAG00000005017/ENSSMAG00000005774/ENSSMAG00000009334/ENSSMAG00000010635/ENSSMAG00000011586/ENSSMAG00000011724/ENSSMAG00000012158/ENSSMAG00000013992/ENSSMAG00000014007/ENSSMAG00000015268/ENSSMAG00000019358	14
GO:0021884	GO:0021884	forebrain neuron development	5/570	29/18292	0.00184409774662692	0.0293409123615104	0.0245244202206493	ENSSMAG00000000930/ENSSMAG00000005414/ENSSMAG00000011394/ENSSMAG00000017029/ENSSMAG00000019176	5
GO:0007625	GO:0007625	grooming behavior	4/570	18/18292	0.00201531219160957	0.0312285767430284	0.0261022128249661	ENSSMAG00000003494/ENSSMAG00000004910/ENSSMAG00000005181/ENSSMAG00000014322	4
GO:0010613	GO:0010613	positive regulation of cardiac muscle hypertrophy	4/570	18/18292	0.00201531219160957	0.0312285767430284	0.0261022128249661	ENSSMAG00000001792/ENSSMAG00000015543/ENSSMAG00000015630/ENSSMAG00000017545	4
GO:0051930	GO:0051930	regulation of sensory perception of pain	4/570	18/18292	0.00201531219160957	0.0312285767430284	0.0261022128249661	ENSSMAG00000010986/ENSSMAG00000012763/ENSSMAG00000014159/ENSSMAG00000019185	4
GO:0070373	GO:0070373	negative regulation of ERK1 and ERK2 cascade	8/570	74/18292	0.00209491302342231	0.0321821983425738	0.0268992915439435	ENSSMAG00000002281/ENSSMAG00000002577/ENSSMAG00000008410/ENSSMAG00000009506/ENSSMAG00000012022/ENSSMAG00000012670/ENSSMAG00000019539/ENSSMAG00000021409	8
GO:0021846	GO:0021846	cell proliferation in forebrain	5/570	30/18292	0.00215697764425111	0.032852428735517	0.0274594994747218	ENSSMAG00000003551/ENSSMAG00000012869/ENSSMAG00000013356/ENSSMAG00000015312/ENSSMAG00000018705	5
GO:0008344	GO:0008344	adult locomotory behavior	8/570	75/18292	0.00228251155479701	0.0344697931410871	0.028811363515056	ENSSMAG00000003806/ENSSMAG00000007733/ENSSMAG00000010659/ENSSMAG00000011394/ENSSMAG00000012763/ENSSMAG00000015409/ENSSMAG00000017852/ENSSMAG00000017892	8
GO:0006811	GO:0006811	ion transport	7/570	59/18292	0.00230545453991994	0.0345236973961121	0.0288564190533987	ENSSMAG00000004401/ENSSMAG00000012158/ENSSMAG00000014796/ENSSMAG00000017328/ENSSMAG00000017539/ENSSMAG00000020347/ENSSMAG00000021208	7
GO:0021953	GO:0021953	central nervous system neuron differentiation	4/570	19/18292	0.00249045534542311	0.0366160630092286	0.0306053099167455	ENSSMAG00000003852/ENSSMAG00000011394/ENSSMAG00000011724/ENSSMAG00000020643	4
GO:0060385	GO:0060385	axonogenesis involved in innervation	4/570	19/18292	0.00249045534542311	0.0366160630092286	0.0306053099167455	ENSSMAG00000010933/ENSSMAG00000013025/ENSSMAG00000017219/ENSSMAG00000017852	4
GO:0035775	GO:0035775	pronephric glomerulus morphogenesis	5/570	31/18292	0.00250682361791576	0.0366160630092286	0.0306053099167455	ENSSMAG00000000949/ENSSMAG00000002390/ENSSMAG00000002718/ENSSMAG00000003527/ENSSMAG00000011242	5
GO:0009954	GO:0009954	proximal/distal pattern formation	7/570	61/18292	0.0027952268841521	0.040496701687472	0.0338489177670109	ENSSMAG00000000525/ENSSMAG00000003852/ENSSMAG00000004701/ENSSMAG00000006534/ENSSMAG00000017852/ENSSMAG00000020643/ENSSMAG00000021110	7
GO:0008589	GO:0008589	regulation of smoothened signaling pathway	5/570	32/18292	0.00289607069750263	0.0407778373073803	0.0340839032370152	ENSSMAG00000003551/ENSSMAG00000011840/ENSSMAG00000012869/ENSSMAG00000016036/ENSSMAG00000020774	5
GO:0019228	GO:0019228	neuronal action potential	6/570	46/18292	0.0028963595193118	0.0407778373073803	0.0340839032370152	ENSSMAG00000002162/ENSSMAG00000008668/ENSSMAG00000009730/ENSSMAG00000011232/ENSSMAG00000013069/ENSSMAG00000021146	6
GO:0031017	GO:0031017	exocrine pancreas development	8/570	78/18292	0.00292529104520058	0.0407778373073803	0.0340839032370152	ENSSMAG00000000482/ENSSMAG00000004094/ENSSMAG00000009828/ENSSMAG00000016759/ENSSMAG00000017020/ENSSMAG00000019201/ENSSMAG00000020224/ENSSMAG00000021234	8
GO:0061056	GO:0061056	sclerotome development	4/570	20/18292	0.00303721092971055	0.0407778373073803	0.0340839032370152	ENSSMAG00000004701/ENSSMAG00000006534/ENSSMAG00000008529/ENSSMAG00000021110	4
GO:0009449	GO:0009449	gamma-aminobutyric acid biosynthetic process	3/570	10/18292	0.00306634691312511	0.0407778373073803	0.0340839032370152	ENSSMAG00000010635/ENSSMAG00000014075/ENSSMAG00000018285	3
GO:0015696	GO:0015696	ammonium transport	3/570	10/18292	0.00306634691312511	0.0407778373073803	0.0340839032370152	ENSSMAG00000007837/ENSSMAG00000016075/ENSSMAG00000018802	3
GO:0021533	GO:0021533	cell differentiation in hindbrain	3/570	10/18292	0.00306634691312511	0.0407778373073803	0.0340839032370152	ENSSMAG00000001437/ENSSMAG00000006639/ENSSMAG00000019665	3
GO:0050965	GO:0050965	detection of temperature stimulus involved in sensory perception of pain	3/570	10/18292	0.00306634691312511	0.0407778373073803	0.0340839032370152	ENSSMAG00000000729/ENSSMAG00000003754/ENSSMAG00000017939	3
GO:0060486	GO:0060486	club cell differentiation	3/570	10/18292	0.00306634691312511	0.0407778373073803	0.0340839032370152	ENSSMAG00000008569/ENSSMAG00000012793/ENSSMAG00000013068	3
GO:0060664	GO:0060664	epithelial cell proliferation involved in salivary gland morphogenesis	3/570	10/18292	0.00306634691312511	0.0407778373073803	0.0340839032370152	ENSSMAG00000011278/ENSSMAG00000011840/ENSSMAG00000016036	3
GO:1900122	GO:1900122	positive regulation of receptor binding	3/570	10/18292	0.00306634691312511	0.0407778373073803	0.0340839032370152	ENSSMAG00000015176/ENSSMAG00000015192/ENSSMAG00000016177	3
GO:0021952	GO:0021952	central nervous system projection neuron axonogenesis	6/570	47/18292	0.00323447565519102	0.0426950786485215	0.0356864175601972	ENSSMAG00000000729/ENSSMAG00000006855/ENSSMAG00000011394/ENSSMAG00000013241/ENSSMAG00000013356/ENSSMAG00000019985	6
GO:0019233	GO:0019233	sensory perception of pain	5/570	33/18292	0.00332715985871618	0.0429637599147263	0.0359109931356475	ENSSMAG00000005347/ENSSMAG00000006668/ENSSMAG00000009730/ENSSMAG00000014159/ENSSMAG00000017892	5
GO:0030516	GO:0030516	regulation of axon extension	5/570	33/18292	0.00332715985871618	0.0429637599147263	0.0359109931356475	ENSSMAG00000002162/ENSSMAG00000002563/ENSSMAG00000005691/ENSSMAG00000008198/ENSSMAG00000015268	5
GO:0048593	GO:0048593	camera-type eye morphogenesis	5/570	33/18292	0.00332715985871618	0.0429637599147263	0.0359109931356475	ENSSMAG00000000729/ENSSMAG00000001769/ENSSMAG00000003806/ENSSMAG00000012762/ENSSMAG00000020445	5
GO:0001666	GO:0001666	response to hypoxia	12/570	156/18292	0.00359875198281743	0.0461365182257602	0.038562923556885	ENSSMAG00000000515/ENSSMAG00000000803/ENSSMAG00000005181/ENSSMAG00000005248/ENSSMAG00000006668/ENSSMAG00000008555/ENSSMAG00000011394/ENSSMAG00000012158/ENSSMAG00000015056/ENSSMAG00000019563/ENSSMAG00000020952/ENSSMAG00000021349	12
GO:0031103	GO:0031103	axon regeneration	5/570	34/18292	0.00380253019740775	0.0480575093034086	0.0401685720741468	ENSSMAG00000000600/ENSSMAG00000005248/ENSSMAG00000005691/ENSSMAG00000008555/ENSSMAG00000010054	5
GO:0048791	GO:0048791	calcium ion-regulated exocytosis of neurotransmitter	5/570	34/18292	0.00380253019740775	0.0480575093034086	0.0401685720741468	ENSSMAG00000001973/ENSSMAG00000002411/ENSSMAG00000008642/ENSSMAG00000014817/ENSSMAG00000016892	5
GO:0007386	GO:0007386	compartment pattern specification	3/570	11/18292	0.00411926969729419	0.0506244041419189	0.0423140952571418	ENSSMAG00000004701/ENSSMAG00000006534/ENSSMAG00000021110	3
GO:0021517	GO:0021517	ventral spinal cord development	3/570	11/18292	0.00411926969729419	0.0506244041419189	0.0423140952571418	ENSSMAG00000015312/ENSSMAG00000016830/ENSSMAG00000018705	3
GO:0061669	GO:0061669	spontaneous neurotransmitter secretion	3/570	11/18292	0.00411926969729419	0.0506244041419189	0.0423140952571418	ENSSMAG00000002411/ENSSMAG00000014817/ENSSMAG00000016892	3
GO:0072014	GO:0072014	proximal tubule development	3/570	11/18292	0.00411926969729419	0.0506244041419189	0.0423140952571418	ENSSMAG00000004701/ENSSMAG00000006534/ENSSMAG00000021110	3
GO:0033198	GO:0033198	response to ATP	4/570	22/18292	0.00436520285096402	0.0525969121011265	0.0439628038413929	ENSSMAG00000007671/ENSSMAG00000012158/ENSSMAG00000015056/ENSSMAG00000019563	4
GO:0006730	GO:0006730	one-carbon metabolic process	7/570	66/18292	0.004368318176749	0.0525969121011265	0.0439628038413929	ENSSMAG00000000968/ENSSMAG00000001315/ENSSMAG00000001415/ENSSMAG00000001668/ENSSMAG00000002023/ENSSMAG00000016186/ENSSMAG00000020448	7
GO:0045747	GO:0045747	positive regulation of Notch signaling pathway	7/570	66/18292	0.004368318176749	0.0525969121011265	0.0439628038413929	ENSSMAG00000004701/ENSSMAG00000005248/ENSSMAG00000006534/ENSSMAG00000008555/ENSSMAG00000011840/ENSSMAG00000016036/ENSSMAG00000021110	7
GO:0014032	GO:0014032	neural crest cell development	9/570	102/18292	0.00456523341605934	0.0544246068014205	0.0454904711583732	ENSSMAG00000003201/ENSSMAG00000003234/ENSSMAG00000003551/ENSSMAG00000004701/ENSSMAG00000009423/ENSSMAG00000012869/ENSSMAG00000016036/ENSSMAG00000020445/ENSSMAG00000021110	9
GO:0030900	GO:0030900	forebrain development	10/570	121/18292	0.00458119585870543	0.0544246068014205	0.0454904711583732	ENSSMAG00000000930/ENSSMAG00000001895/ENSSMAG00000005456/ENSSMAG00000006855/ENSSMAG00000008569/ENSSMAG00000013068/ENSSMAG00000013241/ENSSMAG00000015312/ENSSMAG00000017860/ENSSMAG00000018705	10
GO:0045165	GO:0045165	cell fate commitment	9/570	103/18292	0.0048681183481969	0.0569169025822829	0.0475736411801821	ENSSMAG00000000600/ENSSMAG00000000930/ENSSMAG00000001293/ENSSMAG00000001437/ENSSMAG00000006639/ENSSMAG00000007277/ENSSMAG00000007909/ENSSMAG00000008198/ENSSMAG00000012793	9
GO:0048469	GO:0048469	cell maturation	6/570	51/18292	0.00488680476716571	0.0569169025822829	0.0475736411801821	ENSSMAG00000001437/ENSSMAG00000005248/ENSSMAG00000006639/ENSSMAG00000008555/ENSSMAG00000009828/ENSSMAG00000017756	6
GO:0051781	GO:0051781	positive regulation of cell division	6/570	51/18292	0.00488680476716571	0.0569169025822829	0.0475736411801821	ENSSMAG00000003120/ENSSMAG00000004967/ENSSMAG00000008134/ENSSMAG00000011278/ENSSMAG00000016036/ENSSMAG00000021201	6
GO:0021555	GO:0021555	midbrain-hindbrain boundary morphogenesis	4/570	23/18292	0.00515586511472354	0.0570880204359975	0.0477166689804102	ENSSMAG00000010933/ENSSMAG00000017219/ENSSMAG00000017852/ENSSMAG00000019176	4
GO:0039020	GO:0039020	pronephric nephron tubule development	4/570	23/18292	0.00515586511472354	0.0570880204359975	0.0477166689804102	ENSSMAG00000002718/ENSSMAG00000003527/ENSSMAG00000015312/ENSSMAG00000018705	4
GO:0046579	GO:0046579	positive regulation of Ras protein signal transduction	4/570	23/18292	0.00515586511472354	0.0570880204359975	0.0477166689804102	ENSSMAG00000011840/ENSSMAG00000013025/ENSSMAG00000016036/ENSSMAG00000019191	4
GO:2000378	GO:2000378	negative regulation of reactive oxygen species metabolic process	4/570	23/18292	0.00515586511472354	0.0570880204359975	0.0477166689804102	ENSSMAG00000000949/ENSSMAG00000002390/ENSSMAG00000003527/ENSSMAG00000011242	4
GO:0008543	GO:0008543	fibroblast growth factor receptor signaling pathway	7/570	68/18292	0.00515650190958428	0.0570880204359975	0.0477166689804102	ENSSMAG00000000761/ENSSMAG00000004940/ENSSMAG00000004967/ENSSMAG00000006639/ENSSMAG00000011840/ENSSMAG00000012043/ENSSMAG00000016036	7
GO:0050679	GO:0050679	positive regulation of epithelial cell proliferation	7/570	68/18292	0.00515650190958428	0.0570880204359975	0.0477166689804102	ENSSMAG00000000949/ENSSMAG00000002390/ENSSMAG00000003527/ENSSMAG00000004967/ENSSMAG00000011242/ENSSMAG00000011840/ENSSMAG00000016036	7
GO:0002315	GO:0002315	marginal zone B cell differentiation	3/570	12/18292	0.00536626090362546	0.0570880204359975	0.0477166689804102	ENSSMAG00000004701/ENSSMAG00000006534/ENSSMAG00000021110	3
GO:0015871	GO:0015871	choline transport	3/570	12/18292	0.00536626090362546	0.0570880204359975	0.0477166689804102	ENSSMAG00000002147/ENSSMAG00000007494/ENSSMAG00000021332	3
GO:0045608	GO:0045608	negative regulation of inner ear auditory receptor cell differentiation	3/570	12/18292	0.00536626090362546	0.0570880204359975	0.0477166689804102	ENSSMAG00000004701/ENSSMAG00000006534/ENSSMAG00000021110	3
GO:0060638	GO:0060638	mesenchymal-epithelial cell signaling	3/570	12/18292	0.00536626090362546	0.0570880204359975	0.0477166689804102	ENSSMAG00000011840/ENSSMAG00000015188/ENSSMAG00000016036	3
GO:0060788	GO:0060788	ectodermal placode formation	3/570	12/18292	0.00536626090362546	0.0570880204359975	0.0477166689804102	ENSSMAG00000003201/ENSSMAG00000003234/ENSSMAG00000006639	3
GO:0071371	GO:0071371	cellular response to gonadotropin stimulus	3/570	12/18292	0.00536626090362546	0.0570880204359975	0.0477166689804102	ENSSMAG00000003527/ENSSMAG00000012670/ENSSMAG00000012793	3
GO:0098773	GO:0098773	skin epidermis development	3/570	12/18292	0.00536626090362546	0.0570880204359975	0.0477166689804102	ENSSMAG00000004701/ENSSMAG00000006534/ENSSMAG00000021110	3
GO:1900746	GO:1900746	regulation of vascular endothelial growth factor signaling pathway	3/570	12/18292	0.00536626090362546	0.0570880204359975	0.0477166689804102	ENSSMAG00000004701/ENSSMAG00000006534/ENSSMAG00000021110	3
GO:0007612	GO:0007612	learning	6/570	52/18292	0.0053820355966597	0.0570880204359975	0.0477166689804102	ENSSMAG00000005181/ENSSMAG00000007934/ENSSMAG00000009847/ENSSMAG00000013025/ENSSMAG00000019191/ENSSMAG00000020199	6
GO:0050768	GO:0050768	negative regulation of neurogenesis	5/570	37/18292	0.00551853382610141	0.058189510521377	0.0486373426591934	ENSSMAG00000000161/ENSSMAG00000003551/ENSSMAG00000004917/ENSSMAG00000011300/ENSSMAG00000011869	5
GO:0021904	GO:0021904	dorsal/ventral neural tube patterning	4/570	24/18292	0.00603695648062398	0.062184141320647	0.0519762301191539	ENSSMAG00000003551/ENSSMAG00000008509/ENSSMAG00000012869/ENSSMAG00000014712	4
GO:0060080	GO:0060080	inhibitory postsynaptic potential	4/570	24/18292	0.00603695648062398	0.062184141320647	0.0519762301191539	ENSSMAG00000006668/ENSSMAG00000008312/ENSSMAG00000013069/ENSSMAG00000019358	4
GO:0071157	GO:0071157	negative regulation of cell cycle arrest	4/570	24/18292	0.00603695648062398	0.062184141320647	0.0519762301191539	ENSSMAG00000003806/ENSSMAG00000011840/ENSSMAG00000012670/ENSSMAG00000016036	4
GO:0072114	GO:0072114	pronephros morphogenesis	4/570	24/18292	0.00603695648062398	0.062184141320647	0.0519762301191539	ENSSMAG00000000949/ENSSMAG00000002390/ENSSMAG00000003527/ENSSMAG00000011242	4
GO:0045595	GO:0045595	regulation of cell differentiation	5/570	38/18292	0.00619512283793599	0.0634466028574824	0.0530314507905591	ENSSMAG00000003234/ENSSMAG00000005540/ENSSMAG00000005577/ENSSMAG00000016669/ENSSMAG00000017020	5
GO:0007417	GO:0007417	central nervous system development	13/570	190/18292	0.00670955939027043	0.0674807372251273	0.0564033570639466	ENSSMAG00000000930/ENSSMAG00000000975/ENSSMAG00000002220/ENSSMAG00000003522/ENSSMAG00000003551/ENSSMAG00000003852/ENSSMAG00000007961/ENSSMAG00000008078/ENSSMAG00000012856/ENSSMAG00000012869/ENSSMAG00000013356/ENSSMAG00000019191/ENSSMAG00000020643	13
GO:0001823	GO:0001823	mesonephros development	3/570	13/18292	0.0068162360833462	0.0674807372251273	0.0564033570639466	ENSSMAG00000006639/ENSSMAG00000011840/ENSSMAG00000016036	3
GO:0048535	GO:0048535	lymph node development	3/570	13/18292	0.0068162360833462	0.0674807372251273	0.0564033570639466	ENSSMAG00000000920/ENSSMAG00000009123/ENSSMAG00000021102	3
GO:0051302	GO:0051302	regulation of cell division	3/570	13/18292	0.0068162360833462	0.0674807372251273	0.0564033570639466	ENSSMAG00000004701/ENSSMAG00000006534/ENSSMAG00000021110	3
GO:0097112	GO:0097112	gamma-aminobutyric acid receptor clustering	3/570	13/18292	0.0068162360833462	0.0674807372251273	0.0564033570639466	ENSSMAG00000005774/ENSSMAG00000013529/ENSSMAG00000014007	3
GO:1990090	GO:1990090	cellular response to nerve growth factor stimulus	3/570	13/18292	0.0068162360833462	0.0674807372251273	0.0564033570639466	ENSSMAG00000007934/ENSSMAG00000013025/ENSSMAG00000019673	3
GO:0033555	GO:0033555	multicellular organismal response to stress	4/570	25/18292	0.00701271921071685	0.0686629979862496	0.0573915424127492	ENSSMAG00000004752/ENSSMAG00000007261/ENSSMAG00000012096/ENSSMAG00000017763	4
GO:0070207	GO:0070207	protein homotrimerization	4/570	25/18292	0.00701271921071685	0.0686629979862496	0.0573915424127492	ENSSMAG00000012158/ENSSMAG00000015056/ENSSMAG00000019049/ENSSMAG00000019563	4
GO:0045892	GO:0045892	negative regulation of transcription, DNA-templated	23/570	424/18292	0.0074116742332907	0.0721726966323717	0.0603251023302062	ENSSMAG00000000134/ENSSMAG00000000322/ENSSMAG00000003234/ENSSMAG00000003551/ENSSMAG00000003852/ENSSMAG00000006863/ENSSMAG00000007733/ENSSMAG00000008529/ENSSMAG00000008697/ENSSMAG00000008806/ENSSMAG00000009122/ENSSMAG00000009753/ENSSMAG00000010361/ENSSMAG00000011242/ENSSMAG00000012869/ENSSMAG00000015312/ENSSMAG00000016669/ENSSMAG00000016830/ENSSMAG00000018705/ENSSMAG00000020224/ENSSMAG00000020643/…	23
GO:0060119	GO:0060119	inner ear receptor cell development	5/570	40/18292	0.00771915889948967	0.0747583758635359	0.0624863263316813	ENSSMAG00000000930/ENSSMAG00000001293/ENSSMAG00000005017/ENSSMAG00000007277/ENSSMAG00000019358	5
GO:0045956	GO:0045956	positive regulation of calcium ion-dependent exocytosis	4/570	26/18292	0.00808718384922132	0.0763686326103507	0.0638322494793822	ENSSMAG00000011232/ENSSMAG00000014817/ENSSMAG00000016892/ENSSMAG00000021146	4
GO:0050909	GO:0050909	sensory perception of taste	4/570	26/18292	0.00808718384922132	0.0763686326103507	0.0638322494793822	ENSSMAG00000006863/ENSSMAG00000012158/ENSSMAG00000015056/ENSSMAG00000019563	4
GO:0010159	GO:0010159	specification of animal organ position	3/570	14/18292	0.00847668839067244	0.0763686326103507	0.0638322494793822	ENSSMAG00000015176/ENSSMAG00000015192/ENSSMAG00000016177	3
GO:0021523	GO:0021523	somatic motor neuron differentiation	3/570	14/18292	0.00847668839067244	0.0763686326103507	0.0638322494793822	ENSSMAG00000004701/ENSSMAG00000019665/ENSSMAG00000021110	3
GO:0021628	GO:0021628	olfactory nerve formation	3/570	14/18292	0.00847668839067244	0.0763686326103507	0.0638322494793822	ENSSMAG00000010054/ENSSMAG00000010787/ENSSMAG00000015413	3
GO:0051891	GO:0051891	positive regulation of cardioblast differentiation	3/570	14/18292	0.00847668839067244	0.0763686326103507	0.0638322494793822	ENSSMAG00000003299/ENSSMAG00000012793/ENSSMAG00000021102	3
GO:0060074	GO:0060074	synapse maturation	3/570	14/18292	0.00847668839067244	0.0763686326103507	0.0638322494793822	ENSSMAG00000010659/ENSSMAG00000012724/ENSSMAG00000015409	3
GO:0060575	GO:0060575	intestinal epithelial cell differentiation	3/570	14/18292	0.00847668839067244	0.0763686326103507	0.0638322494793822	ENSSMAG00000005248/ENSSMAG00000008555/ENSSMAG00000012793	3
GO:0071310	GO:0071310	cellular response to organic substance	3/570	14/18292	0.00847668839067244	0.0763686326103507	0.0638322494793822	ENSSMAG00000000750/ENSSMAG00000014087/ENSSMAG00000014406	3
GO:0071318	GO:0071318	cellular response to ATP	3/570	14/18292	0.00847668839067244	0.0763686326103507	0.0638322494793822	ENSSMAG00000012158/ENSSMAG00000015056/ENSSMAG00000019563	3
GO:0071699	GO:0071699	olfactory placode morphogenesis	3/570	14/18292	0.00847668839067244	0.0763686326103507	0.0638322494793822	ENSSMAG00000010054/ENSSMAG00000010787/ENSSMAG00000015413	3
GO:2000726	GO:2000726	negative regulation of cardiac muscle cell differentiation	3/570	14/18292	0.00847668839067244	0.0763686326103507	0.0638322494793822	ENSSMAG00000004701/ENSSMAG00000006534/ENSSMAG00000021110	3
GO:0001841	GO:0001841	neural tube formation	5/570	41/18292	0.00857111477108313	0.0763686326103507	0.0638322494793822	ENSSMAG00000003522/ENSSMAG00000003551/ENSSMAG00000012856/ENSSMAG00000012869/ENSSMAG00000020445	5
GO:0007269	GO:0007269	neurotransmitter secretion	5/570	41/18292	0.00857111477108313	0.0763686326103507	0.0638322494793822	ENSSMAG00000002411/ENSSMAG00000008642/ENSSMAG00000011170/ENSSMAG00000012983/ENSSMAG00000015193	5
GO:0045596	GO:0045596	negative regulation of cell differentiation	5/570	41/18292	0.00857111477108313	0.0763686326103507	0.0638322494793822	ENSSMAG00000004701/ENSSMAG00000006534/ENSSMAG00000011840/ENSSMAG00000016036/ENSSMAG00000021110	5
GO:0048468	GO:0048468	cell development	5/570	41/18292	0.00857111477108313	0.0763686326103507	0.0638322494793822	ENSSMAG00000003852/ENSSMAG00000004094/ENSSMAG00000006863/ENSSMAG00000019201/ENSSMAG00000020643	5
GO:0009615	GO:0009615	response to virus	7/570	75/18292	0.00877096378958253	0.077375532044733	0.0646738601472604	ENSSMAG00000001437/ENSSMAG00000005615/ENSSMAG00000006639/ENSSMAG00000006855/ENSSMAG00000009993/ENSSMAG00000013241/ENSSMAG00000020372	7
GO:0050885	GO:0050885	neuromuscular process controlling balance	7/570	75/18292	0.00877096378958253	0.077375532044733	0.0646738601472604	ENSSMAG00000004538/ENSSMAG00000008198/ENSSMAG00000010635/ENSSMAG00000011724/ENSSMAG00000012763/ENSSMAG00000018285/ENSSMAG00000021378	7
GO:0050877	GO:0050877	nervous system process	9/570	113/18292	0.0088281624207974	0.0774964799697585	0.0647749537227292	ENSSMAG00000002162/ENSSMAG00000005017/ENSSMAG00000006668/ENSSMAG00000008330/ENSSMAG00000009475/ENSSMAG00000013178/ENSSMAG00000013346/ENSSMAG00000015468/ENSSMAG00000019358	9
GO:0003309	GO:0003309	type B pancreatic cell differentiation	4/570	27/18292	0.00926415942903403	0.0801394762259157	0.0669840858052282	ENSSMAG00000006619/ENSSMAG00000008198/ENSSMAG00000008697/ENSSMAG00000012793	4
GO:1903672	GO:1903672	positive regulation of sprouting angiogenesis	4/570	27/18292	0.00926415942903403	0.0801394762259157	0.0669840858052282	ENSSMAG00000004701/ENSSMAG00000004967/ENSSMAG00000006534/ENSSMAG00000021110	4
GO:2000344	GO:2000344	positive regulation of acrosome reaction	4/570	27/18292	0.00926415942903403	0.0801394762259157	0.0669840858052282	ENSSMAG00000000592/ENSSMAG00000001071/ENSSMAG00000009861/ENSSMAG00000021146	4
GO:0048536	GO:0048536	spleen development	6/570	59/18292	0.00992937853771774	0.0854325267049045	0.0714082493280406	ENSSMAG00000000545/ENSSMAG00000007909/ENSSMAG00000011278/ENSSMAG00000011840/ENSSMAG00000016036/ENSSMAG00000021102	6
GO:0014002	GO:0014002	astrocyte development	3/570	15/18292	0.0103537892378237	0.0854325267049045	0.0714082493280406	ENSSMAG00000004701/ENSSMAG00000006534/ENSSMAG00000021110	3
GO:0014807	GO:0014807	regulation of somitogenesis	3/570	15/18292	0.0103537892378237	0.0854325267049045	0.0714082493280406	ENSSMAG00000004701/ENSSMAG00000006534/ENSSMAG00000021110	3
GO:0021545	GO:0021545	cranial nerve development	3/570	15/18292	0.0103537892378237	0.0854325267049045	0.0714082493280406	ENSSMAG00000010635/ENSSMAG00000012762/ENSSMAG00000018285	3
GO:0035810	GO:0035810	positive regulation of urine volume	3/570	15/18292	0.0103537892378237	0.0854325267049045	0.0714082493280406	ENSSMAG00000000302/ENSSMAG00000003234/ENSSMAG00000004910	3
GO:0042445	GO:0042445	hormone metabolic process	3/570	15/18292	0.0103537892378237	0.0854325267049045	0.0714082493280406	ENSSMAG00000000482/ENSSMAG00000008509/ENSSMAG00000014322	3
GO:0042755	GO:0042755	eating behavior	3/570	15/18292	0.0103537892378237	0.0854325267049045	0.0714082493280406	ENSSMAG00000005181/ENSSMAG00000007261/ENSSMAG00000012040	3
GO:0043697	GO:0043697	cell dedifferentiation	3/570	15/18292	0.0103537892378237	0.0854325267049045	0.0714082493280406	ENSSMAG00000005248/ENSSMAG00000008555/ENSSMAG00000008697	3
GO:1990403	GO:1990403	embryonic brain development	3/570	15/18292	0.0103537892378237	0.0854325267049045	0.0714082493280406	ENSSMAG00000010933/ENSSMAG00000017219/ENSSMAG00000017852	3
GO:0007271	GO:0007271	synaptic transmission, cholinergic	5/570	43/18292	0.010465777066122	0.0854325267049045	0.0714082493280406	ENSSMAG00000002162/ENSSMAG00000006668/ENSSMAG00000007494/ENSSMAG00000008330/ENSSMAG00000021332	5
GO:0014059	GO:0014059	regulation of dopamine secretion	5/570	43/18292	0.010465777066122	0.0854325267049045	0.0714082493280406	ENSSMAG00000001973/ENSSMAG00000002411/ENSSMAG00000004910/ENSSMAG00000006668/ENSSMAG00000008642	5
GO:0014036	GO:0014036	neural crest cell fate specification	4/570	28/18292	0.010547225519124	0.0854325267049045	0.0714082493280406	ENSSMAG00000003201/ENSSMAG00000003234/ENSSMAG00000003852/ENSSMAG00000020643	4
GO:0017158	GO:0017158	regulation of calcium ion-dependent exocytosis	4/570	28/18292	0.010547225519124	0.0854325267049045	0.0714082493280406	ENSSMAG00000001973/ENSSMAG00000002411/ENSSMAG00000008642/ENSSMAG00000014817	4
GO:0071773	GO:0071773	cellular response to BMP stimulus	4/570	28/18292	0.010547225519124	0.0854325267049045	0.0714082493280406	ENSSMAG00000001437/ENSSMAG00000006639/ENSSMAG00000012793/ENSSMAG00000019665	4
GO:0045893	GO:0045893	positive regulation of transcription, DNA-templated	23/570	440/18292	0.0112414459357806	0.0906436952830819	0.0757639723702292	ENSSMAG00000000761/ENSSMAG00000001895/ENSSMAG00000003299/ENSSMAG00000003551/ENSSMAG00000003852/ENSSMAG00000004094/ENSSMAG00000005248/ENSSMAG00000005456/ENSSMAG00000006782/ENSSMAG00000008509/ENSSMAG00000008555/ENSSMAG00000009123/ENSSMAG00000009767/ENSSMAG00000012793/ENSSMAG00000013976/ENSSMAG00000014128/ENSSMAG00000014307/ENSSMAG00000015312/ENSSMAG00000016830/ENSSMAG00000018349/ENSSMAG00000018705/…	23
GO:0009953	GO:0009953	dorsal/ventral pattern formation	12/570	181/18292	0.0113836372180274	0.0913767636149768	0.0763767030038349	ENSSMAG00000000803/ENSSMAG00000003551/ENSSMAG00000003852/ENSSMAG00000005456/ENSSMAG00000012869/ENSSMAG00000015312/ENSSMAG00000016036/ENSSMAG00000016195/ENSSMAG00000017852/ENSSMAG00000018705/ENSSMAG00000020445/ENSSMAG00000020643	12
GO:0032526	GO:0032526	response to retinoic acid	6/570	61/18292	0.0116181015827364	0.0924261474126619	0.0772538239641542	ENSSMAG00000003299/ENSSMAG00000005248/ENSSMAG00000008555/ENSSMAG00000012793/ENSSMAG00000015312/ENSSMAG00000018705	6
GO:0048840	GO:0048840	otolith development	6/570	61/18292	0.0116181015827364	0.0924261474126619	0.0772538239641542	ENSSMAG00000001293/ENSSMAG00000007073/ENSSMAG00000007277/ENSSMAG00000012961/ENSSMAG00000016036/ENSSMAG00000017539	6
GO:0060041	GO:0060041	retina development in camera-type eye	12/570	182/18292	0.0118550631599918	0.0933183844981289	0.0779995948164998	ENSSMAG00000002718/ENSSMAG00000003201/ENSSMAG00000003234/ENSSMAG00000003852/ENSSMAG00000004538/ENSSMAG00000007733/ENSSMAG00000009481/ENSSMAG00000013241/ENSSMAG00000016867/ENSSMAG00000017020/ENSSMAG00000020643/ENSSMAG00000020920	12
GO:0001885	GO:0001885	endothelial cell development	4/570	29/18292	0.0119397259627236	0.0933183844981289	0.0779995948164998	ENSSMAG00000003341/ENSSMAG00000009290/ENSSMAG00000010706/ENSSMAG00000011586	4
GO:0060441	GO:0060441	epithelial tube branching involved in lung morphogenesis	4/570	29/18292	0.0119397259627236	0.0933183844981289	0.0779995948164998	ENSSMAG00000008509/ENSSMAG00000008569/ENSSMAG00000013068/ENSSMAG00000015188	4
GO:0070986	GO:0070986	left/right axis specification	4/570	29/18292	0.0119397259627236	0.0933183844981289	0.0779995948164998	ENSSMAG00000000493/ENSSMAG00000004701/ENSSMAG00000006534/ENSSMAG00000021110	4
GO:0003190	GO:0003190	atrioventricular valve formation	3/570	16/18292	0.0124524834354312	0.0960620150733264	0.0802928414724773	ENSSMAG00000001437/ENSSMAG00000003299/ENSSMAG00000006639	3
GO:0010564	GO:0010564	regulation of cell cycle process	3/570	16/18292	0.0124524834354312	0.0960620150733264	0.0802928414724773	ENSSMAG00000008697/ENSSMAG00000016276/ENSSMAG00000019582	3
GO:0048149	GO:0048149	behavioral response to ethanol	3/570	16/18292	0.0124524834354312	0.0960620150733264	0.0802928414724773	ENSSMAG00000004910/ENSSMAG00000017892/ENSSMAG00000019862	3
GO:0043154	GO:0043154	negative regulation of cysteine-type endopeptidase activity involved in apoptotic process	6/570	62/18292	0.0125341652378522	0.0962753554045374	0.0804711606695141	ENSSMAG00000000949/ENSSMAG00000002390/ENSSMAG00000003234/ENSSMAG00000003527/ENSSMAG00000011242/ENSSMAG00000011394	6
GO:0019934	GO:0019934	cGMP-mediated signaling	4/570	30/18292	0.0134447641655655	0.102826479583853	0.0859468773177102	ENSSMAG00000001792/ENSSMAG00000008056/ENSSMAG00000015630/ENSSMAG00000017545	4
GO:0043410	GO:0043410	positive regulation of MAPK cascade	8/570	101/18292	0.0135996837346824	0.10344147747459	0.0864609195029509	ENSSMAG00000000930/ENSSMAG00000004097/ENSSMAG00000005319/ENSSMAG00000007934/ENSSMAG00000011840/ENSSMAG00000013025/ENSSMAG00000015543/ENSSMAG00000016036	8
GO:0007026	GO:0007026	negative regulation of microtubule depolymerization	5/570	46/18292	0.013815416183475	0.10344147747459	0.0864609195029509	ENSSMAG00000003644/ENSSMAG00000015204/ENSSMAG00000017020/ENSSMAG00000019673/ENSSMAG00000021231	5
GO:0009409	GO:0009409	response to cold	5/570	46/18292	0.013815416183475	0.10344147747459	0.0864609195029509	ENSSMAG00000012158/ENSSMAG00000012583/ENSSMAG00000015056/ENSSMAG00000017308/ENSSMAG00000019563	5
GO:0014003	GO:0014003	oligodendrocyte development	5/570	46/18292	0.013815416183475	0.10344147747459	0.0864609195029509	ENSSMAG00000005248/ENSSMAG00000005465/ENSSMAG00000008547/ENSSMAG00000008555/ENSSMAG00000010052	5
GO:0050796	GO:0050796	regulation of insulin secretion	5/570	46/18292	0.013815416183475	0.10344147747459	0.0864609195029509	ENSSMAG00000001973/ENSSMAG00000003234/ENSSMAG00000006619/ENSSMAG00000008198/ENSSMAG00000014900	5
GO:0003209	GO:0003209	cardiac atrium morphogenesis	3/570	17/18292	0.0147765790828333	0.109202205666184	0.091275988550801	ENSSMAG00000001895/ENSSMAG00000003996/ENSSMAG00000008630	3
GO:0038128	GO:0038128	ERBB2 signaling pathway	3/570	17/18292	0.0147765790828333	0.109202205666184	0.091275988550801	ENSSMAG00000009506/ENSSMAG00000011713/ENSSMAG00000021446	3
GO:0048853	GO:0048853	forebrain morphogenesis	3/570	17/18292	0.0147765790828333	0.109202205666184	0.091275988550801	ENSSMAG00000003522/ENSSMAG00000003551/ENSSMAG00000012869	3
GO:0021984	GO:0021984	adenohypophysis development	4/570	31/18292	0.0150651998022543	0.109202205666184	0.091275988550801	ENSSMAG00000004910/ENSSMAG00000005248/ENSSMAG00000008555/ENSSMAG00000016036	4
GO:0045638	GO:0045638	negative regulation of myeloid cell differentiation	4/570	31/18292	0.0150651998022543	0.109202205666184	0.091275988550801	ENSSMAG00000004701/ENSSMAG00000006534/ENSSMAG00000016001/ENSSMAG00000021110	4
GO:0048172	GO:0048172	regulation of short-term neuronal synaptic plasticity	4/570	31/18292	0.0150651998022543	0.109202205666184	0.091275988550801	ENSSMAG00000007853/ENSSMAG00000008053/ENSSMAG00000012855/ENSSMAG00000013069	4
GO:0060174	GO:0060174	limb bud formation	4/570	31/18292	0.0150651998022543	0.109202205666184	0.091275988550801	ENSSMAG00000003299/ENSSMAG00000011840/ENSSMAG00000016036/ENSSMAG00000020445	4
GO:0014029	GO:0014029	neural crest formation	5/570	47/18292	0.0150750519606517	0.109202205666184	0.091275988550801	ENSSMAG00000000761/ENSSMAG00000003522/ENSSMAG00000003551/ENSSMAG00000012856/ENSSMAG00000012869	5
GO:0006366	GO:0006366	transcription by RNA polymerase II	8/570	103/18292	0.0151686114203691	0.109435083202825	0.091470637800223	ENSSMAG00000003234/ENSSMAG00000006863/ENSSMAG00000008134/ENSSMAG00000008330/ENSSMAG00000012793/ENSSMAG00000015312/ENSSMAG00000018705/ENSSMAG00000021106	8
GO:0060349	GO:0060349	bone morphogenesis	5/570	48/18292	0.0164092269119321	0.117890152079858	0.0985377548543913	ENSSMAG00000002481/ENSSMAG00000002541/ENSSMAG00000008529/ENSSMAG00000014063/ENSSMAG00000016646	5
GO:0048675	GO:0048675	axon extension	7/570	85/18292	0.0167591828659151	0.117890152079858	0.0985377548543913	ENSSMAG00000004538/ENSSMAG00000006855/ENSSMAG00000011724/ENSSMAG00000013241/ENSSMAG00000014845/ENSSMAG00000016867/ENSSMAG00000017274	7
GO:0007186	GO:0007186	G protein-coupled receptor signaling pathway	17/570	308/18292	0.0168010318875224	0.117890152079858	0.0985377548543913	ENSSMAG00000004097/ENSSMAG00000006746/ENSSMAG00000007593/ENSSMAG00000008960/ENSSMAG00000009459/ENSSMAG00000009481/ENSSMAG00000009828/ENSSMAG00000010603/ENSSMAG00000014857/ENSSMAG00000017346/ENSSMAG00000018637/ENSSMAG00000019589/ENSSMAG00000019726/ENSSMAG00000019801/ENSSMAG00000020169/ENSSMAG00000020254/ENSSMAG00000020837	17
GO:0032024	GO:0032024	positive regulation of insulin secretion	4/570	32/18292	0.0168036468172188	0.117890152079858	0.0985377548543913	ENSSMAG00000012040/ENSSMAG00000012670/ENSSMAG00000014817/ENSSMAG00000016892	4
GO:0048919	GO:0048919	posterior lateral line neuromast development	4/570	32/18292	0.0168036468172188	0.117890152079858	0.0985377548543913	ENSSMAG00000001293/ENSSMAG00000006863/ENSSMAG00000007277/ENSSMAG00000011840	4
GO:0051497	GO:0051497	negative regulation of stress fiber assembly	4/570	32/18292	0.0168036468172188	0.117890152079858	0.0985377548543913	ENSSMAG00000010633/ENSSMAG00000011867/ENSSMAG00000015193/ENSSMAG00000020372	4
GO:1902036	GO:1902036	regulation of hematopoietic stem cell differentiation	4/570	32/18292	0.0168036468172188	0.117890152079858	0.0985377548543913	ENSSMAG00000004701/ENSSMAG00000011840/ENSSMAG00000019445/ENSSMAG00000021110	4
GO:0019227	GO:0019227	neuronal action potential propagation	3/570	18/18292	0.0173288324610781	0.119689842812562	0.100042015228174	ENSSMAG00000000545/ENSSMAG00000007934/ENSSMAG00000013025	3
GO:0021895	GO:0021895	cerebral cortex neuron differentiation	3/570	18/18292	0.0173288324610781	0.119689842812562	0.100042015228174	ENSSMAG00000000920/ENSSMAG00000009123/ENSSMAG00000013356	3
GO:0035265	GO:0035265	organ growth	3/570	18/18292	0.0173288324610781	0.119689842812562	0.100042015228174	ENSSMAG00000004701/ENSSMAG00000006534/ENSSMAG00000021110	3
GO:1900181	GO:1900181	negative regulation of protein localization to nucleus	3/570	18/18292	0.0173288324610781	0.119689842812562	0.100042015228174	ENSSMAG00000006855/ENSSMAG00000013241/ENSSMAG00000015892	3
GO:0051966	GO:0051966	regulation of synaptic transmission, glutamatergic	5/570	49/18292	0.0178196161186662	0.122092078442985	0.102049909029963	ENSSMAG00000000088/ENSSMAG00000002411/ENSSMAG00000009334/ENSSMAG00000014159/ENSSMAG00000015010	5
GO:0099560	GO:0099560	synaptic membrane adhesion	5/570	49/18292	0.0178196161186662	0.122092078442985	0.102049909029963	ENSSMAG00000003494/ENSSMAG00000006489/ENSSMAG00000008359/ENSSMAG00000010978/ENSSMAG00000016867	5
GO:0009888	GO:0009888	tissue development	6/570	67/18292	0.0178821731052857	0.122092078442985	0.102049909029963	ENSSMAG00000000482/ENSSMAG00000004094/ENSSMAG00000010633/ENSSMAG00000011854/ENSSMAG00000019201/ENSSMAG00000021234	6
GO:0060384	GO:0060384	innervation	4/570	33/18292	0.0186624726045985	0.12597169008104	0.105292658435036	ENSSMAG00000005017/ENSSMAG00000011724/ENSSMAG00000013143/ENSSMAG00000019358	4
GO:0090103	GO:0090103	cochlea morphogenesis	4/570	33/18292	0.0186624726045985	0.12597169008104	0.105292658435036	ENSSMAG00000003341/ENSSMAG00000009290/ENSSMAG00000010706/ENSSMAG00000011586	4
GO:1903861	GO:1903861	positive regulation of dendrite extension	4/570	33/18292	0.0186624726045985	0.12597169008104	0.105292658435036	ENSSMAG00000002411/ENSSMAG00000008642/ENSSMAG00000011713/ENSSMAG00000021446	4
GO:0048596	GO:0048596	embryonic camera-type eye morphogenesis	5/570	50/18292	0.0193078096533986	0.129835912461722	0.108522544824465	ENSSMAG00000000949/ENSSMAG00000002390/ENSSMAG00000003527/ENSSMAG00000005181/ENSSMAG00000011242	5
GO:0006556	GO:0006556	S-adenosylmethionine biosynthetic process	3/570	19/18292	0.0201110281702633	0.132732785923738	0.110943878600088	ENSSMAG00000002023/ENSSMAG00000003234/ENSSMAG00000020448	3
GO:0007019	GO:0007019	microtubule depolymerization	3/570	19/18292	0.0201110281702633	0.132732785923738	0.110943878600088	ENSSMAG00000005888/ENSSMAG00000019673/ENSSMAG00000020372	3
GO:0008343	GO:0008343	adult feeding behavior	3/570	19/18292	0.0201110281702633	0.132732785923738	0.110943878600088	ENSSMAG00000004580/ENSSMAG00000007733/ENSSMAG00000015861	3
GO:0040019	GO:0040019	positive regulation of embryonic development	3/570	19/18292	0.0201110281702633	0.132732785923738	0.110943878600088	ENSSMAG00000012670/ENSSMAG00000015312/ENSSMAG00000018705	3
GO:0060022	GO:0060022	hard palate development	3/570	19/18292	0.0201110281702633	0.132732785923738	0.110943878600088	ENSSMAG00000008529/ENSSMAG00000011840/ENSSMAG00000020445	3
GO:0048920	GO:0048920	posterior lateral line neuromast primordium migration	4/570	34/18292	0.0206437982588906	0.13574630441824	0.11346270940505	ENSSMAG00000008697/ENSSMAG00000011840/ENSSMAG00000016036/ENSSMAG00000017020	4
GO:0060215	GO:0060215	primitive hemopoiesis	6/570	70/18292	0.0217475779412976	0.142478617247766	0.119089871466471	ENSSMAG00000000724/ENSSMAG00000001437/ENSSMAG00000006639/ENSSMAG00000008134/ENSSMAG00000012832/ENSSMAG00000015208	6
GO:0007214	GO:0007214	gamma-aminobutyric acid signaling pathway	5/570	52/18292	0.0225235308853462	0.146301007161183	0.122284792446733	ENSSMAG00000000545/ENSSMAG00000005017/ENSSMAG00000013178/ENSSMAG00000013346/ENSSMAG00000019358	5
GO:0007267	GO:0007267	cell-cell signaling	10/570	154/18292	0.0225866852736545	0.146301007161183	0.122284792446733	ENSSMAG00000003299/ENSSMAG00000004910/ENSSMAG00000007671/ENSSMAG00000009828/ENSSMAG00000009993/ENSSMAG00000015204/ENSSMAG00000015312/ENSSMAG00000015543/ENSSMAG00000017197/ENSSMAG00000018705	10
GO:0006812	GO:0006812	cation transport	4/570	35/18292	0.0227494997952477	0.146301007161183	0.122284792446733	ENSSMAG00000007493/ENSSMAG00000007671/ENSSMAG00000015056/ENSSMAG00000019563	4
GO:0021794	GO:0021794	thalamus development	4/570	35/18292	0.0227494997952477	0.146301007161183	0.122284792446733	ENSSMAG00000008134/ENSSMAG00000010052/ENSSMAG00000016130/ENSSMAG00000019176	4
GO:0034220	GO:0034220	ion transmembrane transport	8/570	111/18292	0.0227683230284554	0.146301007161183	0.122284792446733	ENSSMAG00000002162/ENSSMAG00000005017/ENSSMAG00000006668/ENSSMAG00000008330/ENSSMAG00000009475/ENSSMAG00000013178/ENSSMAG00000013346/ENSSMAG00000019358	8
GO:0014034	GO:0014034	neural crest cell fate commitment	3/570	20/18292	0.0231240547421256	0.146301007161183	0.122284792446733	ENSSMAG00000000761/ENSSMAG00000003551/ENSSMAG00000012869	3
GO:0046548	GO:0046548	retinal rod cell development	3/570	20/18292	0.0231240547421256	0.146301007161183	0.122284792446733	ENSSMAG00000007934/ENSSMAG00000013025/ENSSMAG00000020445	3
GO:2000679	GO:2000679	positive regulation of transcription regulatory region DNA binding	3/570	20/18292	0.0231240547421256	0.146301007161183	0.122284792446733	ENSSMAG00000001437/ENSSMAG00000006639/ENSSMAG00000011724	3
GO:0001658	GO:0001658	branching involved in ureteric bud morphogenesis	6/570	71/18292	0.0231520112342612	0.146301007161183	0.122284792446733	ENSSMAG00000000949/ENSSMAG00000002390/ENSSMAG00000003527/ENSSMAG00000011242/ENSSMAG00000015312/ENSSMAG00000018705	6
GO:0009755	GO:0009755	hormone-mediated signaling pathway	6/570	71/18292	0.0231520112342612	0.146301007161183	0.122284792446733	ENSSMAG00000000482/ENSSMAG00000004580/ENSSMAG00000010006/ENSSMAG00000012040/ENSSMAG00000015861/ENSSMAG00000021234	6
GO:0007216	GO:0007216	G protein-coupled glutamate receptor signaling pathway	4/570	36/18292	0.0249812102449883	0.156198304058137	0.130557386875931	ENSSMAG00000000088/ENSSMAG00000009334/ENSSMAG00000014159/ENSSMAG00000015010	4
GO:0021537	GO:0021537	telencephalon development	4/570	36/18292	0.0249812102449883	0.156198304058137	0.130557386875931	ENSSMAG00000006619/ENSSMAG00000013356/ENSSMAG00000015312/ENSSMAG00000018705	4
GO:0060079	GO:0060079	excitatory postsynaptic potential	4/570	36/18292	0.0249812102449883	0.156198304058137	0.130557386875931	ENSSMAG00000010659/ENSSMAG00000012763/ENSSMAG00000015409/ENSSMAG00000019185	4
GO:0001756	GO:0001756	somitogenesis	11/570	180/18292	0.0257290961565014	0.160312060667432	0.133995844907801	ENSSMAG00000000134/ENSSMAG00000004701/ENSSMAG00000006534/ENSSMAG00000006863/ENSSMAG00000008529/ENSSMAG00000011673/ENSSMAG00000012636/ENSSMAG00000016130/ENSSMAG00000021110/ENSSMAG00000021155/ENSSMAG00000021414	11
GO:0035136	GO:0035136	forelimb morphogenesis	3/570	21/18292	0.0263679759485143	0.163720324530497	0.136844621188879	ENSSMAG00000003234/ENSSMAG00000003299/ENSSMAG00000006241	3
GO:0042391	GO:0042391	regulation of membrane potential	12/570	204/18292	0.0265009287824279	0.163974496841272	0.137057069543624	ENSSMAG00000002162/ENSSMAG00000005017/ENSSMAG00000006668/ENSSMAG00000008330/ENSSMAG00000008668/ENSSMAG00000009475/ENSSMAG00000010986/ENSSMAG00000013178/ENSSMAG00000013346/ENSSMAG00000016186/ENSSMAG00000019358/ENSSMAG00000021155	12
GO:0045786	GO:0045786	negative regulation of cell cycle	4/570	37/18292	0.0273403225381867	0.168468731462094	0.140813547769427	ENSSMAG00000001437/ENSSMAG00000004917/ENSSMAG00000006639/ENSSMAG00000011394	4
GO:0034765	GO:0034765	regulation of ion transmembrane transport	10/570	159/18292	0.02741634799327	0.168468731462094	0.140813547769427	ENSSMAG00000000943/ENSSMAG00000006145/ENSSMAG00000008260/ENSSMAG00000008668/ENSSMAG00000009139/ENSSMAG00000009730/ENSSMAG00000011232/ENSSMAG00000014116/ENSSMAG00000021146/ENSSMAG00000021155	10
GO:0032870	GO:0032870	cellular response to hormone stimulus	6/570	74/18292	0.027726754576115	0.169790641424869	0.141918458040162	ENSSMAG00000005347/ENSSMAG00000010603/ENSSMAG00000011869/ENSSMAG00000020254/ENSSMAG00000020837/ENSSMAG00000021146	6
GO:0007602	GO:0007602	phototransduction	5/570	55/18292	0.0279652676117223	0.170082276054912	0.142162219042885	ENSSMAG00000000515/ENSSMAG00000005741/ENSSMAG00000018144/ENSSMAG00000019726/ENSSMAG00000020169	5
GO:0048589	GO:0048589	developmental growth	5/570	55/18292	0.0279652676117223	0.170082276054912	0.142162219042885	ENSSMAG00000001437/ENSSMAG00000004580/ENSSMAG00000006639/ENSSMAG00000007733/ENSSMAG00000020254	5
GO:0007492	GO:0007492	endoderm development	6/570	75/18292	0.0293750842097265	0.175506992295345	0.146696434578483	ENSSMAG00000007909/ENSSMAG00000008509/ENSSMAG00000008529/ENSSMAG00000008569/ENSSMAG00000012793/ENSSMAG00000013068	6
GO:0045599	GO:0045599	negative regulation of fat cell differentiation	6/570	75/18292	0.0293750842097265	0.175506992295345	0.146696434578483	ENSSMAG00000001437/ENSSMAG00000002281/ENSSMAG00000002577/ENSSMAG00000006639/ENSSMAG00000009753/ENSSMAG00000012670	6
GO:0003281	GO:0003281	ventricular septum development	4/570	38/18292	0.0298279930911574	0.175506992295345	0.146696434578483	ENSSMAG00000001437/ENSSMAG00000003299/ENSSMAG00000003527/ENSSMAG00000006639	4
GO:0009649	GO:0009649	entrainment of circadian clock	3/570	22/18292	0.0298420980165486	0.175506992295345	0.146696434578483	ENSSMAG00000001293/ENSSMAG00000007277/ENSSMAG00000016669	3
GO:0035137	GO:0035137	hindlimb morphogenesis	3/570	22/18292	0.0298420980165486	0.175506992295345	0.146696434578483	ENSSMAG00000003234/ENSSMAG00000003299/ENSSMAG00000006241	3
GO:0042416	GO:0042416	dopamine biosynthetic process	3/570	22/18292	0.0298420980165486	0.175506992295345	0.146696434578483	ENSSMAG00000005181/ENSSMAG00000011394/ENSSMAG00000014322	3
GO:0050868	GO:0050868	negative regulation of T cell activation	3/570	22/18292	0.0298420980165486	0.175506992295345	0.146696434578483	ENSSMAG00000008410/ENSSMAG00000009459/ENSSMAG00000013686	3
GO:0061026	GO:0061026	cardiac muscle tissue regeneration	3/570	22/18292	0.0298420980165486	0.175506992295345	0.146696434578483	ENSSMAG00000003299/ENSSMAG00000006639/ENSSMAG00000012793	3
GO:1901214	GO:1901214	regulation of neuron death	3/570	22/18292	0.0298420980165486	0.175506992295345	0.146696434578483	ENSSMAG00000000729/ENSSMAG00000007593/ENSSMAG00000018070	3
GO:1990266	GO:1990266	neutrophil migration	3/570	22/18292	0.0298420980165486	0.175506992295345	0.146696434578483	ENSSMAG00000001071/ENSSMAG00000009861/ENSSMAG00000020169	3
GO:0035118	GO:0035118	embryonic pectoral fin morphogenesis	5/570	56/18292	0.0299486539420766	0.17555428067362	0.146735960277141	ENSSMAG00000003299/ENSSMAG00000003852/ENSSMAG00000011840/ENSSMAG00000017020/ENSSMAG00000020643	5
GO:0000381	GO:0000381	regulation of alternative mRNA splicing, via spliceosome	8/570	118/18292	0.0313369405059293	0.183089927808413	0.153034584351648	ENSSMAG00000006422/ENSSMAG00000006485/ENSSMAG00000007018/ENSSMAG00000008575/ENSSMAG00000008879/ENSSMAG00000011707/ENSSMAG00000012618/ENSSMAG00000020593	8
GO:0036269	GO:0036269	swimming behavior	5/570	57/18292	0.0320184308744829	0.186460273916106	0.155851667311294	ENSSMAG00000000968/ENSSMAG00000001293/ENSSMAG00000001668/ENSSMAG00000007277/ENSSMAG00000007703	5
GO:0048147	GO:0048147	negative regulation of fibroblast proliferation	3/570	23/18292	0.0335450329518224	0.193453879353228	0.161697229183542	ENSSMAG00000002281/ENSSMAG00000002577/ENSSMAG00000017280	3
GO:0048935	GO:0048935	peripheral nervous system neuron development	3/570	23/18292	0.0335450329518224	0.193453879353228	0.161697229183542	ENSSMAG00000007934/ENSSMAG00000011724/ENSSMAG00000013025	3
GO:0060872	GO:0060872	semicircular canal development	3/570	23/18292	0.0335450329518224	0.193453879353228	0.161697229183542	ENSSMAG00000001437/ENSSMAG00000001861/ENSSMAG00000006639	3
GO:0048705	GO:0048705	skeletal system morphogenesis	5/570	58/18292	0.0341754465953909	0.196453696235441	0.164204607580571	ENSSMAG00000000724/ENSSMAG00000002162/ENSSMAG00000003299/ENSSMAG00000011278/ENSSMAG00000012832	5
GO:0060059	GO:0060059	embryonic retina morphogenesis in camera-type eye	6/570	78/18292	0.0347013500960671	0.198835388653349	0.166195330465172	ENSSMAG00000003522/ENSSMAG00000003551/ENSSMAG00000012869/ENSSMAG00000015312/ENSSMAG00000016036/ENSSMAG00000018705	6
GO:0030534	GO:0030534	adult behavior	4/570	40/18292	0.0351924779247965	0.201003191224319	0.168007274843411	ENSSMAG00000003494/ENSSMAG00000011242/ENSSMAG00000013346/ENSSMAG00000016867	4
GO:0007498	GO:0007498	mesoderm development	6/570	79/18292	0.036606172917188	0.201395275807265	0.168334996318318	ENSSMAG00000002541/ENSSMAG00000003852/ENSSMAG00000011724/ENSSMAG00000014063/ENSSMAG00000020643/ENSSMAG00000021155	6
GO:0035162	GO:0035162	embryonic hemopoiesis	6/570	79/18292	0.036606172917188	0.201395275807265	0.168334996318318	ENSSMAG00000001437/ENSSMAG00000006639/ENSSMAG00000008134/ENSSMAG00000012724/ENSSMAG00000013151/ENSSMAG00000018349	6
GO:0014047	GO:0014047	glutamate secretion	2/570	10/18292	0.036956372159919	0.201395275807265	0.168334996318318	ENSSMAG00000007934/ENSSMAG00000013025	2
GO:0032703	GO:0032703	negative regulation of interleukin-2 production	2/570	10/18292	0.036956372159919	0.201395275807265	0.168334996318318	ENSSMAG00000001437/ENSSMAG00000006639	2
GO:0032790	GO:0032790	ribosome disassembly	2/570	10/18292	0.036956372159919	0.201395275807265	0.168334996318318	ENSSMAG00000015312/ENSSMAG00000018705	2
GO:0035726	GO:0035726	common myeloid progenitor cell proliferation	2/570	10/18292	0.036956372159919	0.201395275807265	0.168334996318318	ENSSMAG00000005540/ENSSMAG00000005577	2
GO:0048808	GO:0048808	male genitalia morphogenesis	2/570	10/18292	0.036956372159919	0.201395275807265	0.168334996318318	ENSSMAG00000011840/ENSSMAG00000016036	2
GO:0060429	GO:0060429	epithelium development	2/570	10/18292	0.036956372159919	0.201395275807265	0.168334996318318	ENSSMAG00000015312/ENSSMAG00000018705	2
GO:0060849	GO:0060849	regulation of transcription involved in lymphatic endothelial cell fate commitment	2/570	10/18292	0.036956372159919	0.201395275807265	0.168334996318318	ENSSMAG00000001895/ENSSMAG00000008630	2
GO:0070345	GO:0070345	negative regulation of fat cell proliferation	2/570	10/18292	0.036956372159919	0.201395275807265	0.168334996318318	ENSSMAG00000001437/ENSSMAG00000006639	2
GO:0071420	GO:0071420	cellular response to histamine	2/570	10/18292	0.036956372159919	0.201395275807265	0.168334996318318	ENSSMAG00000013346/ENSSMAG00000019358	2
GO:0072602	GO:0072602	interleukin-4 secretion	2/570	10/18292	0.036956372159919	0.201395275807265	0.168334996318318	ENSSMAG00000001437/ENSSMAG00000006639	2
GO:0098712	GO:0098712	L-glutamate import across plasma membrane	2/570	10/18292	0.036956372159919	0.201395275807265	0.168334996318318	ENSSMAG00000010635/ENSSMAG00000018285	2
GO:2000020	GO:2000020	positive regulation of male gonad development	2/570	10/18292	0.036956372159919	0.201395275807265	0.168334996318318	ENSSMAG00000000482/ENSSMAG00000009753	2
GO:2000543	GO:2000543	positive regulation of gastrulation	2/570	10/18292	0.036956372159919	0.201395275807265	0.168334996318318	ENSSMAG00000015312/ENSSMAG00000018705	2
GO:0009311	GO:0009311	oligosaccharide metabolic process	3/570	24/18292	0.0374747581619935	0.201752323397802	0.168633432339707	ENSSMAG00000001692/ENSSMAG00000008215/ENSSMAG00000008655	3
GO:0021707	GO:0021707	cerebellar granule cell differentiation	3/570	24/18292	0.0374747581619935	0.201752323397802	0.168633432339707	ENSSMAG00000001293/ENSSMAG00000007277/ENSSMAG00000017190	3
GO:0035803	GO:0035803	egg coat formation	3/570	24/18292	0.0374747581619935	0.201752323397802	0.168633432339707	ENSSMAG00000000592/ENSSMAG00000001071/ENSSMAG00000009861	3
GO:0050807	GO:0050807	regulation of synapse organization	3/570	24/18292	0.0374747581619935	0.201752323397802	0.168633432339707	ENSSMAG00000002281/ENSSMAG00000002577/ENSSMAG00000012583	3
GO:0045931	GO:0045931	positive regulation of mitotic cell cycle	4/570	41/18292	0.0380704631306034	0.203728424320526	0.170285144080303	ENSSMAG00000008134/ENSSMAG00000008410/ENSSMAG00000008509/ENSSMAG00000011278	4
GO:0048557	GO:0048557	embryonic digestive tract morphogenesis	4/570	41/18292	0.0380704631306034	0.203728424320526	0.170285144080303	ENSSMAG00000003996/ENSSMAG00000011840/ENSSMAG00000016036/ENSSMAG00000020445	4
GO:0009566	GO:0009566	fertilization	4/570	42/18292	0.0410793594029814	0.216274911107384	0.18077204750248	ENSSMAG00000001895/ENSSMAG00000008630/ENSSMAG00000019635/ENSSMAG00000019985	4
GO:0017156	GO:0017156	calcium-ion regulated exocytosis	4/570	42/18292	0.0410793594029814	0.216274911107384	0.18077204750248	ENSSMAG00000001973/ENSSMAG00000002411/ENSSMAG00000004250/ENSSMAG00000008642	4
GO:0040018	GO:0040018	positive regulation of multicellular organism growth	4/570	42/18292	0.0410793594029814	0.216274911107384	0.18077204750248	ENSSMAG00000004910/ENSSMAG00000008024/ENSSMAG00000015861/ENSSMAG00000019985	4
GO:0003323	GO:0003323	type B pancreatic cell development	5/570	61/18292	0.0411769626383411	0.216274911107384	0.18077204750248	ENSSMAG00000004701/ENSSMAG00000006534/ENSSMAG00000008547/ENSSMAG00000008697/ENSSMAG00000021110	5
GO:0001881	GO:0001881	receptor recycling	3/570	25/18292	0.0416286725644403	0.216274911107384	0.18077204750248	ENSSMAG00000001973/ENSSMAG00000012724/ENSSMAG00000015815	3
GO:0015937	GO:0015937	coenzyme A biosynthetic process	3/570	25/18292	0.0416286725644403	0.216274911107384	0.18077204750248	ENSSMAG00000002752/ENSSMAG00000011673/ENSSMAG00000017860	3
GO:0031110	GO:0031110	regulation of microtubule polymerization or depolymerization	3/570	25/18292	0.0416286725644403	0.216274911107384	0.18077204750248	ENSSMAG00000005888/ENSSMAG00000019673/ENSSMAG00000020372	3
GO:0043525	GO:0043525	positive regulation of neuron apoptotic process	3/570	25/18292	0.0416286725644403	0.216274911107384	0.18077204750248	ENSSMAG00000003234/ENSSMAG00000005248/ENSSMAG00000008555	3
GO:0050806	GO:0050806	positive regulation of synaptic transmission	3/570	25/18292	0.0416286725644403	0.216274911107384	0.18077204750248	ENSSMAG00000010635/ENSSMAG00000013069/ENSSMAG00000018285	3
GO:0051489	GO:0051489	regulation of filopodium assembly	3/570	25/18292	0.0416286725644403	0.216274911107384	0.18077204750248	ENSSMAG00000000600/ENSSMAG00000009851/ENSSMAG00000012638	3
GO:0001501	GO:0001501	skeletal system development	10/570	171/18292	0.041922697527239	0.217169322655639	0.181519635866105	ENSSMAG00000000302/ENSSMAG00000002220/ENSSMAG00000003201/ENSSMAG00000003234/ENSSMAG00000004569/ENSSMAG00000005615/ENSSMAG00000006485/ENSSMAG00000014128/ENSSMAG00000015208/ENSSMAG00000017020	10
GO:0043473	GO:0043473	pigmentation	6/570	82/18292	0.0427171621388524	0.220005731015708	0.183890430260043	ENSSMAG00000001293/ENSSMAG00000003201/ENSSMAG00000003234/ENSSMAG00000004910/ENSSMAG00000007277/ENSSMAG00000017852	6
GO:0060037	GO:0060037	pharyngeal system development	6/570	82/18292	0.0427171621388524	0.220005731015708	0.183890430260043	ENSSMAG00000000525/ENSSMAG00000001437/ENSSMAG00000006639/ENSSMAG00000011278/ENSSMAG00000016759/ENSSMAG00000021102	6
GO:0007218	GO:0007218	neuropeptide signaling pathway	8/570	126/18292	0.0435645483279441	0.220278625039595	0.18411852704296	ENSSMAG00000004580/ENSSMAG00000005513/ENSSMAG00000007261/ENSSMAG00000008960/ENSSMAG00000017097/ENSSMAG00000017300/ENSSMAG00000017346/ENSSMAG00000017892	8
GO:0001706	GO:0001706	endoderm formation	4/570	43/18292	0.0442192140016336	0.220278625039595	0.18411852704296	ENSSMAG00000012793/ENSSMAG00000015312/ENSSMAG00000018705/ENSSMAG00000019358	4
GO:0097150	GO:0097150	neuronal stem cell population maintenance	4/570	43/18292	0.0442192140016336	0.220278625039595	0.18411852704296	ENSSMAG00000004701/ENSSMAG00000006534/ENSSMAG00000016421/ENSSMAG00000021110	4
GO:0006798	GO:0006798	polyphosphate catabolic process	2/570	11/18292	0.0442535060405023	0.220278625039595	0.18411852704296	ENSSMAG00000005319/ENSSMAG00000018637	2
GO:0021559	GO:0021559	trigeminal nerve development	2/570	11/18292	0.0442535060405023	0.220278625039595	0.18411852704296	ENSSMAG00000004557/ENSSMAG00000011724	2
GO:0032925	GO:0032925	regulation of activin receptor signaling pathway	2/570	11/18292	0.0442535060405023	0.220278625039595	0.18411852704296	ENSSMAG00000011840/ENSSMAG00000016036	2
GO:0055016	GO:0055016	hypochord development	2/570	11/18292	0.0442535060405023	0.220278625039595	0.18411852704296	ENSSMAG00000004701/ENSSMAG00000021110	2
GO:0060513	GO:0060513	prostatic bud formation	2/570	11/18292	0.0442535060405023	0.220278625039595	0.18411852704296	ENSSMAG00000011840/ENSSMAG00000016036	2
GO:0071698	GO:0071698	olfactory placode development	2/570	11/18292	0.0442535060405023	0.220278625039595	0.18411852704296	ENSSMAG00000003201/ENSSMAG00000003234	2
GO:1900028	GO:1900028	negative regulation of ruffle assembly	2/570	11/18292	0.0442535060405023	0.220278625039595	0.18411852704296	ENSSMAG00000006855/ENSSMAG00000013241	2
GO:1903779	GO:1903779	regulation of cardiac conduction	2/570	11/18292	0.0442535060405023	0.220278625039595	0.18411852704296	ENSSMAG00000008547/ENSSMAG00000021102	2
GO:2000617	GO:2000617	positive regulation of histone H3-K9 acetylation	2/570	11/18292	0.0442535060405023	0.220278625039595	0.18411852704296	ENSSMAG00000001437/ENSSMAG00000006639	2
GO:0042127	GO:0042127	regulation of cell population proliferation	12/570	222/18292	0.0459182275072568	0.225836096825693	0.188763705480747	ENSSMAG00000000482/ENSSMAG00000003201/ENSSMAG00000003234/ENSSMAG00000003522/ENSSMAG00000003551/ENSSMAG00000008134/ENSSMAG00000008752/ENSSMAG00000012856/ENSSMAG00000012869/ENSSMAG00000019862/ENSSMAG00000021102/ENSSMAG00000021234	12
GO:0000038	GO:0000038	very long-chain fatty acid metabolic process	3/570	26/18292	0.046003649353382	0.225836096825693	0.188763705480747	ENSSMAG00000011713/ENSSMAG00000014521/ENSSMAG00000021446	3
GO:0001757	GO:0001757	somite specification	3/570	26/18292	0.046003649353382	0.225836096825693	0.188763705480747	ENSSMAG00000004701/ENSSMAG00000006534/ENSSMAG00000021110	3
GO:0001759	GO:0001759	organ induction	3/570	26/18292	0.046003649353382	0.225836096825693	0.188763705480747	ENSSMAG00000004967/ENSSMAG00000011840/ENSSMAG00000016036	3
GO:0021554	GO:0021554	optic nerve development	3/570	26/18292	0.046003649353382	0.225836096825693	0.188763705480747	ENSSMAG00000001293/ENSSMAG00000003299/ENSSMAG00000007277	3
GO:0042475	GO:0042475	odontogenesis of dentin-containing tooth	5/570	63/18292	0.0462920517116139	0.226627571840923	0.189425254979565	ENSSMAG00000006863/ENSSMAG00000011840/ENSSMAG00000016036/ENSSMAG00000017029/ENSSMAG00000021102	5
GO:0030223	GO:0030223	neutrophil differentiation	4/570	44/18292	0.0474898700667914	0.231221170653066	0.193264786150445	ENSSMAG00000003940/ENSSMAG00000006863/ENSSMAG00000014406/ENSSMAG00000020952	4
GO:0048167	GO:0048167	regulation of synaptic plasticity	4/570	44/18292	0.0474898700667914	0.231221170653066	0.193264786150445	ENSSMAG00000007863/ENSSMAG00000012158/ENSSMAG00000015056/ENSSMAG00000019563	4
GO:0010976	GO:0010976	positive regulation of neuron projection development	6/570	85/18292	0.0494327728543124	0.234732055521412	0.196199337564415	ENSSMAG00000000920/ENSSMAG00000007934/ENSSMAG00000009123/ENSSMAG00000013025/ENSSMAG00000016421/ENSSMAG00000019673	6
GO:0003180	GO:0003180	aortic valve morphogenesis	3/570	27/18292	0.0505960855939255	0.234732055521412	0.196199337564415	ENSSMAG00000001437/ENSSMAG00000006639/ENSSMAG00000012793	3
GO:0007585	GO:0007585	respiratory gaseous exchange by respiratory system	3/570	27/18292	0.0505960855939255	0.234732055521412	0.196199337564415	ENSSMAG00000006668/ENSSMAG00000008078/ENSSMAG00000017280	3
GO:0048699	GO:0048699	generation of neurons	3/570	27/18292	0.0505960855939255	0.234732055521412	0.196199337564415	ENSSMAG00000004094/ENSSMAG00000007643/ENSSMAG00000019201	3
GO:0055001	GO:0055001	muscle cell development	3/570	27/18292	0.0505960855939255	0.234732055521412	0.196199337564415	ENSSMAG00000005456/ENSSMAG00000014692/ENSSMAG00000017020	3
GO:2000114	GO:2000114	regulation of establishment of cell polarity	3/570	27/18292	0.0505960855939255	0.234732055521412	0.196199337564415	ENSSMAG00000001433/ENSSMAG00000001437/ENSSMAG00000006639	3
GO:0031076	GO:0031076	embryonic camera-type eye development	4/570	45/18292	0.0508909732734794	0.234732055521412	0.196199337564415	ENSSMAG00000003852/ENSSMAG00000011840/ENSSMAG00000016036/ENSSMAG00000020643	4
GO:0055007	GO:0055007	cardiac muscle cell differentiation	4/570	45/18292	0.0508909732734794	0.234732055521412	0.196199337564415	ENSSMAG00000003299/ENSSMAG00000008547/ENSSMAG00000012793/ENSSMAG00000021102	4
GO:0009611	GO:0009611	response to wounding	5/570	65/18292	0.051768290546724	0.234732055521412	0.196199337564415	ENSSMAG00000000930/ENSSMAG00000010635/ENSSMAG00000012763/ENSSMAG00000018285/ENSSMAG00000020445	5
GO:0035914	GO:0035914	skeletal muscle cell differentiation	6/570	86/18292	0.0518073821316452	0.234732055521412	0.196199337564415	ENSSMAG00000000975/ENSSMAG00000002752/ENSSMAG00000011242/ENSSMAG00000011394/ENSSMAG00000019665/ENSSMAG00000020445	6
GO:0003166	GO:0003166	bundle of His development	2/570	12/18292	0.0520309550678776	0.234732055521412	0.196199337564415	ENSSMAG00000003299/ENSSMAG00000021102	2
GO:0003211	GO:0003211	cardiac ventricle formation	2/570	12/18292	0.0520309550678776	0.234732055521412	0.196199337564415	ENSSMAG00000020445/ENSSMAG00000021102	2
GO:0003215	GO:0003215	cardiac right ventricle morphogenesis	2/570	12/18292	0.0520309550678776	0.234732055521412	0.196199337564415	ENSSMAG00000001437/ENSSMAG00000006639	2
GO:0007198	GO:0007198	adenylate cyclase-inhibiting serotonin receptor signaling pathway	2/570	12/18292	0.0520309550678776	0.234732055521412	0.196199337564415	ENSSMAG00000010887/ENSSMAG00000020391	2
GO:0018242	GO:0018242	protein O-linked glycosylation via serine	2/570	12/18292	0.0520309550678776	0.234732055521412	0.196199337564415	ENSSMAG00000009116/ENSSMAG00000014337	2
GO:0021778	GO:0021778	oligodendrocyte cell fate specification	2/570	12/18292	0.0520309550678776	0.234732055521412	0.196199337564415	ENSSMAG00000005465/ENSSMAG00000010052	2
GO:0030238	GO:0030238	male sex determination	2/570	12/18292	0.0520309550678776	0.234732055521412	0.196199337564415	ENSSMAG00000000482/ENSSMAG00000001013	2
GO:0031115	GO:0031115	negative regulation of microtubule polymerization	2/570	12/18292	0.0520309550678776	0.234732055521412	0.196199337564415	ENSSMAG00000019673/ENSSMAG00000020372	2
GO:0035675	GO:0035675	neuromast hair cell development	2/570	12/18292	0.0520309550678776	0.234732055521412	0.196199337564415	ENSSMAG00000001293/ENSSMAG00000007277	2
GO:0043576	GO:0043576	regulation of respiratory gaseous exchange	2/570	12/18292	0.0520309550678776	0.234732055521412	0.196199337564415	ENSSMAG00000011394/ENSSMAG00000019665	2
GO:0045654	GO:0045654	positive regulation of megakaryocyte differentiation	2/570	12/18292	0.0520309550678776	0.234732055521412	0.196199337564415	ENSSMAG00000001437/ENSSMAG00000006639	2
GO:0046621	GO:0046621	negative regulation of organ growth	2/570	12/18292	0.0520309550678776	0.234732055521412	0.196199337564415	ENSSMAG00000014087/ENSSMAG00000020254	2
GO:0048265	GO:0048265	response to pain	2/570	12/18292	0.0520309550678776	0.234732055521412	0.196199337564415	ENSSMAG00000008797/ENSSMAG00000019862	2
GO:0048712	GO:0048712	negative regulation of astrocyte differentiation	2/570	12/18292	0.0520309550678776	0.234732055521412	0.196199337564415	ENSSMAG00000004097/ENSSMAG00000016830	2
GO:0051569	GO:0051569	regulation of histone H3-K4 methylation	2/570	12/18292	0.0520309550678776	0.234732055521412	0.196199337564415	ENSSMAG00000001437/ENSSMAG00000006639	2
GO:0060068	GO:0060068	vagina development	2/570	12/18292	0.0520309550678776	0.234732055521412	0.196199337564415	ENSSMAG00000015312/ENSSMAG00000018705	2
GO:0060676	GO:0060676	ureteric bud formation	2/570	12/18292	0.0520309550678776	0.234732055521412	0.196199337564415	ENSSMAG00000001437/ENSSMAG00000006639	2
GO:0061205	GO:0061205	paramesonephric duct development	2/570	12/18292	0.0520309550678776	0.234732055521412	0.196199337564415	ENSSMAG00000015312/ENSSMAG00000018705	2
GO:0090244	GO:0090244	Wnt signaling pathway involved in somitogenesis	2/570	12/18292	0.0520309550678776	0.234732055521412	0.196199337564415	ENSSMAG00000005456/ENSSMAG00000017020	2
GO:0032869	GO:0032869	cellular response to insulin stimulus	7/570	109/18292	0.0541263542203171	0.243568593991427	0.203585303619747	ENSSMAG00000004538/ENSSMAG00000014845/ENSSMAG00000015861/ENSSMAG00000015880/ENSSMAG00000016051/ENSSMAG00000016421/ENSSMAG00000020066	7
GO:0035264	GO:0035264	multicellular organism growth	8/570	132/18292	0.0545593055698504	0.244898444648548	0.204696851070763	ENSSMAG00000007961/ENSSMAG00000008134/ENSSMAG00000011589/ENSSMAG00000014817/ENSSMAG00000015188/ENSSMAG00000016892/ENSSMAG00000017852/ENSSMAG00000021388	8
GO:0007411	GO:0007411	axon guidance	14/570	279/18292	0.0551046683552264	0.2467249221332	0.206223500985574	ENSSMAG00000000729/ENSSMAG00000002718/ENSSMAG00000004557/ENSSMAG00000005691/ENSSMAG00000006639/ENSSMAG00000008569/ENSSMAG00000013068/ENSSMAG00000016507/ENSSMAG00000016646/ENSSMAG00000016867/ENSSMAG00000017860/ENSSMAG00000019176/ENSSMAG00000019191/ENSSMAG00000021334	14
GO:0045736	GO:0045736	negative regulation of cyclin-dependent protein serine/threonine kinase activity	3/570	28/18292	0.0554019488029017	0.246815681916927	0.206299361989752	ENSSMAG00000001895/ENSSMAG00000008630/ENSSMAG00000017020	3
GO:0045787	GO:0045787	positive regulation of cell cycle	3/570	28/18292	0.0554019488029017	0.246815681916927	0.206299361989752	ENSSMAG00000005248/ENSSMAG00000008555/ENSSMAG00000014087	3
GO:0006644	GO:0006644	phospholipid metabolic process	5/570	67/18292	0.0576067561840741	0.253921637812013	0.212238831297772	ENSSMAG00000008569/ENSSMAG00000011926/ENSSMAG00000012793/ENSSMAG00000013068/ENSSMAG00000014436	5
GO:0031016	GO:0031016	pancreas development	6/570	89/18292	0.0593427759920433	0.253921637812013	0.212238831297772	ENSSMAG00000004094/ENSSMAG00000011278/ENSSMAG00000011840/ENSSMAG00000012793/ENSSMAG00000016036/ENSSMAG00000019201	6
GO:0002087	GO:0002087	regulation of respiratory gaseous exchange by nervous system process	2/570	13/18292	0.0602518130650652	0.253921637812013	0.212238831297772	ENSSMAG00000008078/ENSSMAG00000019665	2
GO:0010459	GO:0010459	negative regulation of heart rate	2/570	13/18292	0.0602518130650652	0.253921637812013	0.212238831297772	ENSSMAG00000009993/ENSSMAG00000019985	2
GO:0010838	GO:0010838	positive regulation of keratinocyte proliferation	2/570	13/18292	0.0602518130650652	0.253921637812013	0.212238831297772	ENSSMAG00000011840/ENSSMAG00000016036	2
GO:0021871	GO:0021871	forebrain regionalization	2/570	13/18292	0.0602518130650652	0.253921637812013	0.212238831297772	ENSSMAG00000015312/ENSSMAG00000018705	2
GO:0030949	GO:0030949	positive regulation of vascular endothelial growth factor receptor signaling pathway	2/570	13/18292	0.0602518130650652	0.253921637812013	0.212238831297772	ENSSMAG00000011840/ENSSMAG00000016036	2
GO:0032753	GO:0032753	positive regulation of interleukin-4 production	2/570	13/18292	0.0602518130650652	0.253921637812013	0.212238831297772	ENSSMAG00000001437/ENSSMAG00000006639	2
GO:0032781	GO:0032781	positive regulation of ATPase activity	2/570	13/18292	0.0602518130650652	0.253921637812013	0.212238831297772	ENSSMAG00000011840/ENSSMAG00000016036	2
GO:0033327	GO:0033327	Leydig cell differentiation	2/570	13/18292	0.0602518130650652	0.253921637812013	0.212238831297772	ENSSMAG00000008569/ENSSMAG00000013068	2
GO:0035065	GO:0035065	regulation of histone acetylation	2/570	13/18292	0.0602518130650652	0.253921637812013	0.212238831297772	ENSSMAG00000001437/ENSSMAG00000006639	2
GO:0042427	GO:0042427	serotonin biosynthetic process	2/570	13/18292	0.0602518130650652	0.253921637812013	0.212238831297772	ENSSMAG00000005181/ENSSMAG00000019445	2
GO:0042693	GO:0042693	muscle cell fate commitment	2/570	13/18292	0.0602518130650652	0.253921637812013	0.212238831297772	ENSSMAG00000011840/ENSSMAG00000016036	2
GO:0048385	GO:0048385	regulation of retinoic acid receptor signaling pathway	2/570	13/18292	0.0602518130650652	0.253921637812013	0.212238831297772	ENSSMAG00000003551/ENSSMAG00000012869	2
GO:0051451	GO:0051451	myoblast migration	2/570	13/18292	0.0602518130650652	0.253921637812013	0.212238831297772	ENSSMAG00000014692/ENSSMAG00000021201	2
GO:0051693	GO:0051693	actin filament capping	2/570	13/18292	0.0602518130650652	0.253921637812013	0.212238831297772	ENSSMAG00000002709/ENSSMAG00000019985	2
GO:0060428	GO:0060428	lung epithelium development	2/570	13/18292	0.0602518130650652	0.253921637812013	0.212238831297772	ENSSMAG00000011840/ENSSMAG00000016036	2
GO:0086009	GO:0086009	membrane repolarization	2/570	13/18292	0.0602518130650652	0.253921637812013	0.212238831297772	ENSSMAG00000002162/ENSSMAG00000009139	2
GO:0090394	GO:0090394	negative regulation of excitatory postsynaptic potential	2/570	13/18292	0.0602518130650652	0.253921637812013	0.212238831297772	ENSSMAG00000014159/ENSSMAG00000017190	2
GO:1905475	GO:1905475	regulation of protein localization to membrane	2/570	13/18292	0.0602518130650652	0.253921637812013	0.212238831297772	ENSSMAG00000010978/ENSSMAG00000017300	2
GO:1990542	GO:1990542	mitochondrial transmembrane transport	2/570	13/18292	0.0602518130650652	0.253921637812013	0.212238831297772	ENSSMAG00000013312/ENSSMAG00000017308	2
GO:0001975	GO:0001975	response to amphetamine	3/570	29/18292	0.0604168206690761	0.253921637812013	0.212238831297772	ENSSMAG00000004910/ENSSMAG00000011394/ENSSMAG00000019862	3
GO:0042474	GO:0042474	middle ear morphogenesis	3/570	29/18292	0.0604168206690761	0.253921637812013	0.212238831297772	ENSSMAG00000011278/ENSSMAG00000015164/ENSSMAG00000020316	3
GO:0043523	GO:0043523	regulation of neuron apoptotic process	3/570	29/18292	0.0604168206690761	0.253921637812013	0.212238831297772	ENSSMAG00000001437/ENSSMAG00000003775/ENSSMAG00000006639	3
GO:0060216	GO:0060216	definitive hemopoiesis	7/570	112/18292	0.0609034696592487	0.255364665724191	0.2134449772578	ENSSMAG00000001437/ENSSMAG00000003940/ENSSMAG00000006639/ENSSMAG00000008134/ENSSMAG00000010361/ENSSMAG00000015176/ENSSMAG00000016177	7
GO:1905606	GO:1905606	regulation of presynapse assembly	4/570	48/18292	0.0618706062187459	0.258712264642717	0.216243047119998	ENSSMAG00000003494/ENSSMAG00000006489/ENSSMAG00000010978/ENSSMAG00000017190	4
GO:0000187	GO:0000187	activation of MAPK activity	6/570	90/18292	0.0619922205400899	0.258712264642717	0.216243047119998	ENSSMAG00000004432/ENSSMAG00000004967/ENSSMAG00000011840/ENSSMAG00000013025/ENSSMAG00000014159/ENSSMAG00000016036	6
GO:0007368	GO:0007368	determination of left/right symmetry	10/570	184/18292	0.0627589969572919	0.261300309761435	0.21840624863396	ENSSMAG00000001751/ENSSMAG00000003551/ENSSMAG00000004701/ENSSMAG00000005456/ENSSMAG00000011278/ENSSMAG00000011840/ENSSMAG00000012043/ENSSMAG00000015880/ENSSMAG00000016036/ENSSMAG00000021110	10
GO:0050728	GO:0050728	negative regulation of inflammatory response	7/570	113/18292	0.0632728558743648	0.262825709016592	0.219681244171822	ENSSMAG00000001437/ENSSMAG00000006489/ENSSMAG00000006639/ENSSMAG00000011532/ENSSMAG00000012670/ENSSMAG00000015861/ENSSMAG00000019185	7
GO:0006207	GO:0006207	'de novo' pyrimidine nucleobase biosynthetic process	3/570	30/18292	0.065635938058355	0.26887866310472	0.224740568428837	ENSSMAG00000011713/ENSSMAG00000015407/ENSSMAG00000021446	3
GO:0018149	GO:0018149	peptide cross-linking	3/570	30/18292	0.065635938058355	0.26887866310472	0.224740568428837	ENSSMAG00000006502/ENSSMAG00000011771/ENSSMAG00000018802	3
GO:0019432	GO:0019432	triglyceride biosynthetic process	3/570	30/18292	0.065635938058355	0.26887866310472	0.224740568428837	ENSSMAG00000016051/ENSSMAG00000019003/ENSSMAG00000020066	3
GO:0048863	GO:0048863	stem cell differentiation	3/570	30/18292	0.065635938058355	0.26887866310472	0.224740568428837	ENSSMAG00000009851/ENSSMAG00000012638/ENSSMAG00000016669	3
GO:0061640	GO:0061640	cytoskeleton-dependent cytokinesis	3/570	30/18292	0.065635938058355	0.26887866310472	0.224740568428837	ENSSMAG00000008643/ENSSMAG00000009333/ENSSMAG00000016993	3
GO:0090190	GO:0090190	positive regulation of branching involved in ureteric bud morphogenesis	3/570	30/18292	0.065635938058355	0.26887866310472	0.224740568428837	ENSSMAG00000003527/ENSSMAG00000015312/ENSSMAG00000018705	3
GO:0048568	GO:0048568	embryonic organ development	4/570	49/18292	0.0657862497831975	0.26887866310472	0.224740568428837	ENSSMAG00000003940/ENSSMAG00000006639/ENSSMAG00000009753/ENSSMAG00000016423	4
GO:0003170	GO:0003170	heart valve development	2/570	14/18292	0.0688810005107972	0.272163953237784	0.227486557877881	ENSSMAG00000003996/ENSSMAG00000017020	2
GO:0007379	GO:0007379	segment specification	2/570	14/18292	0.0688810005107972	0.272163953237784	0.227486557877881	ENSSMAG00000015164/ENSSMAG00000020316	2
GO:0007423	GO:0007423	sensory organ development	2/570	14/18292	0.0688810005107972	0.272163953237784	0.227486557877881	ENSSMAG00000005248/ENSSMAG00000008555	2
GO:0008206	GO:0008206	bile acid metabolic process	2/570	14/18292	0.0688810005107972	0.272163953237784	0.227486557877881	ENSSMAG00000000482/ENSSMAG00000021234	2
GO:0009220	GO:0009220	pyrimidine ribonucleotide biosynthetic process	2/570	14/18292	0.0688810005107972	0.272163953237784	0.227486557877881	ENSSMAG00000011713/ENSSMAG00000021446	2
GO:0010469	GO:0010469	regulation of signaling receptor activity	2/570	14/18292	0.0688810005107972	0.272163953237784	0.227486557877881	ENSSMAG00000010986/ENSSMAG00000020254	2
GO:0019433	GO:0019433	triglyceride catabolic process	2/570	14/18292	0.0688810005107972	0.272163953237784	0.227486557877881	ENSSMAG00000018980/ENSSMAG00000019003	2
GO:0031340	GO:0031340	positive regulation of vesicle fusion	2/570	14/18292	0.0688810005107972	0.272163953237784	0.227486557877881	ENSSMAG00000014817/ENSSMAG00000016892	2
GO:0031667	GO:0031667	response to nutrient levels	2/570	14/18292	0.0688810005107972	0.272163953237784	0.227486557877881	ENSSMAG00000007662/ENSSMAG00000017763	2
GO:0032808	GO:0032808	lacrimal gland development	2/570	14/18292	0.0688810005107972	0.272163953237784	0.227486557877881	ENSSMAG00000011840/ENSSMAG00000016036	2
GO:0035881	GO:0035881	amacrine cell differentiation	2/570	14/18292	0.0688810005107972	0.272163953237784	0.227486557877881	ENSSMAG00000004094/ENSSMAG00000019201	2
GO:0048730	GO:0048730	epidermis morphogenesis	2/570	14/18292	0.0688810005107972	0.272163953237784	0.227486557877881	ENSSMAG00000011840/ENSSMAG00000016036	2
GO:0051967	GO:0051967	negative regulation of synaptic transmission, glutamatergic	2/570	14/18292	0.0688810005107972	0.272163953237784	0.227486557877881	ENSSMAG00000004910/ENSSMAG00000013069	2
GO:0097154	GO:0097154	GABAergic neuron differentiation	2/570	14/18292	0.0688810005107972	0.272163953237784	0.227486557877881	ENSSMAG00000001437/ENSSMAG00000006639	2
GO:2000253	GO:2000253	positive regulation of feeding behavior	2/570	14/18292	0.0688810005107972	0.272163953237784	0.227486557877881	ENSSMAG00000004580/ENSSMAG00000017097	2
GO:0009416	GO:0009416	response to light stimulus	4/570	50/18292	0.0698278532727451	0.275294766663787	0.230103428926256	ENSSMAG00000004932/ENSSMAG00000010635/ENSSMAG00000014836/ENSSMAG00000018285	4
GO:0006491	GO:0006491	N-glycan processing	3/570	31/18292	0.0710542314429373	0.277064858711847	0.231582949422449	ENSSMAG00000001692/ENSSMAG00000008215/ENSSMAG00000008655	3
GO:0035774	GO:0035774	positive regulation of insulin secretion involved in cellular response to glucose stimulus	3/570	31/18292	0.0710542314429373	0.277064858711847	0.231582949422449	ENSSMAG00000003408/ENSSMAG00000006619/ENSSMAG00000014424	3
GO:0050935	GO:0050935	iridophore differentiation	3/570	31/18292	0.0710542314429373	0.277064858711847	0.231582949422449	ENSSMAG00000003201/ENSSMAG00000003234/ENSSMAG00000019176	3
GO:0070654	GO:0070654	sensory epithelium regeneration	3/570	31/18292	0.0710542314429373	0.277064858711847	0.231582949422449	ENSSMAG00000005248/ENSSMAG00000008555/ENSSMAG00000008697	3
GO:0071158	GO:0071158	positive regulation of cell cycle arrest	3/570	31/18292	0.0710542314429373	0.277064858711847	0.231582949422449	ENSSMAG00000008697/ENSSMAG00000011724/ENSSMAG00000012793	3
GO:0001657	GO:0001657	ureteric bud development	4/570	51/18292	0.0739940271525948	0.287630360993011	0.240414059191394	ENSSMAG00000012852/ENSSMAG00000015312/ENSSMAG00000017594/ENSSMAG00000018705	4
GO:0009725	GO:0009725	response to hormone	3/570	32/18292	0.076666360886977	0.287630360993011	0.240414059191394	ENSSMAG00000003231/ENSSMAG00000008569/ENSSMAG00000013068	3
GO:0010719	GO:0010719	negative regulation of epithelial to mesenchymal transition	3/570	32/18292	0.076666360886977	0.287630360993011	0.240414059191394	ENSSMAG00000008509/ENSSMAG00000008569/ENSSMAG00000013068	3
GO:0035108	GO:0035108	limb morphogenesis	3/570	32/18292	0.076666360886977	0.287630360993011	0.240414059191394	ENSSMAG00000000525/ENSSMAG00000003299/ENSSMAG00000006863	3
GO:0045647	GO:0045647	negative regulation of erythrocyte differentiation	3/570	32/18292	0.076666360886977	0.287630360993011	0.240414059191394	ENSSMAG00000008134/ENSSMAG00000015188/ENSSMAG00000016001	3
GO:0071353	GO:0071353	cellular response to interleukin-4	3/570	32/18292	0.076666360886977	0.287630360993011	0.240414059191394	ENSSMAG00000001437/ENSSMAG00000006639/ENSSMAG00000006863	3
GO:0000185	GO:0000185	activation of MAPKKK activity	2/570	15/18292	0.0778851868604854	0.287630360993011	0.240414059191394	ENSSMAG00000004701/ENSSMAG00000021110	2
GO:0001561	GO:0001561	fatty acid alpha-oxidation	2/570	15/18292	0.0778851868604854	0.287630360993011	0.240414059191394	ENSSMAG00000002541/ENSSMAG00000014063	2
GO:0001840	GO:0001840	neural plate development	2/570	15/18292	0.0778851868604854	0.287630360993011	0.240414059191394	ENSSMAG00000003551/ENSSMAG00000012869	2
GO:0009798	GO:0009798	axis specification	2/570	15/18292	0.0778851868604854	0.287630360993011	0.240414059191394	ENSSMAG00000015312/ENSSMAG00000018705	2
GO:0010667	GO:0010667	negative regulation of cardiac muscle cell apoptotic process	2/570	15/18292	0.0778851868604854	0.287630360993011	0.240414059191394	ENSSMAG00000003527/ENSSMAG00000021102	2
GO:0021532	GO:0021532	neural tube patterning	2/570	15/18292	0.0778851868604854	0.287630360993011	0.240414059191394	ENSSMAG00000000525/ENSSMAG00000007311	2
GO:0021571	GO:0021571	rhombomere 5 development	2/570	15/18292	0.0778851868604854	0.287630360993011	0.240414059191394	ENSSMAG00000015134/ENSSMAG00000016036	2
GO:0021680	GO:0021680	cerebellar Purkinje cell layer development	2/570	15/18292	0.0778851868604854	0.287630360993011	0.240414059191394	ENSSMAG00000010659/ENSSMAG00000015409	2
GO:0022409	GO:0022409	positive regulation of cell-cell adhesion	2/570	15/18292	0.0778851868604854	0.287630360993011	0.240414059191394	ENSSMAG00000005555/ENSSMAG00000014692	2
GO:0035457	GO:0035457	cellular response to interferon-alpha	2/570	15/18292	0.0778851868604854	0.287630360993011	0.240414059191394	ENSSMAG00000001437/ENSSMAG00000006639	2
GO:0035912	GO:0035912	dorsal aorta morphogenesis	2/570	15/18292	0.0778851868604854	0.287630360993011	0.240414059191394	ENSSMAG00000001437/ENSSMAG00000006639	2
GO:0045842	GO:0045842	positive regulation of mitotic metaphase/anaphase transition	2/570	15/18292	0.0778851868604854	0.287630360993011	0.240414059191394	ENSSMAG00000011589/ENSSMAG00000021388	2
GO:0048332	GO:0048332	mesoderm morphogenesis	2/570	15/18292	0.0778851868604854	0.287630360993011	0.240414059191394	ENSSMAG00000002541/ENSSMAG00000014063	2
GO:0048668	GO:0048668	collateral sprouting	2/570	15/18292	0.0778851868604854	0.287630360993011	0.240414059191394	ENSSMAG00000007934/ENSSMAG00000013025	2
GO:0060285	GO:0060285	cilium-dependent cell motility	2/570	15/18292	0.0778851868604854	0.287630360993011	0.240414059191394	ENSSMAG00000006855/ENSSMAG00000013241	2
GO:0060449	GO:0060449	bud elongation involved in lung branching	2/570	15/18292	0.0778851868604854	0.287630360993011	0.240414059191394	ENSSMAG00000011840/ENSSMAG00000016036	2
GO:0098969	GO:0098969	neurotransmitter receptor transport to postsynaptic membrane	2/570	15/18292	0.0778851868604854	0.287630360993011	0.240414059191394	ENSSMAG00000015880/ENSSMAG00000016421	2
GO:1901379	GO:1901379	regulation of potassium ion transmembrane transport	2/570	15/18292	0.0778851868604854	0.287630360993011	0.240414059191394	ENSSMAG00000020347/ENSSMAG00000020835	2
GO:2000054	GO:2000054	negative regulation of Wnt signaling pathway involved in dorsal/ventral axis specification	2/570	15/18292	0.0778851868604854	0.287630360993011	0.240414059191394	ENSSMAG00000002097/ENSSMAG00000005456	2
GO:0009408	GO:0009408	response to heat	4/570	52/18292	0.0782832351748656	0.287630360993011	0.240414059191394	ENSSMAG00000012158/ENSSMAG00000015056/ENSSMAG00000015204/ENSSMAG00000019563	4
GO:0042462	GO:0042462	eye photoreceptor cell development	4/570	52/18292	0.0782832351748656	0.287630360993011	0.240414059191394	ENSSMAG00000003852/ENSSMAG00000005181/ENSSMAG00000016759/ENSSMAG00000020643	4
GO:0050896	GO:0050896	response to stimulus	4/570	52/18292	0.0782832351748656	0.287630360993011	0.240414059191394	ENSSMAG00000000515/ENSSMAG00000005741/ENSSMAG00000005753/ENSSMAG00000012527	4
GO:0060048	GO:0060048	cardiac muscle contraction	5/570	74/18292	0.0808759037179462	0.296544980299136	0.247865288630916	ENSSMAG00000002313/ENSSMAG00000007018/ENSSMAG00000008056/ENSSMAG00000008547/ENSSMAG00000021102	5
GO:0006351	GO:0006351	transcription, DNA-templated	8/570	144/18292	0.0814704374021221	0.298111538912899	0.249174686964234	ENSSMAG00000000482/ENSSMAG00000001437/ENSSMAG00000003299/ENSSMAG00000006639/ENSSMAG00000007134/ENSSMAG00000011394/ENSSMAG00000015192/ENSSMAG00000020316	8
GO:0046427	GO:0046427	positive regulation of receptor signaling pathway via JAK-STAT	3/570	33/18292	0.0824667497152149	0.300122922327033	0.250855889357169	ENSSMAG00000003939/ENSSMAG00000007662/ENSSMAG00000017763	3
GO:0070593	GO:0070593	dendrite self-avoidance	3/570	33/18292	0.0824667497152149	0.300122922327033	0.250855889357169	ENSSMAG00000016507/ENSSMAG00000019191/ENSSMAG00000021378	3
GO:0045879	GO:0045879	negative regulation of smoothened signaling pathway	4/570	53/18292	0.0826938018308492	0.300122922327033	0.250855889357169	ENSSMAG00000000525/ENSSMAG00000004097/ENSSMAG00000006241/ENSSMAG00000020445	4
GO:0097009	GO:0097009	energy homeostasis	4/570	53/18292	0.0826938018308492	0.300122922327033	0.250855889357169	ENSSMAG00000003087/ENSSMAG00000004701/ENSSMAG00000006534/ENSSMAG00000021110	4
GO:0006567	GO:0006567	threonine catabolic process	2/570	16/18292	0.0872327159212076	0.31277404380602	0.261430251039942	ENSSMAG00000005634/ENSSMAG00000005968	2
GO:0010259	GO:0010259	multicellular organism aging	2/570	16/18292	0.0872327159212076	0.31277404380602	0.261430251039942	ENSSMAG00000000482/ENSSMAG00000007961	2
GO:0010960	GO:0010960	magnesium ion homeostasis	2/570	16/18292	0.0872327159212076	0.31277404380602	0.261430251039942	ENSSMAG00000003234/ENSSMAG00000008668	2
GO:0048923	GO:0048923	posterior lateral line neuromast hair cell differentiation	2/570	16/18292	0.0872327159212076	0.31277404380602	0.261430251039942	ENSSMAG00000001293/ENSSMAG00000007277	2
GO:0051549	GO:0051549	positive regulation of keratinocyte migration	2/570	16/18292	0.0872327159212076	0.31277404380602	0.261430251039942	ENSSMAG00000011840/ENSSMAG00000016036	2
GO:0071625	GO:0071625	vocalization behavior	2/570	16/18292	0.0872327159212076	0.31277404380602	0.261430251039942	ENSSMAG00000004917/ENSSMAG00000005181	2
GO:0007405	GO:0007405	neuroblast proliferation	3/570	34/18292	0.0884496159851817	0.314605220929329	0.262960829118672	ENSSMAG00000005248/ENSSMAG00000008555/ENSSMAG00000008668	3
GO:0021542	GO:0021542	dentate gyrus development	3/570	34/18292	0.0884496159851817	0.314605220929329	0.262960829118672	ENSSMAG00000002718/ENSSMAG00000006863/ENSSMAG00000013356	3
GO:0045662	GO:0045662	negative regulation of myoblast differentiation	3/570	34/18292	0.0884496159851817	0.314605220929329	0.262960829118672	ENSSMAG00000004701/ENSSMAG00000006534/ENSSMAG00000021110	3
GO:0048169	GO:0048169	regulation of long-term neuronal synaptic plasticity	3/570	34/18292	0.0884496159851817	0.314605220929329	0.262960829118672	ENSSMAG00000004910/ENSSMAG00000007853/ENSSMAG00000013069	3
GO:0007219	GO:0007219	Notch signaling pathway	8/570	147/18292	0.0892386684609061	0.316779496409033	0.264778183837664	ENSSMAG00000004701/ENSSMAG00000006534/ENSSMAG00000007909/ENSSMAG00000008509/ENSSMAG00000011673/ENSSMAG00000015192/ENSSMAG00000016830/ENSSMAG00000021110	8
GO:0014065	GO:0014065	phosphatidylinositol 3-kinase signaling	4/570	55/18292	0.0918716571994822	0.325477719939319	0.272048540205645	ENSSMAG00000001437/ENSSMAG00000006639/ENSSMAG00000014698/ENSSMAG00000020347	4
GO:0071277	GO:0071277	cellular response to calcium ion	6/570	100/18292	0.0922592949039886	0.32620250698196	0.27265434897482	ENSSMAG00000000515/ENSSMAG00000001973/ENSSMAG00000002411/ENSSMAG00000008642/ENSSMAG00000011713/ENSSMAG00000021446	6
GO:0006821	GO:0006821	chloride transport	3/570	35/18292	0.0946090018779881	0.331224442724115	0.276851902920801	ENSSMAG00000008990/ENSSMAG00000013178/ENSSMAG00000013346	3
GO:0035094	GO:0035094	response to nicotine	3/570	35/18292	0.0946090018779881	0.331224442724115	0.276851902920801	ENSSMAG00000002162/ENSSMAG00000006668/ENSSMAG00000008330	3
GO:0045648	GO:0045648	positive regulation of erythrocyte differentiation	3/570	35/18292	0.0946090018779881	0.331224442724115	0.276851902920801	ENSSMAG00000001437/ENSSMAG00000006639/ENSSMAG00000008134	3
GO:0045773	GO:0045773	positive regulation of axon extension	3/570	35/18292	0.0946090018779881	0.331224442724115	0.276851902920801	ENSSMAG00000001904/ENSSMAG00000004538/ENSSMAG00000019191	3
GO:0048754	GO:0048754	branching morphogenesis of an epithelial tube	3/570	35/18292	0.0946090018779881	0.331224442724115	0.276851902920801	ENSSMAG00000011278/ENSSMAG00000011840/ENSSMAG00000016036	3
GO:0048821	GO:0048821	erythrocyte development	4/570	56/18292	0.0966349651423595	0.331409362542015	0.277006467007473	ENSSMAG00000001437/ENSSMAG00000006639/ENSSMAG00000018802/ENSSMAG00000020952	4
GO:0071300	GO:0071300	cellular response to retinoic acid	4/570	56/18292	0.0966349651423595	0.331409362542015	0.277006467007473	ENSSMAG00000003527/ENSSMAG00000004917/ENSSMAG00000015164/ENSSMAG00000020316	4
GO:0001574	GO:0001574	ganglioside biosynthetic process	2/570	17/18292	0.0968935341663241	0.331409362542015	0.277006467007473	ENSSMAG00000001692/ENSSMAG00000008215	2
GO:0003231	GO:0003231	cardiac ventricle development	2/570	17/18292	0.0968935341663241	0.331409362542015	0.277006467007473	ENSSMAG00000008547/ENSSMAG00000021102	2
GO:0014850	GO:0014850	response to muscle activity	2/570	17/18292	0.0968935341663241	0.331409362542015	0.277006467007473	ENSSMAG00000011532/ENSSMAG00000020624	2
GO:0021795	GO:0021795	cerebral cortex cell migration	2/570	17/18292	0.0968935341663241	0.331409362542015	0.277006467007473	ENSSMAG00000008569/ENSSMAG00000013068	2
GO:0035640	GO:0035640	exploration behavior	2/570	17/18292	0.0968935341663241	0.331409362542015	0.277006467007473	ENSSMAG00000004917/ENSSMAG00000006668	2
GO:0035778	GO:0035778	pronephric nephron tubule epithelial cell differentiation	2/570	17/18292	0.0968935341663241	0.331409362542015	0.277006467007473	ENSSMAG00000003201/ENSSMAG00000003234	2
GO:0040012	GO:0040012	regulation of locomotion	2/570	17/18292	0.0968935341663241	0.331409362542015	0.277006467007473	ENSSMAG00000009993/ENSSMAG00000020391	2
GO:0050872	GO:0050872	white fat cell differentiation	2/570	17/18292	0.0968935341663241	0.331409362542015	0.277006467007473	ENSSMAG00000011840/ENSSMAG00000016036	2
GO:0050918	GO:0050918	positive chemotaxis	2/570	17/18292	0.0968935341663241	0.331409362542015	0.277006467007473	ENSSMAG00000011840/ENSSMAG00000016036	2
GO:0060416	GO:0060416	response to growth hormone	2/570	17/18292	0.0968935341663241	0.331409362542015	0.277006467007473	ENSSMAG00000001110/ENSSMAG00000005181	2
GO:0001944	GO:0001944	vasculature development	7/570	126/18292	0.0991075537482523	0.33773936575797	0.282297361065348	ENSSMAG00000001895/ENSSMAG00000003940/ENSSMAG00000006863/ENSSMAG00000008630/ENSSMAG00000011854/ENSSMAG00000015193/ENSSMAG00000016830	7
GO:0008584	GO:0008584	male gonad development	6/570	102/18292	0.0991232818694826	0.33773936575797	0.282297361065348	ENSSMAG00000000482/ENSSMAG00000001437/ENSSMAG00000006639/ENSSMAG00000011278/ENSSMAG00000012793/ENSSMAG00000014836	6
GO:0044331	GO:0044331	cell-cell adhesion mediated by cadherin	4/570	57/18292	0.101511684709747	0.345217217848794	0.288547677509625	ENSSMAG00000007724/ENSSMAG00000008003/ENSSMAG00000012583/ENSSMAG00000012762	4
GO:0007528	GO:0007528	neuromuscular junction development	5/570	80/18292	0.104231204579882	0.350621206610006	0.293064568109846	ENSSMAG00000000545/ENSSMAG00000002162/ENSSMAG00000008100/ENSSMAG00000010633/ENSSMAG00000012158	5
GO:0007156	GO:0007156	homophilic cell adhesion via plasma membrane adhesion molecules	9/570	178/18292	0.105226163210085	0.350621206610006	0.293064568109846	ENSSMAG00000001613/ENSSMAG00000007724/ENSSMAG00000008003/ENSSMAG00000011700/ENSSMAG00000012583/ENSSMAG00000012636/ENSSMAG00000012762/ENSSMAG00000016867/ENSSMAG00000019191	9
GO:0048812	GO:0048812	neuron projection morphogenesis	6/570	104/18292	0.106249770536383	0.350621206610006	0.293064568109846	ENSSMAG00000006855/ENSSMAG00000009188/ENSSMAG00000009851/ENSSMAG00000012638/ENSSMAG00000013241/ENSSMAG00000013701	6
GO:0006006	GO:0006006	glucose metabolic process	4/570	58/18292	0.106499554199699	0.350621206610006	0.293064568109846	ENSSMAG00000003234/ENSSMAG00000005347/ENSSMAG00000007671/ENSSMAG00000007909	4
GO:0071880	GO:0071880	adenylate cyclase-activating adrenergic receptor signaling pathway	4/570	58/18292	0.106499554199699	0.350621206610006	0.293064568109846	ENSSMAG00000004910/ENSSMAG00000009993/ENSSMAG00000015204/ENSSMAG00000015543	4
GO:0007194	GO:0007194	negative regulation of adenylate cyclase activity	2/570	18/18292	0.10683912187948	0.350621206610006	0.293064568109846	ENSSMAG00000004910/ENSSMAG00000009993	2
GO:0007512	GO:0007512	adult heart development	2/570	18/18292	0.10683912187948	0.350621206610006	0.293064568109846	ENSSMAG00000015543/ENSSMAG00000021102	2
GO:0009062	GO:0009062	fatty acid catabolic process	2/570	18/18292	0.10683912187948	0.350621206610006	0.293064568109846	ENSSMAG00000016051/ENSSMAG00000020066	2
GO:0035095	GO:0035095	behavioral response to nicotine	2/570	18/18292	0.10683912187948	0.350621206610006	0.293064568109846	ENSSMAG00000006668/ENSSMAG00000008330	2
GO:0042711	GO:0042711	maternal behavior	2/570	18/18292	0.10683912187948	0.350621206610006	0.293064568109846	ENSSMAG00000004917/ENSSMAG00000019862	2
GO:0045582	GO:0045582	positive regulation of T cell differentiation	2/570	18/18292	0.10683912187948	0.350621206610006	0.293064568109846	ENSSMAG00000001437/ENSSMAG00000006639	2
GO:0045672	GO:0045672	positive regulation of osteoclast differentiation	2/570	18/18292	0.10683912187948	0.350621206610006	0.293064568109846	ENSSMAG00000004538/ENSSMAG00000011724	2
GO:0045820	GO:0045820	negative regulation of glycolytic process	2/570	18/18292	0.10683912187948	0.350621206610006	0.293064568109846	ENSSMAG00000000803/ENSSMAG00000021349	2
GO:0048210	GO:0048210	Golgi vesicle fusion to target membrane	2/570	18/18292	0.10683912187948	0.350621206610006	0.293064568109846	ENSSMAG00000015880/ENSSMAG00000016421	2
GO:0055005	GO:0055005	ventricular cardiac myofibril assembly	2/570	18/18292	0.10683912187948	0.350621206610006	0.293064568109846	ENSSMAG00000019154/ENSSMAG00000021102	2
GO:0061626	GO:0061626	pharyngeal arch artery morphogenesis	2/570	18/18292	0.10683912187948	0.350621206610006	0.293064568109846	ENSSMAG00000008547/ENSSMAG00000021102	2
GO:1903265	GO:1903265	positive regulation of tumor necrosis factor-mediated signaling pathway	2/570	18/18292	0.10683912187948	0.350621206610006	0.293064568109846	ENSSMAG00000011713/ENSSMAG00000021446	2
GO:2000146	GO:2000146	negative regulation of cell motility	2/570	18/18292	0.10683912187948	0.350621206610006	0.293064568109846	ENSSMAG00000001437/ENSSMAG00000006639	2
GO:2001224	GO:2001224	positive regulation of neuron migration	2/570	18/18292	0.10683912187948	0.350621206610006	0.293064568109846	ENSSMAG00000001433/ENSSMAG00000006639	2
GO:0008284	GO:0008284	positive regulation of cell population proliferation	16/570	365/18292	0.108204247746329	0.353843110531811	0.295757576586043	ENSSMAG00000003120/ENSSMAG00000003234/ENSSMAG00000004701/ENSSMAG00000006534/ENSSMAG00000006639/ENSSMAG00000008024/ENSSMAG00000012043/ENSSMAG00000012670/ENSSMAG00000013025/ENSSMAG00000015176/ENSSMAG00000015192/ENSSMAG00000016036/ENSSMAG00000016177/ENSSMAG00000017763/ENSSMAG00000021102/ENSSMAG00000021110	16
GO:0007623	GO:0007623	circadian rhythm	5/570	81/18292	0.108416575954191	0.353843110531811	0.295757576586043	ENSSMAG00000001293/ENSSMAG00000004932/ENSSMAG00000007277/ENSSMAG00000007934/ENSSMAG00000013025	5
GO:0032880	GO:0032880	regulation of protein localization	5/570	81/18292	0.108416575954191	0.353843110531811	0.295757576586043	ENSSMAG00000005319/ENSSMAG00000008052/ENSSMAG00000011278/ENSSMAG00000017346/ENSSMAG00000018637	5
GO:0016339	GO:0016339	calcium-dependent cell-cell adhesion via plasma membrane cell adhesion molecules	4/570	59/18292	0.11159621611262	0.363554766202357	0.303875003943727	ENSSMAG00000007724/ENSSMAG00000008003/ENSSMAG00000012583/ENSSMAG00000012762	4
GO:0051091	GO:0051091	positive regulation of DNA-binding transcription factor activity	6/570	106/18292	0.11363410166927	0.367200008719616	0.306921857367982	ENSSMAG00000000930/ENSSMAG00000003551/ENSSMAG00000008509/ENSSMAG00000008547/ENSSMAG00000011278/ENSSMAG00000017763	6
GO:0007339	GO:0007339	binding of sperm to zona pellucida	3/570	38/18292	0.114084623786845	0.367200008719616	0.306921857367982	ENSSMAG00000000592/ENSSMAG00000001071/ENSSMAG00000009861	3
GO:0016079	GO:0016079	synaptic vesicle exocytosis	3/570	38/18292	0.114084623786845	0.367200008719616	0.306921857367982	ENSSMAG00000002411/ENSSMAG00000007389/ENSSMAG00000008642	3
GO:0048255	GO:0048255	mRNA stabilization	3/570	38/18292	0.114084623786845	0.367200008719616	0.306921857367982	ENSSMAG00000011657/ENSSMAG00000014775/ENSSMAG00000017782	3
GO:0060324	GO:0060324	face development	3/570	38/18292	0.114084623786845	0.367200008719616	0.306921857367982	ENSSMAG00000015176/ENSSMAG00000015192/ENSSMAG00000016177	3
GO:1902895	GO:1902895	positive regulation of pri-miRNA transcription by RNA polymerase II	4/570	60/18292	0.116799224036753	0.367200008719616	0.306921857367982	ENSSMAG00000000482/ENSSMAG00000001437/ENSSMAG00000006639/ENSSMAG00000021234	4
GO:0045746	GO:0045746	negative regulation of Notch signaling pathway	5/570	83/18292	0.117028591718507	0.367200008719616	0.306921857367982	ENSSMAG00000001437/ENSSMAG00000004701/ENSSMAG00000006534/ENSSMAG00000006639/ENSSMAG00000021110	5
GO:0001676	GO:0001676	long-chain fatty acid metabolic process	2/570	19/18292	0.117042427021741	0.367200008719616	0.306921857367982	ENSSMAG00000014521/ENSSMAG00000019003	2
GO:0001779	GO:0001779	natural killer cell differentiation	2/570	19/18292	0.117042427021741	0.367200008719616	0.306921857367982	ENSSMAG00000000920/ENSSMAG00000009123	2
GO:0010832	GO:0010832	negative regulation of myotube differentiation	2/570	19/18292	0.117042427021741	0.367200008719616	0.306921857367982	ENSSMAG00000009828/ENSSMAG00000021102	2
GO:0016554	GO:0016554	cytidine to uridine editing	2/570	19/18292	0.117042427021741	0.367200008719616	0.306921857367982	ENSSMAG00000011713/ENSSMAG00000021446	2
GO:0021798	GO:0021798	forebrain dorsal/ventral pattern formation	2/570	19/18292	0.117042427021741	0.367200008719616	0.306921857367982	ENSSMAG00000008569/ENSSMAG00000013068	2
GO:0034501	GO:0034501	protein localization to kinetochore	2/570	19/18292	0.117042427021741	0.367200008719616	0.306921857367982	ENSSMAG00000011657/ENSSMAG00000017782	2
GO:0035138	GO:0035138	pectoral fin morphogenesis	2/570	19/18292	0.117042427021741	0.367200008719616	0.306921857367982	ENSSMAG00000003299/ENSSMAG00000009122	2
GO:0035284	GO:0035284	brain segmentation	2/570	19/18292	0.117042427021741	0.367200008719616	0.306921857367982	ENSSMAG00000015164/ENSSMAG00000020316	2
GO:0035313	GO:0035313	wound healing, spreading of epidermal cells	2/570	19/18292	0.117042427021741	0.367200008719616	0.306921857367982	ENSSMAG00000006855/ENSSMAG00000013241	2
GO:0043269	GO:0043269	regulation of ion transport	2/570	19/18292	0.117042427021741	0.367200008719616	0.306921857367982	ENSSMAG00000004401/ENSSMAG00000014796	2
GO:0046426	GO:0046426	negative regulation of receptor signaling pathway via JAK-STAT	2/570	19/18292	0.117042427021741	0.367200008719616	0.306921857367982	ENSSMAG00000016001/ENSSMAG00000016830	2
GO:0048672	GO:0048672	positive regulation of collateral sprouting	2/570	19/18292	0.117042427021741	0.367200008719616	0.306921857367982	ENSSMAG00000007934/ENSSMAG00000013025	2
GO:0060034	GO:0060034	notochord cell differentiation	2/570	19/18292	0.117042427021741	0.367200008719616	0.306921857367982	ENSSMAG00000004701/ENSSMAG00000021110	2
GO:2000178	GO:2000178	negative regulation of neural precursor cell proliferation	2/570	19/18292	0.117042427021741	0.367200008719616	0.306921857367982	ENSSMAG00000001437/ENSSMAG00000006639	2
GO:0001654	GO:0001654	eye development	7/570	132/18292	0.118740959151874	0.371874146236625	0.310828706317457	ENSSMAG00000000930/ENSSMAG00000003940/ENSSMAG00000005456/ENSSMAG00000006241/ENSSMAG00000011673/ENSSMAG00000015312/ENSSMAG00000018705	7
GO:0002076	GO:0002076	osteoblast development	3/570	39/18292	0.12088791360056	0.376612346217128	0.314789101481031	ENSSMAG00000014406/ENSSMAG00000015164/ENSSMAG00000020316	3
GO:0008015	GO:0008015	blood circulation	3/570	39/18292	0.12088791360056	0.376612346217128	0.314789101481031	ENSSMAG00000012852/ENSSMAG00000017594/ENSSMAG00000021414	3
GO:0043627	GO:0043627	response to estrogen	3/570	39/18292	0.12088791360056	0.376612346217128	0.314789101481031	ENSSMAG00000001437/ENSSMAG00000006639/ENSSMAG00000012793	3
GO:0060173	GO:0060173	limb development	5/570	84/18292	0.121452780954089	0.37711088392949	0.315205801146097	ENSSMAG00000001895/ENSSMAG00000003299/ENSSMAG00000008630/ENSSMAG00000011840/ENSSMAG00000016036	5
GO:0016055	GO:0016055	Wnt signaling pathway	10/570	210/18292	0.121754354411714	0.37711088392949	0.315205801146097	ENSSMAG00000002541/ENSSMAG00000003806/ENSSMAG00000005456/ENSSMAG00000006863/ENSSMAG00000007311/ENSSMAG00000010978/ENSSMAG00000014063/ENSSMAG00000017020/ENSSMAG00000017860/ENSSMAG00000020224	10
GO:0007187	GO:0007187	G protein-coupled receptor signaling pathway, coupled to cyclic nucleotide second messenger	4/570	61/18292	0.122106049398045	0.37711088392949	0.315205801146097	ENSSMAG00000005513/ENSSMAG00000009993/ENSSMAG00000010887/ENSSMAG00000020391	4
GO:0017157	GO:0017157	regulation of exocytosis	4/570	61/18292	0.122106049398045	0.37711088392949	0.315205801146097	ENSSMAG00000004250/ENSSMAG00000009333/ENSSMAG00000015880/ENSSMAG00000016421	4
GO:0050772	GO:0050772	positive regulation of axonogenesis	4/570	61/18292	0.122106049398045	0.37711088392949	0.315205801146097	ENSSMAG00000003996/ENSSMAG00000007934/ENSSMAG00000011158/ENSSMAG00000013025	4
GO:0006590	GO:0006590	thyroid hormone generation	2/570	20/18292	0.127477801719476	0.385455320549775	0.322180446912358	ENSSMAG00000013151/ENSSMAG00000020254	2
GO:0006892	GO:0006892	post-Golgi vesicle-mediated transport	2/570	20/18292	0.127477801719476	0.385455320549775	0.322180446912358	ENSSMAG00000012158/ENSSMAG00000020199	2
GO:0009072	GO:0009072	aromatic amino acid family metabolic process	2/570	20/18292	0.127477801719476	0.385455320549775	0.322180446912358	ENSSMAG00000005181/ENSSMAG00000019445	2
GO:0010596	GO:0010596	negative regulation of endothelial cell migration	2/570	20/18292	0.127477801719476	0.385455320549775	0.322180446912358	ENSSMAG00000001895/ENSSMAG00000008630	2
GO:0021575	GO:0021575	hindbrain morphogenesis	2/570	20/18292	0.127477801719476	0.385455320549775	0.322180446912358	ENSSMAG00000005248/ENSSMAG00000008555	2
GO:0031929	GO:0031929	TOR signaling	2/570	20/18292	0.127477801719476	0.385455320549775	0.322180446912358	ENSSMAG00000001437/ENSSMAG00000006639	2
GO:0032228	GO:0032228	regulation of synaptic transmission, GABAergic	2/570	20/18292	0.127477801719476	0.385455320549775	0.322180446912358	ENSSMAG00000004910/ENSSMAG00000017328	2
GO:0061337	GO:0061337	cardiac conduction	2/570	20/18292	0.127477801719476	0.385455320549775	0.322180446912358	ENSSMAG00000016186/ENSSMAG00000019985	2
GO:0071345	GO:0071345	cellular response to cytokine stimulus	2/570	20/18292	0.127477801719476	0.385455320549775	0.322180446912358	ENSSMAG00000004538/ENSSMAG00000011724	2
GO:0086091	GO:0086091	regulation of heart rate by cardiac conduction	4/570	62/18292	0.127514088065075	0.385455320549775	0.322180446912358	ENSSMAG00000008260/ENSSMAG00000009139/ENSSMAG00000009730/ENSSMAG00000020387	4
GO:0014033	GO:0014033	neural crest cell differentiation	3/570	40/18292	0.127836192168865	0.385455320549775	0.322180446912358	ENSSMAG00000003551/ENSSMAG00000010706/ENSSMAG00000012869	3
GO:0048384	GO:0048384	retinoic acid receptor signaling pathway	3/570	40/18292	0.127836192168865	0.385455320549775	0.322180446912358	ENSSMAG00000004094/ENSSMAG00000017020/ENSSMAG00000019201	3
GO:0055117	GO:0055117	regulation of cardiac muscle contraction	3/570	40/18292	0.127836192168865	0.385455320549775	0.322180446912358	ENSSMAG00000009188/ENSSMAG00000015543/ENSSMAG00000021102	3
GO:0060045	GO:0060045	positive regulation of cardiac muscle cell proliferation	3/570	40/18292	0.127836192168865	0.385455320549775	0.322180446912358	ENSSMAG00000003299/ENSSMAG00000009753/ENSSMAG00000012793	3
GO:0035050	GO:0035050	embryonic heart tube development	5/570	86/18292	0.130530985122589	0.392915904541308	0.328416329922589	ENSSMAG00000008134/ENSSMAG00000012793/ENSSMAG00000018702/ENSSMAG00000019154/ENSSMAG00000021102	5
GO:0048514	GO:0048514	blood vessel morphogenesis	5/570	87/18292	0.13518223611852	0.405546708355559	0.33897370921089	ENSSMAG00000001895/ENSSMAG00000006534/ENSSMAG00000011840/ENSSMAG00000011854/ENSSMAG00000016036	5
GO:0120162	GO:0120162	positive regulation of cold-induced thermogenesis	5/570	87/18292	0.13518223611852	0.405546708355559	0.33897370921089	ENSSMAG00000011252/ENSSMAG00000016051/ENSSMAG00000017308/ENSSMAG00000019665/ENSSMAG00000019862	5
GO:0001963	GO:0001963	synaptic transmission, dopaminergic	2/570	21/18292	0.138120941274314	0.406828954298888	0.340045466556162	ENSSMAG00000004910/ENSSMAG00000005181	2
GO:0010460	GO:0010460	positive regulation of heart rate	2/570	21/18292	0.138120941274314	0.406828954298888	0.340045466556162	ENSSMAG00000009139/ENSSMAG00000018285	2
GO:0032689	GO:0032689	negative regulation of interferon-gamma production	2/570	21/18292	0.138120941274314	0.406828954298888	0.340045466556162	ENSSMAG00000001437/ENSSMAG00000006639	2
GO:0034389	GO:0034389	lipid droplet organization	2/570	21/18292	0.138120941274314	0.406828954298888	0.340045466556162	ENSSMAG00000018980/ENSSMAG00000019003	2
GO:0048024	GO:0048024	regulation of mRNA splicing, via spliceosome	2/570	21/18292	0.138120941274314	0.406828954298888	0.340045466556162	ENSSMAG00000006422/ENSSMAG00000006428	2
GO:0048667	GO:0048667	cell morphogenesis involved in neuron differentiation	2/570	21/18292	0.138120941274314	0.406828954298888	0.340045466556162	ENSSMAG00000010635/ENSSMAG00000018285	2
GO:0050773	GO:0050773	regulation of dendrite development	2/570	21/18292	0.138120941274314	0.406828954298888	0.340045466556162	ENSSMAG00000010659/ENSSMAG00000015409	2
GO:0050900	GO:0050900	leukocyte migration	2/570	21/18292	0.138120941274314	0.406828954298888	0.340045466556162	ENSSMAG00000019862/ENSSMAG00000021102	2
GO:0060065	GO:0060065	uterus development	2/570	21/18292	0.138120941274314	0.406828954298888	0.340045466556162	ENSSMAG00000001437/ENSSMAG00000006639	2
GO:0060231	GO:0060231	mesenchymal to epithelial transition	2/570	21/18292	0.138120941274314	0.406828954298888	0.340045466556162	ENSSMAG00000001437/ENSSMAG00000006639	2
GO:0060415	GO:0060415	muscle tissue morphogenesis	2/570	21/18292	0.138120941274314	0.406828954298888	0.340045466556162	ENSSMAG00000003996/ENSSMAG00000014712	2
GO:0010951	GO:0010951	negative regulation of endopeptidase activity	4/570	64/18292	0.138623049554838	0.407634116017691	0.340718456001555	ENSSMAG00000004978/ENSSMAG00000011713/ENSSMAG00000016130/ENSSMAG00000021446	4
GO:1902476	GO:1902476	chloride transmembrane transport	5/570	88/18292	0.139906333416319	0.410729960704909	0.343306098645783	ENSSMAG00000005017/ENSSMAG00000010635/ENSSMAG00000013178/ENSSMAG00000013346/ENSSMAG00000018285	5
GO:0007018	GO:0007018	microtubule-based movement	8/570	164/18292	0.140931854916157	0.413060140560182	0.345253765073341	ENSSMAG00000000491/ENSSMAG00000001433/ENSSMAG00000003483/ENSSMAG00000005555/ENSSMAG00000013180/ENSSMAG00000014845/ENSSMAG00000016646/ENSSMAG00000019865	8
GO:0051493	GO:0051493	regulation of cytoskeleton organization	3/570	42/18292	0.142141698777591	0.41592201514231	0.347645845251561	ENSSMAG00000005888/ENSSMAG00000019673/ENSSMAG00000020372	3
GO:0030177	GO:0030177	positive regulation of Wnt signaling pathway	4/570	65/18292	0.144318443588157	0.421599125367369	0.352391022738985	ENSSMAG00000003551/ENSSMAG00000012869/ENSSMAG00000013143/ENSSMAG00000016036	4
GO:1990830	GO:1990830	cellular response to leukemia inhibitory factor	7/570	140/18292	0.147781227634331	0.429493215565309	0.358989249232035	ENSSMAG00000000482/ENSSMAG00000000545/ENSSMAG00000000930/ENSSMAG00000002189/ENSSMAG00000007853/ENSSMAG00000012043/ENSSMAG00000021234	7
GO:0002377	GO:0002377	immunoglobulin production	2/570	22/18292	0.14894882560009	0.429493215565309	0.358989249232035	ENSSMAG00000013266/ENSSMAG00000018726	2
GO:0010898	GO:0010898	positive regulation of triglyceride catabolic process	2/570	22/18292	0.14894882560009	0.429493215565309	0.358989249232035	ENSSMAG00000018980/ENSSMAG00000019003	2
GO:0021754	GO:0021754	facial nucleus development	2/570	22/18292	0.14894882560009	0.429493215565309	0.358989249232035	ENSSMAG00000010052/ENSSMAG00000015134	2
GO:0032148	GO:0032148	activation of protein kinase B activity	2/570	22/18292	0.14894882560009	0.429493215565309	0.358989249232035	ENSSMAG00000004967/ENSSMAG00000013025	2
GO:0033993	GO:0033993	response to lipid	2/570	22/18292	0.14894882560009	0.429493215565309	0.358989249232035	ENSSMAG00000000482/ENSSMAG00000021234	2
GO:1990138	GO:1990138	neuron projection extension	2/570	22/18292	0.14894882560009	0.429493215565309	0.358989249232035	ENSSMAG00000011771/ENSSMAG00000013356	2
GO:2000649	GO:2000649	regulation of sodium ion transmembrane transporter activity	2/570	22/18292	0.14894882560009	0.429493215565309	0.358989249232035	ENSSMAG00000014796/ENSSMAG00000020387	2
GO:0030336	GO:0030336	negative regulation of cell migration	7/570	141/18292	0.151629263740165	0.436515909507229	0.364859124551202	ENSSMAG00000003299/ENSSMAG00000004910/ENSSMAG00000008569/ENSSMAG00000010229/ENSSMAG00000010633/ENSSMAG00000013068/ENSSMAG00000017280	7
GO:0042060	GO:0042060	wound healing	5/570	91/18292	0.154500566811526	0.444064532351837	0.371168594292545	ENSSMAG00000004967/ENSSMAG00000011840/ENSSMAG00000014712/ENSSMAG00000016036/ENSSMAG00000021349	5
GO:0098742	GO:0098742	cell-cell adhesion via plasma-membrane adhesion molecules	4/570	67/18292	0.155976846650646	0.44758573386707	0.374111768812041	ENSSMAG00000007724/ENSSMAG00000008003/ENSSMAG00000012583/ENSSMAG00000012762	4
GO:0021986	GO:0021986	habenula development	3/570	44/18292	0.156949008189616	0.449651338575396	0.375838291738546	ENSSMAG00000011394/ENSSMAG00000011724/ENSSMAG00000020224	3
GO:0003197	GO:0003197	endocardial cushion development	2/570	23/18292	0.159939662995163	0.45311999913733	0.37873755022702	ENSSMAG00000003299/ENSSMAG00000012793	2
GO:0018057	GO:0018057	peptidyl-lysine oxidation	2/570	23/18292	0.159939662995163	0.45311999913733	0.37873755022702	ENSSMAG00000005319/ENSSMAG00000018637	2
GO:0032525	GO:0032525	somite rostral/caudal axis specification	2/570	23/18292	0.159939662995163	0.45311999913733	0.37873755022702	ENSSMAG00000015312/ENSSMAG00000018705	2
GO:0046677	GO:0046677	response to antibiotic	2/570	23/18292	0.159939662995163	0.45311999913733	0.37873755022702	ENSSMAG00000010635/ENSSMAG00000018285	2
GO:0072574	GO:0072574	hepatocyte proliferation	2/570	23/18292	0.159939662995163	0.45311999913733	0.37873755022702	ENSSMAG00000007643/ENSSMAG00000009459	2
GO:1903077	GO:1903077	negative regulation of protein localization to plasma membrane	2/570	23/18292	0.159939662995163	0.45311999913733	0.37873755022702	ENSSMAG00000015193/ENSSMAG00000016830	2
GO:2000811	GO:2000811	negative regulation of anoikis	2/570	23/18292	0.159939662995163	0.45311999913733	0.37873755022702	ENSSMAG00000007934/ENSSMAG00000013025	2
GO:0003148	GO:0003148	outflow tract septum morphogenesis	3/570	45/18292	0.164524582112198	0.465369532260216	0.388976246764845	ENSSMAG00000009753/ENSSMAG00000012793/ENSSMAG00000021102	3
GO:0007409	GO:0007409	axonogenesis	7/570	145/18292	0.167478121087124	0.472973077301513	0.395331622884778	ENSSMAG00000003494/ENSSMAG00000005691/ENSSMAG00000006881/ENSSMAG00000011158/ENSSMAG00000014436/ENSSMAG00000019191/ENSSMAG00000020372	7
GO:0007158	GO:0007158	neuron cell-cell adhesion	2/570	24/18292	0.171072836161815	0.480838791861758	0.401906131776471	ENSSMAG00000016336/ENSSMAG00000019191	2
GO:0010002	GO:0010002	cardioblast differentiation	2/570	24/18292	0.171072836161815	0.480838791861758	0.401906131776471	ENSSMAG00000000525/ENSSMAG00000015188	2
GO:0051896	GO:0051896	regulation of protein kinase B signaling	2/570	24/18292	0.171072836161815	0.480838791861758	0.401906131776471	ENSSMAG00000007934/ENSSMAG00000013025	2
GO:0036302	GO:0036302	atrioventricular canal development	3/570	46/18292	0.172206159093703	0.483262008669257	0.403931562565419	ENSSMAG00000003299/ENSSMAG00000009574/ENSSMAG00000018702	3
GO:0048488	GO:0048488	synaptic vesicle endocytosis	4/570	70/18292	0.174089604387082	0.487779363235503	0.407707365454685	ENSSMAG00000002411/ENSSMAG00000008642/ENSSMAG00000015558/ENSSMAG00000016336	4
GO:0001656	GO:0001656	metanephros development	3/570	47/18292	0.179987340990329	0.501404338566102	0.419095716859256	ENSSMAG00000011278/ENSSMAG00000011840/ENSSMAG00000016036	3
GO:0010975	GO:0010975	regulation of neuron projection development	3/570	47/18292	0.179987340990329	0.501404338566102	0.419095716859256	ENSSMAG00000001437/ENSSMAG00000006639/ENSSMAG00000011158	3
GO:0060038	GO:0060038	cardiac muscle cell proliferation	3/570	47/18292	0.179987340990329	0.501404338566102	0.419095716859256	ENSSMAG00000000302/ENSSMAG00000008547/ENSSMAG00000021102	3
GO:0060325	GO:0060325	face morphogenesis	4/570	71/18292	0.180281972016745	0.501404338566102	0.419095716859256	ENSSMAG00000000724/ENSSMAG00000006863/ENSSMAG00000008529/ENSSMAG00000012832	4
GO:0060021	GO:0060021	roof of mouth development	6/570	122/18292	0.181241486997335	0.501404338566102	0.419095716859256	ENSSMAG00000000724/ENSSMAG00000006863/ENSSMAG00000008529/ENSSMAG00000012832/ENSSMAG00000014406/ENSSMAG00000019358	6
GO:0002028	GO:0002028	regulation of sodium ion transport	2/570	25/18292	0.182328850387674	0.501404338566102	0.419095716859256	ENSSMAG00000004910/ENSSMAG00000019985	2
GO:0003342	GO:0003342	proepicardium development	2/570	25/18292	0.182328850387674	0.501404338566102	0.419095716859256	ENSSMAG00000003299/ENSSMAG00000021102	2
GO:0030916	GO:0030916	otic vesicle formation	2/570	25/18292	0.182328850387674	0.501404338566102	0.419095716859256	ENSSMAG00000011840/ENSSMAG00000016036	2
GO:0050930	GO:0050930	induction of positive chemotaxis	2/570	25/18292	0.182328850387674	0.501404338566102	0.419095716859256	ENSSMAG00000011840/ENSSMAG00000016036	2
GO:0051146	GO:0051146	striated muscle cell differentiation	2/570	25/18292	0.182328850387674	0.501404338566102	0.419095716859256	ENSSMAG00000005319/ENSSMAG00000021414	2
GO:0072358	GO:0072358	cardiovascular system development	2/570	25/18292	0.182328850387674	0.501404338566102	0.419095716859256	ENSSMAG00000003494/ENSSMAG00000009139	2
GO:0090336	GO:0090336	positive regulation of brown fat cell differentiation	2/570	25/18292	0.182328850387674	0.501404338566102	0.419095716859256	ENSSMAG00000011532/ENSSMAG00000020624	2
GO:0031290	GO:0031290	retinal ganglion cell axon guidance	5/570	97/18292	0.185442665483395	0.50918155607305	0.425596256036012	ENSSMAG00000000525/ENSSMAG00000000729/ENSSMAG00000004538/ENSSMAG00000011724/ENSSMAG00000017020	5
GO:0007224	GO:0007224	smoothened signaling pathway	6/570	123/18292	0.185919863277608	0.509706455939534	0.42603499034464	ENSSMAG00000000525/ENSSMAG00000008198/ENSSMAG00000008547/ENSSMAG00000010978/ENSSMAG00000012255/ENSSMAG00000021414	6
GO:0010468	GO:0010468	regulation of gene expression	13/570	317/18292	0.192148484994612	0.524550613593354	0.438442387757456	ENSSMAG00000003299/ENSSMAG00000003754/ENSSMAG00000006485/ENSSMAG00000010659/ENSSMAG00000011589/ENSSMAG00000012793/ENSSMAG00000014526/ENSSMAG00000015312/ENSSMAG00000016421/ENSSMAG00000016759/ENSSMAG00000017939/ENSSMAG00000018705/ENSSMAG00000021388	13
GO:0001659	GO:0001659	temperature homeostasis	2/570	26/18292	0.193689283807198	0.524550613593354	0.438442387757456	ENSSMAG00000004910/ENSSMAG00000007261	2
GO:0007586	GO:0007586	digestion	2/570	26/18292	0.193689283807198	0.524550613593354	0.438442387757456	ENSSMAG00000004085/ENSSMAG00000011716	2
GO:0010890	GO:0010890	positive regulation of sequestering of triglyceride	2/570	26/18292	0.193689283807198	0.524550613593354	0.438442387757456	ENSSMAG00000011713/ENSSMAG00000021446	2
GO:0045471	GO:0045471	response to ethanol	2/570	26/18292	0.193689283807198	0.524550613593354	0.438442387757456	ENSSMAG00000005181/ENSSMAG00000014857	2
GO:0048714	GO:0048714	positive regulation of oligodendrocyte differentiation	2/570	26/18292	0.193689283807198	0.524550613593354	0.438442387757456	ENSSMAG00000008547/ENSSMAG00000010052	2
GO:0070286	GO:0070286	axonemal dynein complex assembly	2/570	26/18292	0.193689283807198	0.524550613593354	0.438442387757456	ENSSMAG00000006855/ENSSMAG00000013241	2
GO:0080111	GO:0080111	DNA demethylation	2/570	26/18292	0.193689283807198	0.524550613593354	0.438442387757456	ENSSMAG00000011713/ENSSMAG00000021446	2
GO:0001502	GO:0001502	cartilage condensation	3/570	49/18292	0.195823238248487	0.529525053958731	0.442600242986357	ENSSMAG00000005540/ENSSMAG00000005577/ENSSMAG00000012043	3
GO:0030855	GO:0030855	epithelial cell differentiation	4/570	74/18292	0.199280993294012	0.537244674810786	0.449052640355167	ENSSMAG00000000482/ENSSMAG00000007026/ENSSMAG00000012793/ENSSMAG00000021234	4
GO:0034332	GO:0034332	adherens junction organization	4/570	74/18292	0.199280993294012	0.537244674810786	0.449052640355167	ENSSMAG00000007724/ENSSMAG00000008003/ENSSMAG00000012583/ENSSMAG00000012762	4
GO:1900087	GO:1900087	positive regulation of G1/S transition of mitotic cell cycle	3/570	50/18292	0.20386549686396	0.548056476884125	0.45808961828285	ENSSMAG00000003806/ENSSMAG00000011840/ENSSMAG00000016036	3
GO:0006874	GO:0006874	cellular calcium ion homeostasis	6/570	127/18292	0.205090165980483	0.548056476884125	0.45808961828285	ENSSMAG00000006796/ENSSMAG00000008056/ENSSMAG00000011252/ENSSMAG00000012961/ENSSMAG00000013069/ENSSMAG00000013851	6
GO:0021520	GO:0021520	spinal cord motor neuron cell fate specification	2/570	27/18292	0.20513673966426	0.548056476884125	0.45808961828285	ENSSMAG00000005465/ENSSMAG00000010052	2
GO:0060078	GO:0060078	regulation of postsynaptic membrane potential	2/570	27/18292	0.20513673966426	0.548056476884125	0.45808961828285	ENSSMAG00000013178/ENSSMAG00000013346	2
GO:0060413	GO:0060413	atrial septum morphogenesis	2/570	27/18292	0.20513673966426	0.548056476884125	0.45808961828285	ENSSMAG00000003299/ENSSMAG00000021102	2
GO:0070050	GO:0070050	neuron cellular homeostasis	2/570	27/18292	0.20513673966426	0.548056476884125	0.45808961828285	ENSSMAG00000002162/ENSSMAG00000003806	2
GO:0043588	GO:0043588	skin development	4/570	75/18292	0.205744455807319	0.548857215941081	0.458758911073678	ENSSMAG00000000525/ENSSMAG00000003234/ENSSMAG00000003494/ENSSMAG00000016669	4
GO:0008593	GO:0008593	regulation of Notch signaling pathway	3/570	51/18292	0.21198246372092	0.562969821685066	0.470554845344892	ENSSMAG00000004701/ENSSMAG00000017274/ENSSMAG00000021110	3
GO:0051028	GO:0051028	mRNA transport	3/570	51/18292	0.21198246372092	0.562969821685066	0.470554845344892	ENSSMAG00000016421/ENSSMAG00000016646/ENSSMAG00000019185	3
GO:0060548	GO:0060548	negative regulation of cell death	3/570	51/18292	0.21198246372092	0.562969821685066	0.470554845344892	ENSSMAG00000000545/ENSSMAG00000009753/ENSSMAG00000020445	3
GO:0050852	GO:0050852	T cell receptor signaling pathway	5/570	102/18292	0.212793324387272	0.564282297705533	0.471651870313267	ENSSMAG00000000545/ENSSMAG00000001437/ENSSMAG00000006639/ENSSMAG00000013686/ENSSMAG00000020593	5
GO:0003181	GO:0003181	atrioventricular valve morphogenesis	2/570	28/18292	0.216654800499749	0.570278957888556	0.476664141657692	ENSSMAG00000003299/ENSSMAG00000009574	2
GO:0006839	GO:0006839	mitochondrial transport	2/570	28/18292	0.216654800499749	0.570278957888556	0.476664141657692	ENSSMAG00000012583/ENSSMAG00000017308	2
GO:0030510	GO:0030510	regulation of BMP signaling pathway	2/570	28/18292	0.216654800499749	0.570278957888556	0.476664141657692	ENSSMAG00000003234/ENSSMAG00000016830	2
GO:0046928	GO:0046928	regulation of neurotransmitter secretion	2/570	28/18292	0.216654800499749	0.570278957888556	0.476664141657692	ENSSMAG00000007261/ENSSMAG00000007389	2
GO:0090102	GO:0090102	cochlea development	2/570	28/18292	0.216654800499749	0.570278957888556	0.476664141657692	ENSSMAG00000005017/ENSSMAG00000019358	2
GO:0008542	GO:0008542	visual learning	3/570	52/18292	0.22016813077476	0.578671989735431	0.483679405443697	ENSSMAG00000004910/ENSSMAG00000016130/ENSSMAG00000019862	3
GO:0009887	GO:0009887	animal organ morphogenesis	6/570	131/18292	0.224933629291839	0.586510611370757	0.490231268881577	ENSSMAG00000003940/ENSSMAG00000004094/ENSSMAG00000008529/ENSSMAG00000010633/ENSSMAG00000011854/ENSSMAG00000019201	6
GO:0090090	GO:0090090	negative regulation of canonical Wnt signaling pathway	9/570	214/18292	0.22519679769796	0.586510611370757	0.490231268881577	ENSSMAG00000000930/ENSSMAG00000001751/ENSSMAG00000002097/ENSSMAG00000005456/ENSSMAG00000007311/ENSSMAG00000016830/ENSSMAG00000017020/ENSSMAG00000017860/ENSSMAG00000021102	9
GO:0007346	GO:0007346	regulation of mitotic cell cycle	7/570	159/18292	0.228095262273013	0.586510611370757	0.490231268881577	ENSSMAG00000001293/ENSSMAG00000001769/ENSSMAG00000004432/ENSSMAG00000007277/ENSSMAG00000007733/ENSSMAG00000011854/ENSSMAG00000020920	7
GO:0002089	GO:0002089	lens morphogenesis in camera-type eye	2/570	29/18292	0.22822798419091	0.586510611370757	0.490231268881577	ENSSMAG00000000930/ENSSMAG00000020445	2
GO:0006376	GO:0006376	mRNA splice site selection	2/570	29/18292	0.22822798419091	0.586510611370757	0.490231268881577	ENSSMAG00000008575/ENSSMAG00000011707	2
GO:0046839	GO:0046839	phospholipid dephosphorylation	2/570	29/18292	0.22822798419091	0.586510611370757	0.490231268881577	ENSSMAG00000011926/ENSSMAG00000014436	2
GO:0051932	GO:0051932	synaptic transmission, GABAergic	2/570	29/18292	0.22822798419091	0.586510611370757	0.490231268881577	ENSSMAG00000013178/ENSSMAG00000013346	2
GO:0097623	GO:0097623	potassium ion export across plasma membrane	2/570	29/18292	0.22822798419091	0.586510611370757	0.490231268881577	ENSSMAG00000009139/ENSSMAG00000009730	2
GO:2000352	GO:2000352	negative regulation of endothelial cell apoptotic process	2/570	29/18292	0.22822798419091	0.586510611370757	0.490231268881577	ENSSMAG00000001437/ENSSMAG00000006639	2
GO:2001222	GO:2001222	regulation of neuron migration	2/570	29/18292	0.22822798419091	0.586510611370757	0.490231268881577	ENSSMAG00000008198/ENSSMAG00000016669	2
GO:0009612	GO:0009612	response to mechanical stimulus	3/570	53/18292	0.228416590511395	0.586510611370757	0.490231268881577	ENSSMAG00000012158/ENSSMAG00000015056/ENSSMAG00000019563	3
GO:0018298	GO:0018298	protein-chromophore linkage	3/570	53/18292	0.228416590511395	0.586510611370757	0.490231268881577	ENSSMAG00000018144/ENSSMAG00000019726/ENSSMAG00000020169	3
GO:0019915	GO:0019915	lipid storage	3/570	53/18292	0.228416590511395	0.586510611370757	0.490231268881577	ENSSMAG00000011713/ENSSMAG00000018980/ENSSMAG00000021446	3
GO:0048813	GO:0048813	dendrite morphogenesis	3/570	53/18292	0.228416590511395	0.586510611370757	0.490231268881577	ENSSMAG00000003494/ENSSMAG00000006855/ENSSMAG00000013241	3
GO:0060412	GO:0060412	ventricular septum morphogenesis	3/570	53/18292	0.228416590511395	0.586510611370757	0.490231268881577	ENSSMAG00000009753/ENSSMAG00000020445/ENSSMAG00000021102	3
GO:0071364	GO:0071364	cellular response to epidermal growth factor stimulus	3/570	53/18292	0.228416590511395	0.586510611370757	0.490231268881577	ENSSMAG00000003120/ENSSMAG00000008410/ENSSMAG00000018455	3
GO:0030324	GO:0030324	lung development	5/570	105/18292	0.229785844001216	0.58917751656139	0.492460385099159	ENSSMAG00000003299/ENSSMAG00000004967/ENSSMAG00000009753/ENSSMAG00000012852/ENSSMAG00000017594	5
GO:0000281	GO:0000281	mitotic cytokinesis	4/570	79/18292	0.232168986020643	0.594432662483888	0.496852866332744	ENSSMAG00000001433/ENSSMAG00000014845/ENSSMAG00000017020/ENSSMAG00000020372	4
GO:0001889	GO:0001889	liver development	8/570	188/18292	0.233474171536203	0.596916748461281	0.498929174241074	ENSSMAG00000007643/ENSSMAG00000007909/ENSSMAG00000009459/ENSSMAG00000011840/ENSSMAG00000012793/ENSSMAG00000018980/ENSSMAG00000019003/ENSSMAG00000021234	8
GO:0030512	GO:0030512	negative regulation of transforming growth factor beta receptor signaling pathway	4/570	80/18292	0.238902553464894	0.606238173840226	0.506720430021809	ENSSMAG00000007909/ENSSMAG00000008569/ENSSMAG00000013068/ENSSMAG00000014267	4
GO:0001964	GO:0001964	startle response	2/570	30/18292	0.239841701771807	0.606238173840226	0.506720430021809	ENSSMAG00000008668/ENSSMAG00000012763	2
GO:0008354	GO:0008354	germ cell migration	2/570	30/18292	0.239841701771807	0.606238173840226	0.506720430021809	ENSSMAG00000014775/ENSSMAG00000016186	2
GO:0018095	GO:0018095	protein polyglutamylation	2/570	30/18292	0.239841701771807	0.606238173840226	0.506720430021809	ENSSMAG00000010635/ENSSMAG00000018285	2
GO:0046849	GO:0046849	bone remodeling	2/570	30/18292	0.239841701771807	0.606238173840226	0.506720430021809	ENSSMAG00000019445/ENSSMAG00000020391	2
GO:0048752	GO:0048752	semicircular canal morphogenesis	2/570	30/18292	0.239841701771807	0.606238173840226	0.506720430021809	ENSSMAG00000002436/ENSSMAG00000002718	2
GO:0051145	GO:0051145	smooth muscle cell differentiation	2/570	30/18292	0.239841701771807	0.606238173840226	0.506720430021809	ENSSMAG00000011840/ENSSMAG00000016036	2
GO:0070371	GO:0070371	ERK1 and ERK2 cascade	2/570	30/18292	0.239841701771807	0.606238173840226	0.506720430021809	ENSSMAG00000011840/ENSSMAG00000016036	2
GO:0016042	GO:0016042	lipid catabolic process	5/570	107/18292	0.241325861643762	0.609125616783546	0.509133881356676	ENSSMAG00000000917/ENSSMAG00000006746/ENSSMAG00000009303/ENSSMAG00000018980/ENSSMAG00000019003	5
GO:0051453	GO:0051453	regulation of intracellular pH	3/570	55/18292	0.245078794684939	0.617503959530823	0.516136867349587	ENSSMAG00000002799/ENSSMAG00000016186/ENSSMAG00000018349	3
GO:0033674	GO:0033674	positive regulation of kinase activity	6/570	136/18292	0.250563374043161	0.617503959530823	0.516136867349587	ENSSMAG00000000729/ENSSMAG00000007934/ENSSMAG00000013025/ENSSMAG00000019176/ENSSMAG00000021146/ENSSMAG00000021334	6
GO:0006836	GO:0006836	neurotransmitter transport	2/570	31/18292	0.251482216966901	0.617503959530823	0.516136867349587	ENSSMAG00000007389/ENSSMAG00000008312	2
GO:0007095	GO:0007095	mitotic G2 DNA damage checkpoint	2/570	31/18292	0.251482216966901	0.617503959530823	0.516136867349587	ENSSMAG00000001013/ENSSMAG00000017767	2
GO:0035469	GO:0035469	determination of pancreatic left/right asymmetry	2/570	31/18292	0.251482216966901	0.617503959530823	0.516136867349587	ENSSMAG00000004701/ENSSMAG00000021110	2
GO:0045743	GO:0045743	positive regulation of fibroblast growth factor receptor signaling pathway	2/570	31/18292	0.251482216966901	0.617503959530823	0.516136867349587	ENSSMAG00000011840/ENSSMAG00000016036	2
GO:0048513	GO:0048513	animal organ development	2/570	31/18292	0.251482216966901	0.617503959530823	0.516136867349587	ENSSMAG00000003299/ENSSMAG00000008078	2
GO:0048916	GO:0048916	posterior lateral line development	2/570	31/18292	0.251482216966901	0.617503959530823	0.516136867349587	ENSSMAG00000006863/ENSSMAG00000009423	2
GO:0086010	GO:0086010	membrane depolarization during action potential	2/570	31/18292	0.251482216966901	0.617503959530823	0.516136867349587	ENSSMAG00000011232/ENSSMAG00000021146	2
GO:0098719	GO:0098719	sodium ion import across plasma membrane	2/570	31/18292	0.251482216966901	0.617503959530823	0.516136867349587	ENSSMAG00000002799/ENSSMAG00000016186	2
GO:0050808	GO:0050808	synapse organization	4/570	82/18292	0.252501470118323	0.617503959530823	0.516136867349587	ENSSMAG00000002718/ENSSMAG00000015193/ENSSMAG00000016336/ENSSMAG00000019801	4
GO:0030218	GO:0030218	erythrocyte differentiation	5/570	109/18292	0.25301777961853	0.617503959530823	0.516136867349587	ENSSMAG00000001437/ENSSMAG00000006639/ENSSMAG00000008134/ENSSMAG00000012583/ENSSMAG00000018349	5
GO:0010595	GO:0010595	positive regulation of endothelial cell migration	3/570	56/18292	0.253481275602444	0.617503959530823	0.516136867349587	ENSSMAG00000001437/ENSSMAG00000004967/ENSSMAG00000006639	3
GO:0030073	GO:0030073	insulin secretion	3/570	56/18292	0.253481275602444	0.617503959530823	0.516136867349587	ENSSMAG00000004250/ENSSMAG00000007389/ENSSMAG00000017346	3
GO:0006814	GO:0006814	sodium ion transport	3/570	57/18292	0.261924030652038	0.617503959530823	0.516136867349587	ENSSMAG00000007494/ENSSMAG00000016186/ENSSMAG00000021332	3
GO:0045880	GO:0045880	positive regulation of smoothened signaling pathway	3/570	57/18292	0.261924030652038	0.617503959530823	0.516136867349587	ENSSMAG00000003996/ENSSMAG00000008509/ENSSMAG00000021414	3
GO:0021702	GO:0021702	cerebellar Purkinje cell differentiation	2/570	32/18292	0.263136607372229	0.617503959530823	0.516136867349587	ENSSMAG00000015312/ENSSMAG00000018705	2
GO:0030111	GO:0030111	regulation of Wnt signaling pathway	2/570	32/18292	0.263136607372229	0.617503959530823	0.516136867349587	ENSSMAG00000006863/ENSSMAG00000009122	2
GO:0031145	GO:0031145	anaphase-promoting complex-dependent catabolic process	2/570	32/18292	0.263136607372229	0.617503959530823	0.516136867349587	ENSSMAG00000011589/ENSSMAG00000021388	2
GO:0032355	GO:0032355	response to estradiol	2/570	32/18292	0.263136607372229	0.617503959530823	0.516136867349587	ENSSMAG00000007934/ENSSMAG00000008509	2
GO:0035907	GO:0035907	dorsal aorta development	2/570	32/18292	0.263136607372229	0.617503959530823	0.516136867349587	ENSSMAG00000006534/ENSSMAG00000011278	2
GO:0042310	GO:0042310	vasoconstriction	2/570	32/18292	0.263136607372229	0.617503959530823	0.516136867349587	ENSSMAG00000016186/ENSSMAG00000020391	2
GO:0046676	GO:0046676	negative regulation of insulin secretion	2/570	32/18292	0.263136607372229	0.617503959530823	0.516136867349587	ENSSMAG00000014424/ENSSMAG00000014698	2
GO:0051056	GO:0051056	regulation of small GTPase mediated signal transduction	2/570	32/18292	0.263136607372229	0.617503959530823	0.516136867349587	ENSSMAG00000008697/ENSSMAG00000011867	2
GO:0060841	GO:0060841	venous blood vessel development	2/570	32/18292	0.263136607372229	0.617503959530823	0.516136867349587	ENSSMAG00000001895/ENSSMAG00000008630	2
GO:0071392	GO:0071392	cellular response to estradiol stimulus	2/570	32/18292	0.263136607372229	0.617503959530823	0.516136867349587	ENSSMAG00000011724/ENSSMAG00000012670	2
GO:0048793	GO:0048793	pronephros development	6/570	139/18292	0.266320233291313	0.617503959530823	0.516136867349587	ENSSMAG00000000949/ENSSMAG00000003483/ENSSMAG00000003527/ENSSMAG00000007724/ENSSMAG00000015312/ENSSMAG00000018705	6
GO:0045727	GO:0045727	positive regulation of translation	3/570	58/18292	0.270401729367621	0.617503959530823	0.516136867349587	ENSSMAG00000002563/ENSSMAG00000010933/ENSSMAG00000015268	3
GO:0048884	GO:0048884	neuromast development	3/570	58/18292	0.270401729367621	0.617503959530823	0.516136867349587	ENSSMAG00000001293/ENSSMAG00000003483/ENSSMAG00000007277	3
GO:0072015	GO:0072015	glomerular visceral epithelial cell development	3/570	58/18292	0.270401729367621	0.617503959530823	0.516136867349587	ENSSMAG00000002718/ENSSMAG00000015899/ENSSMAG00000017274	3
GO:0001996	GO:0001996	positive regulation of heart rate by epinephrine-norepinephrine	1/570	10/18292	0.271413668477711	0.617503959530823	0.516136867349587	ENSSMAG00000015543	1
GO:0002724	GO:0002724	regulation of T cell cytokine production	1/570	10/18292	0.271413668477711	0.617503959530823	0.516136867349587	ENSSMAG00000016186	1
GO:0003322	GO:0003322	pancreatic A cell development	1/570	10/18292	0.271413668477711	0.617503959530823	0.516136867349587	ENSSMAG00000001033	1
GO:0006154	GO:0006154	adenosine catabolic process	1/570	10/18292	0.271413668477711	0.617503959530823	0.516136867349587	ENSSMAG00000000161	1
GO:0007632	GO:0007632	visual behavior	1/570	10/18292	0.271413668477711	0.617503959530823	0.516136867349587	ENSSMAG00000005414	1
GO:0009957	GO:0009957	epidermal cell fate specification	1/570	10/18292	0.271413668477711	0.617503959530823	0.516136867349587	ENSSMAG00000000525	1
GO:0010454	GO:0010454	negative regulation of cell fate commitment	1/570	10/18292	0.271413668477711	0.617503959530823	0.516136867349587	ENSSMAG00000008198	1
GO:0010942	GO:0010942	positive regulation of cell death	1/570	10/18292	0.271413668477711	0.617503959530823	0.516136867349587	ENSSMAG00000005800	1
GO:0014707	GO:0014707	branchiomeric skeletal muscle development	1/570	10/18292	0.271413668477711	0.617503959530823	0.516136867349587	ENSSMAG00000000761	1
GO:0016458	GO:0016458	gene silencing	1/570	10/18292	0.271413668477711	0.617503959530823	0.516136867349587	ENSSMAG00000009139	1
GO:0019264	GO:0019264	glycine biosynthetic process from serine	1/570	10/18292	0.271413668477711	0.617503959530823	0.516136867349587	ENSSMAG00000012048	1
GO:0019856	GO:0019856	pyrimidine nucleobase biosynthetic process	1/570	10/18292	0.271413668477711	0.617503959530823	0.516136867349587	ENSSMAG00000017308	1
GO:0021529	GO:0021529	spinal cord oligodendrocyte cell differentiation	1/570	10/18292	0.271413668477711	0.617503959530823	0.516136867349587	ENSSMAG00000008547	1
GO:0022612	GO:0022612	gland morphogenesis	1/570	10/18292	0.271413668477711	0.617503959530823	0.516136867349587	ENSSMAG00000021102	1
GO:0023041	GO:0023041	neuronal signal transduction	1/570	10/18292	0.271413668477711	0.617503959530823	0.516136867349587	ENSSMAG00000018726	1
GO:0030187	GO:0030187	melatonin biosynthetic process	1/570	10/18292	0.271413668477711	0.617503959530823	0.516136867349587	ENSSMAG00000004932	1
GO:0031444	GO:0031444	slow-twitch skeletal muscle fiber contraction	1/570	10/18292	0.271413668477711	0.617503959530823	0.516136867349587	ENSSMAG00000019154	1
GO:0032782	GO:0032782	bile acid secretion	1/570	10/18292	0.271413668477711	0.617503959530823	0.516136867349587	ENSSMAG00000013266	1
GO:0033153	GO:0033153	T cell receptor V(D)J recombination	1/570	10/18292	0.271413668477711	0.617503959530823	0.516136867349587	ENSSMAG00000006863	1
GO:0035641	GO:0035641	locomotory exploration behavior	1/570	10/18292	0.271413668477711	0.617503959530823	0.516136867349587	ENSSMAG00000014075	1
GO:0036368	GO:0036368	cone photoresponse recovery	1/570	10/18292	0.271413668477711	0.617503959530823	0.516136867349587	ENSSMAG00000012527	1
GO:0042448	GO:0042448	progesterone metabolic process	1/570	10/18292	0.271413668477711	0.617503959530823	0.516136867349587	ENSSMAG00000001013	1
GO:0043278	GO:0043278	response to morphine	1/570	10/18292	0.271413668477711	0.617503959530823	0.516136867349587	ENSSMAG00000004910	1
GO:0043586	GO:0043586	tongue development	1/570	10/18292	0.271413668477711	0.617503959530823	0.516136867349587	ENSSMAG00000006863	1
GO:0044267	GO:0044267	cellular protein metabolic process	1/570	10/18292	0.271413668477711	0.617503959530823	0.516136867349587	ENSSMAG00000002481	1
GO:0045446	GO:0045446	endothelial cell differentiation	1/570	10/18292	0.271413668477711	0.617503959530823	0.516136867349587	ENSSMAG00000015188	1
GO:0045639	GO:0045639	positive regulation of myeloid cell differentiation	1/570	10/18292	0.271413668477711	0.617503959530823	0.516136867349587	ENSSMAG00000015188	1
GO:0045872	GO:0045872	positive regulation of rhodopsin gene expression	1/570	10/18292	0.271413668477711	0.617503959530823	0.516136867349587	ENSSMAG00000006782	1
GO:0046833	GO:0046833	positive regulation of RNA export from nucleus	1/570	10/18292	0.271413668477711	0.617503959530823	0.516136867349587	ENSSMAG00000020593	1
GO:0046887	GO:0046887	positive regulation of hormone secretion	1/570	10/18292	0.271413668477711	0.617503959530823	0.516136867349587	ENSSMAG00000020445	1
GO:0048795	GO:0048795	swim bladder morphogenesis	1/570	10/18292	0.271413668477711	0.617503959530823	0.516136867349587	ENSSMAG00000003940	1
GO:0050927	GO:0050927	positive regulation of positive chemotaxis	1/570	10/18292	0.271413668477711	0.617503959530823	0.516136867349587	ENSSMAG00000013025	1
GO:0050936	GO:0050936	xanthophore differentiation	1/570	10/18292	0.271413668477711	0.617503959530823	0.516136867349587	ENSSMAG00000000761	1
GO:0051057	GO:0051057	positive regulation of small GTPase mediated signal transduction	1/570	10/18292	0.271413668477711	0.617503959530823	0.516136867349587	ENSSMAG00000005319	1
GO:0051481	GO:0051481	negative regulation of cytosolic calcium ion concentration	1/570	10/18292	0.271413668477711	0.617503959530823	0.516136867349587	ENSSMAG00000004910	1
GO:0060842	GO:0060842	arterial endothelial cell differentiation	1/570	10/18292	0.271413668477711	0.617503959530823	0.516136867349587	ENSSMAG00000006534	1
GO:0070528	GO:0070528	protein kinase C signaling	1/570	10/18292	0.271413668477711	0.617503959530823	0.516136867349587	ENSSMAG00000008056	1
GO:0070934	GO:0070934	CRD-mediated mRNA stabilization	1/570	10/18292	0.271413668477711	0.617503959530823	0.516136867349587	ENSSMAG00000016421	1
GO:0071257	GO:0071257	cellular response to electrical stimulus	1/570	10/18292	0.271413668477711	0.617503959530823	0.516136867349587	ENSSMAG00000014159	1
GO:0072513	GO:0072513	positive regulation of secondary heart field cardioblast proliferation	1/570	10/18292	0.271413668477711	0.617503959530823	0.516136867349587	ENSSMAG00000003299	1
GO:0080135	GO:0080135	regulation of cellular response to stress	1/570	10/18292	0.271413668477711	0.617503959530823	0.516136867349587	ENSSMAG00000017892	1
GO:0090091	GO:0090091	positive regulation of extracellular matrix disassembly	1/570	10/18292	0.271413668477711	0.617503959530823	0.516136867349587	ENSSMAG00000017539	1
GO:0099151	GO:0099151	regulation of postsynaptic density assembly	1/570	10/18292	0.271413668477711	0.617503959530823	0.516136867349587	ENSSMAG00000017190	1
GO:0150093	GO:0150093	amyloid-beta clearance by transcytosis	1/570	10/18292	0.271413668477711	0.617503959530823	0.516136867349587	ENSSMAG00000005800	1
GO:1902083	GO:1902083	negative regulation of peptidyl-cysteine S-nitrosylation	1/570	10/18292	0.271413668477711	0.617503959530823	0.516136867349587	ENSSMAG00000015558	1
GO:1990264	GO:1990264	peptidyl-tyrosine dephosphorylation involved in inactivation of protein kinase activity	1/570	10/18292	0.271413668477711	0.617503959530823	0.516136867349587	ENSSMAG00000008410	1
GO:2000048	GO:2000048	negative regulation of cell-cell adhesion mediated by cadherin	1/570	10/18292	0.271413668477711	0.617503959530823	0.516136867349587	ENSSMAG00000005369	1
GO:0007050	GO:0007050	cell cycle arrest	4/570	85/18292	0.273184765256869	0.617503959530823	0.516136867349587	ENSSMAG00000000379/ENSSMAG00000000930/ENSSMAG00000004917/ENSSMAG00000017020	4
GO:0048706	GO:0048706	embryonic skeletal system development	4/570	85/18292	0.273184765256869	0.617503959530823	0.516136867349587	ENSSMAG00000008529/ENSSMAG00000011278/ENSSMAG00000013143/ENSSMAG00000014712	4
GO:0001935	GO:0001935	endothelial cell proliferation	2/570	33/18292	0.274792727221068	0.617503959530823	0.516136867349587	ENSSMAG00000001895/ENSSMAG00000008630	2
GO:0002052	GO:0002052	positive regulation of neuroblast proliferation	2/570	33/18292	0.274792727221068	0.617503959530823	0.516136867349587	ENSSMAG00000004910/ENSSMAG00000005414	2
GO:0006959	GO:0006959	humoral immune response	2/570	33/18292	0.274792727221068	0.617503959530823	0.516136867349587	ENSSMAG00000001437/ENSSMAG00000006639	2
GO:0010001	GO:0010001	glial cell differentiation	2/570	33/18292	0.274792727221068	0.617503959530823	0.516136867349587	ENSSMAG00000000600/ENSSMAG00000019665	2
GO:0032474	GO:0032474	otolith morphogenesis	2/570	33/18292	0.274792727221068	0.617503959530823	0.516136867349587	ENSSMAG00000002436/ENSSMAG00000002718	2
GO:0043408	GO:0043408	regulation of MAPK cascade	2/570	33/18292	0.274792727221068	0.617503959530823	0.516136867349587	ENSSMAG00000007934/ENSSMAG00000013025	2
GO:0045907	GO:0045907	positive regulation of vasoconstriction	2/570	33/18292	0.274792727221068	0.617503959530823	0.516136867349587	ENSSMAG00000015543/ENSSMAG00000019862	2
GO:2001240	GO:2001240	negative regulation of extrinsic apoptotic signaling pathway in absence of ligand	2/570	33/18292	0.274792727221068	0.617503959530823	0.516136867349587	ENSSMAG00000011840/ENSSMAG00000016036	2
GO:0009948	GO:0009948	anterior/posterior axis specification	3/570	59/18292	0.27890916757771	0.618396369239811	0.516882782488234	ENSSMAG00000003551/ENSSMAG00000015312/ENSSMAG00000018705	3
GO:0071482	GO:0071482	cellular response to light stimulus	3/570	59/18292	0.27890916757771	0.618396369239811	0.516882782488234	ENSSMAG00000018144/ENSSMAG00000019726/ENSSMAG00000020169	3
GO:0007043	GO:0007043	cell-cell junction assembly	4/570	86/18292	0.280143486239029	0.618396369239811	0.516882782488234	ENSSMAG00000007724/ENSSMAG00000008003/ENSSMAG00000012583/ENSSMAG00000012762	4
GO:0055003	GO:0055003	cardiac myofibril assembly	4/570	86/18292	0.280143486239029	0.618396369239811	0.516882782488234	ENSSMAG00000002752/ENSSMAG00000003085/ENSSMAG00000008056/ENSSMAG00000018702	4
GO:0006694	GO:0006694	steroid biosynthetic process	2/570	34/18292	0.286439171673312	0.618396369239811	0.516882782488234	ENSSMAG00000001013/ENSSMAG00000015594	2
GO:0022010	GO:0022010	central nervous system myelination	2/570	34/18292	0.286439171673312	0.618396369239811	0.516882782488234	ENSSMAG00000008198/ENSSMAG00000019191	2
GO:0045739	GO:0045739	positive regulation of DNA repair	2/570	34/18292	0.286439171673312	0.618396369239811	0.516882782488234	ENSSMAG00000011840/ENSSMAG00000016036	2
GO:0048566	GO:0048566	embryonic digestive tract development	2/570	34/18292	0.286439171673312	0.618396369239811	0.516882782488234	ENSSMAG00000005248/ENSSMAG00000008555	2
GO:0055074	GO:0055074	calcium ion homeostasis	2/570	34/18292	0.286439171673312	0.618396369239811	0.516882782488234	ENSSMAG00000003234/ENSSMAG00000021401	2
GO:0061386	GO:0061386	closure of optic fissure	2/570	34/18292	0.286439171673312	0.618396369239811	0.516882782488234	ENSSMAG00000002718/ENSSMAG00000020445	2
GO:0090050	GO:0090050	positive regulation of cell migration involved in sprouting angiogenesis	2/570	34/18292	0.286439171673312	0.618396369239811	0.516882782488234	ENSSMAG00000001437/ENSSMAG00000006639	2
GO:0045664	GO:0045664	regulation of neuron differentiation	3/570	60/18292	0.287441269869339	0.618396369239811	0.516882782488234	ENSSMAG00000005465/ENSSMAG00000005888/ENSSMAG00000010052	3
GO:0070509	GO:0070509	calcium ion import	3/570	60/18292	0.287441269869339	0.618396369239811	0.516882782488234	ENSSMAG00000011232/ENSSMAG00000018349/ENSSMAG00000021146	3
GO:0000395	GO:0000395	mRNA 5'-splice site recognition	1/570	11/18292	0.294129684721431	0.618396369239811	0.516882782488234	ENSSMAG00000015204	1
GO:0006188	GO:0006188	IMP biosynthetic process	1/570	11/18292	0.294129684721431	0.618396369239811	0.516882782488234	ENSSMAG00000021422	1
GO:0006474	GO:0006474	N-terminal protein amino acid acetylation	1/570	11/18292	0.294129684721431	0.618396369239811	0.516882782488234	ENSSMAG00000004932	1
GO:0006702	GO:0006702	androgen biosynthetic process	1/570	11/18292	0.294129684721431	0.618396369239811	0.516882782488234	ENSSMAG00000020254	1
GO:0021538	GO:0021538	epithalamus development	1/570	11/18292	0.294129684721431	0.618396369239811	0.516882782488234	ENSSMAG00000000930	1
GO:0031571	GO:0031571	mitotic G1 DNA damage checkpoint	1/570	11/18292	0.294129684721431	0.618396369239811	0.516882782488234	ENSSMAG00000003806	1
GO:0032000	GO:0032000	positive regulation of fatty acid beta-oxidation	1/570	11/18292	0.294129684721431	0.618396369239811	0.516882782488234	ENSSMAG00000014698	1
GO:0032237	GO:0032237	activation of store-operated calcium channel activity	1/570	11/18292	0.294129684721431	0.618396369239811	0.516882782488234	ENSSMAG00000005796	1
GO:0032691	GO:0032691	negative regulation of interleukin-1 beta production	1/570	11/18292	0.294129684721431	0.618396369239811	0.516882782488234	ENSSMAG00000015861	1
GO:0032930	GO:0032930	positive regulation of superoxide anion generation	1/570	11/18292	0.294129684721431	0.618396369239811	0.516882782488234	ENSSMAG00000017763	1
GO:0033135	GO:0033135	regulation of peptidyl-serine phosphorylation	1/570	11/18292	0.294129684721431	0.618396369239811	0.516882782488234	ENSSMAG00000019985	1
GO:0033336	GO:0033336	caudal fin development	1/570	11/18292	0.294129684721431	0.618396369239811	0.516882782488234	ENSSMAG00000006863	1
GO:0034154	GO:0034154	toll-like receptor 7 signaling pathway	1/570	11/18292	0.294129684721431	0.618396369239811	0.516882782488234	ENSSMAG00000009574	1
GO:0035026	GO:0035026	leading edge cell differentiation	1/570	11/18292	0.294129684721431	0.618396369239811	0.516882782488234	ENSSMAG00000016830	1
GO:0035777	GO:0035777	pronephric distal tubule development	1/570	11/18292	0.294129684721431	0.618396369239811	0.516882782488234	ENSSMAG00000013356	1
GO:0038180	GO:0038180	nerve growth factor signaling pathway	1/570	11/18292	0.294129684721431	0.618396369239811	0.516882782488234	ENSSMAG00000013025	1
GO:0042048	GO:0042048	olfactory behavior	1/570	11/18292	0.294129684721431	0.618396369239811	0.516882782488234	ENSSMAG00000002718	1
GO:0042982	GO:0042982	amyloid precursor protein metabolic process	1/570	11/18292	0.294129684721431	0.618396369239811	0.516882782488234	ENSSMAG00000000379	1
GO:0043254	GO:0043254	regulation of protein-containing complex assembly	1/570	11/18292	0.294129684721431	0.618396369239811	0.516882782488234	ENSSMAG00000008697	1
GO:0048618	GO:0048618	post-embryonic foregut morphogenesis	1/570	11/18292	0.294129684721431	0.618396369239811	0.516882782488234	ENSSMAG00000012793	1
GO:0048678	GO:0048678	response to axon injury	1/570	11/18292	0.294129684721431	0.618396369239811	0.516882782488234	ENSSMAG00000018070	1
GO:0048708	GO:0048708	astrocyte differentiation	1/570	11/18292	0.294129684721431	0.618396369239811	0.516882782488234	ENSSMAG00000008547	1
GO:0050435	GO:0050435	amyloid-beta metabolic process	1/570	11/18292	0.294129684721431	0.618396369239811	0.516882782488234	ENSSMAG00000015899	1
GO:0050795	GO:0050795	regulation of behavior	1/570	11/18292	0.294129684721431	0.618396369239811	0.516882782488234	ENSSMAG00000020391	1
GO:0060124	GO:0060124	positive regulation of growth hormone secretion	1/570	11/18292	0.294129684721431	0.618396369239811	0.516882782488234	ENSSMAG00000004910	1
GO:0060315	GO:0060315	negative regulation of ryanodine-sensitive calcium-release channel activity	1/570	11/18292	0.294129684721431	0.618396369239811	0.516882782488234	ENSSMAG00000002313	1
GO:0060576	GO:0060576	intestinal epithelial cell development	1/570	11/18292	0.294129684721431	0.618396369239811	0.516882782488234	ENSSMAG00000011278	1
GO:0060971	GO:0060971	embryonic heart tube left/right pattern formation	1/570	11/18292	0.294129684721431	0.618396369239811	0.516882782488234	ENSSMAG00000021102	1
GO:0071286	GO:0071286	cellular response to magnesium ion	1/570	11/18292	0.294129684721431	0.618396369239811	0.516882782488234	ENSSMAG00000008668	1
GO:0071398	GO:0071398	cellular response to fatty acid	1/570	11/18292	0.294129684721431	0.618396369239811	0.516882782488234	ENSSMAG00000017308	1
GO:0071559	GO:0071559	response to transforming growth factor beta	1/570	11/18292	0.294129684721431	0.618396369239811	0.516882782488234	ENSSMAG00000011532	1
GO:0090594	GO:0090594	inflammatory response to wounding	1/570	11/18292	0.294129684721431	0.618396369239811	0.516882782488234	ENSSMAG00000013025	1
GO:0097070	GO:0097070	ductus arteriosus closure	1/570	11/18292	0.294129684721431	0.618396369239811	0.516882782488234	ENSSMAG00000003234	1
GO:1903206	GO:1903206	negative regulation of hydrogen peroxide-induced cell death	1/570	11/18292	0.294129684721431	0.618396369239811	0.516882782488234	ENSSMAG00000004097	1
GO:1903715	GO:1903715	regulation of aerobic respiration	1/570	11/18292	0.294129684721431	0.618396369239811	0.516882782488234	ENSSMAG00000021349	1
GO:1990481	GO:1990481	mRNA pseudouridine synthesis	1/570	11/18292	0.294129684721431	0.618396369239811	0.516882782488234	ENSSMAG00000017280	1
GO:0071356	GO:0071356	cellular response to tumor necrosis factor	4/570	88/18292	0.294140200923418	0.618396369239811	0.516882782488234	ENSSMAG00000001437/ENSSMAG00000006639/ENSSMAG00000011278/ENSSMAG00000012670	4
GO:0030317	GO:0030317	flagellated sperm motility	3/570	61/18292	0.295993091617855	0.618396369239811	0.516882782488234	ENSSMAG00000008575/ENSSMAG00000011232/ENSSMAG00000021146	3
GO:1903078	GO:1903078	positive regulation of protein localization to plasma membrane	3/570	61/18292	0.295993091617855	0.618396369239811	0.516882782488234	ENSSMAG00000005800/ENSSMAG00000012670/ENSSMAG00000020835	3
GO:0019222	GO:0019222	regulation of metabolic process	2/570	35/18292	0.298065242569998	0.618396369239811	0.516882782488234	ENSSMAG00000000750/ENSSMAG00000011252	2
GO:0048382	GO:0048382	mesendoderm development	2/570	35/18292	0.298065242569998	0.618396369239811	0.516882782488234	ENSSMAG00000015312/ENSSMAG00000018705	2
GO:0050770	GO:0050770	regulation of axonogenesis	2/570	35/18292	0.298065242569998	0.618396369239811	0.516882782488234	ENSSMAG00000005456/ENSSMAG00000008359	2
GO:0050905	GO:0050905	neuromuscular process	2/570	35/18292	0.298065242569998	0.618396369239811	0.516882782488234	ENSSMAG00000002162/ENSSMAG00000008668	2
GO:0051881	GO:0051881	regulation of mitochondrial membrane potential	2/570	35/18292	0.298065242569998	0.618396369239811	0.516882782488234	ENSSMAG00000017308/ENSSMAG00000017892	2
GO:0055013	GO:0055013	cardiac muscle cell development	2/570	35/18292	0.298065242569998	0.618396369239811	0.516882782488234	ENSSMAG00000001895/ENSSMAG00000008630	2
GO:0045214	GO:0045214	sarcomere organization	6/570	145/18292	0.29852406163389	0.618396369239811	0.516882782488234	ENSSMAG00000002313/ENSSMAG00000003085/ENSSMAG00000008056/ENSSMAG00000009188/ENSSMAG00000019893/ENSSMAG00000021102	6
GO:0070374	GO:0070374	positive regulation of ERK1 and ERK2 cascade	8/570	203/18292	0.299809412850414	0.618396369239811	0.516882782488234	ENSSMAG00000003120/ENSSMAG00000011840/ENSSMAG00000012043/ENSSMAG00000012670/ENSSMAG00000015207/ENSSMAG00000016036/ENSSMAG00000017346/ENSSMAG00000021146	8
GO:0071456	GO:0071456	cellular response to hypoxia	4/570	89/18292	0.301172597048614	0.618396369239811	0.516882782488234	ENSSMAG00000011278/ENSSMAG00000012793/ENSSMAG00000014698/ENSSMAG00000017892	4
GO:0030183	GO:0030183	B cell differentiation	2/570	36/18292	0.309660915596624	0.618396369239811	0.516882782488234	ENSSMAG00000007909/ENSSMAG00000008024	2
GO:0042246	GO:0042246	tissue regeneration	2/570	36/18292	0.309660915596624	0.618396369239811	0.516882782488234	ENSSMAG00000000600/ENSSMAG00000006639	2
GO:0045070	GO:0045070	positive regulation of viral genome replication	2/570	36/18292	0.309660915596624	0.618396369239811	0.516882782488234	ENSSMAG00000000482/ENSSMAG00000021234	2
GO:0048814	GO:0048814	regulation of dendrite morphogenesis	2/570	36/18292	0.309660915596624	0.618396369239811	0.516882782488234	ENSSMAG00000007863/ENSSMAG00000018070	2
GO:0051480	GO:0051480	regulation of cytosolic calcium ion concentration	3/570	63/18292	0.313136778302621	0.618396369239811	0.516882782488234	ENSSMAG00000009481/ENSSMAG00000013851/ENSSMAG00000021401	3
GO:0007188	GO:0007188	adenylate cyclase-modulating G protein-coupled receptor signaling pathway	6/570	148/18292	0.314901408791967	0.618396369239811	0.516882782488234	ENSSMAG00000004910/ENSSMAG00000005513/ENSSMAG00000008960/ENSSMAG00000009993/ENSSMAG00000015204/ENSSMAG00000015543	6
GO:0048565	GO:0048565	digestive tract development	4/570	91/18292	0.315291762635833	0.618396369239811	0.516882782488234	ENSSMAG00000000482/ENSSMAG00000008547/ENSSMAG00000012793/ENSSMAG00000021234	4
GO:0003205	GO:0003205	cardiac chamber development	1/570	12/18292	0.316138660144482	0.618396369239811	0.516882782488234	ENSSMAG00000021102	1
GO:0003223	GO:0003223	ventricular compact myocardium morphogenesis	1/570	12/18292	0.316138660144482	0.618396369239811	0.516882782488234	ENSSMAG00000011724	1
GO:0003337	GO:0003337	mesenchymal to epithelial transition involved in metanephros morphogenesis	1/570	12/18292	0.316138660144482	0.618396369239811	0.516882782488234	ENSSMAG00000003527	1
GO:0003417	GO:0003417	growth plate cartilage development	1/570	12/18292	0.316138660144482	0.618396369239811	0.516882782488234	ENSSMAG00000002481	1
GO:0006101	GO:0006101	citrate metabolic process	1/570	12/18292	0.316138660144482	0.618396369239811	0.516882782488234	ENSSMAG00000017097	1
GO:0006565	GO:0006565	L-serine catabolic process	1/570	12/18292	0.316138660144482	0.618396369239811	0.516882782488234	ENSSMAG00000005968	1
GO:0007195	GO:0007195	adenylate cyclase-inhibiting dopamine receptor signaling pathway	1/570	12/18292	0.316138660144482	0.618396369239811	0.516882782488234	ENSSMAG00000004910	1
GO:0007197	GO:0007197	adenylate cyclase-inhibiting G protein-coupled acetylcholine receptor signaling pathway	1/570	12/18292	0.316138660144482	0.618396369239811	0.516882782488234	ENSSMAG00000009993	1
GO:0009648	GO:0009648	photoperiodism	1/570	12/18292	0.316138660144482	0.618396369239811	0.516882782488234	ENSSMAG00000004932	1
GO:0010447	GO:0010447	response to acidic pH	1/570	12/18292	0.316138660144482	0.618396369239811	0.516882782488234	ENSSMAG00000008960	1
GO:0010870	GO:0010870	positive regulation of receptor biosynthetic process	1/570	12/18292	0.316138660144482	0.618396369239811	0.516882782488234	ENSSMAG00000015188	1
GO:0010944	GO:0010944	negative regulation of transcription by competitive promoter binding	1/570	12/18292	0.316138660144482	0.618396369239811	0.516882782488234	ENSSMAG00000017280	1
GO:0016050	GO:0016050	vesicle organization	1/570	12/18292	0.316138660144482	0.618396369239811	0.516882782488234	ENSSMAG00000012158	1
GO:0021572	GO:0021572	rhombomere 6 development	1/570	12/18292	0.316138660144482	0.618396369239811	0.516882782488234	ENSSMAG00000016036	1
GO:0022617	GO:0022617	extracellular matrix disassembly	1/570	12/18292	0.316138660144482	0.618396369239811	0.516882782488234	ENSSMAG00000002481	1
GO:0030252	GO:0030252	growth hormone secretion	1/570	12/18292	0.316138660144482	0.618396369239811	0.516882782488234	ENSSMAG00000015861	1
GO:0030643	GO:0030643	cellular phosphate ion homeostasis	1/570	12/18292	0.316138660144482	0.618396369239811	0.516882782488234	ENSSMAG00000005615	1
GO:0031087	GO:0031087	deadenylation-independent decapping of nuclear-transcribed mRNA	1/570	12/18292	0.316138660144482	0.618396369239811	0.516882782488234	ENSSMAG00000012724	1
GO:0032886	GO:0032886	regulation of microtubule-based process	1/570	12/18292	0.316138660144482	0.618396369239811	0.516882782488234	ENSSMAG00000021349	1
GO:0033014	GO:0033014	tetrapyrrole biosynthetic process	1/570	12/18292	0.316138660144482	0.618396369239811	0.516882782488234	ENSSMAG00000020952	1
GO:0033629	GO:0033629	negative regulation of cell adhesion mediated by integrin	1/570	12/18292	0.316138660144482	0.618396369239811	0.516882782488234	ENSSMAG00000005369	1
GO:0034101	GO:0034101	erythrocyte homeostasis	1/570	12/18292	0.316138660144482	0.618396369239811	0.516882782488234	ENSSMAG00000009522	1
GO:0035372	GO:0035372	protein localization to microtubule	1/570	12/18292	0.316138660144482	0.618396369239811	0.516882782488234	ENSSMAG00000001433	1
GO:0035476	GO:0035476	angioblast cell migration	1/570	12/18292	0.316138660144482	0.618396369239811	0.516882782488234	ENSSMAG00000008630	1
GO:0035563	GO:0035563	positive regulation of chromatin binding	1/570	12/18292	0.316138660144482	0.618396369239811	0.516882782488234	ENSSMAG00000016051	1
GO:0035773	GO:0035773	insulin secretion involved in cellular response to glucose stimulus	1/570	12/18292	0.316138660144482	0.618396369239811	0.516882782488234	ENSSMAG00000011170	1
GO:0040015	GO:0040015	negative regulation of multicellular organism growth	1/570	12/18292	0.316138660144482	0.618396369239811	0.516882782488234	ENSSMAG00000014128	1
GO:0040020	GO:0040020	regulation of meiotic nuclear division	1/570	12/18292	0.316138660144482	0.618396369239811	0.516882782488234	ENSSMAG00000011252	1
GO:0043401	GO:0043401	steroid hormone mediated signaling pathway	1/570	12/18292	0.316138660144482	0.618396369239811	0.516882782488234	ENSSMAG00000012670	1
GO:0043569	GO:0043569	negative regulation of insulin-like growth factor receptor signaling pathway	1/570	12/18292	0.316138660144482	0.618396369239811	0.516882782488234	ENSSMAG00000011278	1
GO:0046628	GO:0046628	positive regulation of insulin receptor signaling pathway	1/570	12/18292	0.316138660144482	0.618396369239811	0.516882782488234	ENSSMAG00000014698	1
GO:0048011	GO:0048011	neurotrophin TRK receptor signaling pathway	1/570	12/18292	0.316138660144482	0.618396369239811	0.516882782488234	ENSSMAG00000013025	1
GO:0050716	GO:0050716	positive regulation of interleukin-1 secretion	1/570	12/18292	0.316138660144482	0.618396369239811	0.516882782488234	ENSSMAG00000007671	1
GO:0050771	GO:0050771	negative regulation of axonogenesis	1/570	12/18292	0.316138660144482	0.618396369239811	0.516882782488234	ENSSMAG00000016830	1
GO:0050819	GO:0050819	negative regulation of coagulation	1/570	12/18292	0.316138660144482	0.618396369239811	0.516882782488234	ENSSMAG00000000917	1
GO:0050892	GO:0050892	intestinal absorption	1/570	12/18292	0.316138660144482	0.618396369239811	0.516882782488234	ENSSMAG00000009139	1
GO:0050966	GO:0050966	detection of mechanical stimulus involved in sensory perception of pain	1/570	12/18292	0.316138660144482	0.618396369239811	0.516882782488234	ENSSMAG00000008668	1
GO:0060005	GO:0060005	vestibular reflex	1/570	12/18292	0.316138660144482	0.618396369239811	0.516882782488234	ENSSMAG00000011242	1
GO:0071233	GO:0071233	cellular response to leucine	1/570	12/18292	0.316138660144482	0.618396369239811	0.516882782488234	ENSSMAG00000003527	1
GO:0090148	GO:0090148	membrane fission	1/570	12/18292	0.316138660144482	0.618396369239811	0.516882782488234	ENSSMAG00000000379	1
GO:0098693	GO:0098693	regulation of synaptic vesicle cycle	1/570	12/18292	0.316138660144482	0.618396369239811	0.516882782488234	ENSSMAG00000004250	1
GO:0098696	GO:0098696	regulation of neurotransmitter receptor localization to postsynaptic specialization membrane	1/570	12/18292	0.316138660144482	0.618396369239811	0.516882782488234	ENSSMAG00000010978	1
GO:0098915	GO:0098915	membrane repolarization during ventricular cardiac muscle cell action potential	1/570	12/18292	0.316138660144482	0.618396369239811	0.516882782488234	ENSSMAG00000009139	1
GO:1901342	GO:1901342	regulation of vasculature development	1/570	12/18292	0.316138660144482	0.618396369239811	0.516882782488234	ENSSMAG00000005800	1
GO:1901386	GO:1901386	negative regulation of voltage-gated calcium channel activity	1/570	12/18292	0.316138660144482	0.618396369239811	0.516882782488234	ENSSMAG00000004910	1
GO:1902166	GO:1902166	negative regulation of intrinsic apoptotic signaling pathway in response to DNA damage by p53 class mediator	1/570	12/18292	0.316138660144482	0.618396369239811	0.516882782488234	ENSSMAG00000003775	1
GO:1902725	GO:1902725	negative regulation of satellite cell differentiation	1/570	12/18292	0.316138660144482	0.618396369239811	0.516882782488234	ENSSMAG00000000729	1
GO:1990253	GO:1990253	cellular response to leucine starvation	1/570	12/18292	0.316138660144482	0.618396369239811	0.516882782488234	ENSSMAG00000003527	1
GO:2000279	GO:2000279	negative regulation of DNA biosynthetic process	1/570	12/18292	0.316138660144482	0.618396369239811	0.516882782488234	ENSSMAG00000017280	1
GO:2000648	GO:2000648	positive regulation of stem cell proliferation	1/570	12/18292	0.316138660144482	0.618396369239811	0.516882782488234	ENSSMAG00000020445	1
GO:0001662	GO:0001662	behavioral fear response	2/570	37/18292	0.321216808800923	0.619318526435386	0.517653561879657	ENSSMAG00000004917/ENSSMAG00000013069	2
GO:0006885	GO:0006885	regulation of pH	2/570	37/18292	0.321216808800923	0.619318526435386	0.517653561879657	ENSSMAG00000002799/ENSSMAG00000016186	2
GO:0007205	GO:0007205	protein kinase C-activating G protein-coupled receptor signaling pathway	2/570	37/18292	0.321216808800923	0.619318526435386	0.517653561879657	ENSSMAG00000016001/ENSSMAG00000020391	2
GO:0007257	GO:0007257	activation of JUN kinase activity	2/570	37/18292	0.321216808800923	0.619318526435386	0.517653561879657	ENSSMAG00000005456/ENSSMAG00000012724	2
GO:0030225	GO:0030225	macrophage differentiation	2/570	37/18292	0.321216808800923	0.619318526435386	0.517653561879657	ENSSMAG00000005615/ENSSMAG00000021102	2
GO:0031099	GO:0031099	regeneration	2/570	37/18292	0.321216808800923	0.619318526435386	0.517653561879657	ENSSMAG00000005248/ENSSMAG00000008555	2
GO:0044255	GO:0044255	cellular lipid metabolic process	2/570	37/18292	0.321216808800923	0.619318526435386	0.517653561879657	ENSSMAG00000016051/ENSSMAG00000020066	2
GO:0048702	GO:0048702	embryonic neurocranium morphogenesis	2/570	37/18292	0.321216808800923	0.619318526435386	0.517653561879657	ENSSMAG00000006639/ENSSMAG00000016036	2
GO:0060319	GO:0060319	primitive erythrocyte differentiation	2/570	37/18292	0.321216808800923	0.619318526435386	0.517653561879657	ENSSMAG00000003754/ENSSMAG00000017939	2
GO:0070979	GO:0070979	protein K11-linked ubiquitination	2/570	37/18292	0.321216808800923	0.619318526435386	0.517653561879657	ENSSMAG00000011589/ENSSMAG00000021388	2
GO:0071910	GO:0071910	determination of liver left/right asymmetry	2/570	37/18292	0.321216808800923	0.619318526435386	0.517653561879657	ENSSMAG00000004701/ENSSMAG00000021110	2
GO:0016358	GO:0016358	dendrite development	3/570	64/18292	0.321719420700054	0.619318526435386	0.517653561879657	ENSSMAG00000010633/ENSSMAG00000015558/ENSSMAG00000016830	3
GO:0014068	GO:0014068	positive regulation of phosphatidylinositol 3-kinase signaling	4/570	92/18292	0.322373173593177	0.619318526435386	0.517653561879657	ENSSMAG00000007934/ENSSMAG00000011278/ENSSMAG00000012670/ENSSMAG00000013025	4
GO:0048703	GO:0048703	embryonic viscerocranium morphogenesis	7/570	180/18292	0.329829146168049	0.619318526435386	0.517653561879657	ENSSMAG00000001415/ENSSMAG00000003551/ENSSMAG00000011278/ENSSMAG00000012869/ENSSMAG00000015312/ENSSMAG00000018705/ENSSMAG00000021102	7
GO:0030155	GO:0030155	regulation of cell adhesion	3/570	65/18292	0.330303338947403	0.619318526435386	0.517653561879657	ENSSMAG00000004701/ENSSMAG00000006534/ENSSMAG00000021110	3
GO:0045668	GO:0045668	negative regulation of osteoblast differentiation	3/570	65/18292	0.330303338947403	0.619318526435386	0.517653561879657	ENSSMAG00000000525/ENSSMAG00000015164/ENSSMAG00000020316	3
GO:0051482	GO:0051482	positive regulation of cytosolic calcium ion concentration involved in phospholipase C-activating G protein-coupled signaling pathway	3/570	65/18292	0.330303338947403	0.619318526435386	0.517653561879657	ENSSMAG00000004910/ENSSMAG00000014159/ENSSMAG00000017892	3
GO:0042593	GO:0042593	glucose homeostasis	6/570	151/18292	0.331416475547399	0.619318526435386	0.517653561879657	ENSSMAG00000003234/ENSSMAG00000006619/ENSSMAG00000008056/ENSSMAG00000008509/ENSSMAG00000009828/ENSSMAG00000019862	6
GO:0001937	GO:0001937	negative regulation of endothelial cell proliferation	2/570	38/18292	0.332724152412816	0.619318526435386	0.517653561879657	ENSSMAG00000001895/ENSSMAG00000008630	2
GO:0002063	GO:0002063	chondrocyte development	2/570	38/18292	0.332724152412816	0.619318526435386	0.517653561879657	ENSSMAG00000003996/ENSSMAG00000013143	2
GO:0032331	GO:0032331	negative regulation of chondrocyte differentiation	2/570	38/18292	0.332724152412816	0.619318526435386	0.517653561879657	ENSSMAG00000005932/ENSSMAG00000011278	2
GO:0032959	GO:0032959	inositol trisphosphate biosynthetic process	2/570	38/18292	0.332724152412816	0.619318526435386	0.517653561879657	ENSSMAG00000009303/ENSSMAG00000019985	2
GO:0001754	GO:0001754	eye photoreceptor cell differentiation	1/570	13/18292	0.337462564067767	0.619318526435386	0.517653561879657	ENSSMAG00000017020	1
GO:0001952	GO:0001952	regulation of cell-matrix adhesion	1/570	13/18292	0.337462564067767	0.619318526435386	0.517653561879657	ENSSMAG00000007909	1
GO:0002064	GO:0002064	epithelial cell development	1/570	13/18292	0.337462564067767	0.619318526435386	0.517653561879657	ENSSMAG00000007909	1
GO:0006349	GO:0006349	regulation of gene expression by genetic imprinting	1/570	13/18292	0.337462564067767	0.619318526435386	0.517653561879657	ENSSMAG00000009139	1
GO:0010875	GO:0010875	positive regulation of cholesterol efflux	1/570	13/18292	0.337462564067767	0.619318526435386	0.517653561879657	ENSSMAG00000000525	1
GO:0016331	GO:0016331	morphogenesis of embryonic epithelium	1/570	13/18292	0.337462564067767	0.619318526435386	0.517653561879657	ENSSMAG00000012636	1
GO:0021782	GO:0021782	glial cell development	1/570	13/18292	0.337462564067767	0.619318526435386	0.517653561879657	ENSSMAG00000020445	1
GO:0021797	GO:0021797	forebrain anterior/posterior pattern specification	1/570	13/18292	0.337462564067767	0.619318526435386	0.517653561879657	ENSSMAG00000005456	1
GO:0021861	GO:0021861	forebrain radial glial cell differentiation	1/570	13/18292	0.337462564067767	0.619318526435386	0.517653561879657	ENSSMAG00000006863	1
GO:0021930	GO:0021930	cerebellar granule cell precursor proliferation	1/570	13/18292	0.337462564067767	0.619318526435386	0.517653561879657	ENSSMAG00000019176	1
GO:0021942	GO:0021942	radial glia guided migration of Purkinje cell	1/570	13/18292	0.337462564067767	0.619318526435386	0.517653561879657	ENSSMAG00000016830	1
GO:0021982	GO:0021982	pineal gland development	1/570	13/18292	0.337462564067767	0.619318526435386	0.517653561879657	ENSSMAG00000000930	1
GO:0023052	GO:0023052	signaling	1/570	13/18292	0.337462564067767	0.619318526435386	0.517653561879657	ENSSMAG00000009925	1
GO:0030857	GO:0030857	negative regulation of epithelial cell differentiation	1/570	13/18292	0.337462564067767	0.619318526435386	0.517653561879657	ENSSMAG00000003806	1
GO:0031204	GO:0031204	posttranslational protein targeting to membrane, translocation	1/570	13/18292	0.337462564067767	0.619318526435386	0.517653561879657	ENSSMAG00000010361	1
GO:0032264	GO:0032264	IMP salvage	1/570	13/18292	0.337462564067767	0.619318526435386	0.517653561879657	ENSSMAG00000021422	1
GO:0034375	GO:0034375	high-density lipoprotein particle remodeling	1/570	13/18292	0.337462564067767	0.619318526435386	0.517653561879657	ENSSMAG00000003859	1
GO:0035462	GO:0035462	determination of left/right asymmetry in diencephalon	1/570	13/18292	0.337462564067767	0.619318526435386	0.517653561879657	ENSSMAG00000020224	1
GO:0035627	GO:0035627	ceramide transport	1/570	13/18292	0.337462564067767	0.619318526435386	0.517653561879657	ENSSMAG00000003859	1
GO:0043584	GO:0043584	nose development	1/570	13/18292	0.337462564067767	0.619318526435386	0.517653561879657	ENSSMAG00000003483	1
GO:0044387	GO:0044387	negative regulation of protein kinase activity by regulation of protein phosphorylation	1/570	13/18292	0.337462564067767	0.619318526435386	0.517653561879657	ENSSMAG00000012022	1
GO:0045725	GO:0045725	positive regulation of glycogen biosynthetic process	1/570	13/18292	0.337462564067767	0.619318526435386	0.517653561879657	ENSSMAG00000014698	1
GO:0046488	GO:0046488	phosphatidylinositol metabolic process	1/570	13/18292	0.337462564067767	0.619318526435386	0.517653561879657	ENSSMAG00000009993	1
GO:0048562	GO:0048562	embryonic organ morphogenesis	1/570	13/18292	0.337462564067767	0.619318526435386	0.517653561879657	ENSSMAG00000004569	1
GO:0048899	GO:0048899	anterior lateral line development	1/570	13/18292	0.337462564067767	0.619318526435386	0.517653561879657	ENSSMAG00000009423	1
GO:0051090	GO:0051090	regulation of DNA-binding transcription factor activity	1/570	13/18292	0.337462564067767	0.619318526435386	0.517653561879657	ENSSMAG00000011724	1
GO:0060012	GO:0060012	synaptic transmission, glycinergic	1/570	13/18292	0.337462564067767	0.619318526435386	0.517653561879657	ENSSMAG00000008312	1
GO:0060363	GO:0060363	cranial suture morphogenesis	1/570	13/18292	0.337462564067767	0.619318526435386	0.517653561879657	ENSSMAG00000012043	1
GO:0060484	GO:0060484	lung-associated mesenchyme development	1/570	13/18292	0.337462564067767	0.619318526435386	0.517653561879657	ENSSMAG00000015188	1
GO:0060538	GO:0060538	skeletal muscle organ development	1/570	13/18292	0.337462564067767	0.619318526435386	0.517653561879657	ENSSMAG00000009188	1
GO:0070886	GO:0070886	positive regulation of calcineurin-NFAT signaling cascade	1/570	13/18292	0.337462564067767	0.619318526435386	0.517653561879657	ENSSMAG00000005513	1
GO:0072205	GO:0072205	metanephric collecting duct development	1/570	13/18292	0.337462564067767	0.619318526435386	0.517653561879657	ENSSMAG00000000525	1
GO:0090279	GO:0090279	regulation of calcium ion import	1/570	13/18292	0.337462564067767	0.619318526435386	0.517653561879657	ENSSMAG00000011926	1
GO:0097104	GO:0097104	postsynaptic membrane assembly	1/570	13/18292	0.337462564067767	0.619318526435386	0.517653561879657	ENSSMAG00000016336	1
GO:0098971	GO:0098971	anterograde dendritic transport of neurotransmitter receptor complex	1/570	13/18292	0.337462564067767	0.619318526435386	0.517653561879657	ENSSMAG00000016646	1
GO:1902093	GO:1902093	positive regulation of flagellated sperm motility	1/570	13/18292	0.337462564067767	0.619318526435386	0.517653561879657	ENSSMAG00000008797	1
GO:1902262	GO:1902262	apoptotic process involved in blood vessel morphogenesis	1/570	13/18292	0.337462564067767	0.619318526435386	0.517653561879657	ENSSMAG00000006863	1
GO:2000405	GO:2000405	negative regulation of T cell migration	1/570	13/18292	0.337462564067767	0.619318526435386	0.517653561879657	ENSSMAG00000017280	1
GO:0045600	GO:0045600	positive regulation of fat cell differentiation	3/570	66/18292	0.338884259591148	0.620649281183376	0.518765865009438	ENSSMAG00000019445/ENSSMAG00000019539/ENSSMAG00000021409	3
GO:0048747	GO:0048747	muscle fiber development	3/570	66/18292	0.338884259591148	0.620649281183376	0.518765865009438	ENSSMAG00000000545/ENSSMAG00000006863/ENSSMAG00000021414	3
GO:0030178	GO:0030178	negative regulation of Wnt signaling pathway	4/570	95/18292	0.343673488010363	0.622002557013976	0.519896992246899	ENSSMAG00000005456/ENSSMAG00000007073/ENSSMAG00000007311/ENSSMAG00000017020	4
GO:0000165	GO:0000165	MAPK cascade	2/570	39/18292	0.344174759916182	0.622002557013976	0.519896992246899	ENSSMAG00000004538/ENSSMAG00000021348	2
GO:0006378	GO:0006378	mRNA polyadenylation	2/570	39/18292	0.344174759916182	0.622002557013976	0.519896992246899	ENSSMAG00000020534/ENSSMAG00000021348	2
GO:0007094	GO:0007094	mitotic spindle assembly checkpoint	2/570	39/18292	0.344174759916182	0.622002557013976	0.519896992246899	ENSSMAG00000011657/ENSSMAG00000017782	2
GO:0034394	GO:0034394	protein localization to cell surface	2/570	39/18292	0.344174759916182	0.622002557013976	0.519896992246899	ENSSMAG00000011840/ENSSMAG00000016036	2
GO:0046326	GO:0046326	positive regulation of glucose import	2/570	39/18292	0.344174759916182	0.622002557013976	0.519896992246899	ENSSMAG00000004538/ENSSMAG00000014698	2
GO:0003140	GO:0003140	determination of left/right asymmetry in lateral mesoderm	2/570	40/18292	0.355561000323935	0.622002557013976	0.519896992246899	ENSSMAG00000004701/ENSSMAG00000021110	2
GO:0006298	GO:0006298	mismatch repair	2/570	40/18292	0.355561000323935	0.622002557013976	0.519896992246899	ENSSMAG00000004752/ENSSMAG00000012096	2
GO:2000311	GO:2000311	regulation of AMPA receptor activity	2/570	40/18292	0.355561000323935	0.622002557013976	0.519896992246899	ENSSMAG00000008053/ENSSMAG00000012855	2
GO:0000012	GO:0000012	single strand break repair	1/570	14/18292	0.35812268434138	0.622002557013976	0.519896992246899	ENSSMAG00000004910	1
GO:0003272	GO:0003272	endocardial cushion formation	1/570	14/18292	0.35812268434138	0.622002557013976	0.519896992246899	ENSSMAG00000018702	1
GO:0006750	GO:0006750	glutathione biosynthetic process	1/570	14/18292	0.35812268434138	0.622002557013976	0.519896992246899	ENSSMAG00000000002	1
GO:0006751	GO:0006751	glutathione catabolic process	1/570	14/18292	0.35812268434138	0.622002557013976	0.519896992246899	ENSSMAG00000013670	1
GO:0009113	GO:0009113	purine nucleobase biosynthetic process	1/570	14/18292	0.35812268434138	0.622002557013976	0.519896992246899	ENSSMAG00000021201	1
GO:0009166	GO:0009166	nucleotide catabolic process	1/570	14/18292	0.35812268434138	0.622002557013976	0.519896992246899	ENSSMAG00000019673	1
GO:0010738	GO:0010738	regulation of protein kinase A signaling	1/570	14/18292	0.35812268434138	0.622002557013976	0.519896992246899	ENSSMAG00000009847	1
GO:0014044	GO:0014044	Schwann cell development	1/570	14/18292	0.35812268434138	0.622002557013976	0.519896992246899	ENSSMAG00000008547	1
GO:0014066	GO:0014066	regulation of phosphatidylinositol 3-kinase signaling	1/570	14/18292	0.35812268434138	0.622002557013976	0.519896992246899	ENSSMAG00000014845	1
GO:0016571	GO:0016571	histone methylation	1/570	14/18292	0.35812268434138	0.622002557013976	0.519896992246899	ENSSMAG00000014406	1
GO:0021796	GO:0021796	cerebral cortex regionalization	1/570	14/18292	0.35812268434138	0.622002557013976	0.519896992246899	ENSSMAG00000013356	1
GO:0030193	GO:0030193	regulation of blood coagulation	1/570	14/18292	0.35812268434138	0.622002557013976	0.519896992246899	ENSSMAG00000008509	1
GO:0030520	GO:0030520	intracellular estrogen receptor signaling pathway	1/570	14/18292	0.35812268434138	0.622002557013976	0.519896992246899	ENSSMAG00000004538	1
GO:0030910	GO:0030910	olfactory placode formation	1/570	14/18292	0.35812268434138	0.622002557013976	0.519896992246899	ENSSMAG00000005456	1
GO:0031119	GO:0031119	tRNA pseudouridine synthesis	1/570	14/18292	0.35812268434138	0.622002557013976	0.519896992246899	ENSSMAG00000017280	1
GO:0032230	GO:0032230	positive regulation of synaptic transmission, GABAergic	1/570	14/18292	0.35812268434138	0.622002557013976	0.519896992246899	ENSSMAG00000000968	1
GO:0032480	GO:0032480	negative regulation of type I interferon production	1/570	14/18292	0.35812268434138	0.622002557013976	0.519896992246899	ENSSMAG00000002097	1
GO:0033292	GO:0033292	T-tubule organization	1/570	14/18292	0.35812268434138	0.622002557013976	0.519896992246899	ENSSMAG00000008056	1
GO:0036092	GO:0036092	phosphatidylinositol-3-phosphate biosynthetic process	1/570	14/18292	0.35812268434138	0.622002557013976	0.519896992246899	ENSSMAG00000020347	1
GO:0039536	GO:0039536	negative regulation of RIG-I signaling pathway	1/570	14/18292	0.35812268434138	0.622002557013976	0.519896992246899	ENSSMAG00000002097	1
GO:0042417	GO:0042417	dopamine metabolic process	1/570	14/18292	0.35812268434138	0.622002557013976	0.519896992246899	ENSSMAG00000004910	1
GO:0042446	GO:0042446	hormone biosynthetic process	1/570	14/18292	0.35812268434138	0.622002557013976	0.519896992246899	ENSSMAG00000001013	1
GO:0042694	GO:0042694	muscle cell fate specification	1/570	14/18292	0.35812268434138	0.622002557013976	0.519896992246899	ENSSMAG00000021414	1
GO:0043281	GO:0043281	regulation of cysteine-type endopeptidase activity involved in apoptotic process	1/570	14/18292	0.35812268434138	0.622002557013976	0.519896992246899	ENSSMAG00000000930	1
GO:0043949	GO:0043949	regulation of cAMP-mediated signaling	1/570	14/18292	0.35812268434138	0.622002557013976	0.519896992246899	ENSSMAG00000009847	1
GO:0045046	GO:0045046	protein import into peroxisome membrane	1/570	14/18292	0.35812268434138	0.622002557013976	0.519896992246899	ENSSMAG00000015880	1
GO:0045162	GO:0045162	clustering of voltage-gated sodium channels	1/570	14/18292	0.35812268434138	0.622002557013976	0.519896992246899	ENSSMAG00000019985	1
GO:0045598	GO:0045598	regulation of fat cell differentiation	1/570	14/18292	0.35812268434138	0.622002557013976	0.519896992246899	ENSSMAG00000003087	1
GO:0045724	GO:0045724	positive regulation of cilium assembly	1/570	14/18292	0.35812268434138	0.622002557013976	0.519896992246899	ENSSMAG00000000493	1
GO:0045823	GO:0045823	positive regulation of heart contraction	1/570	14/18292	0.35812268434138	0.622002557013976	0.519896992246899	ENSSMAG00000021102	1
GO:0046850	GO:0046850	regulation of bone remodeling	1/570	14/18292	0.35812268434138	0.622002557013976	0.519896992246899	ENSSMAG00000012255	1
GO:0048148	GO:0048148	behavioral response to cocaine	1/570	14/18292	0.35812268434138	0.622002557013976	0.519896992246899	ENSSMAG00000004910	1
GO:0051258	GO:0051258	protein polymerization	1/570	14/18292	0.35812268434138	0.622002557013976	0.519896992246899	ENSSMAG00000002313	1
GO:0051960	GO:0051960	regulation of nervous system development	1/570	14/18292	0.35812268434138	0.622002557013976	0.519896992246899	ENSSMAG00000019176	1
GO:0055123	GO:0055123	digestive system development	1/570	14/18292	0.35812268434138	0.622002557013976	0.519896992246899	ENSSMAG00000020224	1
GO:0060043	GO:0060043	regulation of cardiac muscle cell proliferation	1/570	14/18292	0.35812268434138	0.622002557013976	0.519896992246899	ENSSMAG00000021102	1
GO:0060487	GO:0060487	lung epithelial cell differentiation	1/570	14/18292	0.35812268434138	0.622002557013976	0.519896992246899	ENSSMAG00000008509	1
GO:0060729	GO:0060729	intestinal epithelial structure maintenance	1/570	14/18292	0.35812268434138	0.622002557013976	0.519896992246899	ENSSMAG00000020224	1
GO:0061179	GO:0061179	negative regulation of insulin secretion involved in cellular response to glucose stimulus	1/570	14/18292	0.35812268434138	0.622002557013976	0.519896992246899	ENSSMAG00000001769	1
GO:0090131	GO:0090131	mesenchyme migration	1/570	14/18292	0.35812268434138	0.622002557013976	0.519896992246899	ENSSMAG00000018702	1
GO:0098967	GO:0098967	exocytic insertion of neurotransmitter receptor to postsynaptic membrane	1/570	14/18292	0.35812268434138	0.622002557013976	0.519896992246899	ENSSMAG00000007389	1
GO:1900454	GO:1900454	positive regulation of long-term synaptic depression	1/570	14/18292	0.35812268434138	0.622002557013976	0.519896992246899	ENSSMAG00000017190	1
GO:2000052	GO:2000052	positive regulation of non-canonical Wnt signaling pathway	1/570	14/18292	0.35812268434138	0.622002557013976	0.519896992246899	ENSSMAG00000002097	1
GO:2000096	GO:2000096	positive regulation of Wnt signaling pathway, planar cell polarity pathway	1/570	14/18292	0.35812268434138	0.622002557013976	0.519896992246899	ENSSMAG00000016830	1
GO:0071363	GO:0071363	cellular response to growth factor stimulus	3/570	69/18292	0.364568330451514	0.630350658122392	0.526874700952912	ENSSMAG00000008529/ENSSMAG00000011713/ENSSMAG00000021446	3
GO:0033138	GO:0033138	positive regulation of peptidyl-serine phosphorylation	4/570	98/18292	0.365005461249988	0.630350658122392	0.526874700952912	ENSSMAG00000007934/ENSSMAG00000013025/ENSSMAG00000015204/ENSSMAG00000017892	4
GO:0007413	GO:0007413	axonal fasciculation	2/570	41/18292	0.366875771609735	0.630350658122392	0.526874700952912	ENSSMAG00000000436/ENSSMAG00000019191	2
GO:0030837	GO:0030837	negative regulation of actin filament polymerization	2/570	41/18292	0.366875771609735	0.630350658122392	0.526874700952912	ENSSMAG00000005591/ENSSMAG00000016001	2
GO:0033334	GO:0033334	fin morphogenesis	2/570	41/18292	0.366875771609735	0.630350658122392	0.526874700952912	ENSSMAG00000001015/ENSSMAG00000006863	2
GO:0048873	GO:0048873	homeostasis of number of cells within a tissue	2/570	41/18292	0.366875771609735	0.630350658122392	0.526874700952912	ENSSMAG00000001437/ENSSMAG00000006639	2
GO:0051893	GO:0051893	regulation of focal adhesion assembly	2/570	41/18292	0.366875771609735	0.630350658122392	0.526874700952912	ENSSMAG00000008410/ENSSMAG00000021349	2
GO:0071407	GO:0071407	cellular response to organic cyclic compound	2/570	41/18292	0.366875771609735	0.630350658122392	0.526874700952912	ENSSMAG00000002541/ENSSMAG00000014063	2
GO:0001946	GO:0001946	lymphangiogenesis	3/570	70/18292	0.373097228633503	0.630350658122392	0.526874700952912	ENSSMAG00000001895/ENSSMAG00000004848/ENSSMAG00000008630	3
GO:0006637	GO:0006637	acyl-CoA metabolic process	2/570	42/18292	0.378112475251343	0.630350658122392	0.526874700952912	ENSSMAG00000011713/ENSSMAG00000021446	2
GO:0019229	GO:0019229	regulation of vasoconstriction	2/570	42/18292	0.378112475251343	0.630350658122392	0.526874700952912	ENSSMAG00000012670/ENSSMAG00000015543	2
GO:0045860	GO:0045860	positive regulation of protein kinase activity	2/570	42/18292	0.378112475251343	0.630350658122392	0.526874700952912	ENSSMAG00000016830/ENSSMAG00000017346	2
GO:0048546	GO:0048546	digestive tract morphogenesis	2/570	42/18292	0.378112475251343	0.630350658122392	0.526874700952912	ENSSMAG00000004701/ENSSMAG00000021110	2
GO:0001780	GO:0001780	neutrophil homeostasis	1/570	15/18292	0.378139648447159	0.630350658122392	0.526874700952912	ENSSMAG00000011394	1
GO:0002115	GO:0002115	store-operated calcium entry	1/570	15/18292	0.378139648447159	0.630350658122392	0.526874700952912	ENSSMAG00000008806	1
GO:0003085	GO:0003085	negative regulation of systemic arterial blood pressure	1/570	15/18292	0.378139648447159	0.630350658122392	0.526874700952912	ENSSMAG00000004097	1
GO:0003093	GO:0003093	regulation of glomerular filtration	1/570	15/18292	0.378139648447159	0.630350658122392	0.526874700952912	ENSSMAG00000019185	1
GO:0006032	GO:0006032	chitin catabolic process	1/570	15/18292	0.378139648447159	0.630350658122392	0.526874700952912	ENSSMAG00000005561	1
GO:0007412	GO:0007412	axon target recognition	1/570	15/18292	0.378139648447159	0.630350658122392	0.526874700952912	ENSSMAG00000016130	1
GO:0008340	GO:0008340	determination of adult lifespan	1/570	15/18292	0.378139648447159	0.630350658122392	0.526874700952912	ENSSMAG00000008024	1
GO:0015908	GO:0015908	fatty acid transport	1/570	15/18292	0.378139648447159	0.630350658122392	0.526874700952912	ENSSMAG00000019825	1
GO:0016051	GO:0016051	carbohydrate biosynthetic process	1/570	15/18292	0.378139648447159	0.630350658122392	0.526874700952912	ENSSMAG00000020351	1
GO:0017183	GO:0017183	peptidyl-diphthamide biosynthetic process from peptidyl-histidine	1/570	15/18292	0.378139648447159	0.630350658122392	0.526874700952912	ENSSMAG00000019865	1
GO:0021819	GO:0021819	layer formation in cerebral cortex	1/570	15/18292	0.378139648447159	0.630350658122392	0.526874700952912	ENSSMAG00000013241	1
GO:0031630	GO:0031630	regulation of synaptic vesicle fusion to presynaptic active zone membrane	1/570	15/18292	0.378139648447159	0.630350658122392	0.526874700952912	ENSSMAG00000007389	1
GO:0032786	GO:0032786	positive regulation of DNA-templated transcription, elongation	1/570	15/18292	0.378139648447159	0.630350658122392	0.526874700952912	ENSSMAG00000015407	1
GO:0033314	GO:0033314	mitotic DNA replication checkpoint	1/570	15/18292	0.378139648447159	0.630350658122392	0.526874700952912	ENSSMAG00000001013	1
GO:0033572	GO:0033572	transferrin transport	1/570	15/18292	0.378139648447159	0.630350658122392	0.526874700952912	ENSSMAG00000015815	1
GO:0035677	GO:0035677	posterior lateral line neuromast hair cell development	1/570	15/18292	0.378139648447159	0.630350658122392	0.526874700952912	ENSSMAG00000008697	1
GO:0042053	GO:0042053	regulation of dopamine metabolic process	1/570	15/18292	0.378139648447159	0.630350658122392	0.526874700952912	ENSSMAG00000011394	1
GO:0043403	GO:0043403	skeletal muscle tissue regeneration	1/570	15/18292	0.378139648447159	0.630350658122392	0.526874700952912	ENSSMAG00000014712	1
GO:0045776	GO:0045776	negative regulation of blood pressure	1/570	15/18292	0.378139648447159	0.630350658122392	0.526874700952912	ENSSMAG00000004910	1
GO:0045843	GO:0045843	negative regulation of striated muscle tissue development	1/570	15/18292	0.378139648447159	0.630350658122392	0.526874700952912	ENSSMAG00000006863	1
GO:0048368	GO:0048368	lateral mesoderm development	1/570	15/18292	0.378139648447159	0.630350658122392	0.526874700952912	ENSSMAG00000008134	1
GO:0050860	GO:0050860	negative regulation of T cell receptor signaling pathway	1/570	15/18292	0.378139648447159	0.630350658122392	0.526874700952912	ENSSMAG00000008410	1
GO:0051899	GO:0051899	membrane depolarization	1/570	15/18292	0.378139648447159	0.630350658122392	0.526874700952912	ENSSMAG00000006668	1
GO:0060039	GO:0060039	pericardium development	1/570	15/18292	0.378139648447159	0.630350658122392	0.526874700952912	ENSSMAG00000003299	1
GO:0060044	GO:0060044	negative regulation of cardiac muscle cell proliferation	1/570	15/18292	0.378139648447159	0.630350658122392	0.526874700952912	ENSSMAG00000003299	1
GO:0060134	GO:0060134	prepulse inhibition	1/570	15/18292	0.378139648447159	0.630350658122392	0.526874700952912	ENSSMAG00000004910	1
GO:0061031	GO:0061031	endodermal digestive tract morphogenesis	1/570	15/18292	0.378139648447159	0.630350658122392	0.526874700952912	ENSSMAG00000017020	1
GO:0072378	GO:0072378	blood coagulation, fibrin clot formation	1/570	15/18292	0.378139648447159	0.630350658122392	0.526874700952912	ENSSMAG00000011771	1
GO:0097105	GO:0097105	presynaptic membrane assembly	1/570	15/18292	0.378139648447159	0.630350658122392	0.526874700952912	ENSSMAG00000016336	1
GO:2001022	GO:2001022	positive regulation of response to DNA damage stimulus	1/570	15/18292	0.378139648447159	0.630350658122392	0.526874700952912	ENSSMAG00000011278	1
GO:0042552	GO:0042552	myelination	4/570	100/18292	0.379212515575931	0.630958639361634	0.527382878313374	ENSSMAG00000000436/ENSSMAG00000005465/ENSSMAG00000010052/ENSSMAG00000021095	4
GO:0045444	GO:0045444	fat cell differentiation	4/570	100/18292	0.379212515575931	0.630958639361634	0.527382878313374	ENSSMAG00000003234/ENSSMAG00000003806/ENSSMAG00000011394/ENSSMAG00000011867	4
GO:0007155	GO:0007155	cell adhesion	13/570	373/18292	0.379832429533554	0.631400549840291	0.527752246455202	ENSSMAG00000000436/ENSSMAG00000001613/ENSSMAG00000002220/ENSSMAG00000011700/ENSSMAG00000012636/ENSSMAG00000012983/ENSSMAG00000016336/ENSSMAG00000016507/ENSSMAG00000016867/ENSSMAG00000018277/ENSSMAG00000019191/ENSSMAG00000019846/ENSSMAG00000021201	13
GO:0006612	GO:0006612	protein targeting to membrane	3/570	71/18292	0.381603784072477	0.632574830899679	0.528733762019638	ENSSMAG00000000322/ENSSMAG00000003616/ENSSMAG00000017020	3
GO:0033339	GO:0033339	pectoral fin development	3/570	71/18292	0.381603784072477	0.632574830899679	0.528733762019638	ENSSMAG00000003996/ENSSMAG00000006863/ENSSMAG00000008529	3
GO:0035115	GO:0035115	embryonic forelimb morphogenesis	3/570	71/18292	0.381603784072477	0.632574830899679	0.528733762019638	ENSSMAG00000003299/ENSSMAG00000003996/ENSSMAG00000017852	3
GO:0006508	GO:0006508	proteolysis	7/570	191/18292	0.385746205238455	0.637627900195246	0.53295733875378	ENSSMAG00000004085/ENSSMAG00000010843/ENSSMAG00000015899/ENSSMAG00000016093/ENSSMAG00000018802/ENSSMAG00000019893/ENSSMAG00000020835	7
GO:0007613	GO:0007613	memory	4/570	101/18292	0.386304938342793	0.637627900195246	0.53295733875378	ENSSMAG00000002718/ENSSMAG00000005181/ENSSMAG00000019862/ENSSMAG00000020199	4
GO:0043113	GO:0043113	receptor clustering	2/570	43/18292	0.389264991842344	0.637627900195246	0.53295733875378	ENSSMAG00000002162/ENSSMAG00000010633	2
GO:0043122	GO:0043122	regulation of I-kappaB kinase/NF-kappaB signaling	2/570	43/18292	0.389264991842344	0.637627900195246	0.53295733875378	ENSSMAG00000011713/ENSSMAG00000021446	2
GO:0044772	GO:0044772	mitotic cell cycle phase transition	2/570	43/18292	0.389264991842344	0.637627900195246	0.53295733875378	ENSSMAG00000003806/ENSSMAG00000007863	2
GO:0050890	GO:0050890	cognition	2/570	43/18292	0.389264991842344	0.637627900195246	0.53295733875378	ENSSMAG00000000750/ENSSMAG00000006668	2
GO:0030240	GO:0030240	skeletal muscle thin filament assembly	3/570	72/18292	0.390084527195038	0.637627900195246	0.53295733875378	ENSSMAG00000003085/ENSSMAG00000018702/ENSSMAG00000019154	3
GO:0060291	GO:0060291	long-term synaptic potentiation	3/570	72/18292	0.390084527195038	0.637627900195246	0.53295733875378	ENSSMAG00000007934/ENSSMAG00000012763/ENSSMAG00000013025	3
GO:0031532	GO:0031532	actin cytoskeleton reorganization	4/570	102/18292	0.393387045034855	0.637627900195246	0.53295733875378	ENSSMAG00000002557/ENSSMAG00000011840/ENSSMAG00000016036/ENSSMAG00000017274	4
GO:0002031	GO:0002031	G protein-coupled receptor internalization	1/570	16/18292	0.397533443948888	0.637627900195246	0.53295733875378	ENSSMAG00000020391	1
GO:0006102	GO:0006102	isocitrate metabolic process	1/570	16/18292	0.397533443948888	0.637627900195246	0.53295733875378	ENSSMAG00000017190	1
GO:0006515	GO:0006515	protein quality control for misfolded or incompletely synthesized proteins	1/570	16/18292	0.397533443948888	0.637627900195246	0.53295733875378	ENSSMAG00000018802	1
GO:0006559	GO:0006559	L-phenylalanine catabolic process	1/570	16/18292	0.397533443948888	0.637627900195246	0.53295733875378	ENSSMAG00000005181	1
GO:0006790	GO:0006790	sulfur compound metabolic process	1/570	16/18292	0.397533443948888	0.637627900195246	0.53295733875378	ENSSMAG00000003299	1
GO:0006833	GO:0006833	water transport	1/570	16/18292	0.397533443948888	0.637627900195246	0.53295733875378	ENSSMAG00000020351	1
GO:0006878	GO:0006878	cellular copper ion homeostasis	1/570	16/18292	0.397533443948888	0.637627900195246	0.53295733875378	ENSSMAG00000001861	1
GO:0007031	GO:0007031	peroxisome organization	1/570	16/18292	0.397533443948888	0.637627900195246	0.53295733875378	ENSSMAG00000002799	1
GO:0010735	GO:0010735	positive regulation of transcription via serum response element binding	1/570	16/18292	0.397533443948888	0.637627900195246	0.53295733875378	ENSSMAG00000021102	1
GO:0010882	GO:0010882	regulation of cardiac muscle contraction by calcium ion signaling	1/570	16/18292	0.397533443948888	0.637627900195246	0.53295733875378	ENSSMAG00000009188	1
GO:0016558	GO:0016558	protein import into peroxisome matrix	1/570	16/18292	0.397533443948888	0.637627900195246	0.53295733875378	ENSSMAG00000002799	1
GO:0021631	GO:0021631	optic nerve morphogenesis	1/570	16/18292	0.397533443948888	0.637627900195246	0.53295733875378	ENSSMAG00000000729	1
GO:0021978	GO:0021978	telencephalon regionalization	1/570	16/18292	0.397533443948888	0.637627900195246	0.53295733875378	ENSSMAG00000019176	1
GO:0033148	GO:0033148	positive regulation of intracellular estrogen receptor signaling pathway	1/570	16/18292	0.397533443948888	0.637627900195246	0.53295733875378	ENSSMAG00000008509	1
GO:0035435	GO:0035435	phosphate ion transmembrane transport	1/570	16/18292	0.397533443948888	0.637627900195246	0.53295733875378	ENSSMAG00000005615	1
GO:0036353	GO:0036353	histone H2A-K119 monoubiquitination	1/570	16/18292	0.397533443948888	0.637627900195246	0.53295733875378	ENSSMAG00000010361	1
GO:0042063	GO:0042063	gliogenesis	1/570	16/18292	0.397533443948888	0.637627900195246	0.53295733875378	ENSSMAG00000000161	1
GO:0042551	GO:0042551	neuron maturation	1/570	16/18292	0.397533443948888	0.637627900195246	0.53295733875378	ENSSMAG00000011394	1
GO:0043567	GO:0043567	regulation of insulin-like growth factor receptor signaling pathway	1/570	16/18292	0.397533443948888	0.637627900195246	0.53295733875378	ENSSMAG00000008024	1
GO:0046632	GO:0046632	alpha-beta T cell differentiation	1/570	16/18292	0.397533443948888	0.637627900195246	0.53295733875378	ENSSMAG00000006863	1
GO:0048012	GO:0048012	hepatocyte growth factor receptor signaling pathway	1/570	16/18292	0.397533443948888	0.637627900195246	0.53295733875378	ENSSMAG00000020372	1
GO:0048341	GO:0048341	paraxial mesoderm formation	1/570	16/18292	0.397533443948888	0.637627900195246	0.53295733875378	ENSSMAG00000006863	1
GO:0051666	GO:0051666	actin cortical patch localization	1/570	16/18292	0.397533443948888	0.637627900195246	0.53295733875378	ENSSMAG00000015204	1
GO:0051963	GO:0051963	regulation of synapse assembly	1/570	16/18292	0.397533443948888	0.637627900195246	0.53295733875378	ENSSMAG00000015861	1
GO:0060425	GO:0060425	lung morphogenesis	1/570	16/18292	0.397533443948888	0.637627900195246	0.53295733875378	ENSSMAG00000020445	1
GO:1901385	GO:1901385	regulation of voltage-gated calcium channel activity	1/570	16/18292	0.397533443948888	0.637627900195246	0.53295733875378	ENSSMAG00000000545	1
GO:2000145	GO:2000145	regulation of cell motility	1/570	16/18292	0.397533443948888	0.637627900195246	0.53295733875378	ENSSMAG00000014775	1
GO:0035690	GO:0035690	cellular response to drug	2/570	44/18292	0.40032765773057	0.640380508147106	0.535258089094545	ENSSMAG00000009139/ENSSMAG00000011278	2
GO:0042307	GO:0042307	positive regulation of protein import into nucleus	2/570	44/18292	0.40032765773057	0.640380508147106	0.535258089094545	ENSSMAG00000003551/ENSSMAG00000012869	2
GO:0046716	GO:0046716	muscle cell cellular homeostasis	2/570	44/18292	0.40032765773057	0.640380508147106	0.535258089094545	ENSSMAG00000002162/ENSSMAG00000008215	2
GO:0019827	GO:0019827	stem cell population maintenance	3/570	74/18292	0.406955349673942	0.646244222185498	0.540159238225814	ENSSMAG00000008134/ENSSMAG00000012043/ENSSMAG00000012264	3
GO:0006520	GO:0006520	cellular amino acid metabolic process	2/570	45/18292	0.411295242643053	0.646244222185498	0.540159238225814	ENSSMAG00000005634/ENSSMAG00000005968	2
GO:0022011	GO:0022011	myelination in peripheral nervous system	2/570	45/18292	0.411295242643053	0.646244222185498	0.540159238225814	ENSSMAG00000007934/ENSSMAG00000013025	2
GO:0000737	GO:0000737	DNA catabolic process, endonucleolytic	1/570	17/18292	0.416323438310299	0.646244222185498	0.540159238225814	ENSSMAG00000003134	1
GO:0001714	GO:0001714	endodermal cell fate specification	1/570	17/18292	0.416323438310299	0.646244222185498	0.540159238225814	ENSSMAG00000000930	1
GO:0003334	GO:0003334	keratinocyte development	1/570	17/18292	0.416323438310299	0.646244222185498	0.540159238225814	ENSSMAG00000002097	1
GO:0008202	GO:0008202	steroid metabolic process	1/570	17/18292	0.416323438310299	0.646244222185498	0.540159238225814	ENSSMAG00000001013	1
GO:0021999	GO:0021999	neural plate anterior/posterior regionalization	1/570	17/18292	0.416323438310299	0.646244222185498	0.540159238225814	ENSSMAG00000005456	1
GO:0030311	GO:0030311	poly-N-acetyllactosamine biosynthetic process	1/570	17/18292	0.416323438310299	0.646244222185498	0.540159238225814	ENSSMAG00000012884	1
GO:0030388	GO:0030388	fructose 1,6-bisphosphate metabolic process	1/570	17/18292	0.416323438310299	0.646244222185498	0.540159238225814	ENSSMAG00000007026	1
GO:0030851	GO:0030851	granulocyte differentiation	1/570	17/18292	0.416323438310299	0.646244222185498	0.540159238225814	ENSSMAG00000021349	1
GO:0031915	GO:0031915	positive regulation of synaptic plasticity	1/570	17/18292	0.416323438310299	0.646244222185498	0.540159238225814	ENSSMAG00000007389	1
GO:0035989	GO:0035989	tendon development	1/570	17/18292	0.416323438310299	0.646244222185498	0.540159238225814	ENSSMAG00000021201	1
GO:0036444	GO:0036444	calcium import into the mitochondrion	1/570	17/18292	0.416323438310299	0.646244222185498	0.540159238225814	ENSSMAG00000008547	1
GO:0043252	GO:0043252	sodium-independent organic anion transport	1/570	17/18292	0.416323438310299	0.646244222185498	0.540159238225814	ENSSMAG00000017328	1
GO:0044030	GO:0044030	regulation of DNA methylation	1/570	17/18292	0.416323438310299	0.646244222185498	0.540159238225814	ENSSMAG00000017020	1
GO:0045603	GO:0045603	positive regulation of endothelial cell differentiation	1/570	17/18292	0.416323438310299	0.646244222185498	0.540159238225814	ENSSMAG00000008134	1
GO:0046785	GO:0046785	microtubule polymerization	1/570	17/18292	0.416323438310299	0.646244222185498	0.540159238225814	ENSSMAG00000015204	1
GO:0048193	GO:0048193	Golgi vesicle transport	1/570	17/18292	0.416323438310299	0.646244222185498	0.540159238225814	ENSSMAG00000000750	1
GO:0048755	GO:0048755	branching morphogenesis of a nerve	1/570	17/18292	0.416323438310299	0.646244222185498	0.540159238225814	ENSSMAG00000004910	1
GO:0048922	GO:0048922	posterior lateral line neuromast deposition	1/570	17/18292	0.416323438310299	0.646244222185498	0.540159238225814	ENSSMAG00000006863	1
GO:0050718	GO:0050718	positive regulation of interleukin-1 beta secretion	1/570	17/18292	0.416323438310299	0.646244222185498	0.540159238225814	ENSSMAG00000007671	1
GO:0051279	GO:0051279	regulation of release of sequestered calcium ion into cytosol	1/570	17/18292	0.416323438310299	0.646244222185498	0.540159238225814	ENSSMAG00000002313	1
GO:0051281	GO:0051281	positive regulation of release of sequestered calcium ion into cytosol	1/570	17/18292	0.416323438310299	0.646244222185498	0.540159238225814	ENSSMAG00000012670	1
GO:0060214	GO:0060214	endocardium formation	1/570	17/18292	0.416323438310299	0.646244222185498	0.540159238225814	ENSSMAG00000008134	1
GO:0060217	GO:0060217	hemangioblast cell differentiation	1/570	17/18292	0.416323438310299	0.646244222185498	0.540159238225814	ENSSMAG00000008134	1
GO:0061003	GO:0061003	positive regulation of dendritic spine morphogenesis	1/570	17/18292	0.416323438310299	0.646244222185498	0.540159238225814	ENSSMAG00000000750	1
GO:0061303	GO:0061303	cornea development in camera-type eye	1/570	17/18292	0.416323438310299	0.646244222185498	0.540159238225814	ENSSMAG00000020445	1
GO:0061952	GO:0061952	midbody abscission	1/570	17/18292	0.416323438310299	0.646244222185498	0.540159238225814	ENSSMAG00000001433	1
GO:0071481	GO:0071481	cellular response to X-ray	1/570	17/18292	0.416323438310299	0.646244222185498	0.540159238225814	ENSSMAG00000003806	1
GO:0071803	GO:0071803	positive regulation of podosome assembly	1/570	17/18292	0.416323438310299	0.646244222185498	0.540159238225814	ENSSMAG00000004562	1
GO:0072013	GO:0072013	glomus development	1/570	17/18292	0.416323438310299	0.646244222185498	0.540159238225814	ENSSMAG00000002718	1
GO:0098970	GO:0098970	postsynaptic neurotransmitter receptor diffusion trapping	1/570	17/18292	0.416323438310299	0.646244222185498	0.540159238225814	ENSSMAG00000013529	1
GO:1901216	GO:1901216	positive regulation of neuron death	1/570	17/18292	0.416323438310299	0.646244222185498	0.540159238225814	ENSSMAG00000018070	1
GO:0060047	GO:0060047	heart contraction	6/570	167/18292	0.42046545588299	0.652105693980408	0.545058513191728	ENSSMAG00000008056/ENSSMAG00000009188/ENSSMAG00000012670/ENSSMAG00000014775/ENSSMAG00000018702/ENSSMAG00000021102	6
GO:0018230	GO:0018230	peptidyl-L-cysteine S-palmitoylation	2/570	46/18292	0.422162928258932	0.654168989702102	0.546783106166031	ENSSMAG00000003616/ENSSMAG00000017020	2
GO:0050731	GO:0050731	positive regulation of peptidyl-tyrosine phosphorylation	3/570	76/18292	0.423684524348033	0.655956405202602	0.548277106362858	ENSSMAG00000011840/ENSSMAG00000016036/ENSSMAG00000021201	3
GO:0030335	GO:0030335	positive regulation of cell migration	10/570	292/18292	0.425909021002618	0.658443542019403	0.550355964296447	ENSSMAG00000004967/ENSSMAG00000006863/ENSSMAG00000007909/ENSSMAG00000008697/ENSSMAG00000011713/ENSSMAG00000012670/ENSSMAG00000013025/ENSSMAG00000016036/ENSSMAG00000016830/ENSSMAG00000021446	10
GO:1904888	GO:1904888	cranial skeletal system development	3/570	77/18292	0.43198867962635	0.658443542019403	0.550355964296447	ENSSMAG00000001033/ENSSMAG00000001895/ENSSMAG00000008630	3
GO:0048008	GO:0048008	platelet-derived growth factor receptor signaling pathway	2/570	47/18292	0.432926287693092	0.658443542019403	0.550355964296447	ENSSMAG00000000724/ENSSMAG00000012832	2
GO:0002011	GO:0002011	morphogenesis of an epithelial sheet	1/570	18/18292	0.434528398100346	0.658443542019403	0.550355964296447	ENSSMAG00000016195	1
GO:0006308	GO:0006308	DNA catabolic process	1/570	18/18292	0.434528398100346	0.658443542019403	0.550355964296447	ENSSMAG00000003134	1
GO:0007270	GO:0007270	neuron-neuron synaptic transmission	1/570	18/18292	0.434528398100346	0.658443542019403	0.550355964296447	ENSSMAG00000004910	1
GO:0010765	GO:0010765	positive regulation of sodium ion transport	1/570	18/18292	0.434528398100346	0.658443542019403	0.550355964296447	ENSSMAG00000021102	1
GO:0010881	GO:0010881	regulation of cardiac muscle contraction by regulation of the release of sequestered calcium ion	1/570	18/18292	0.434528398100346	0.658443542019403	0.550355964296447	ENSSMAG00000002313	1
GO:0018342	GO:0018342	protein prenylation	1/570	18/18292	0.434528398100346	0.658443542019403	0.550355964296447	ENSSMAG00000000567	1
GO:0021670	GO:0021670	lateral ventricle development	1/570	18/18292	0.434528398100346	0.658443542019403	0.550355964296447	ENSSMAG00000011242	1
GO:0021756	GO:0021756	striatum development	1/570	18/18292	0.434528398100346	0.658443542019403	0.550355964296447	ENSSMAG00000003494	1
GO:0035999	GO:0035999	tetrahydrofolate interconversion	1/570	18/18292	0.434528398100346	0.658443542019403	0.550355964296447	ENSSMAG00000012048	1
GO:0042113	GO:0042113	B cell activation	1/570	18/18292	0.434528398100346	0.658443542019403	0.550355964296447	ENSSMAG00000006668	1
GO:0045742	GO:0045742	positive regulation of epidermal growth factor receptor signaling pathway	1/570	18/18292	0.434528398100346	0.658443542019403	0.550355964296447	ENSSMAG00000012670	1
GO:0046033	GO:0046033	AMP metabolic process	1/570	18/18292	0.434528398100346	0.658443542019403	0.550355964296447	ENSSMAG00000021422	1
GO:0050709	GO:0050709	negative regulation of protein secretion	1/570	18/18292	0.434528398100346	0.658443542019403	0.550355964296447	ENSSMAG00000004910	1
GO:0051457	GO:0051457	maintenance of protein location in nucleus	1/570	18/18292	0.434528398100346	0.658443542019403	0.550355964296447	ENSSMAG00000000482	1
GO:0060391	GO:0060391	positive regulation of SMAD protein signal transduction	1/570	18/18292	0.434528398100346	0.658443542019403	0.550355964296447	ENSSMAG00000016830	1
GO:0060996	GO:0060996	dendritic spine development	1/570	18/18292	0.434528398100346	0.658443542019403	0.550355964296447	ENSSMAG00000000729	1
GO:0061351	GO:0061351	neural precursor cell proliferation	1/570	18/18292	0.434528398100346	0.658443542019403	0.550355964296447	ENSSMAG00000000729	1
GO:0071467	GO:0071467	cellular response to pH	1/570	18/18292	0.434528398100346	0.658443542019403	0.550355964296447	ENSSMAG00000019049	1
GO:0071850	GO:0071850	mitotic cell cycle arrest	1/570	18/18292	0.434528398100346	0.658443542019403	0.550355964296447	ENSSMAG00000011278	1
GO:0086002	GO:0086002	cardiac muscle cell action potential involved in contraction	1/570	18/18292	0.434528398100346	0.658443542019403	0.550355964296447	ENSSMAG00000020387	1
GO:1903671	GO:1903671	negative regulation of sprouting angiogenesis	1/570	18/18292	0.434528398100346	0.658443542019403	0.550355964296447	ENSSMAG00000011867	1
GO:2000601	GO:2000601	positive regulation of Arp2/3 complex-mediated actin nucleation	1/570	18/18292	0.434528398100346	0.658443542019403	0.550355964296447	ENSSMAG00000011158	1
GO:0071230	GO:0071230	cellular response to amino acid stimulus	3/570	78/18292	0.440248892557876	0.666545052283887	0.55712756156991	ENSSMAG00000003527/ENSSMAG00000007934/ENSSMAG00000013025	3
GO:0001947	GO:0001947	heart looping	8/570	233/18292	0.440872360336974	0.666922365127748	0.557442936178016	ENSSMAG00000003299/ENSSMAG00000004701/ENSSMAG00000006534/ENSSMAG00000009574/ENSSMAG00000012793/ENSSMAG00000017020/ENSSMAG00000021102/ENSSMAG00000021110	8
GO:0003094	GO:0003094	glomerular filtration	2/570	48/18292	0.443581265854744	0.669315678029766	0.559443371972425	ENSSMAG00000017274/ENSSMAG00000017280	2
GO:0003143	GO:0003143	embryonic heart tube morphogenesis	2/570	48/18292	0.443581265854744	0.669315678029766	0.559443371972425	ENSSMAG00000003299/ENSSMAG00000012793	2
GO:0006909	GO:0006909	phagocytosis	2/570	48/18292	0.443581265854744	0.669315678029766	0.559443371972425	ENSSMAG00000005800/ENSSMAG00000010986	2
GO:0030514	GO:0030514	negative regulation of BMP signaling pathway	4/570	110/18292	0.449429384101409	0.670908173648292	0.56077444959084	ENSSMAG00000003852/ENSSMAG00000008806/ENSSMAG00000014267/ENSSMAG00000020643	4
GO:0000466	GO:0000466	maturation of 5.8S rRNA from tricistronic rRNA transcript (SSU-rRNA, 5.8S rRNA, LSU-rRNA)	1/570	19/18292	0.452166507604713	0.670908173648292	0.56077444959084	ENSSMAG00000014900	1
GO:0001682	GO:0001682	tRNA 5'-leader removal	1/570	19/18292	0.452166507604713	0.670908173648292	0.56077444959084	ENSSMAG00000008643	1
GO:0002755	GO:0002755	MyD88-dependent toll-like receptor signaling pathway	1/570	19/18292	0.452166507604713	0.670908173648292	0.56077444959084	ENSSMAG00000009574	1
GO:0003160	GO:0003160	endocardium morphogenesis	1/570	19/18292	0.452166507604713	0.670908173648292	0.56077444959084	ENSSMAG00000008134	1
GO:0003344	GO:0003344	pericardium morphogenesis	1/570	19/18292	0.452166507604713	0.670908173648292	0.56077444959084	ENSSMAG00000003299	1
GO:0006622	GO:0006622	protein targeting to lysosome	1/570	19/18292	0.452166507604713	0.670908173648292	0.56077444959084	ENSSMAG00000003527	1
GO:0006654	GO:0006654	phosphatidic acid biosynthetic process	1/570	19/18292	0.452166507604713	0.670908173648292	0.56077444959084	ENSSMAG00000019003	1
GO:0006703	GO:0006703	estrogen biosynthetic process	1/570	19/18292	0.452166507604713	0.670908173648292	0.56077444959084	ENSSMAG00000005319	1
GO:0006851	GO:0006851	mitochondrial calcium ion transmembrane transport	1/570	19/18292	0.452166507604713	0.670908173648292	0.56077444959084	ENSSMAG00000009828	1
GO:0014898	GO:0014898	cardiac muscle hypertrophy in response to stress	1/570	19/18292	0.452166507604713	0.670908173648292	0.56077444959084	ENSSMAG00000012793	1
GO:0021508	GO:0021508	floor plate formation	1/570	19/18292	0.452166507604713	0.670908173648292	0.56077444959084	ENSSMAG00000008547	1
GO:0048743	GO:0048743	positive regulation of skeletal muscle fiber development	1/570	19/18292	0.452166507604713	0.670908173648292	0.56077444959084	ENSSMAG00000003996	1
GO:0051127	GO:0051127	positive regulation of actin nucleation	1/570	19/18292	0.452166507604713	0.670908173648292	0.56077444959084	ENSSMAG00000015204	1
GO:0060117	GO:0060117	auditory receptor cell development	1/570	19/18292	0.452166507604713	0.670908173648292	0.56077444959084	ENSSMAG00000002718	1
GO:0060339	GO:0060339	negative regulation of type I interferon-mediated signaling pathway	1/570	19/18292	0.452166507604713	0.670908173648292	0.56077444959084	ENSSMAG00000016001	1
GO:0061072	GO:0061072	iris morphogenesis	1/570	19/18292	0.452166507604713	0.670908173648292	0.56077444959084	ENSSMAG00000006863	1
GO:0071376	GO:0071376	cellular response to corticotropin-releasing hormone stimulus	1/570	19/18292	0.452166507604713	0.670908173648292	0.56077444959084	ENSSMAG00000011394	1
GO:1900025	GO:1900025	negative regulation of substrate adhesion-dependent cell spreading	1/570	19/18292	0.452166507604713	0.670908173648292	0.56077444959084	ENSSMAG00000017539	1
GO:1903204	GO:1903204	negative regulation of oxidative stress-induced neuron death	1/570	19/18292	0.452166507604713	0.670908173648292	0.56077444959084	ENSSMAG00000015558	1
GO:0001558	GO:0001558	regulation of cell growth	2/570	49/18292	0.4541241606465	0.671019282149306	0.560867318944573	ENSSMAG00000000525/ENSSMAG00000002718	2
GO:0002027	GO:0002027	regulation of heart rate	2/570	49/18292	0.4541241606465	0.671019282149306	0.560867318944573	ENSSMAG00000002313/ENSSMAG00000004910	2
GO:0030010	GO:0030010	establishment of cell polarity	2/570	49/18292	0.4541241606465	0.671019282149306	0.560867318944573	ENSSMAG00000000729/ENSSMAG00000005555	2
GO:0060322	GO:0060322	head development	2/570	49/18292	0.4541241606465	0.671019282149306	0.560867318944573	ENSSMAG00000015312/ENSSMAG00000018705	2
GO:0120163	GO:0120163	negative regulation of cold-induced thermogenesis	2/570	49/18292	0.4541241606465	0.671019282149306	0.560867318944573	ENSSMAG00000000302/ENSSMAG00000006485	2
GO:0048701	GO:0048701	embryonic cranial skeleton morphogenesis	4/570	111/18292	0.456329673233454	0.673600793060664	0.563025058881706	ENSSMAG00000003201/ENSSMAG00000003234/ENSSMAG00000009423/ENSSMAG00000011242	4
GO:0060326	GO:0060326	cell chemotaxis	3/570	80/18292	0.456627249167948	0.673600793060664	0.563025058881706	ENSSMAG00000000729/ENSSMAG00000006863/ENSSMAG00000010749	3
GO:0010628	GO:0010628	positive regulation of gene expression	10/570	300/18292	0.459452071982002	0.677207272350643	0.566039512302061	ENSSMAG00000000750/ENSSMAG00000006863/ENSSMAG00000007934/ENSSMAG00000013025/ENSSMAG00000014087/ENSSMAG00000014775/ENSSMAG00000017756/ENSSMAG00000017763/ENSSMAG00000018702/ENSSMAG00000019582	10
GO:0051260	GO:0051260	protein homooligomerization	5/570	143/18292	0.46122924046313	0.67874439885372	0.567324309987604	ENSSMAG00000000943/ENSSMAG00000006145/ENSSMAG00000008668/ENSSMAG00000009730/ENSSMAG00000014116	5
GO:0010977	GO:0010977	negative regulation of neuron projection development	2/570	50/18292	0.464551604970772	0.67874439885372	0.567324309987604	ENSSMAG00000019673/ENSSMAG00000020448	2
GO:0040008	GO:0040008	regulation of growth	2/570	50/18292	0.464551604970772	0.67874439885372	0.567324309987604	ENSSMAG00000000600/ENSSMAG00000004580	2
GO:0009306	GO:0009306	protein secretion	3/570	81/18292	0.46474056468198	0.67874439885372	0.567324309987604	ENSSMAG00000015880/ENSSMAG00000016421/ENSSMAG00000017190	3
GO:0001570	GO:0001570	vasculogenesis	5/570	144/18292	0.467277001954949	0.67874439885372	0.567324309987604	ENSSMAG00000007934/ENSSMAG00000008134/ENSSMAG00000009753/ENSSMAG00000013025/ENSSMAG00000021102	5
GO:0006004	GO:0006004	fucose metabolic process	1/570	20/18292	0.469255386861831	0.67874439885372	0.567324309987604	ENSSMAG00000003483	1
GO:0006382	GO:0006382	adenosine to inosine editing	1/570	20/18292	0.469255386861831	0.67874439885372	0.567324309987604	ENSSMAG00000009423	1
GO:0006729	GO:0006729	tetrahydrobiopterin biosynthetic process	1/570	20/18292	0.469255386861831	0.67874439885372	0.567324309987604	ENSSMAG00000010635	1
GO:0007191	GO:0007191	adenylate cyclase-activating dopamine receptor signaling pathway	1/570	20/18292	0.469255386861831	0.67874439885372	0.567324309987604	ENSSMAG00000017892	1
GO:0008209	GO:0008209	androgen metabolic process	1/570	20/18292	0.469255386861831	0.67874439885372	0.567324309987604	ENSSMAG00000005319	1
GO:0010633	GO:0010633	negative regulation of epithelial cell migration	1/570	20/18292	0.469255386861831	0.67874439885372	0.567324309987604	ENSSMAG00000009506	1
GO:0019068	GO:0019068	virion assembly	1/570	20/18292	0.469255386861831	0.67874439885372	0.567324309987604	ENSSMAG00000003494	1
GO:0021535	GO:0021535	cell migration in hindbrain	1/570	20/18292	0.469255386861831	0.67874439885372	0.567324309987604	ENSSMAG00000011724	1
GO:0022407	GO:0022407	regulation of cell-cell adhesion	1/570	20/18292	0.469255386861831	0.67874439885372	0.567324309987604	ENSSMAG00000006863	1
GO:0030220	GO:0030220	platelet formation	1/570	20/18292	0.469255386861831	0.67874439885372	0.567324309987604	ENSSMAG00000008134	1
GO:0034622	GO:0034622	cellular protein-containing complex assembly	1/570	20/18292	0.469255386861831	0.67874439885372	0.567324309987604	ENSSMAG00000005456	1
GO:0042110	GO:0042110	T cell activation	1/570	20/18292	0.469255386861831	0.67874439885372	0.567324309987604	ENSSMAG00000000161	1
GO:0045445	GO:0045445	myoblast differentiation	1/570	20/18292	0.469255386861831	0.67874439885372	0.567324309987604	ENSSMAG00000012043	1
GO:0050801	GO:0050801	ion homeostasis	1/570	20/18292	0.469255386861831	0.67874439885372	0.567324309987604	ENSSMAG00000017763	1
GO:0060591	GO:0060591	chondroblast differentiation	1/570	20/18292	0.469255386861831	0.67874439885372	0.567324309987604	ENSSMAG00000012043	1
GO:0062009	GO:0062009	secondary palate development	1/570	20/18292	0.469255386861831	0.67874439885372	0.567324309987604	ENSSMAG00000006863	1
GO:1903670	GO:1903670	regulation of sprouting angiogenesis	1/570	20/18292	0.469255386861831	0.67874439885372	0.567324309987604	ENSSMAG00000020445	1
GO:1904262	GO:1904262	negative regulation of TORC1 signaling	1/570	20/18292	0.469255386861831	0.67874439885372	0.567324309987604	ENSSMAG00000003527	1
GO:0001649	GO:0001649	osteoblast differentiation	4/570	113/18292	0.470041341430713	0.678779311531224	0.567353491533276	ENSSMAG00000000525/ENSSMAG00000000930/ENSSMAG00000003996/ENSSMAG00000006863	4
GO:0008380	GO:0008380	RNA splicing	4/570	113/18292	0.470041341430713	0.678779311531224	0.567353491533276	ENSSMAG00000007018/ENSSMAG00000008575/ENSSMAG00000008879/ENSSMAG00000012618	4
GO:0007596	GO:0007596	blood coagulation	3/570	82/18292	0.472800277133764	0.681658651984117	0.569760170451607	ENSSMAG00000012724/ENSSMAG00000012852/ENSSMAG00000017594	3
GO:0008016	GO:0008016	regulation of heart contraction	3/570	82/18292	0.472800277133764	0.681658651984117	0.569760170451607	ENSSMAG00000003996/ENSSMAG00000005181/ENSSMAG00000009993	3
GO:0001702	GO:0001702	gastrulation with mouth forming second	2/570	51/18292	0.474860549511583	0.682420563894871	0.5703970098123	ENSSMAG00000015312/ENSSMAG00000018705	2
GO:0006094	GO:0006094	gluconeogenesis	2/570	51/18292	0.474860549511583	0.682420563894871	0.5703970098123	ENSSMAG00000011713/ENSSMAG00000021446	2
GO:0007281	GO:0007281	germ cell development	2/570	51/18292	0.474860549511583	0.682420563894871	0.5703970098123	ENSSMAG00000014775/ENSSMAG00000016646	2
GO:0071688	GO:0071688	striated muscle myosin thick filament assembly	2/570	51/18292	0.474860549511583	0.682420563894871	0.5703970098123	ENSSMAG00000003085/ENSSMAG00000019154	2
GO:0006979	GO:0006979	response to oxidative stress	4/570	114/18292	0.476849601457214	0.68472682497724	0.572324683881384	ENSSMAG00000006668/ENSSMAG00000013151/ENSSMAG00000013197/ENSSMAG00000015204	4
GO:0090630	GO:0090630	activation of GTPase activity	5/570	146/18292	0.479308790798915	0.684902831083569	0.572471797497342	ENSSMAG00000006855/ENSSMAG00000009832/ENSSMAG00000013025/ENSSMAG00000013241/ENSSMAG00000017020	5
GO:0030318	GO:0030318	melanocyte differentiation	3/570	83/18292	0.48080425541254	0.684902831083569	0.572471797497342	ENSSMAG00000003201/ENSSMAG00000003234/ENSSMAG00000014836	3
GO:0006099	GO:0006099	tricarboxylic acid cycle	2/570	52/18292	0.485048246261055	0.684902831083569	0.572471797497342	ENSSMAG00000007493/ENSSMAG00000017190	2
GO:0048484	GO:0048484	enteric nervous system development	2/570	52/18292	0.485048246261055	0.684902831083569	0.572471797497342	ENSSMAG00000000761/ENSSMAG00000019665	2
GO:0051402	GO:0051402	neuron apoptotic process	2/570	52/18292	0.485048246261055	0.684902831083569	0.572471797497342	ENSSMAG00000004538/ENSSMAG00000011724	2
GO:0055088	GO:0055088	lipid homeostasis	2/570	52/18292	0.485048246261055	0.684902831083569	0.572471797497342	ENSSMAG00000018980/ENSSMAG00000019003	2
GO:0090307	GO:0090307	mitotic spindle assembly	2/570	52/18292	0.485048246261055	0.684902831083569	0.572471797497342	ENSSMAG00000003483/ENSSMAG00000013180	2
GO:0001953	GO:0001953	negative regulation of cell-matrix adhesion	1/570	21/18292	0.485812109141207	0.684902831083569	0.572471797497342	ENSSMAG00000005369	1
GO:0006241	GO:0006241	CTP biosynthetic process	1/570	21/18292	0.485812109141207	0.684902831083569	0.572471797497342	ENSSMAG00000017308	1
GO:0006940	GO:0006940	regulation of smooth muscle contraction	1/570	21/18292	0.485812109141207	0.684902831083569	0.572471797497342	ENSSMAG00000009993	1
GO:0006956	GO:0006956	complement activation	1/570	21/18292	0.485812109141207	0.684902831083569	0.572471797497342	ENSSMAG00000016830	1
GO:0031638	GO:0031638	zymogen activation	1/570	21/18292	0.485812109141207	0.684902831083569	0.572471797497342	ENSSMAG00000005359	1
GO:0033365	GO:0033365	protein localization to organelle	1/570	21/18292	0.485812109141207	0.684902831083569	0.572471797497342	ENSSMAG00000008056	1
GO:0035855	GO:0035855	megakaryocyte development	1/570	21/18292	0.485812109141207	0.684902831083569	0.572471797497342	ENSSMAG00000008134	1
GO:0043923	GO:0043923	positive regulation by host of viral transcription	1/570	21/18292	0.485812109141207	0.684902831083569	0.572471797497342	ENSSMAG00000006863	1
GO:0046688	GO:0046688	response to copper ion	1/570	21/18292	0.485812109141207	0.684902831083569	0.572471797497342	ENSSMAG00000014857	1
GO:0051560	GO:0051560	mitochondrial calcium ion homeostasis	1/570	21/18292	0.485812109141207	0.684902831083569	0.572471797497342	ENSSMAG00000008547	1
GO:0055078	GO:0055078	sodium ion homeostasis	1/570	21/18292	0.485812109141207	0.684902831083569	0.572471797497342	ENSSMAG00000003234	1
GO:0060452	GO:0060452	positive regulation of cardiac muscle contraction	1/570	21/18292	0.485812109141207	0.684902831083569	0.572471797497342	ENSSMAG00000009139	1
GO:0071549	GO:0071549	cellular response to dexamethasone stimulus	1/570	21/18292	0.485812109141207	0.684902831083569	0.572471797497342	ENSSMAG00000000803	1
GO:0097320	GO:0097320	plasma membrane tubulation	1/570	21/18292	0.485812109141207	0.684902831083569	0.572471797497342	ENSSMAG00000000975	1
GO:1902742	GO:1902742	apoptotic process involved in development	1/570	21/18292	0.485812109141207	0.684902831083569	0.572471797497342	ENSSMAG00000014692	1
GO:2000036	GO:2000036	regulation of stem cell population maintenance	1/570	21/18292	0.485812109141207	0.684902831083569	0.572471797497342	ENSSMAG00000008134	1
GO:0048856	GO:0048856	anatomical structure development	3/570	84/18292	0.488750477459781	0.688500672595517	0.575479031084327	ENSSMAG00000001895/ENSSMAG00000002189/ENSSMAG00000008630	3
GO:0006284	GO:0006284	base-excision repair	2/570	53/18292	0.495112232761042	0.691114709632462	0.577663957782464	ENSSMAG00000016276/ENSSMAG00000019582	2
GO:0010499	GO:0010499	proteasomal ubiquitin-independent protein catabolic process	2/570	53/18292	0.495112232761042	0.691114709632462	0.577663957782464	ENSSMAG00000015188/ENSSMAG00000017280	2
GO:0030325	GO:0030325	adrenal gland development	2/570	53/18292	0.495112232761042	0.691114709632462	0.577663957782464	ENSSMAG00000000482/ENSSMAG00000014836	2
GO:0071466	GO:0071466	cellular response to xenobiotic stimulus	2/570	53/18292	0.495112232761042	0.691114709632462	0.577663957782464	ENSSMAG00000004254/ENSSMAG00000012610	2
GO:0006487	GO:0006487	protein N-linked glycosylation	3/570	85/18292	0.496637027906229	0.691114709632462	0.577663957782464	ENSSMAG00000000567/ENSSMAG00000009116/ENSSMAG00000014337	3
GO:0006935	GO:0006935	chemotaxis	3/570	85/18292	0.496637027906229	0.691114709632462	0.577663957782464	ENSSMAG00000007311/ENSSMAG00000010749/ENSSMAG00000018726	3
GO:0007416	GO:0007416	synapse assembly	3/570	85/18292	0.496637027906229	0.691114709632462	0.577663957782464	ENSSMAG00000012983/ENSSMAG00000017197/ENSSMAG00000019191	3
GO:0010862	GO:0010862	positive regulation of pathway-restricted SMAD protein phosphorylation	3/570	85/18292	0.496637027906229	0.691114709632462	0.577663957782464	ENSSMAG00000011394/ENSSMAG00000016830/ENSSMAG00000018802	3
GO:0006182	GO:0006182	cGMP biosynthetic process	1/570	22/18292	0.50185321788126	0.691114709632462	0.577663957782464	ENSSMAG00000011599	1
GO:0007568	GO:0007568	aging	1/570	22/18292	0.50185321788126	0.691114709632462	0.577663957782464	ENSSMAG00000011242	1
GO:0007616	GO:0007616	long-term memory	1/570	22/18292	0.50185321788126	0.691114709632462	0.577663957782464	ENSSMAG00000003806	1
GO:0008299	GO:0008299	isoprenoid biosynthetic process	1/570	22/18292	0.50185321788126	0.691114709632462	0.577663957782464	ENSSMAG00000020774	1
GO:0009410	GO:0009410	response to xenobiotic stimulus	1/570	22/18292	0.50185321788126	0.691114709632462	0.577663957782464	ENSSMAG00000003494	1
GO:0016322	GO:0016322	neuron remodeling	1/570	22/18292	0.50185321788126	0.691114709632462	0.577663957782464	ENSSMAG00000011854	1
GO:0016578	GO:0016578	histone deubiquitination	1/570	22/18292	0.50185321788126	0.691114709632462	0.577663957782464	ENSSMAG00000018349	1
GO:0034472	GO:0034472	snRNA 3'-end processing	1/570	22/18292	0.50185321788126	0.691114709632462	0.577663957782464	ENSSMAG00000000545	1
GO:0035338	GO:0035338	long-chain fatty-acyl-CoA biosynthetic process	1/570	22/18292	0.50185321788126	0.691114709632462	0.577663957782464	ENSSMAG00000014521	1
GO:0042059	GO:0042059	negative regulation of epidermal growth factor receptor signaling pathway	1/570	22/18292	0.50185321788126	0.691114709632462	0.577663957782464	ENSSMAG00000008410	1
GO:0042100	GO:0042100	B cell proliferation	1/570	22/18292	0.50185321788126	0.691114709632462	0.577663957782464	ENSSMAG00000006863	1
GO:0042311	GO:0042311	vasodilation	1/570	22/18292	0.50185321788126	0.691114709632462	0.577663957782464	ENSSMAG00000011599	1
GO:0043583	GO:0043583	ear development	1/570	22/18292	0.50185321788126	0.691114709632462	0.577663957782464	ENSSMAG00000006639	1
GO:0045948	GO:0045948	positive regulation of translational initiation	1/570	22/18292	0.50185321788126	0.691114709632462	0.577663957782464	ENSSMAG00000020593	1
GO:0060158	GO:0060158	phospholipase C-activating dopamine receptor signaling pathway	1/570	22/18292	0.50185321788126	0.691114709632462	0.577663957782464	ENSSMAG00000004910	1
GO:0060272	GO:0060272	embryonic skeletal joint morphogenesis	1/570	22/18292	0.50185321788126	0.691114709632462	0.577663957782464	ENSSMAG00000003996	1
GO:0090023	GO:0090023	positive regulation of neutrophil chemotaxis	1/570	22/18292	0.50185321788126	0.691114709632462	0.577663957782464	ENSSMAG00000021201	1
GO:0090136	GO:0090136	epithelial cell-cell adhesion	1/570	22/18292	0.50185321788126	0.691114709632462	0.577663957782464	ENSSMAG00000019865	1
GO:0090179	GO:0090179	planar cell polarity pathway involved in neural tube closure	1/570	22/18292	0.50185321788126	0.691114709632462	0.577663957782464	ENSSMAG00000008260	1
GO:0098586	GO:0098586	cellular response to virus	1/570	22/18292	0.50185321788126	0.691114709632462	0.577663957782464	ENSSMAG00000001861	1
GO:0098703	GO:0098703	calcium ion import across plasma membrane	1/570	22/18292	0.50185321788126	0.691114709632462	0.577663957782464	ENSSMAG00000008003	1
GO:0007189	GO:0007189	adenylate cyclase-activating G protein-coupled receptor signaling pathway	6/570	182/18292	0.502533959182724	0.691243982296461	0.577772009539543	ENSSMAG00000000491/ENSSMAG00000000750/ENSSMAG00000011252/ENSSMAG00000012670/ENSSMAG00000017346/ENSSMAG00000021401	6
GO:0002244	GO:0002244	hematopoietic progenitor cell differentiation	5/570	150/18292	0.50308704211379	0.691243982296461	0.577772009539543	ENSSMAG00000003754/ENSSMAG00000013976/ENSSMAG00000015176/ENSSMAG00000016177/ENSSMAG00000017939	5
GO:0008286	GO:0008286	insulin receptor signaling pathway	3/570	86/18292	0.504462095677333	0.691243982296461	0.577772009539543	ENSSMAG00000000525/ENSSMAG00000008056/ENSSMAG00000014698	3
GO:0003009	GO:0003009	skeletal muscle contraction	2/570	54/18292	0.505050317031421	0.691243982296461	0.577772009539543	ENSSMAG00000002162/ENSSMAG00000016301	2
GO:0030099	GO:0030099	myeloid cell differentiation	2/570	54/18292	0.505050317031421	0.691243982296461	0.577772009539543	ENSSMAG00000008134/ENSSMAG00000012793	2
GO:0030163	GO:0030163	protein catabolic process	2/570	54/18292	0.505050317031421	0.691243982296461	0.577772009539543	ENSSMAG00000015899/ENSSMAG00000018349	2
GO:0035845	GO:0035845	photoreceptor cell outer segment organization	2/570	54/18292	0.505050317031421	0.691243982296461	0.577772009539543	ENSSMAG00000003483/ENSSMAG00000015880	2
GO:0051898	GO:0051898	negative regulation of protein kinase B signaling	2/570	54/18292	0.505050317031421	0.691243982296461	0.577772009539543	ENSSMAG00000004910/ENSSMAG00000012670	2
GO:0006631	GO:0006631	fatty acid metabolic process	3/570	87/18292	0.512223971573588	0.699012458082017	0.584265242002513	ENSSMAG00000009847/ENSSMAG00000011713/ENSSMAG00000021446	3
GO:0034613	GO:0034613	cellular protein localization	3/570	87/18292	0.512223971573588	0.699012458082017	0.584265242002513	ENSSMAG00000009333/ENSSMAG00000010361/ENSSMAG00000019985	3
GO:0055008	GO:0055008	cardiac muscle tissue morphogenesis	3/570	87/18292	0.512223971573588	0.699012458082017	0.584265242002513	ENSSMAG00000000322/ENSSMAG00000003085/ENSSMAG00000018702	3
GO:0030866	GO:0030866	cortical actin cytoskeleton organization	2/570	55/18292	0.514860563157704	0.699012458082017	0.584265242002513	ENSSMAG00000000002/ENSSMAG00000016839	2
GO:0043010	GO:0043010	camera-type eye development	4/570	120/18292	0.516943075665928	0.699012458082017	0.584265242002513	ENSSMAG00000000525/ENSSMAG00000009122/ENSSMAG00000010006/ENSSMAG00000017346	4
GO:0006003	GO:0006003	fructose 2,6-bisphosphate metabolic process	1/570	23/18292	0.517394743103356	0.699012458082017	0.584265242002513	ENSSMAG00000016001	1
GO:0006937	GO:0006937	regulation of muscle contraction	1/570	23/18292	0.517394743103356	0.699012458082017	0.584265242002513	ENSSMAG00000016301	1
GO:0007340	GO:0007340	acrosome reaction	1/570	23/18292	0.517394743103356	0.699012458082017	0.584265242002513	ENSSMAG00000005284	1
GO:0008406	GO:0008406	gonad development	1/570	23/18292	0.517394743103356	0.699012458082017	0.584265242002513	ENSSMAG00000020254	1
GO:0042327	GO:0042327	positive regulation of phosphorylation	1/570	23/18292	0.517394743103356	0.699012458082017	0.584265242002513	ENSSMAG00000010933	1
GO:0042541	GO:0042541	hemoglobin biosynthetic process	1/570	23/18292	0.517394743103356	0.699012458082017	0.584265242002513	ENSSMAG00000020952	1
GO:0042554	GO:0042554	superoxide anion generation	1/570	23/18292	0.517394743103356	0.699012458082017	0.584265242002513	ENSSMAG00000010986	1
GO:0045745	GO:0045745	positive regulation of G protein-coupled receptor signaling pathway	1/570	23/18292	0.517394743103356	0.699012458082017	0.584265242002513	ENSSMAG00000012670	1
GO:0048168	GO:0048168	regulation of neuronal synaptic plasticity	1/570	23/18292	0.517394743103356	0.699012458082017	0.584265242002513	ENSSMAG00000019191	1
GO:0070831	GO:0070831	basement membrane assembly	1/570	23/18292	0.517394743103356	0.699012458082017	0.584265242002513	ENSSMAG00000011854	1
GO:0090316	GO:0090316	positive regulation of intracellular protein transport	1/570	23/18292	0.517394743103356	0.699012458082017	0.584265242002513	ENSSMAG00000001433	1
GO:1903076	GO:1903076	regulation of protein localization to plasma membrane	1/570	23/18292	0.517394743103356	0.699012458082017	0.584265242002513	ENSSMAG00000008056	1
GO:0006338	GO:0006338	chromatin remodeling	4/570	121/18292	0.523487158989133	0.706524986036035	0.590544542052685	ENSSMAG00000006639/ENSSMAG00000008509/ENSSMAG00000014406/ENSSMAG00000014712	4
GO:0030838	GO:0030838	positive regulation of actin filament polymerization	2/570	56/18292	0.524541277511602	0.706524986036035	0.590544542052685	ENSSMAG00000003483/ENSSMAG00000013180	2
GO:0048066	GO:0048066	developmental pigmentation	2/570	56/18292	0.524541277511602	0.706524986036035	0.590544542052685	ENSSMAG00000000761/ENSSMAG00000014712	2
GO:0071320	GO:0071320	cellular response to cAMP	2/570	56/18292	0.524541277511602	0.706524986036035	0.590544542052685	ENSSMAG00000004932/ENSSMAG00000009139	2
GO:0043009	GO:0043009	chordate embryonic development	5/570	154/18292	0.526431247308256	0.707553953214796	0.591404597908286	ENSSMAG00000000968/ENSSMAG00000005248/ENSSMAG00000008555/ENSSMAG00000013701/ENSSMAG00000021155	5
GO:0001707	GO:0001707	mesoderm formation	3/570	89/18292	0.527551805673104	0.707553953214796	0.591404597908286	ENSSMAG00000002541/ENSSMAG00000008509/ENSSMAG00000014063	3
GO:0048738	GO:0048738	cardiac muscle tissue development	3/570	89/18292	0.527551805673104	0.707553953214796	0.591404597908286	ENSSMAG00000001895/ENSSMAG00000008630/ENSSMAG00000012793	3
GO:0008285	GO:0008285	negative regulation of cell population proliferation	11/570	349/18292	0.527809109833798	0.707553953214796	0.591404597908286	ENSSMAG00000003234/ENSSMAG00000003299/ENSSMAG00000004701/ENSSMAG00000006534/ENSSMAG00000008697/ENSSMAG00000011840/ENSSMAG00000016036/ENSSMAG00000017020/ENSSMAG00000019665/ENSSMAG00000021110/ENSSMAG00000021349	11
GO:0000188	GO:0000188	inactivation of MAPK activity	1/570	24/18292	0.532452217318205	0.707553953214796	0.591404597908286	ENSSMAG00000019358	1
GO:0002009	GO:0002009	morphogenesis of an epithelium	1/570	24/18292	0.532452217318205	0.707553953214796	0.591404597908286	ENSSMAG00000003299	1
GO:0007168	GO:0007168	receptor guanylyl cyclase signaling pathway	1/570	24/18292	0.532452217318205	0.707553953214796	0.591404597908286	ENSSMAG00000011599	1
GO:0031589	GO:0031589	cell-substrate adhesion	1/570	24/18292	0.532452217318205	0.707553953214796	0.591404597908286	ENSSMAG00000000729	1
GO:0032958	GO:0032958	inositol phosphate biosynthetic process	1/570	24/18292	0.532452217318205	0.707553953214796	0.591404597908286	ENSSMAG00000014796	1
GO:0035909	GO:0035909	aorta morphogenesis	1/570	24/18292	0.532452217318205	0.707553953214796	0.591404597908286	ENSSMAG00000003234	1
GO:0043085	GO:0043085	positive regulation of catalytic activity	1/570	24/18292	0.532452217318205	0.707553953214796	0.591404597908286	ENSSMAG00000011394	1
GO:0043162	GO:0043162	ubiquitin-dependent protein catabolic process via the multivesicular body sorting pathway	1/570	24/18292	0.532452217318205	0.707553953214796	0.591404597908286	ENSSMAG00000000322	1
GO:0048545	GO:0048545	response to steroid hormone	1/570	24/18292	0.532452217318205	0.707553953214796	0.591404597908286	ENSSMAG00000016669	1
GO:0048570	GO:0048570	notochord morphogenesis	1/570	24/18292	0.532452217318205	0.707553953214796	0.591404597908286	ENSSMAG00000009188	1
GO:0048794	GO:0048794	swim bladder development	1/570	24/18292	0.532452217318205	0.707553953214796	0.591404597908286	ENSSMAG00000011840	1
GO:0060351	GO:0060351	cartilage development involved in endochondral bone morphogenesis	1/570	24/18292	0.532452217318205	0.707553953214796	0.591404597908286	ENSSMAG00000003996	1
GO:0060766	GO:0060766	negative regulation of androgen receptor signaling pathway	1/570	24/18292	0.532452217318205	0.707553953214796	0.591404597908286	ENSSMAG00000016830	1
GO:0061817	GO:0061817	endoplasmic reticulum-plasma membrane tethering	1/570	24/18292	0.532452217318205	0.707553953214796	0.591404597908286	ENSSMAG00000011170	1
GO:0010923	GO:0010923	negative regulation of phosphatase activity	2/570	57/18292	0.534090995579223	0.709202797408476	0.592782774134913	ENSSMAG00000000724/ENSSMAG00000012832	2
GO:0043433	GO:0043433	negative regulation of DNA-binding transcription factor activity	3/570	90/18292	0.535114832842369	0.710033233153463	0.593476888718856	ENSSMAG00000000525/ENSSMAG00000008509/ENSSMAG00000014836	3
GO:0010498	GO:0010498	proteasomal protein catabolic process	2/570	58/18292	0.543508469372494	0.719429159598254	0.601330415754935	ENSSMAG00000015188/ENSSMAG00000017280	2
GO:0001508	GO:0001508	action potential	1/570	25/18292	0.547040690940311	0.719429159598254	0.601330415754935	ENSSMAG00000006668	1
GO:0006826	GO:0006826	iron ion transport	1/570	25/18292	0.547040690940311	0.719429159598254	0.601330415754935	ENSSMAG00000017539	1
GO:0007634	GO:0007634	optokinetic behavior	1/570	25/18292	0.547040690940311	0.719429159598254	0.601330415754935	ENSSMAG00000001769	1
GO:0010575	GO:0010575	positive regulation of vascular endothelial growth factor production	1/570	25/18292	0.547040690940311	0.719429159598254	0.601330415754935	ENSSMAG00000013143	1
GO:0019752	GO:0019752	carboxylic acid metabolic process	1/570	25/18292	0.547040690940311	0.719429159598254	0.601330415754935	ENSSMAG00000014075	1
GO:0031668	GO:0031668	cellular response to extracellular stimulus	1/570	25/18292	0.547040690940311	0.719429159598254	0.601330415754935	ENSSMAG00000011394	1
GO:0042461	GO:0042461	photoreceptor cell development	1/570	25/18292	0.547040690940311	0.719429159598254	0.601330415754935	ENSSMAG00000013241	1
GO:0044206	GO:0044206	UMP salvage	1/570	25/18292	0.547040690940311	0.719429159598254	0.601330415754935	ENSSMAG00000019673	1
GO:0045987	GO:0045987	positive regulation of smooth muscle contraction	1/570	25/18292	0.547040690940311	0.719429159598254	0.601330415754935	ENSSMAG00000015543	1
GO:0048009	GO:0048009	insulin-like growth factor receptor signaling pathway	1/570	25/18292	0.547040690940311	0.719429159598254	0.601330415754935	ENSSMAG00000014698	1
GO:0098962	GO:0098962	regulation of postsynaptic neurotransmitter receptor activity	1/570	25/18292	0.547040690940311	0.719429159598254	0.601330415754935	ENSSMAG00000008053	1
GO:0003146	GO:0003146	heart jogging	2/570	59/18292	0.552792655400381	0.725922263760854	0.606757636730822	ENSSMAG00000003299/ENSSMAG00000017020	2
GO:0007608	GO:0007608	sensory perception of smell	2/570	59/18292	0.552792655400381	0.725922263760854	0.606757636730822	ENSSMAG00000004910/ENSSMAG00000014075	2
GO:0007517	GO:0007517	muscle organ development	3/570	93/18292	0.557384701902707	0.727748471702016	0.608284061349372	ENSSMAG00000000761/ENSSMAG00000008215/ENSSMAG00000021414	3
GO:0003016	GO:0003016	respiratory system process	1/570	26/18292	0.561174747225636	0.727748471702016	0.608284061349372	ENSSMAG00000015188	1
GO:0003203	GO:0003203	endocardial cushion morphogenesis	1/570	26/18292	0.561174747225636	0.727748471702016	0.608284061349372	ENSSMAG00000018702	1
GO:0006000	GO:0006000	fructose metabolic process	1/570	26/18292	0.561174747225636	0.727748471702016	0.608284061349372	ENSSMAG00000016001	1
GO:0006518	GO:0006518	peptide metabolic process	1/570	26/18292	0.561174747225636	0.727748471702016	0.608284061349372	ENSSMAG00000009832	1
GO:0006939	GO:0006939	smooth muscle contraction	1/570	26/18292	0.561174747225636	0.727748471702016	0.608284061349372	ENSSMAG00000020391	1
GO:0007076	GO:0007076	mitotic chromosome condensation	1/570	26/18292	0.561174747225636	0.727748471702016	0.608284061349372	ENSSMAG00000011599	1
GO:0008219	GO:0008219	cell death	1/570	26/18292	0.561174747225636	0.727748471702016	0.608284061349372	ENSSMAG00000004917	1
GO:0010996	GO:0010996	response to auditory stimulus	1/570	26/18292	0.561174747225636	0.727748471702016	0.608284061349372	ENSSMAG00000005181	1
GO:0032094	GO:0032094	response to food	1/570	26/18292	0.561174747225636	0.727748471702016	0.608284061349372	ENSSMAG00000015861	1
GO:0045475	GO:0045475	locomotor rhythm	1/570	26/18292	0.561174747225636	0.727748471702016	0.608284061349372	ENSSMAG00000009730	1
GO:0060292	GO:0060292	long-term synaptic depression	1/570	26/18292	0.561174747225636	0.727748471702016	0.608284061349372	ENSSMAG00000014771	1
GO:2000251	GO:2000251	positive regulation of actin cytoskeleton reorganization	1/570	26/18292	0.561174747225636	0.727748471702016	0.608284061349372	ENSSMAG00000013025	1
GO:2000463	GO:2000463	positive regulation of excitatory postsynaptic potential	1/570	26/18292	0.561174747225636	0.727748471702016	0.608284061349372	ENSSMAG00000000750	1
GO:0006470	GO:0006470	protein dephosphorylation	4/570	127/18292	0.561819971212211	0.727748471702016	0.608284061349372	ENSSMAG00000009506/ENSSMAG00000013266/ENSSMAG00000014692/ENSSMAG00000019358	4
GO:0007204	GO:0007204	positive regulation of cytosolic calcium ion concentration	4/570	127/18292	0.561819971212211	0.727748471702016	0.608284061349372	ENSSMAG00000008797/ENSSMAG00000010749/ENSSMAG00000011252/ENSSMAG00000015543	4
GO:0000086	GO:0000086	G2/M transition of mitotic cell cycle	2/570	60/18292	0.561942703177314	0.727748471702016	0.608284061349372	ENSSMAG00000016301/ENSSMAG00000020593	2
GO:0038083	GO:0038083	peptidyl-tyrosine autophosphorylation	2/570	60/18292	0.561942703177314	0.727748471702016	0.608284061349372	ENSSMAG00000013025/ENSSMAG00000013197	2
GO:0048146	GO:0048146	positive regulation of fibroblast proliferation	2/570	60/18292	0.561942703177314	0.727748471702016	0.608284061349372	ENSSMAG00000011840/ENSSMAG00000016036	2
GO:0006486	GO:0006486	protein glycosylation	5/570	161/18292	0.566069265099078	0.731725497745399	0.611608233982952	ENSSMAG00000001692/ENSSMAG00000004562/ENSSMAG00000008215/ENSSMAG00000008655/ENSSMAG00000012884	5
GO:0046777	GO:0046777	protein autophosphorylation	5/570	161/18292	0.566069265099078	0.731725497745399	0.611608233982952	ENSSMAG00000000729/ENSSMAG00000001769/ENSSMAG00000013025/ENSSMAG00000013992/ENSSMAG00000015892	5
GO:0002088	GO:0002088	lens development in camera-type eye	4/570	128/18292	0.568044509628472	0.731725497745399	0.611608233982952	ENSSMAG00000001437/ENSSMAG00000006639/ENSSMAG00000016669/ENSSMAG00000020445	4
GO:0006635	GO:0006635	fatty acid beta-oxidation	2/570	61/18292	0.570957944247126	0.731725497745399	0.611608233982952	ENSSMAG00000011713/ENSSMAG00000021446	2
GO:0036342	GO:0036342	post-anal tail morphogenesis	2/570	61/18292	0.570957944247126	0.731725497745399	0.611608233982952	ENSSMAG00000002541/ENSSMAG00000014063	2
GO:0007601	GO:0007601	visual perception	8/570	262/18292	0.573375122760438	0.731725497745399	0.611608233982952	ENSSMAG00000000515/ENSSMAG00000005181/ENSSMAG00000005741/ENSSMAG00000005753/ENSSMAG00000016669/ENSSMAG00000018144/ENSSMAG00000019726/ENSSMAG00000020169	8
GO:0007213	GO:0007213	G protein-coupled acetylcholine receptor signaling pathway	1/570	27/18292	0.574868516747227	0.731725497745399	0.611608233982952	ENSSMAG00000009993	1
GO:0015701	GO:0015701	bicarbonate transport	1/570	27/18292	0.574868516747227	0.731725497745399	0.611608233982952	ENSSMAG00000018349	1
GO:0019933	GO:0019933	cAMP-mediated signaling	1/570	27/18292	0.574868516747227	0.731725497745399	0.611608233982952	ENSSMAG00000004250	1
GO:0030279	GO:0030279	negative regulation of ossification	1/570	27/18292	0.574868516747227	0.731725497745399	0.611608233982952	ENSSMAG00000008410	1
GO:0030517	GO:0030517	negative regulation of axon extension	1/570	27/18292	0.574868516747227	0.731725497745399	0.611608233982952	ENSSMAG00000017860	1
GO:0030521	GO:0030521	androgen receptor signaling pathway	1/570	27/18292	0.574868516747227	0.731725497745399	0.611608233982952	ENSSMAG00000011278	1
GO:0031641	GO:0031641	regulation of myelination	1/570	27/18292	0.574868516747227	0.731725497745399	0.611608233982952	ENSSMAG00000008198	1
GO:0032330	GO:0032330	regulation of chondrocyte differentiation	1/570	27/18292	0.574868516747227	0.731725497745399	0.611608233982952	ENSSMAG00000003996	1
GO:0042594	GO:0042594	response to starvation	1/570	27/18292	0.574868516747227	0.731725497745399	0.611608233982952	ENSSMAG00000007261	1
GO:0042692	GO:0042692	muscle cell differentiation	1/570	27/18292	0.574868516747227	0.731725497745399	0.611608233982952	ENSSMAG00000001383	1
GO:0043534	GO:0043534	blood vessel endothelial cell migration	1/570	27/18292	0.574868516747227	0.731725497745399	0.611608233982952	ENSSMAG00000017274	1
GO:0045089	GO:0045089	positive regulation of innate immune response	1/570	27/18292	0.574868516747227	0.731725497745399	0.611608233982952	ENSSMAG00000009574	1
GO:0050974	GO:0050974	detection of mechanical stimulus involved in sensory perception	1/570	27/18292	0.574868516747227	0.731725497745399	0.611608233982952	ENSSMAG00000014007	1
GO:0061029	GO:0061029	eyelid development in camera-type eye	1/570	27/18292	0.574868516747227	0.731725497745399	0.611608233982952	ENSSMAG00000020445	1
GO:0061436	GO:0061436	establishment of skin barrier	1/570	27/18292	0.574868516747227	0.731725497745399	0.611608233982952	ENSSMAG00000020372	1
GO:0098761	GO:0098761	cellular response to interleukin-7	1/570	27/18292	0.574868516747227	0.731725497745399	0.611608233982952	ENSSMAG00000015204	1
GO:1900182	GO:1900182	positive regulation of protein localization to nucleus	1/570	27/18292	0.574868516747227	0.731725497745399	0.611608233982952	ENSSMAG00000017763	1
GO:1901215	GO:1901215	negative regulation of neuron death	1/570	27/18292	0.574868516747227	0.731725497745399	0.611608233982952	ENSSMAG00000010933	1
GO:0007200	GO:0007200	phospholipase C-activating G protein-coupled receptor signaling pathway	2/570	62/18292	0.579837881701628	0.73647263377926	0.615576098291484	ENSSMAG00000005513/ENSSMAG00000015543	2
GO:0008203	GO:0008203	cholesterol metabolic process	2/570	62/18292	0.579837881701628	0.73647263377926	0.615576098291484	ENSSMAG00000006746/ENSSMAG00000010887	2
GO:0048015	GO:0048015	phosphatidylinositol-mediated signaling	2/570	62/18292	0.579837881701628	0.73647263377926	0.615576098291484	ENSSMAG00000000968/ENSSMAG00000009303	2
GO:0001934	GO:0001934	positive regulation of protein phosphorylation	3/570	97/18292	0.586059088489184	0.739631476440291	0.618216397402689	ENSSMAG00000003806/ENSSMAG00000011278/ENSSMAG00000012670	3
GO:0000290	GO:0000290	deadenylation-dependent decapping of nuclear-transcribed mRNA	1/570	28/18292	0.58813569142306	0.739631476440291	0.618216397402689	ENSSMAG00000012724	1
GO:0007088	GO:0007088	regulation of mitotic nuclear division	1/570	28/18292	0.58813569142306	0.739631476440291	0.618216397402689	ENSSMAG00000001433	1
GO:0016239	GO:0016239	positive regulation of macroautophagy	1/570	28/18292	0.58813569142306	0.739631476440291	0.618216397402689	ENSSMAG00000003527	1
GO:0035970	GO:0035970	peptidyl-threonine dephosphorylation	1/570	28/18292	0.58813569142306	0.739631476440291	0.618216397402689	ENSSMAG00000019358	1
GO:0042531	GO:0042531	positive regulation of tyrosine phosphorylation of STAT protein	1/570	28/18292	0.58813569142306	0.739631476440291	0.618216397402689	ENSSMAG00000017763	1
GO:0043434	GO:0043434	response to peptide hormone	1/570	28/18292	0.58813569142306	0.739631476440291	0.618216397402689	ENSSMAG00000017763	1
GO:0044319	GO:0044319	wound healing, spreading of cells	1/570	28/18292	0.58813569142306	0.739631476440291	0.618216397402689	ENSSMAG00000010633	1
GO:0048872	GO:0048872	homeostasis of number of cells	1/570	28/18292	0.58813569142306	0.739631476440291	0.618216397402689	ENSSMAG00000013356	1
GO:0050766	GO:0050766	positive regulation of phagocytosis	1/570	28/18292	0.58813569142306	0.739631476440291	0.618216397402689	ENSSMAG00000017763	1
GO:0051639	GO:0051639	actin filament network formation	1/570	28/18292	0.58813569142306	0.739631476440291	0.618216397402689	ENSSMAG00000006796	1
GO:0070365	GO:0070365	hepatocyte differentiation	1/570	28/18292	0.58813569142306	0.739631476440291	0.618216397402689	ENSSMAG00000017020	1
GO:0072332	GO:0072332	intrinsic apoptotic signaling pathway by p53 class mediator	1/570	28/18292	0.58813569142306	0.739631476440291	0.618216397402689	ENSSMAG00000011724	1
GO:1904707	GO:1904707	positive regulation of vascular smooth muscle cell proliferation	1/570	28/18292	0.58813569142306	0.739631476440291	0.618216397402689	ENSSMAG00000020391	1
GO:0000132	GO:0000132	establishment of mitotic spindle orientation	2/570	63/18292	0.588582180173727	0.739670976776855	0.618249413514827	ENSSMAG00000011840/ENSSMAG00000016036	2
GO:0042493	GO:0042493	response to drug	3/570	98/18292	0.593039729349369	0.744747567089905	0.622492650146031	ENSSMAG00000003806/ENSSMAG00000012793/ENSSMAG00000013356	3
GO:0000463	GO:0000463	maturation of LSU-rRNA from tricistronic rRNA transcript (SSU-rRNA, 5.8S rRNA, LSU-rRNA)	1/570	29/18292	0.600989538109922	0.74631592816159	0.623803555052661	ENSSMAG00000014900	1
GO:0001886	GO:0001886	endothelial cell morphogenesis	1/570	29/18292	0.600989538109922	0.74631592816159	0.623803555052661	ENSSMAG00000012527	1
GO:0002053	GO:0002053	positive regulation of mesenchymal cell proliferation	1/570	29/18292	0.600989538109922	0.74631592816159	0.623803555052661	ENSSMAG00000003996	1
GO:0006306	GO:0006306	DNA methylation	1/570	29/18292	0.600989538109922	0.74631592816159	0.623803555052661	ENSSMAG00000016759	1
GO:0006509	GO:0006509	membrane protein ectodomain proteolysis	1/570	29/18292	0.600989538109922	0.74631592816159	0.623803555052661	ENSSMAG00000015899	1
GO:0007212	GO:0007212	dopamine receptor signaling pathway	1/570	29/18292	0.600989538109922	0.74631592816159	0.623803555052661	ENSSMAG00000004910	1
GO:0017015	GO:0017015	regulation of transforming growth factor beta receptor signaling pathway	1/570	29/18292	0.600989538109922	0.74631592816159	0.623803555052661	ENSSMAG00000020445	1
GO:0032836	GO:0032836	glomerular basement membrane development	1/570	29/18292	0.600989538109922	0.74631592816159	0.623803555052661	ENSSMAG00000013143	1
GO:0040014	GO:0040014	regulation of multicellular organism growth	1/570	29/18292	0.600989538109922	0.74631592816159	0.623803555052661	ENSSMAG00000005347	1
GO:0043249	GO:0043249	erythrocyte maturation	1/570	29/18292	0.600989538109922	0.74631592816159	0.623803555052661	ENSSMAG00000008134	1
GO:0045055	GO:0045055	regulated exocytosis	1/570	29/18292	0.600989538109922	0.74631592816159	0.623803555052661	ENSSMAG00000007853	1
GO:0045921	GO:0045921	positive regulation of exocytosis	1/570	29/18292	0.600989538109922	0.74631592816159	0.623803555052661	ENSSMAG00000014424	1
GO:0048246	GO:0048246	macrophage chemotaxis	1/570	29/18292	0.600989538109922	0.74631592816159	0.623803555052661	ENSSMAG00000010986	1
GO:0071711	GO:0071711	basement membrane organization	1/570	29/18292	0.600989538109922	0.74631592816159	0.623803555052661	ENSSMAG00000001015	1
GO:0097746	GO:0097746	regulation of blood vessel diameter	1/570	29/18292	0.600989538109922	0.74631592816159	0.623803555052661	ENSSMAG00000011341	1
GO:2000249	GO:2000249	regulation of actin cytoskeleton reorganization	1/570	29/18292	0.600989538109922	0.74631592816159	0.623803555052661	ENSSMAG00000008052	1
GO:0007507	GO:0007507	heart development	12/570	403/18292	0.605051821074116	0.750837287711751	0.627582705482975	ENSSMAG00000001415/ENSSMAG00000001751/ENSSMAG00000003299/ENSSMAG00000003996/ENSSMAG00000004538/ENSSMAG00000005181/ENSSMAG00000009122/ENSSMAG00000009753/ENSSMAG00000011724/ENSSMAG00000012793/ENSSMAG00000013025/ENSSMAG00000021102	12
GO:0048854	GO:0048854	brain morphogenesis	2/570	65/18292	0.605663269534618	0.751073031531447	0.62777975049737	ENSSMAG00000013356/ENSSMAG00000014087	2
GO:0005978	GO:0005978	glycogen biosynthetic process	1/570	30/18292	0.613442911776753	0.754514548285974	0.630656321002217	ENSSMAG00000005555	1
GO:0006623	GO:0006623	protein targeting to vacuole	1/570	30/18292	0.613442911776753	0.754514548285974	0.630656321002217	ENSSMAG00000000322	1
GO:0035622	GO:0035622	intrahepatic bile duct development	1/570	30/18292	0.613442911776753	0.754514548285974	0.630656321002217	ENSSMAG00000007909	1
GO:0040037	GO:0040037	negative regulation of fibroblast growth factor receptor signaling pathway	1/570	30/18292	0.613442911776753	0.754514548285974	0.630656321002217	ENSSMAG00000013143	1
GO:0042273	GO:0042273	ribosomal large subunit biogenesis	1/570	30/18292	0.613442911776753	0.754514548285974	0.630656321002217	ENSSMAG00000017860	1
GO:0046328	GO:0046328	regulation of JNK cascade	1/570	30/18292	0.613442911776753	0.754514548285974	0.630656321002217	ENSSMAG00000000729	1
GO:0046329	GO:0046329	negative regulation of JNK cascade	1/570	30/18292	0.613442911776753	0.754514548285974	0.630656321002217	ENSSMAG00000008410	1
GO:0048026	GO:0048026	positive regulation of mRNA splicing, via spliceosome	1/570	30/18292	0.613442911776753	0.754514548285974	0.630656321002217	ENSSMAG00000008575	1
GO:0048592	GO:0048592	eye morphogenesis	1/570	30/18292	0.613442911776753	0.754514548285974	0.630656321002217	ENSSMAG00000000930	1
GO:0051443	GO:0051443	positive regulation of ubiquitin-protein transferase activity	1/570	30/18292	0.613442911776753	0.754514548285974	0.630656321002217	ENSSMAG00000005456	1
GO:0061564	GO:0061564	axon development	1/570	30/18292	0.613442911776753	0.754514548285974	0.630656321002217	ENSSMAG00000015558	1
GO:0008104	GO:0008104	protein localization	3/570	101/18292	0.613519405424454	0.754514548285974	0.630656321002217	ENSSMAG00000004910/ENSSMAG00000014817/ENSSMAG00000016892	3
GO:0003151	GO:0003151	outflow tract morphogenesis	2/570	66/18292	0.614000113595351	0.754584967190977	0.630715180208655	ENSSMAG00000005347/ENSSMAG00000020445	2
GO:0019722	GO:0019722	calcium-mediated signaling	3/570	102/18292	0.620190083012017	0.760857156353501	0.635957750747359	ENSSMAG00000009828/ENSSMAG00000010749/ENSSMAG00000016301	3
GO:0006895	GO:0006895	Golgi to endosome transport	1/570	31/18292	0.625508268270415	0.760857156353501	0.635957750747359	ENSSMAG00000012158	1
GO:0009636	GO:0009636	response to toxic substance	1/570	31/18292	0.625508268270415	0.760857156353501	0.635957750747359	ENSSMAG00000014087	1
GO:0010906	GO:0010906	regulation of glucose metabolic process	1/570	31/18292	0.625508268270415	0.760857156353501	0.635957750747359	ENSSMAG00000015468	1
GO:0019226	GO:0019226	transmission of nerve impulse	1/570	31/18292	0.625508268270415	0.760857156353501	0.635957750747359	ENSSMAG00000019985	1
GO:0030048	GO:0030048	actin filament-based movement	1/570	31/18292	0.625508268270415	0.760857156353501	0.635957750747359	ENSSMAG00000015204	1
GO:0030511	GO:0030511	positive regulation of transforming growth factor beta receptor signaling pathway	1/570	31/18292	0.625508268270415	0.760857156353501	0.635957750747359	ENSSMAG00000016830	1
GO:0035024	GO:0035024	negative regulation of Rho protein signal transduction	1/570	31/18292	0.625508268270415	0.760857156353501	0.635957750747359	ENSSMAG00000020372	1
GO:0035329	GO:0035329	hippo signaling	1/570	31/18292	0.625508268270415	0.760857156353501	0.635957750747359	ENSSMAG00000016423	1
GO:0042771	GO:0042771	intrinsic apoptotic signaling pathway in response to DNA damage by p53 class mediator	1/570	31/18292	0.625508268270415	0.760857156353501	0.635957750747359	ENSSMAG00000000803	1
GO:0043652	GO:0043652	engulfment of apoptotic cell	1/570	31/18292	0.625508268270415	0.760857156353501	0.635957750747359	ENSSMAG00000014692	1
GO:0051764	GO:0051764	actin crosslink formation	1/570	31/18292	0.625508268270415	0.760857156353501	0.635957750747359	ENSSMAG00000000975	1
GO:0060307	GO:0060307	regulation of ventricular cardiac muscle cell membrane repolarization	1/570	31/18292	0.625508268270415	0.760857156353501	0.635957750747359	ENSSMAG00000009139	1
GO:0072657	GO:0072657	protein localization to membrane	1/570	31/18292	0.625508268270415	0.760857156353501	0.635957750747359	ENSSMAG00000000545	1
GO:1904706	GO:1904706	negative regulation of vascular smooth muscle cell proliferation	1/570	31/18292	0.625508268270415	0.760857156353501	0.635957750747359	ENSSMAG00000012670	1
GO:0030097	GO:0030097	hemopoiesis	4/570	138/18292	0.627470509377506	0.762723361330638	0.63751760664118	ENSSMAG00000001437/ENSSMAG00000006639/ENSSMAG00000013976/ENSSMAG00000021102	4
GO:0043484	GO:0043484	regulation of RNA splicing	2/570	68/18292	0.630267490362118	0.765601000562573	0.63992286360449	ENSSMAG00000004254/ENSSMAG00000012618	2
GO:0003222	GO:0003222	ventricular trabecula myocardium morphogenesis	1/570	32/18292	0.637197676686485	0.768258633190336	0.642144229407718	ENSSMAG00000021102	1
GO:0003406	GO:0003406	retinal pigment epithelium development	1/570	32/18292	0.637197676686485	0.768258633190336	0.642144229407718	ENSSMAG00000006782	1
GO:0006641	GO:0006641	triglyceride metabolic process	1/570	32/18292	0.637197676686485	0.768258633190336	0.642144229407718	ENSSMAG00000021102	1
GO:0006783	GO:0006783	heme biosynthetic process	1/570	32/18292	0.637197676686485	0.768258633190336	0.642144229407718	ENSSMAG00000020952	1
GO:0010971	GO:0010971	positive regulation of G2/M transition of mitotic cell cycle	1/570	32/18292	0.637197676686485	0.768258633190336	0.642144229407718	ENSSMAG00000003806	1
GO:0016082	GO:0016082	synaptic vesicle priming	1/570	32/18292	0.637197676686485	0.768258633190336	0.642144229407718	ENSSMAG00000006796	1
GO:0045737	GO:0045737	positive regulation of cyclin-dependent protein serine/threonine kinase activity	1/570	32/18292	0.637197676686485	0.768258633190336	0.642144229407718	ENSSMAG00000003806	1
GO:0055072	GO:0055072	iron ion homeostasis	1/570	32/18292	0.637197676686485	0.768258633190336	0.642144229407718	ENSSMAG00000017539	1
GO:0060261	GO:0060261	positive regulation of transcription initiation from RNA polymerase II promoter	1/570	32/18292	0.637197676686485	0.768258633190336	0.642144229407718	ENSSMAG00000021102	1
GO:0061098	GO:0061098	positive regulation of protein tyrosine kinase activity	1/570	32/18292	0.637197676686485	0.768258633190336	0.642144229407718	ENSSMAG00000008134	1
GO:0061158	GO:0061158	3'-UTR-mediated mRNA destabilization	1/570	32/18292	0.637197676686485	0.768258633190336	0.642144229407718	ENSSMAG00000000515	1
GO:0007193	GO:0007193	adenylate cyclase-inhibiting G protein-coupled receptor signaling pathway	2/570	70/18292	0.645995913860608	0.775095697839485	0.647858947630026	ENSSMAG00000004097/ENSSMAG00000017892	2
GO:0010718	GO:0010718	positive regulation of epithelial to mesenchymal transition	2/570	70/18292	0.645995913860608	0.775095697839485	0.647858947630026	ENSSMAG00000006863/ENSSMAG00000016830	2
GO:0030307	GO:0030307	positive regulation of cell growth	2/570	70/18292	0.645995913860608	0.775095697839485	0.647858947630026	ENSSMAG00000006863/ENSSMAG00000015204	2
GO:0030326	GO:0030326	embryonic limb morphogenesis	2/570	70/18292	0.645995913860608	0.775095697839485	0.647858947630026	ENSSMAG00000003299/ENSSMAG00000006863	2
GO:0030968	GO:0030968	endoplasmic reticulum unfolded protein response	2/570	70/18292	0.645995913860608	0.775095697839485	0.647858947630026	ENSSMAG00000003806/ENSSMAG00000009828	2
GO:0006744	GO:0006744	ubiquinone biosynthetic process	1/570	33/18292	0.64852283135728	0.775095697839485	0.647858947630026	ENSSMAG00000007311	1
GO:0007398	GO:0007398	ectoderm development	1/570	33/18292	0.64852283135728	0.775095697839485	0.647858947630026	ENSSMAG00000016130	1
GO:0042572	GO:0042572	retinol metabolic process	1/570	33/18292	0.64852283135728	0.775095697839485	0.647858947630026	ENSSMAG00000008052	1
GO:0048489	GO:0048489	synaptic vesicle transport	1/570	33/18292	0.64852283135728	0.775095697839485	0.647858947630026	ENSSMAG00000016646	1
GO:0060840	GO:0060840	artery development	1/570	33/18292	0.64852283135728	0.775095697839485	0.647858947630026	ENSSMAG00000021102	1
GO:0060972	GO:0060972	left/right pattern formation	1/570	33/18292	0.64852283135728	0.775095697839485	0.647858947630026	ENSSMAG00000012793	1
GO:1990869	GO:1990869	cellular response to chemokine	1/570	33/18292	0.64852283135728	0.775095697839485	0.647858947630026	ENSSMAG00000017280	1
GO:2000177	GO:2000177	regulation of neural precursor cell proliferation	1/570	33/18292	0.64852283135728	0.775095697839485	0.647858947630026	ENSSMAG00000003775	1
GO:0006904	GO:0006904	vesicle docking involved in exocytosis	2/570	71/18292	0.653659453854467	0.780188309958915	0.652115575989051	ENSSMAG00000015880/ENSSMAG00000016421	2
GO:0051252	GO:0051252	regulation of RNA metabolic process	2/570	71/18292	0.653659453854467	0.780188309958915	0.652115575989051	ENSSMAG00000006485/ENSSMAG00000008575	2
GO:0008283	GO:0008283	cell population proliferation	5/570	178/18292	0.654636739966618	0.780309478675928	0.652216854112138	ENSSMAG00000003996/ENSSMAG00000007662/ENSSMAG00000008529/ENSSMAG00000017280/ENSSMAG00000019589	5
GO:0010629	GO:0010629	negative regulation of gene expression	5/570	178/18292	0.654636739966618	0.780309478675928	0.652216854112138	ENSSMAG00000005248/ENSSMAG00000008555/ENSSMAG00000012670/ENSSMAG00000017763/ENSSMAG00000017892	5
GO:0002040	GO:0002040	sprouting angiogenesis	4/570	143/18292	0.655152956567394	0.780402786499396	0.652294844879583	ENSSMAG00000006863/ENSSMAG00000008806/ENSSMAG00000017274/ENSSMAG00000019589	4
GO:0006418	GO:0006418	tRNA aminoacylation for protein translation	1/570	34/18292	0.659495063468915	0.782436886219445	0.653995034556391	ENSSMAG00000016675	1
GO:0010507	GO:0010507	negative regulation of autophagy	1/570	34/18292	0.659495063468915	0.782436886219445	0.653995034556391	ENSSMAG00000015543	1
GO:0030168	GO:0030168	platelet activation	1/570	34/18292	0.659495063468915	0.782436886219445	0.653995034556391	ENSSMAG00000014857	1
GO:0048745	GO:0048745	smooth muscle tissue development	1/570	34/18292	0.659495063468915	0.782436886219445	0.653995034556391	ENSSMAG00000000525	1
GO:0070306	GO:0070306	lens fiber cell differentiation	1/570	34/18292	0.659495063468915	0.782436886219445	0.653995034556391	ENSSMAG00000013025	1
GO:2001234	GO:2001234	negative regulation of apoptotic signaling pathway	1/570	34/18292	0.659495063468915	0.782436886219445	0.653995034556391	ENSSMAG00000011394	1
GO:0007369	GO:0007369	gastrulation	2/570	72/18292	0.661190166044736	0.783404837693963	0.654804090812781	ENSSMAG00000000975/ENSSMAG00000001415	2
GO:0035116	GO:0035116	embryonic hindlimb morphogenesis	2/570	72/18292	0.661190166044736	0.783404837693963	0.654804090812781	ENSSMAG00000003299/ENSSMAG00000012043	2
GO:0009617	GO:0009617	response to bacterium	4/570	145/18292	0.665831960085721	0.788380433802495	0.658962912062455	ENSSMAG00000009851/ENSSMAG00000012638/ENSSMAG00000013151/ENSSMAG00000017782	4
GO:0051209	GO:0051209	release of sequestered calcium ion into cytosol	2/570	73/18292	0.668588871595013	0.790313287777796	0.660578476109387	ENSSMAG00000009303/ENSSMAG00000019985	2
GO:0006506	GO:0006506	GPI anchor biosynthetic process	1/570	35/18292	0.670125352318883	0.790313287777796	0.660578476109387	ENSSMAG00000005796	1
GO:0007093	GO:0007093	mitotic cell cycle checkpoint	1/570	35/18292	0.670125352318883	0.790313287777796	0.660578476109387	ENSSMAG00000016421	1
GO:0043507	GO:0043507	positive regulation of JUN kinase activity	1/570	35/18292	0.670125352318883	0.790313287777796	0.660578476109387	ENSSMAG00000005456	1
GO:0048598	GO:0048598	embryonic morphogenesis	1/570	35/18292	0.670125352318883	0.790313287777796	0.660578476109387	ENSSMAG00000019801	1
GO:2001244	GO:2001244	positive regulation of intrinsic apoptotic signaling pathway	1/570	35/18292	0.670125352318883	0.790313287777796	0.660578476109387	ENSSMAG00000011278	1
GO:0007169	GO:0007169	transmembrane receptor protein tyrosine kinase signaling pathway	4/570	146/18292	0.671086133868448	0.790922943487814	0.661088053065897	ENSSMAG00000000729/ENSSMAG00000007934/ENSSMAG00000013025/ENSSMAG00000021334	4
GO:0043066	GO:0043066	negative regulation of apoptotic process	10/570	356/18292	0.675270392929233	0.795328380832712	0.664770310637538	ENSSMAG00000000436/ENSSMAG00000001769/ENSSMAG00000003234/ENSSMAG00000004451/ENSSMAG00000011278/ENSSMAG00000012793/ENSSMAG00000016036/ENSSMAG00000016830/ENSSMAG00000017763/ENSSMAG00000018702	10
GO:0030282	GO:0030282	bone mineralization	2/570	74/18292	0.675856469426154	0.795492885414404	0.664907810775227	ENSSMAG00000002481/ENSSMAG00000003996	2
GO:0002931	GO:0002931	response to ischemia	1/570	36/18292	0.680424336225234	0.796136682306872	0.665445924428037	ENSSMAG00000007671	1
GO:0007611	GO:0007611	learning or memory	1/570	36/18292	0.680424336225234	0.796136682306872	0.665445924428037	ENSSMAG00000017029	1
GO:0030705	GO:0030705	cytoskeleton-dependent intracellular transport	1/570	36/18292	0.680424336225234	0.796136682306872	0.665445924428037	ENSSMAG00000016646	1
GO:0033333	GO:0033333	fin development	1/570	36/18292	0.680424336225234	0.796136682306872	0.665445924428037	ENSSMAG00000006863	1
GO:0043967	GO:0043967	histone H4 acetylation	1/570	36/18292	0.680424336225234	0.796136682306872	0.665445924428037	ENSSMAG00000006863	1
GO:0048048	GO:0048048	embryonic eye morphogenesis	1/570	36/18292	0.680424336225234	0.796136682306872	0.665445924428037	ENSSMAG00000005456	1
GO:0060219	GO:0060219	camera-type eye photoreceptor cell differentiation	1/570	36/18292	0.680424336225234	0.796136682306872	0.665445924428037	ENSSMAG00000016867	1
GO:0060997	GO:0060997	dendritic spine morphogenesis	1/570	36/18292	0.680424336225234	0.796136682306872	0.665445924428037	ENSSMAG00000000729	1
GO:0072593	GO:0072593	reactive oxygen species metabolic process	1/570	36/18292	0.680424336225234	0.796136682306872	0.665445924428037	ENSSMAG00000000803	1
GO:0007160	GO:0007160	cell-matrix adhesion	3/570	112/18292	0.682530759301399	0.797553975786946	0.666630560422074	ENSSMAG00000000809/ENSSMAG00000001252/ENSSMAG00000015192	3
GO:0031098	GO:0031098	stress-activated protein kinase signaling cascade	3/570	112/18292	0.682530759301399	0.797553975786946	0.666630560422074	ENSSMAG00000004432/ENSSMAG00000005456/ENSSMAG00000011854	3
GO:0007154	GO:0007154	cell communication	2/570	76/18292	0.690002292921635	0.801496377694378	0.669925792685654	ENSSMAG00000006534/ENSSMAG00000017197	2
GO:0061053	GO:0061053	somite development	2/570	76/18292	0.690002292921635	0.801496377694378	0.669925792685654	ENSSMAG00000000525/ENSSMAG00000020445	2
GO:0006414	GO:0006414	translational elongation	1/570	37/18292	0.690402323098131	0.801496377694378	0.669925792685654	ENSSMAG00000018455	1
GO:0006865	GO:0006865	amino acid transport	1/570	37/18292	0.690402323098131	0.801496377694378	0.669925792685654	ENSSMAG00000002873	1
GO:0006986	GO:0006986	response to unfolded protein	1/570	37/18292	0.690402323098131	0.801496377694378	0.669925792685654	ENSSMAG00000021201	1
GO:0043488	GO:0043488	regulation of mRNA stability	1/570	37/18292	0.690402323098131	0.801496377694378	0.669925792685654	ENSSMAG00000007134	1
GO:0050482	GO:0050482	arachidonic acid secretion	1/570	37/18292	0.690402323098131	0.801496377694378	0.669925792685654	ENSSMAG00000004910	1
GO:0055064	GO:0055064	chloride ion homeostasis	1/570	37/18292	0.690402323098131	0.801496377694378	0.669925792685654	ENSSMAG00000021401	1
GO:0055075	GO:0055075	potassium ion homeostasis	1/570	37/18292	0.690402323098131	0.801496377694378	0.669925792685654	ENSSMAG00000003234	1
GO:0070372	GO:0070372	regulation of ERK1 and ERK2 cascade	1/570	37/18292	0.690402323098131	0.801496377694378	0.669925792685654	ENSSMAG00000000729	1
GO:0045766	GO:0045766	positive regulation of angiogenesis	4/570	150/18292	0.691530784468664	0.802283761668724	0.67058392271324	ENSSMAG00000001437/ENSSMAG00000004967/ENSSMAG00000006639/ENSSMAG00000012793	4
GO:0023014	GO:0023014	signal transduction by protein phosphorylation	3/570	114/18292	0.69404150156187	0.804672710333932	0.67258071068729	ENSSMAG00000004432/ENSSMAG00000005456/ENSSMAG00000011854	3
GO:0006749	GO:0006749	glutathione metabolic process	1/570	38/18292	0.70006930068422	0.805893729857417	0.673601292308018	ENSSMAG00000016669	1
GO:0031333	GO:0031333	negative regulation of protein-containing complex assembly	1/570	38/18292	0.70006930068422	0.805893729857417	0.673601292308018	ENSSMAG00000017892	1
GO:0032006	GO:0032006	regulation of TOR signaling	1/570	38/18292	0.70006930068422	0.805893729857417	0.673601292308018	ENSSMAG00000000803	1
GO:0033137	GO:0033137	negative regulation of peptidyl-serine phosphorylation	1/570	38/18292	0.70006930068422	0.805893729857417	0.673601292308018	ENSSMAG00000020448	1
GO:0035082	GO:0035082	axoneme assembly	1/570	38/18292	0.70006930068422	0.805893729857417	0.673601292308018	ENSSMAG00000013241	1
GO:0036297	GO:0036297	interstrand cross-link repair	1/570	38/18292	0.70006930068422	0.805893729857417	0.673601292308018	ENSSMAG00000004562	1
GO:0042177	GO:0042177	negative regulation of protein catabolic process	1/570	38/18292	0.70006930068422	0.805893729857417	0.673601292308018	ENSSMAG00000012763	1
GO:0050910	GO:0050910	detection of mechanical stimulus involved in sensory perception of sound	1/570	38/18292	0.70006930068422	0.805893729857417	0.673601292308018	ENSSMAG00000014007	1
GO:0060347	GO:0060347	heart trabecula formation	1/570	38/18292	0.70006930068422	0.805893729857417	0.673601292308018	ENSSMAG00000021102	1
GO:0060612	GO:0060612	adipose tissue development	1/570	38/18292	0.70006930068422	0.805893729857417	0.673601292308018	ENSSMAG00000016051	1
GO:1902042	GO:1902042	negative regulation of extrinsic apoptotic signaling pathway via death domain receptors	1/570	38/18292	0.70006930068422	0.805893729857417	0.673601292308018	ENSSMAG00000003775	1
GO:0001569	GO:0001569	branching involved in blood vessel morphogenesis	2/570	78/18292	0.703636176031921	0.809476866164547	0.676596234640459	ENSSMAG00000006863/ENSSMAG00000019176	2
GO:0003007	GO:0003007	heart morphogenesis	3/570	116/18292	0.705234692345686	0.810792401135492	0.677695816413681	ENSSMAG00000008134/ENSSMAG00000012793/ENSSMAG00000021102	3
GO:0006270	GO:0006270	DNA replication initiation	1/570	39/18292	0.709434946493906	0.811340101390009	0.678153608285701	ENSSMAG00000003120	1
GO:0009968	GO:0009968	negative regulation of signal transduction	1/570	39/18292	0.709434946493906	0.811340101390009	0.678153608285701	ENSSMAG00000000803	1
GO:0032835	GO:0032835	glomerulus development	1/570	39/18292	0.709434946493906	0.811340101390009	0.678153608285701	ENSSMAG00000017274	1
GO:0035335	GO:0035335	peptidyl-tyrosine dephosphorylation	1/570	39/18292	0.709434946493906	0.811340101390009	0.678153608285701	ENSSMAG00000019358	1
GO:0043392	GO:0043392	negative regulation of DNA binding	1/570	39/18292	0.709434946493906	0.811340101390009	0.678153608285701	ENSSMAG00000006863	1
GO:0045930	GO:0045930	negative regulation of mitotic cell cycle	1/570	39/18292	0.709434946493906	0.811340101390009	0.678153608285701	ENSSMAG00000004917	1
GO:0048010	GO:0048010	vascular endothelial growth factor receptor signaling pathway	1/570	39/18292	0.709434946493906	0.811340101390009	0.678153608285701	ENSSMAG00000019589	1
GO:0050908	GO:0050908	detection of light stimulus involved in visual perception	1/570	39/18292	0.709434946493906	0.811340101390009	0.678153608285701	ENSSMAG00000000545	1
GO:0006898	GO:0006898	receptor-mediated endocytosis	2/570	79/18292	0.710264061822903	0.811340101390009	0.678153608285701	ENSSMAG00000005800/ENSSMAG00000016830	2
GO:0007266	GO:0007266	Rho protein signal transduction	2/570	79/18292	0.710264061822903	0.811340101390009	0.678153608285701	ENSSMAG00000008052/ENSSMAG00000010229	2
GO:0000186	GO:0000186	activation of MAPKK activity	1/570	40/18292	0.718508637421341	0.818135713664428	0.683833678796837	ENSSMAG00000014159	1
GO:0000413	GO:0000413	protein peptidyl-prolyl isomerization	1/570	40/18292	0.718508637421341	0.818135713664428	0.683833678796837	ENSSMAG00000013312	1
GO:0001816	GO:0001816	cytokine production	1/570	40/18292	0.718508637421341	0.818135713664428	0.683833678796837	ENSSMAG00000019862	1
GO:0008585	GO:0008585	female gonad development	1/570	40/18292	0.718508637421341	0.818135713664428	0.683833678796837	ENSSMAG00000017029	1
GO:0030322	GO:0030322	stabilization of membrane potential	1/570	40/18292	0.718508637421341	0.818135713664428	0.683833678796837	ENSSMAG00000018934	1
GO:0031101	GO:0031101	fin regeneration	4/570	156/18292	0.72047619921264	0.819852226690246	0.685268415598498	ENSSMAG00000001809/ENSSMAG00000005456/ENSSMAG00000006639/ENSSMAG00000006863	4
GO:0001933	GO:0001933	negative regulation of protein phosphorylation	2/570	81/18292	0.723148000350019	0.821319143800978	0.686494529197462	ENSSMAG00000008697/ENSSMAG00000013025	2
GO:0017148	GO:0017148	negative regulation of translation	2/570	81/18292	0.723148000350019	0.821319143800978	0.686494529197462	ENSSMAG00000013312/ENSSMAG00000016421	2
GO:0032091	GO:0032091	negative regulation of protein binding	2/570	81/18292	0.723148000350019	0.821319143800978	0.686494529197462	ENSSMAG00000004451/ENSSMAG00000016830	2
GO:0008544	GO:0008544	epidermis development	1/570	41/18292	0.727299459066631	0.823933652928631	0.6886798504897	ENSSMAG00000014406	1
GO:0050873	GO:0050873	brown fat cell differentiation	1/570	41/18292	0.727299459066631	0.823933652928631	0.6886798504897	ENSSMAG00000016051	1
GO:0071333	GO:0071333	cellular response to glucose stimulus	1/570	41/18292	0.727299459066631	0.823933652928631	0.6886798504897	ENSSMAG00000012670	1
GO:0097352	GO:0097352	autophagosome maturation	1/570	41/18292	0.727299459066631	0.823933652928631	0.6886798504897	ENSSMAG00000010550	1
GO:0007059	GO:0007059	chromosome segregation	2/570	83/18292	0.735545025233336	0.830940744435455	0.694536684609941	ENSSMAG00000011657/ENSSMAG00000017782	2
GO:0016236	GO:0016236	macroautophagy	1/570	42/18292	0.735816214769443	0.830940744435455	0.694536684609941	ENSSMAG00000001211	1
GO:0045292	GO:0045292	mRNA cis splicing, via spliceosome	1/570	42/18292	0.735816214769443	0.830940744435455	0.694536684609941	ENSSMAG00000007018	1
GO:0046855	GO:0046855	inositol phosphate dephosphorylation	1/570	42/18292	0.735816214769443	0.830940744435455	0.694536684609941	ENSSMAG00000020448	1
GO:0048286	GO:0048286	lung alveolus development	1/570	42/18292	0.735816214769443	0.830940744435455	0.694536684609941	ENSSMAG00000015188	1
GO:0043065	GO:0043065	positive regulation of apoptotic process	6/570	233/18292	0.737256084608808	0.832039482440086	0.695455057979043	ENSSMAG00000000724/ENSSMAG00000008509/ENSSMAG00000012832/ENSSMAG00000013025/ENSSMAG00000015188/ENSSMAG00000017020	6
GO:0000723	GO:0000723	telomere maintenance	1/570	43/18292	0.744067434362945	0.836547740085027	0.699223257262871	ENSSMAG00000017767	1
GO:0030166	GO:0030166	proteoglycan biosynthetic process	1/570	43/18292	0.744067434362945	0.836547740085027	0.699223257262871	ENSSMAG00000009122	1
GO:0032007	GO:0032007	negative regulation of TOR signaling	1/570	43/18292	0.744067434362945	0.836547740085027	0.699223257262871	ENSSMAG00000000803	1
GO:0042149	GO:0042149	cellular response to glucose starvation	1/570	43/18292	0.744067434362945	0.836547740085027	0.699223257262871	ENSSMAG00000009828	1
GO:0050776	GO:0050776	regulation of immune response	1/570	43/18292	0.744067434362945	0.836547740085027	0.699223257262871	ENSSMAG00000009459	1
GO:0060088	GO:0060088	auditory receptor cell stereocilium organization	1/570	43/18292	0.744067434362945	0.836547740085027	0.699223257262871	ENSSMAG00000014007	1
GO:0045732	GO:0045732	positive regulation of protein catabolic process	2/570	85/18292	0.747466268942292	0.83983914959342	0.701974361553954	ENSSMAG00000005456/ENSSMAG00000017020	2
GO:0001578	GO:0001578	microtubule bundle formation	1/570	44/18292	0.752061382656722	0.840761219507075	0.702745067991323	ENSSMAG00000001433	1
GO:0008610	GO:0008610	lipid biosynthetic process	1/570	44/18292	0.752061382656722	0.840761219507075	0.702745067991323	ENSSMAG00000014521	1
GO:0030100	GO:0030100	regulation of endocytosis	1/570	44/18292	0.752061382656722	0.840761219507075	0.702745067991323	ENSSMAG00000000975	1
GO:0030833	GO:0030833	regulation of actin filament polymerization	1/570	44/18292	0.752061382656722	0.840761219507075	0.702745067991323	ENSSMAG00000011867	1
GO:0043388	GO:0043388	positive regulation of DNA binding	1/570	44/18292	0.752061382656722	0.840761219507075	0.702745067991323	ENSSMAG00000016301	1
GO:0043966	GO:0043966	histone H3 acetylation	1/570	44/18292	0.752061382656722	0.840761219507075	0.702745067991323	ENSSMAG00000006863	1
GO:0044782	GO:0044782	cilium organization	1/570	44/18292	0.752061382656722	0.840761219507075	0.702745067991323	ENSSMAG00000000493	1
GO:0071347	GO:0071347	cellular response to interleukin-1	1/570	44/18292	0.752061382656722	0.840761219507075	0.702745067991323	ENSSMAG00000011278	1
GO:0006417	GO:0006417	regulation of translation	2/570	86/18292	0.753252082591457	0.841564395722869	0.703416397866301	ENSSMAG00000015279/ENSSMAG00000016421	2
GO:0042074	GO:0042074	cell migration involved in gastrulation	3/570	126/18292	0.756525130304682	0.843597764837901	0.705115976871422	ENSSMAG00000003551/ENSSMAG00000015155/ENSSMAG00000015880	3
GO:0072659	GO:0072659	protein localization to plasma membrane	5/570	202/18292	0.758350159158842	0.843597764837901	0.705115976871422	ENSSMAG00000000525/ENSSMAG00000003616/ENSSMAG00000014845/ENSSMAG00000015880/ENSSMAG00000016421	5
GO:0034599	GO:0034599	cellular response to oxidative stress	2/570	87/18292	0.758923332262466	0.843597764837901	0.705115976871422	ENSSMAG00000011394/ENSSMAG00000016669	2
GO:0051607	GO:0051607	defense response to virus	2/570	87/18292	0.758923332262466	0.843597764837901	0.705115976871422	ENSSMAG00000000803/ENSSMAG00000009574	2
GO:0006082	GO:0006082	organic acid metabolic process	1/570	45/18292	0.759806067657032	0.843597764837901	0.705115976871422	ENSSMAG00000016892	1
GO:0007052	GO:0007052	mitotic spindle organization	1/570	45/18292	0.759806067657032	0.843597764837901	0.705115976871422	ENSSMAG00000020372	1
GO:0008154	GO:0008154	actin polymerization or depolymerization	1/570	45/18292	0.759806067657032	0.843597764837901	0.705115976871422	ENSSMAG00000015861	1
GO:0015914	GO:0015914	phospholipid transport	1/570	45/18292	0.759806067657032	0.843597764837901	0.705115976871422	ENSSMAG00000003859	1
GO:0035987	GO:0035987	endodermal cell differentiation	1/570	45/18292	0.759806067657032	0.843597764837901	0.705115976871422	ENSSMAG00000008697	1
GO:0045597	GO:0045597	positive regulation of cell differentiation	1/570	45/18292	0.759806067657032	0.843597764837901	0.705115976871422	ENSSMAG00000008697	1
GO:0001525	GO:0001525	angiogenesis	9/570	349/18292	0.763461707260087	0.847128743672151	0.708067323702578	ENSSMAG00000000729/ENSSMAG00000004967/ENSSMAG00000008134/ENSSMAG00000012983/ENSSMAG00000015176/ENSSMAG00000015192/ENSSMAG00000016177/ENSSMAG00000016830/ENSSMAG00000017274	9
GO:0030903	GO:0030903	notochord development	2/570	88/18292	0.764481524970155	0.847732468884142	0.708571943688972	ENSSMAG00000002541/ENSSMAG00000014063	2
GO:0008630	GO:0008630	intrinsic apoptotic signaling pathway in response to DNA damage	1/570	46/18292	0.767309248532545	0.848228958365382	0.708986931352718	ENSSMAG00000006863	1
GO:0010811	GO:0010811	positive regulation of cell-substrate adhesion	1/570	46/18292	0.767309248532545	0.848228958365382	0.708986931352718	ENSSMAG00000002189	1
GO:0030050	GO:0030050	vesicle transport along actin filament	1/570	46/18292	0.767309248532545	0.848228958365382	0.708986931352718	ENSSMAG00000008003	1
GO:0061512	GO:0061512	protein localization to cilium	1/570	46/18292	0.767309248532545	0.848228958365382	0.708986931352718	ENSSMAG00000014007	1
GO:1901998	GO:1901998	toxin transport	1/570	46/18292	0.767309248532545	0.848228958365382	0.708986931352718	ENSSMAG00000006428	1
GO:0042632	GO:0042632	cholesterol homeostasis	2/570	89/18292	0.769928185183881	0.850596420333339	0.710965759803694	ENSSMAG00000000482/ENSSMAG00000021234	2
GO:0007173	GO:0007173	epidermal growth factor receptor signaling pathway	1/570	47/18292	0.774578443333403	0.852562560852455	0.712609146202507	ENSSMAG00000003120	1
GO:0009950	GO:0009950	dorsal/ventral axis specification	1/570	47/18292	0.774578443333403	0.852562560852455	0.712609146202507	ENSSMAG00000005456	1
GO:0018345	GO:0018345	protein palmitoylation	1/570	47/18292	0.774578443333403	0.852562560852455	0.712609146202507	ENSSMAG00000003616	1
GO:0031334	GO:0031334	positive regulation of protein-containing complex assembly	1/570	47/18292	0.774578443333403	0.852562560852455	0.712609146202507	ENSSMAG00000008134	1
GO:0042738	GO:0042738	exogenous drug catabolic process	1/570	47/18292	0.774578443333403	0.852562560852455	0.712609146202507	ENSSMAG00000016892	1
GO:0071526	GO:0071526	semaphorin-plexin signaling pathway	1/570	47/18292	0.774578443333403	0.852562560852455	0.712609146202507	ENSSMAG00000008052	1
GO:0032436	GO:0032436	positive regulation of proteasomal ubiquitin-dependent protein catabolic process	2/570	90/18292	0.775264852282551	0.852791337510807	0.712800367758161	ENSSMAG00000016830/ENSSMAG00000021349	2
GO:0048741	GO:0048741	skeletal muscle fiber development	2/570	91/18292	0.780493078150814	0.858012748466842	0.717164651828567	ENSSMAG00000002162/ENSSMAG00000018702	2
GO:0006952	GO:0006952	defense response	1/570	48/18292	0.781620936471247	0.858193782373236	0.717315967900129	ENSSMAG00000013151	1
GO:0007009	GO:0007009	plasma membrane organization	1/570	48/18292	0.781620936471247	0.858193782373236	0.717315967900129	ENSSMAG00000013529	1
GO:0000902	GO:0000902	cell morphogenesis	4/570	171/18292	0.783929903528027	0.860198945866345	0.718991971410526	ENSSMAG00000007724/ENSSMAG00000008003/ENSSMAG00000012583/ENSSMAG00000012762	4
GO:0002224	GO:0002224	toll-like receptor signaling pathway	1/570	49/18292	0.788443785967596	0.862870914724009	0.721225320062894	ENSSMAG00000005932	1
GO:0007040	GO:0007040	lysosome organization	1/570	49/18292	0.788443785967596	0.862870914724009	0.721225320062894	ENSSMAG00000011510	1
GO:0009966	GO:0009966	regulation of signal transduction	1/570	49/18292	0.788443785967596	0.862870914724009	0.721225320062894	ENSSMAG00000010978	1
GO:0022604	GO:0022604	regulation of cell morphogenesis	1/570	49/18292	0.788443785967596	0.862870914724009	0.721225320062894	ENSSMAG00000000002	1
GO:0018105	GO:0018105	peptidyl-serine phosphorylation	6/570	248/18292	0.788786038207301	0.862870914724009	0.721225320062894	ENSSMAG00000004432/ENSSMAG00000006855/ENSSMAG00000011657/ENSSMAG00000013241/ENSSMAG00000015892/ENSSMAG00000017782	6
GO:0032147	GO:0032147	activation of protein kinase activity	3/570	134/18292	0.792171396048944	0.866042593717312	0.723876348343077	ENSSMAG00000004432/ENSSMAG00000005456/ENSSMAG00000011854	3
GO:0006096	GO:0006096	glycolytic process	1/570	50/18292	0.795053830477735	0.866538638551783	0.72429096435157	ENSSMAG00000007026	1
GO:0006513	GO:0006513	protein monoubiquitination	1/570	50/18292	0.795053830477735	0.866538638551783	0.72429096435157	ENSSMAG00000004254	1
GO:0006805	GO:0006805	xenobiotic metabolic process	1/570	50/18292	0.795053830477735	0.866538638551783	0.72429096435157	ENSSMAG00000016892	1
GO:0043491	GO:0043491	protein kinase B signaling	1/570	50/18292	0.795053830477735	0.866538638551783	0.72429096435157	ENSSMAG00000011278	1
GO:0043087	GO:0043087	regulation of GTPase activity	2/570	94/18292	0.795542768053152	0.866538638551783	0.72429096435157	ENSSMAG00000007934/ENSSMAG00000013025	2
GO:0070121	GO:0070121	Kupffer's vesicle development	2/570	94/18292	0.795542768053152	0.866538638551783	0.72429096435157	ENSSMAG00000012043/ENSSMAG00000012793	2
GO:0006464	GO:0006464	cellular protein modification process	1/570	51/18292	0.801457696097058	0.869791482609597	0.727009833949188	ENSSMAG00000019003	1
GO:0030574	GO:0030574	collagen catabolic process	1/570	51/18292	0.801457696097058	0.869791482609597	0.727009833949188	ENSSMAG00000002481	1
GO:0035023	GO:0035023	regulation of Rho protein signal transduction	1/570	51/18292	0.801457696097058	0.869791482609597	0.727009833949188	ENSSMAG00000008052	1
GO:0043044	GO:0043044	ATP-dependent chromatin remodeling	1/570	51/18292	0.801457696097058	0.869791482609597	0.727009833949188	ENSSMAG00000012141	1
GO:0045785	GO:0045785	positive regulation of cell adhesion	1/570	51/18292	0.801457696097058	0.869791482609597	0.727009833949188	ENSSMAG00000012022	1
GO:0048844	GO:0048844	artery morphogenesis	1/570	51/18292	0.801457696097058	0.869791482609597	0.727009833949188	ENSSMAG00000008134	1
GO:0060070	GO:0060070	canonical Wnt signaling pathway	3/570	137/18292	0.804372654312472	0.872423657933552	0.729209921422397	ENSSMAG00000005800/ENSSMAG00000006863/ENSSMAG00000020224	3
GO:0031623	GO:0031623	receptor internalization	1/570	52/18292	0.807661802956588	0.875458231671922	0.731746351122789	ENSSMAG00000019191	1
GO:0007157	GO:0007157	heterophilic cell-cell adhesion via plasma membrane cell adhesion molecules	1/570	53/18292	0.813672371614194	0.879854447672469	0.735420901090758	ENSSMAG00000017190	1
GO:0032467	GO:0032467	positive regulation of cytokinesis	1/570	53/18292	0.813672371614194	0.879854447672469	0.735420901090758	ENSSMAG00000004910	1
GO:0043280	GO:0043280	positive regulation of cysteine-type endopeptidase activity involved in apoptotic process	1/570	53/18292	0.813672371614194	0.879854447672469	0.735420901090758	ENSSMAG00000008529	1
GO:0006914	GO:0006914	autophagy	2/570	98/18292	0.814186298659878	0.879854447672469	0.735420901090758	ENSSMAG00000001211/ENSSMAG00000010550	2
GO:0051897	GO:0051897	positive regulation of protein kinase B signaling	2/570	98/18292	0.814186298659878	0.879854447672469	0.735420901090758	ENSSMAG00000001437/ENSSMAG00000006639	2
GO:0007162	GO:0007162	negative regulation of cell adhesion	1/570	54/18292	0.819495429247831	0.88398356835329	0.738872201086837	ENSSMAG00000016830	1
GO:0008654	GO:0008654	phospholipid biosynthetic process	1/570	54/18292	0.819495429247831	0.88398356835329	0.738872201086837	ENSSMAG00000020715	1
GO:0034605	GO:0034605	cellular response to heat	1/570	54/18292	0.819495429247831	0.88398356835329	0.738872201086837	ENSSMAG00000004967	1
GO:0001568	GO:0001568	blood vessel development	3/570	142/18292	0.823367985995314	0.886847892340537	0.741266328585185	ENSSMAG00000000729/ENSSMAG00000009122/ENSSMAG00000013976	3
GO:0007265	GO:0007265	Ras protein signal transduction	1/570	55/18292	0.825136815656908	0.886847892340537	0.741266328585185	ENSSMAG00000005304	1
GO:0046856	GO:0046856	phosphatidylinositol dephosphorylation	1/570	55/18292	0.825136815656908	0.886847892340537	0.741266328585185	ENSSMAG00000020448	1
GO:0048013	GO:0048013	ephrin receptor signaling pathway	1/570	55/18292	0.825136815656908	0.886847892340537	0.741266328585185	ENSSMAG00000000729	1
GO:0050680	GO:0050680	negative regulation of epithelial cell proliferation	1/570	55/18292	0.825136815656908	0.886847892340537	0.741266328585185	ENSSMAG00000000930	1
GO:0055010	GO:0055010	ventricular cardiac muscle tissue morphogenesis	1/570	55/18292	0.825136815656908	0.886847892340537	0.741266328585185	ENSSMAG00000012793	1
GO:0030334	GO:0030334	regulation of cell migration	2/570	101/18292	0.827157250486723	0.888483556580676	0.742633488429119	ENSSMAG00000008806/ENSSMAG00000009574	2
GO:0007030	GO:0007030	Golgi organization	3/570	144/18292	0.830514120423746	0.891109633315182	0.744828478434038	ENSSMAG00000003494/ENSSMAG00000009828/ENSSMAG00000019865	3
GO:0001958	GO:0001958	endochondral ossification	1/570	56/18292	0.830602189077732	0.891109633315182	0.744828478434038	ENSSMAG00000002481	1
GO:0001755	GO:0001755	neural crest cell migration	4/570	186/18292	0.835378180358057	0.894635742162799	0.747775754716971	ENSSMAG00000000761/ENSSMAG00000001415/ENSSMAG00000006863/ENSSMAG00000019176	4
GO:0000079	GO:0000079	regulation of cyclin-dependent protein serine/threonine kinase activity	1/570	57/18292	0.835897031818777	0.894635742162799	0.747775754716971	ENSSMAG00000003806	1
GO:0008277	GO:0008277	regulation of G protein-coupled receptor signaling pathway	1/570	57/18292	0.835897031818777	0.894635742162799	0.747775754716971	ENSSMAG00000017346	1
GO:0060028	GO:0060028	convergent extension involved in axis elongation	1/570	57/18292	0.835897031818777	0.894635742162799	0.747775754716971	ENSSMAG00000002097	1
GO:0006941	GO:0006941	striated muscle contraction	1/570	58/18292	0.841026655721343	0.898506894781435	0.751011433702953	ENSSMAG00000003085	1
GO:0048739	GO:0048739	cardiac muscle fiber development	1/570	58/18292	0.841026655721343	0.898506894781435	0.751011433702953	ENSSMAG00000003085	1
GO:0071391	GO:0071391	cellular response to estrogen stimulus	1/570	58/18292	0.841026655721343	0.898506894781435	0.751011433702953	ENSSMAG00000017308	1
GO:0007166	GO:0007166	cell surface receptor signaling pathway	3/570	150/18292	0.850481088161774	0.906243048655116	0.757477650095687	ENSSMAG00000000491/ENSSMAG00000019801/ENSSMAG00000020593	3
GO:0001837	GO:0001837	epithelial to mesenchymal transition	1/570	60/18292	0.850810673625145	0.906243048655116	0.757477650095687	ENSSMAG00000006863	1
GO:0007098	GO:0007098	centrosome cycle	1/570	60/18292	0.850810673625145	0.906243048655116	0.757477650095687	ENSSMAG00000005319	1
GO:0032465	GO:0032465	regulation of cytokinesis	1/570	60/18292	0.850810673625145	0.906243048655116	0.757477650095687	ENSSMAG00000001433	1
GO:0042476	GO:0042476	odontogenesis	1/570	60/18292	0.850810673625145	0.906243048655116	0.757477650095687	ENSSMAG00000008529	1
GO:0016525	GO:0016525	negative regulation of angiogenesis	2/570	108/18292	0.854305965180029	0.909422479062611	0.760135157347507	ENSSMAG00000015188/ENSSMAG00000021201	2
GO:0006334	GO:0006334	nucleosome assembly	1/570	61/18292	0.855474885781445	0.909580099321322	0.760266903266389	ENSSMAG00000011771	1
GO:0070588	GO:0070588	calcium ion transmembrane transport	1/570	61/18292	0.855474885781445	0.909580099321322	0.760266903266389	ENSSMAG00000012961	1
GO:0009749	GO:0009749	response to glucose	1/570	62/18292	0.85999352519259	0.912750721794637	0.762917048460873	ENSSMAG00000018070	1
GO:0051321	GO:0051321	meiotic cell cycle	1/570	62/18292	0.85999352519259	0.912750721794637	0.762917048460873	ENSSMAG00000000493	1
GO:0060348	GO:0060348	bone development	1/570	62/18292	0.85999352519259	0.912750721794637	0.762917048460873	ENSSMAG00000013143	1
GO:0021915	GO:0021915	neural tube development	1/570	63/18292	0.864371127531604	0.915760611927062	0.765432846521822	ENSSMAG00000006241	1
GO:0030241	GO:0030241	skeletal muscle myosin thick filament assembly	1/570	63/18292	0.864371127531604	0.915760611927062	0.765432846521822	ENSSMAG00000003085	1
GO:0030593	GO:0030593	neutrophil chemotaxis	1/570	63/18292	0.864371127531604	0.915760611927062	0.765432846521822	ENSSMAG00000004932	1
GO:0006974	GO:0006974	cellular response to DNA damage stimulus	5/570	237/18292	0.86510781370782	0.91599650863181	0.765630019324243	ENSSMAG00000003806/ENSSMAG00000010659/ENSSMAG00000011854/ENSSMAG00000015407/ENSSMAG00000017020	5
GO:0032956	GO:0032956	regulation of actin cytoskeleton organization	2/570	112/18292	0.868016880470849	0.917526223908536	0.766908622382053	ENSSMAG00000011867/ENSSMAG00000014406	2
GO:0001938	GO:0001938	positive regulation of endothelial cell proliferation	1/570	64/18292	0.868612087392649	0.917526223908536	0.766908622382053	ENSSMAG00000021201	1
GO:0007029	GO:0007029	endoplasmic reticulum organization	1/570	64/18292	0.868612087392649	0.917526223908536	0.766908622382053	ENSSMAG00000000379	1
GO:0050853	GO:0050853	B cell receptor signaling pathway	1/570	64/18292	0.868612087392649	0.917526223908536	0.766908622382053	ENSSMAG00000013686	1
GO:0000082	GO:0000082	G1/S transition of mitotic cell cycle	1/570	65/18292	0.87272066267168	0.919685523879914	0.768713459914985	ENSSMAG00000003806	1
GO:0006890	GO:0006890	retrograde vesicle-mediated transport, Golgi to endoplasmic reticulum	1/570	65/18292	0.87272066267168	0.919685523879914	0.768713459914985	ENSSMAG00000004068	1
GO:0009116	GO:0009116	nucleoside metabolic process	1/570	65/18292	0.87272066267168	0.919685523879914	0.768713459914985	ENSSMAG00000021348	1
GO:0034976	GO:0034976	response to endoplasmic reticulum stress	1/570	65/18292	0.87272066267168	0.919685523879914	0.768713459914985	ENSSMAG00000021201	1
GO:0032259	GO:0032259	methylation	5/570	242/18292	0.87654024352301	0.922788626250304	0.771307168848828	ENSSMAG00000003754/ENSSMAG00000012048/ENSSMAG00000016759/ENSSMAG00000017939/ENSSMAG00000020188	5
GO:0060828	GO:0060828	regulation of canonical Wnt signaling pathway	1/570	66/18292	0.876700978811316	0.922788626250304	0.771307168848828	ENSSMAG00000015880	1
GO:0043547	GO:0043547	positive regulation of GTPase activity	2/570	116/18292	0.880534248323676	0.925207920196313	0.77332932073825	ENSSMAG00000013025/ENSSMAG00000017346	2
GO:0031146	GO:0031146	SCF-dependent proteasomal ubiquitin-dependent protein catabolic process	1/570	67/18292	0.880557032914112	0.925207920196313	0.77332932073825	ENSSMAG00000010659	1
GO:0032402	GO:0032402	melanosome transport	1/570	67/18292	0.880557032914112	0.925207920196313	0.77332932073825	ENSSMAG00000015880	1
GO:0060395	GO:0060395	SMAD protein signal transduction	2/570	117/18292	0.883487664755914	0.927740140598137	0.775445861507687	ENSSMAG00000011394/ENSSMAG00000018802	2
GO:0031032	GO:0031032	actomyosin structure organization	1/570	69/18292	0.887911725510084	0.931836687196095	0.778869934657968	ENSSMAG00000016839	1
GO:0000226	GO:0000226	microtubule cytoskeleton organization	4/570	207/18292	0.889877574214813	0.932769485406216	0.779649608275619	ENSSMAG00000001809/ENSSMAG00000016301/ENSSMAG00000017020/ENSSMAG00000019191	4
GO:0006302	GO:0006302	double-strand break repair	1/570	70/18292	0.891417751765873	0.932769485406216	0.779649608275619	ENSSMAG00000017767	1
GO:0007286	GO:0007286	spermatid development	1/570	70/18292	0.891417751765873	0.932769485406216	0.779649608275619	ENSSMAG00000014900	1
GO:0032092	GO:0032092	positive regulation of protein binding	1/570	70/18292	0.891417751765873	0.932769485406216	0.779649608275619	ENSSMAG00000005800	1
GO:0046854	GO:0046854	phosphatidylinositol phosphorylation	1/570	70/18292	0.891417751765873	0.932769485406216	0.779649608275619	ENSSMAG00000016001	1
GO:0055085	GO:0055085	transmembrane transport	2/570	120/18292	0.891947440779213	0.932776020814881	0.779655070856552	ENSSMAG00000005881/ENSSMAG00000013266	2
GO:0006606	GO:0006606	protein import into nucleus	2/570	122/18292	0.897266722094095	0.937788445027377	0.783844674649264	ENSSMAG00000004103/ENSSMAG00000012141	2
GO:0051289	GO:0051289	protein homotetramerization	1/570	72/18292	0.898104779623037	0.938114136745751	0.784116902058738	ENSSMAG00000002023	1
GO:0007015	GO:0007015	actin filament organization	5/570	253/18292	0.898820547390541	0.938311784094871	0.784282104373703	ENSSMAG00000003085/ENSSMAG00000006167/ENSSMAG00000008003/ENSSMAG00000009574/ENSSMAG00000018702	5
GO:0007017	GO:0007017	microtubule-based process	1/570	73/18292	0.90129250056787	0.939241658486517	0.785059334135756	ENSSMAG00000001809	1
GO:0009058	GO:0009058	biosynthetic process	1/570	73/18292	0.90129250056787	0.939241658486517	0.785059334135756	ENSSMAG00000001415	1
GO:0030513	GO:0030513	positive regulation of BMP signaling pathway	1/570	73/18292	0.90129250056787	0.939241658486517	0.785059334135756	ENSSMAG00000020445	1
GO:0006915	GO:0006915	apoptotic process	4/570	214/18292	0.904167470342077	0.940809308641944	0.786369644827427	ENSSMAG00000000803/ENSSMAG00000005319/ENSSMAG00000010361/ENSSMAG00000018637	4
GO:0006493	GO:0006493	protein O-linked glycosylation	1/570	74/18292	0.904380665378031	0.940809308641944	0.786369644827427	ENSSMAG00000012884	1
GO:0008643	GO:0008643	carbohydrate transport	1/570	74/18292	0.904380665378031	0.940809308641944	0.786369644827427	ENSSMAG00000014836	1
GO:0034446	GO:0034446	substrate adhesion-dependent cell spreading	1/570	75/18292	0.907372378010291	0.943370815410933	0.78851066442582	ENSSMAG00000011854	1
GO:0007010	GO:0007010	cytoskeleton organization	2/570	127/18292	0.909516810037297	0.944498225807962	0.789453003436864	ENSSMAG00000005691/ENSSMAG00000009180	2
GO:0030509	GO:0030509	BMP signaling pathway	2/570	127/18292	0.909516810037297	0.944498225807962	0.789453003436864	ENSSMAG00000006863/ENSSMAG00000018802	2
GO:0065003	GO:0065003	protein-containing complex assembly	1/570	76/18292	0.910270645811473	0.944595586084281	0.789534381421973	ENSSMAG00000017020	1
GO:0006397	GO:0006397	mRNA processing	3/570	174/18292	0.911200792636857	0.944595586084281	0.789534381421973	ENSSMAG00000006422/ENSSMAG00000007493/ENSSMAG00000012618	3
GO:0007519	GO:0007519	skeletal muscle tissue development	3/570	174/18292	0.911200792636857	0.944595586084281	0.789534381421973	ENSSMAG00000001895/ENSSMAG00000009188/ENSSMAG00000016646	3
GO:0055113	GO:0055113	epiboly involved in gastrulation with mouth forming second	1/570	78/18292	0.915798411175964	0.94825843620893	0.79259595205602	ENSSMAG00000015880	1
GO:0060218	GO:0060218	hematopoietic stem cell differentiation	1/570	78/18292	0.915798411175964	0.94825843620893	0.79259595205602	ENSSMAG00000008134	1
GO:0016197	GO:0016197	endosomal transport	1/570	79/18292	0.918433466936901	0.950434633032263	0.794414912718207	ENSSMAG00000000379	1
GO:0016477	GO:0016477	cell migration	5/570	266/18292	0.920586296931702	0.951970654329571	0.795698786624339	ENSSMAG00000000002/ENSSMAG00000010978/ENSSMAG00000011854/ENSSMAG00000015188/ENSSMAG00000017020	5
GO:0007005	GO:0007005	mitochondrion organization	1/570	80/18292	0.920986199811549	0.951970654329571	0.795698786624339	ENSSMAG00000018802	1
GO:0006936	GO:0006936	muscle contraction	2/570	133/18292	0.922411109870302	0.952868705244462	0.796449416930069	ENSSMAG00000003085/ENSSMAG00000009188	2
GO:0016485	GO:0016485	protein processing	1/570	81/18292	0.923459177304818	0.952868705244462	0.796449416930069	ENSSMAG00000009832	1
GO:0051017	GO:0051017	actin filament bundle assembly	1/570	81/18292	0.923459177304818	0.952868705244462	0.796449416930069	ENSSMAG00000000975	1
GO:0006955	GO:0006955	immune response	3/570	182/18292	0.925821470721962	0.954235632505739	0.797591954631473	ENSSMAG00000005932/ENSSMAG00000010749/ENSSMAG00000016830	3
GO:0031122	GO:0031122	cytoplasmic microtubule organization	1/570	82/18292	0.92585488698228	0.954235632505739	0.797591954631473	ENSSMAG00000021231	1
GO:0060271	GO:0060271	cilium assembly	7/570	354/18292	0.927778225266619	0.95553708192864	0.798679763086435	ENSSMAG00000000949/ENSSMAG00000001809/ENSSMAG00000003483/ENSSMAG00000004562/ENSSMAG00000006619/ENSSMAG00000007909/ENSSMAG00000014170	7
GO:0032482	GO:0032482	Rab protein signal transduction	2/570	136/18292	0.928190061065362	0.95553708192864	0.798679763086435	ENSSMAG00000015880/ENSSMAG00000016421	2
GO:0030036	GO:0030036	actin cytoskeleton organization	4/570	231/18292	0.932255413293928	0.958971153326616	0.801550110436034	ENSSMAG00000000002/ENSSMAG00000008056/ENSSMAG00000013529/ENSSMAG00000016675	4
GO:0042742	GO:0042742	defense response to bacterium	1/570	85/18292	0.932602137326052	0.958971153326616	0.801550110436034	ENSSMAG00000013025	1
GO:0006412	GO:0006412	translation	4/570	234/18292	0.936359730680649	0.962279723225443	0.804315558133381	ENSSMAG00000001433/ENSSMAG00000013312/ENSSMAG00000015204/ENSSMAG00000018455	4
GO:0016192	GO:0016192	vesicle-mediated transport	5/570	279/18292	0.938110458669674	0.963055957340461	0.804964368619973	ENSSMAG00000001861/ENSSMAG00000001973/ENSSMAG00000002411/ENSSMAG00000008642/ENSSMAG00000015343	5
GO:0090263	GO:0090263	positive regulation of canonical Wnt signaling pathway	2/570	142/18292	0.938550435094286	0.963055957340461	0.804964368619973	ENSSMAG00000011840/ENSSMAG00000016036	2
GO:0006816	GO:0006816	calcium ion transport	1/570	88/18292	0.938736362458127	0.963055957340461	0.804964368619973	ENSSMAG00000006668	1
GO:0000209	GO:0000209	protein polyubiquitination	3/570	193/18292	0.942336150302579	0.965818329967172	0.80727328070385	ENSSMAG00000004254/ENSSMAG00000012255/ENSSMAG00000012724	3
GO:0060026	GO:0060026	convergent extension	1/570	90/18292	0.942512949389962	0.965818329967172	0.80727328070385	ENSSMAG00000000729	1
GO:0060027	GO:0060027	convergent extension involved in gastrulation	1/570	91/18292	0.944313170181508	0.967106936358303	0.808350354390099	ENSSMAG00000000975	1
GO:0019221	GO:0019221	cytokine-mediated signaling pathway	1/570	92/18292	0.946057112437238	0.968336458565857	0.809378042926746	ENSSMAG00000019294	1
GO:0000724	GO:0000724	double-strand break repair via homologous recombination	1/570	94/18292	0.949383132160387	0.96968291987095	0.810503474285188	ENSSMAG00000004562	1
GO:0032922	GO:0032922	circadian regulation of gene expression	1/570	94/18292	0.949383132160387	0.96968291987095	0.810503474285188	ENSSMAG00000014128	1
GO:0045669	GO:0045669	positive regulation of osteoblast differentiation	1/570	94/18292	0.949383132160387	0.96968291987095	0.810503474285188	ENSSMAG00000020445	1
GO:0030198	GO:0030198	extracellular matrix organization	4/570	245/18292	0.949549211658141	0.96968291987095	0.810503474285188	ENSSMAG00000002189/ENSSMAG00000002481/ENSSMAG00000012527/ENSSMAG00000012961	4
GO:0070830	GO:0070830	bicellular tight junction assembly	1/570	97/18292	0.953992239288514	0.973460585525615	0.813661012770243	ENSSMAG00000019846	1
GO:0007179	GO:0007179	transforming growth factor beta receptor signaling pathway	1/570	98/18292	0.955433537645511	0.973460585525615	0.813661012770243	ENSSMAG00000007643	1
GO:0018107	GO:0018107	peptidyl-threonine phosphorylation	1/570	98/18292	0.955433537645511	0.973460585525615	0.813661012770243	ENSSMAG00000004432	1
GO:0046330	GO:0046330	positive regulation of JNK cascade	1/570	98/18292	0.955433537645511	0.973460585525615	0.813661012770243	ENSSMAG00000005456	1
GO:0045087	GO:0045087	innate immune response	2/570	156/18292	0.957483910849222	0.974992188076179	0.814941193294225	ENSSMAG00000002010/ENSSMAG00000018070	2
GO:0006396	GO:0006396	RNA processing	1/570	100/18292	0.95818231594923	0.975012106645992	0.814957842107672	ENSSMAG00000009423	1
GO:0007264	GO:0007264	small GTPase mediated signal transduction	2/570	157/18292	0.958597761416261	0.975012106645992	0.814957842107672	ENSSMAG00000004250/ENSSMAG00000016830	2
GO:0000398	GO:0000398	mRNA splicing, via spliceosome	2/570	158/18292	0.959683641894955	0.975559754624535	0.815415590285143	ENSSMAG00000006485/ENSSMAG00000008879	2
GO:0051092	GO:0051092	positive regulation of NF-kappaB transcription factor activity	1/570	103/18292	0.961991396872244	0.977348158053785	0.816910416236107	ENSSMAG00000013025	1
GO:0001503	GO:0001503	ossification	1/570	104/18292	0.963182496096106	0.978000688343738	0.817455829645218	ENSSMAG00000003996	1
GO:0042147	GO:0042147	retrograde transport, endosome to Golgi	1/570	106/18292	0.965454069958837	0.97974894798784	0.818917101661524	ENSSMAG00000017280	1
GO:0001843	GO:0001843	neural tube closure	1/570	109/18292	0.968601788143712	0.982383828384801	0.821119450153283	ENSSMAG00000001433	1
GO:0030239	GO:0030239	myofibril assembly	1/570	110/18292	0.969586058107859	0.98282272784312	0.821486301552374	ENSSMAG00000009188	1
GO:1990573	GO:1990573	potassium ion import across plasma membrane	1/570	111/18292	0.970539525651502	0.98289305276692	0.821545082205205	ENSSMAG00000008260	1
GO:0007229	GO:0007229	integrin-mediated signaling pathway	2/570	170/18292	0.970758570633995	0.98289305276692	0.821545082205205	ENSSMAG00000005541/ENSSMAG00000019824	2
GO:0005975	GO:0005975	carbohydrate metabolic process	2/570	171/18292	0.971535893305233	0.983121500210065	0.821736028588364	ENSSMAG00000002873/ENSSMAG00000005561	2
GO:0030433	GO:0030433	ubiquitin-dependent ERAD pathway	1/570	116/18292	0.974877476921841	0.985383813882428	0.823626969486464	ENSSMAG00000012832	1
GO:0071222	GO:0071222	cellular response to lipopolysaccharide	1/570	116/18292	0.974877476921841	0.985383813882428	0.823626969486464	ENSSMAG00000021348	1
GO:0043161	GO:0043161	proteasome-mediated ubiquitin-dependent protein catabolic process	4/570	278/18292	0.975521169090161	0.985475466733938	0.823703576955829	ENSSMAG00000010659/ENSSMAG00000012527/ENSSMAG00000014526/ENSSMAG00000017280	4
GO:0008360	GO:0008360	regulation of cell shape	2/570	184/18292	0.979992966932892	0.989415207606855	0.82699658501016	ENSSMAG00000000002/ENSSMAG00000015204	2
GO:0006954	GO:0006954	inflammatory response	2/570	185/18292	0.980531569379184	0.989415207606855	0.82699658501016	ENSSMAG00000008056/ENSSMAG00000013151	2
GO:0006888	GO:0006888	endoplasmic reticulum to Golgi vesicle-mediated transport	1/570	131/18292	0.984425370028132	0.992782121895943	0.82981079950544	ENSSMAG00000004068	1
GO:0098609	GO:0098609	cell-cell adhesion	1/570	139/18292	0.987932919877058	0.995755918111378	0.832296428688996	ENSSMAG00000004401	1
GO:0051726	GO:0051726	regulation of cell cycle	1/570	149/18292	0.991229729911043	0.998210331607886	0.834347935037603	ENSSMAG00000003806	1
GO:0006468	GO:0006468	protein phosphorylation	3/570	272/18292	0.991617665651054	0.998210331607886	0.834347935037603	ENSSMAG00000013197/ENSSMAG00000014692/ENSSMAG00000015892	3
GO:0000278	GO:0000278	mitotic cell cycle	1/570	154/18292	0.992523656534846	0.998210331607886	0.834347935037603	ENSSMAG00000001809	1
GO:0007283	GO:0007283	spermatogenesis	2/570	220/18292	0.99260870236205	0.998210331607886	0.834347935037603	ENSSMAG00000000493/ENSSMAG00000008575	2
GO:0006457	GO:0006457	protein folding	1/570	157/18292	0.993206623421742	0.998248281408655	0.834379655143981	ENSSMAG00000013312	1
GO:0006897	GO:0006897	endocytosis	1/570	163/18292	0.994391359605893	0.998875649840868	0.834904037169844	ENSSMAG00000017189	1
GO:0007049	GO:0007049	cell cycle	1/570	172/18292	0.995793092530043	0.999720163880866	0.835609919009643	ENSSMAG00000012670	1
GO:0051301	GO:0051301	cell division	2/570	253/18292	0.997093102458094	0.999764668658525	0.835647118052934	ENSSMAG00000003806/ENSSMAG00000009333	2
GO:0006281	GO:0006281	DNA repair	1/570	196/18292	0.998047449922208	0.999764668658525	0.835647118052934	ENSSMAG00000006668	1
GO:0016567	GO:0016567	protein ubiquitination	3/570	330/18292	0.998154110999376	0.999764668658525	0.835647118052934	ENSSMAG00000002010/ENSSMAG00000002752/ENSSMAG00000016001	3
GO:0006886	GO:0006886	intracellular protein transport	5/570	452/18292	0.99863270945366	0.999764668658525	0.835647118052934	ENSSMAG00000001861/ENSSMAG00000003644/ENSSMAG00000015343/ENSSMAG00000015880/ENSSMAG00000017280	5
GO:0042981	GO:0042981	regulation of apoptotic process	1/570	219/18292	0.999065219609031	0.999764668658525	0.835647118052934	ENSSMAG00000018070	1
GO:0015031	GO:0015031	protein transport	1/570	224/18292	0.999203633490927	0.999764668658525	0.835647118052934	ENSSMAG00000001861	1
GO:0006511	GO:0006511	ubiquitin-dependent protein catabolic process	1/570	322/18292	0.999965876457936	0.999965876457936	0.835815296348266	ENSSMAG00000002752	1
