# Supplementary material for: Unraveling the transcriptomic landscape of eye migration and visual adaptations during flatfish metamorphosis
Source: Commun Biol. 2024 Mar 1;7:253. doi: 10.1038/s42003-024-05951-x (PMC10907633; doi:10.1038/s42003-024-05951-x)
Supplement: Supplementary file 10 — Supplementary Data 9 [file 42003_2024_5951_MOESM10_ESM.csv]

	ID	Description	GeneRatio	BgRatio	pvalue	p.adjust	qvalue	geneID	Count
GO:0007601	GO:0007601	visual perception	38/384	262/18292	3.65640725082579e-21	4.4937245112649e-18	4.2337347114825e-18	ENSSMAG00000001858/ENSSMAG00000002170/ENSSMAG00000002521/ENSSMAG00000003848/ENSSMAG00000006006/ENSSMAG00000006883/ENSSMAG00000007614/ENSSMAG00000007857/ENSSMAG00000008736/ENSSMAG00000009199/ENSSMAG00000010995/ENSSMAG00000011348/ENSSMAG00000011463/ENSSMAG00000012347/ENSSMAG00000012363/ENSSMAG00000012374/ENSSMAG00000012379/ENSSMAG00000012396/ENSSMAG00000012481/ENSSMAG00000012617/ENSSMAG00000013345/…	38
GO:0006955	GO:0006955	immune response	23/384	182/18292	5.47964606254092e-12	3.36724250543139e-09	3.17242666778685e-09	ENSSMAG00000001522/ENSSMAG00000002075/ENSSMAG00000002348/ENSSMAG00000002612/ENSSMAG00000003350/ENSSMAG00000003881/ENSSMAG00000003935/ENSSMAG00000007951/ENSSMAG00000008884/ENSSMAG00000010380/ENSSMAG00000010672/ENSSMAG00000010897/ENSSMAG00000013243/ENSSMAG00000013677/ENSSMAG00000015780/ENSSMAG00000016100/ENSSMAG00000016714/ENSSMAG00000016941/ENSSMAG00000017090/ENSSMAG00000018314/ENSSMAG00000018540/…	23
GO:0002088	GO:0002088	lens development in camera-type eye	18/384	128/18292	1.94625871586621e-10	7.97317320599859e-08	7.51187574544854e-08	ENSSMAG00000009199/ENSSMAG00000009877/ENSSMAG00000012347/ENSSMAG00000012363/ENSSMAG00000012374/ENSSMAG00000012379/ENSSMAG00000012396/ENSSMAG00000012481/ENSSMAG00000012617/ENSSMAG00000013345/ENSSMAG00000013673/ENSSMAG00000013719/ENSSMAG00000013728/ENSSMAG00000015560/ENSSMAG00000018250/ENSSMAG00000018928/ENSSMAG00000018937/ENSSMAG00000020209	18
GO:0006954	GO:0006954	inflammatory response	21/384	185/18292	3.56430486758897e-10	1.09513267056671e-07	1.03177246167049e-07	ENSSMAG00000001039/ENSSMAG00000001094/ENSSMAG00000001596/ENSSMAG00000002348/ENSSMAG00000003445/ENSSMAG00000003516/ENSSMAG00000005123/ENSSMAG00000005871/ENSSMAG00000007633/ENSSMAG00000008372/ENSSMAG00000008466/ENSSMAG00000008884/ENSSMAG00000010672/ENSSMAG00000013243/ENSSMAG00000015780/ENSSMAG00000016100/ENSSMAG00000016108/ENSSMAG00000016777/ENSSMAG00000016941/ENSSMAG00000017090/ENSSMAG00000020424	21
GO:0045060	GO:0045060	negative thymic T cell selection	5/384	11/18292	1.65398153250353e-06	0.000406548660689368	0.000383027302263976	ENSSMAG00000010672/ENSSMAG00000017090/ENSSMAG00000018851/ENSSMAG00000020913/ENSSMAG00000020982	5
GO:0019722	GO:0019722	calcium-mediated signaling	11/384	102/18292	9.75255461005868e-06	0.00199764826929369	0.00188207194229203	ENSSMAG00000007951/ENSSMAG00000010149/ENSSMAG00000010672/ENSSMAG00000010897/ENSSMAG00000015869/ENSSMAG00000015996/ENSSMAG00000016936/ENSSMAG00000016941/ENSSMAG00000017090/ENSSMAG00000018141/ENSSMAG00000019748	11
GO:0097535	GO:0097535	lymphoid lineage cell migration into thymus	5/384	18/18292	2.71661194628807e-05	0.00476959440284005	0.00449364382092763	ENSSMAG00000010672/ENSSMAG00000017090/ENSSMAG00000017427/ENSSMAG00000018147/ENSSMAG00000020109	5
GO:0050852	GO:0050852	T cell receptor signaling pathway	10/384	102/18292	5.66246651123995e-05	0.00869896417789237	0.00819567521363677	ENSSMAG00000001367/ENSSMAG00000003075/ENSSMAG00000005346/ENSSMAG00000009479/ENSSMAG00000009682/ENSSMAG00000014799/ENSSMAG00000017632/ENSSMAG00000020216/ENSSMAG00000020913/ENSSMAG00000020982	10
GO:0006935	GO:0006935	chemotaxis	9/384	85/18292	7.27303596760289e-05	0.0099317346713155	0.00935712229750079	ENSSMAG00000000911/ENSSMAG00000007951/ENSSMAG00000010672/ENSSMAG00000010897/ENSSMAG00000011835/ENSSMAG00000016936/ENSSMAG00000016941/ENSSMAG00000017090/ENSSMAG00000018851	9
GO:0050896	GO:0050896	response to stimulus	7/384	52/18292	0.000100867629657356	0.0123966316848891	0.0116794097497991	ENSSMAG00000003848/ENSSMAG00000006006/ENSSMAG00000008736/ENSSMAG00000011463/ENSSMAG00000014916/ENSSMAG00000017819/ENSSMAG00000019251	7
GO:0043406	GO:0043406	positive regulation of MAP kinase activity	7/384	61/18292	0.000279825331585972	0.0312641211381054	0.0294552980616813	ENSSMAG00000001263/ENSSMAG00000003937/ENSSMAG00000009199/ENSSMAG00000012004/ENSSMAG00000014995/ENSSMAG00000020287/ENSSMAG00000020366	7
GO:0007204	GO:0007204	positive regulation of cytosolic calcium ion concentration	10/384	127/18292	0.00034999570685112	0.0358453936433355	0.0337715155733536	ENSSMAG00000003445/ENSSMAG00000003851/ENSSMAG00000007633/ENSSMAG00000007951/ENSSMAG00000010403/ENSSMAG00000010672/ENSSMAG00000010897/ENSSMAG00000016936/ENSSMAG00000016941/ENSSMAG00000017090	10
GO:0034116	GO:0034116	positive regulation of heterotypic cell-cell adhesion	3/384	11/18292	0.00133613369966487	0.117293451206295	0.110507298468523	ENSSMAG00000009120/ENSSMAG00000009479/ENSSMAG00000011503	3
GO:0090594	GO:0090594	inflammatory response to wounding	3/384	11/18292	0.00133613369966487	0.117293451206295	0.110507298468523	ENSSMAG00000002623/ENSSMAG00000005426/ENSSMAG00000019171	3
GO:0038083	GO:0038083	peptidyl-tyrosine autophosphorylation	6/384	60/18292	0.00158470031219629	0.126797086724778	0.119461089801084	ENSSMAG00000000911/ENSSMAG00000004318/ENSSMAG00000009120/ENSSMAG00000009445/ENSSMAG00000009682/ENSSMAG00000011503	6
GO:0045109	GO:0045109	intermediate filament organization	4/384	25/18292	0.00170557440279454	0.126797086724778	0.119461089801084	ENSSMAG00000001246/ENSSMAG00000008958/ENSSMAG00000016887/ENSSMAG00000018466	4
GO:0097067	GO:0097067	cellular response to thyroid hormone stimulus	3/384	12/18292	0.00175390600026137	0.126797086724778	0.119461089801084	ENSSMAG00000001156/ENSSMAG00000013930/ENSSMAG00000015985	3
GO:0030593	GO:0030593	neutrophil chemotaxis	6/384	63/18292	0.00204063498000555	0.131373304370287	0.123772544907983	ENSSMAG00000001522/ENSSMAG00000003937/ENSSMAG00000005123/ENSSMAG00000011503/ENSSMAG00000017396/ENSSMAG00000020913	6
GO:0050853	GO:0050853	B cell receptor signaling pathway	6/384	64/18292	0.0022126749234979	0.131373304370287	0.123772544907983	ENSSMAG00000009120/ENSSMAG00000009682/ENSSMAG00000010727/ENSSMAG00000011503/ENSSMAG00000020913/ENSSMAG00000020982	6
GO:0070257	GO:0070257	positive regulation of mucus secretion	3/384	13/18292	0.00224478388264932	0.131373304370287	0.123772544907983	ENSSMAG00000001094/ENSSMAG00000008594/ENSSMAG00000011273	3
GO:1900165	GO:1900165	negative regulation of interleukin-6 secretion	3/384	13/18292	0.00224478388264932	0.131373304370287	0.123772544907983	ENSSMAG00000001367/ENSSMAG00000014799/ENSSMAG00000017632	3
GO:0030155	GO:0030155	regulation of cell adhesion	6/384	65/18292	0.00239542453151914	0.133817124965319	0.126074975343113	ENSSMAG00000000361/ENSSMAG00000000911/ENSSMAG00000004288/ENSSMAG00000004318/ENSSMAG00000011461/ENSSMAG00000013315	6
GO:0045059	GO:0045059	positive thymic T cell selection	3/384	14/18292	0.00281282032987259	0.144386000804762	0.136032376245333	ENSSMAG00000018851/ENSSMAG00000020913/ENSSMAG00000020982	3
GO:2000249	GO:2000249	regulation of actin cytoskeleton reorganization	4/384	29/18292	0.00299776235042398	0.144386000804762	0.136032376245333	ENSSMAG00000001226/ENSSMAG00000004288/ENSSMAG00000004318/ENSSMAG00000013315	4
GO:0071222	GO:0071222	cellular response to lipopolysaccharide	8/384	116/18292	0.00311134475139241	0.144386000804762	0.136032376245333	ENSSMAG00000001367/ENSSMAG00000005426/ENSSMAG00000008934/ENSSMAG00000008958/ENSSMAG00000009140/ENSSMAG00000016887/ENSSMAG00000017632/ENSSMAG00000018134	8
GO:0019221	GO:0019221	cytokine-mediated signaling pathway	7/384	92/18292	0.00323103160862885	0.144386000804762	0.136032376245333	ENSSMAG00000001902/ENSSMAG00000002666/ENSSMAG00000006455/ENSSMAG00000009785/ENSSMAG00000017788/ENSSMAG00000021187/ENSSMAG00000021194	7
GO:0017183	GO:0017183	peptidyl-diphthamide biosynthetic process from peptidyl-histidine	3/384	15/18292	0.00346171552328984	0.144386000804762	0.136032376245333	ENSSMAG00000000735/ENSSMAG00000001417/ENSSMAG00000018147	3
GO:0031295	GO:0031295	T cell costimulation	3/384	15/18292	0.00346171552328984	0.144386000804762	0.136032376245333	ENSSMAG00000005426/ENSSMAG00000018134/ENSSMAG00000018540	3
GO:0090026	GO:0090026	positive regulation of monocyte chemotaxis	3/384	15/18292	0.00346171552328984	0.144386000804762	0.136032376245333	ENSSMAG00000008934/ENSSMAG00000010149/ENSSMAG00000016941	3
GO:0009617	GO:0009617	response to bacterium	9/384	145/18292	0.00357446301713399	0.144386000804762	0.136032376245333	ENSSMAG00000002623/ENSSMAG00000004025/ENSSMAG00000005426/ENSSMAG00000009542/ENSSMAG00000016108/ENSSMAG00000018359/ENSSMAG00000019171/ENSSMAG00000020424/ENSSMAG00000020806	9
GO:0042102	GO:0042102	positive regulation of T cell proliferation	4/384	31/18292	0.00384275304610682	0.144386000804762	0.136032376245333	ENSSMAG00000005426/ENSSMAG00000013234/ENSSMAG00000018134/ENSSMAG00000018540	4
GO:0045638	GO:0045638	negative regulation of myeloid cell differentiation	4/384	31/18292	0.00384275304610682	0.144386000804762	0.136032376245333	ENSSMAG00000004318/ENSSMAG00000016425/ENSSMAG00000017427/ENSSMAG00000020109	4
GO:0030890	GO:0030890	positive regulation of B cell proliferation	5/384	50/18292	0.00387692272299199	0.144386000804762	0.136032376245333	ENSSMAG00000011262/ENSSMAG00000013234/ENSSMAG00000018540/ENSSMAG00000019324/ENSSMAG00000020982	5
GO:0032496	GO:0032496	response to lipopolysaccharide	7/384	96/18292	0.00409477584927512	0.147482863516618	0.138950066265496	ENSSMAG00000000911/ENSSMAG00000003445/ENSSMAG00000007633/ENSSMAG00000010672/ENSSMAG00000017090/ENSSMAG00000021034/ENSSMAG00000021035	7
GO:0051209	GO:0051209	release of sequestered calcium ion into cytosol	6/384	73/18292	0.00429330317717134	0.147482863516618	0.138950066265496	ENSSMAG00000007207/ENSSMAG00000007951/ENSSMAG00000009464/ENSSMAG00000010126/ENSSMAG00000016941/ENSSMAG00000020982	6
GO:0061158	GO:0061158	3'-UTR-mediated mRNA destabilization	4/384	32/18292	0.00432008387843632	0.147482863516618	0.138950066265496	ENSSMAG00000001367/ENSSMAG00000003848/ENSSMAG00000010995/ENSSMAG00000017632	4
GO:0009615	GO:0009615	response to virus	6/384	75/18292	0.00490451642018626	0.162202602669702	0.152818177325743	ENSSMAG00000002348/ENSSMAG00000006638/ENSSMAG00000014470/ENSSMAG00000014995/ENSSMAG00000019120/ENSSMAG00000020091	6
GO:0002230	GO:0002230	positive regulation of defense response to virus by host	3/384	17/18292	0.0050152147285994	0.162202602669702	0.152818177325743	ENSSMAG00000001367/ENSSMAG00000014799/ENSSMAG00000017632	3
GO:0030198	GO:0030198	extracellular matrix organization	12/384	245/18292	0.0057975882845598	0.182698359018564	0.172128127206904	ENSSMAG00000001039/ENSSMAG00000002316/ENSSMAG00000002623/ENSSMAG00000003109/ENSSMAG00000005426/ENSSMAG00000006638/ENSSMAG00000007207/ENSSMAG00000008372/ENSSMAG00000008958/ENSSMAG00000016887/ENSSMAG00000017577/ENSSMAG00000019171	12
GO:0060326	GO:0060326	cell chemotaxis	6/384	80/18292	0.00670968340716318	0.202738864693597	0.191009165485809	ENSSMAG00000007951/ENSSMAG00000010672/ENSSMAG00000010897/ENSSMAG00000016936/ENSSMAG00000016941/ENSSMAG00000017090	6
GO:0001779	GO:0001779	natural killer cell differentiation	3/384	19/18292	0.006928423366258	0.202738864693597	0.191009165485809	ENSSMAG00000009140/ENSSMAG00000020982/ENSSMAG00000021187	3
GO:1900016	GO:1900016	negative regulation of cytokine production involved in inflammatory response	3/384	19/18292	0.006928423366258	0.202738864693597	0.191009165485809	ENSSMAG00000001367/ENSSMAG00000002509/ENSSMAG00000017632	3
GO:0002250	GO:0002250	adaptive immune response	4/384	37/18292	0.00730941187419366	0.204165163486	0.192352944057728	ENSSMAG00000001156/ENSSMAG00000009479/ENSSMAG00000009682/ENSSMAG00000020913	4
GO:0032760	GO:0032760	positive regulation of tumor necrosis factor production	4/384	37/18292	0.00730941187419366	0.204165163486	0.192352944057728	ENSSMAG00000001094/ENSSMAG00000013234/ENSSMAG00000020287/ENSSMAG00000020982	4
GO:0022900	GO:0022900	electron transport chain	3/384	20/18292	0.00802586014786619	0.209867704717607	0.19772555795415	ENSSMAG00000011983/ENSSMAG00000017285/ENSSMAG00000017930	3
GO:0042110	GO:0042110	T cell activation	3/384	20/18292	0.00802586014786619	0.209867704717607	0.19772555795415	ENSSMAG00000010345/ENSSMAG00000011505/ENSSMAG00000013184	3
GO:0050862	GO:0050862	positive regulation of T cell receptor signaling pathway	3/384	20/18292	0.00802586014786619	0.209867704717607	0.19772555795415	ENSSMAG00000010672/ENSSMAG00000016793/ENSSMAG00000017090	3
GO:0042742	GO:0042742	defense response to bacterium	6/384	85/18292	0.00895383444987994	0.22651791705089	0.213412452362621	ENSSMAG00000002509/ENSSMAG00000002623/ENSSMAG00000003516/ENSSMAG00000005426/ENSSMAG00000010727/ENSSMAG00000020913	6
GO:0035025	GO:0035025	positive regulation of Rho protein signal transduction	5/384	61/18292	0.00903122696134548	0.22651791705089	0.213412452362621	ENSSMAG00000003451/ENSSMAG00000003947/ENSSMAG00000006455/ENSSMAG00000011825/ENSSMAG00000014491	5
GO:0031638	GO:0031638	zymogen activation	3/384	21/18292	0.00921980847558995	0.226622892330001	0.213511354171557	ENSSMAG00000001156/ENSSMAG00000011076/ENSSMAG00000011384	3
GO:0030217	GO:0030217	T cell differentiation	4/384	41/18292	0.0104982764843413	0.243757489274192	0.229654608540629	ENSSMAG00000009120/ENSSMAG00000011503/ENSSMAG00000014799/ENSSMAG00000021187	4
GO:0035584	GO:0035584	calcium-mediated signaling using intracellular calcium source	3/384	22/18292	0.0105119177636551	0.243757489274192	0.229654608540629	ENSSMAG00000007633/ENSSMAG00000010126/ENSSMAG00000020982	3
GO:0042100	GO:0042100	B cell proliferation	3/384	22/18292	0.0105119177636551	0.243757489274192	0.229654608540629	ENSSMAG00000007004/ENSSMAG00000020287/ENSSMAG00000020982	3
GO:0007169	GO:0007169	transmembrane receptor protein tyrosine kinase signaling pathway	8/384	146/18292	0.0120551397643453	0.274366051303341	0.25849227564873	ENSSMAG00000000911/ENSSMAG00000006744/ENSSMAG00000009120/ENSSMAG00000009140/ENSSMAG00000009445/ENSSMAG00000011503/ENSSMAG00000014995/ENSSMAG00000020366	8
GO:0030500	GO:0030500	regulation of bone mineralization	4/384	43/18292	0.0123827831974497	0.276698919084831	0.260690172577889	ENSSMAG00000004248/ENSSMAG00000004288/ENSSMAG00000004318/ENSSMAG00000013315	4
GO:0042098	GO:0042098	T cell proliferation	3/384	24/18292	0.0133960315141168	0.288942720718377	0.272225594441536	ENSSMAG00000015985/ENSSMAG00000020287/ENSSMAG00000020982	3
GO:0043388	GO:0043388	positive regulation of DNA binding	4/384	44/18292	0.0134009235809174	0.288942720718377	0.272225594441536	ENSSMAG00000007004/ENSSMAG00000017427/ENSSMAG00000019171/ENSSMAG00000020109	4
GO:0045087	GO:0045087	innate immune response	8/384	156/18292	0.0173612446658636	0.307228136036535	0.289453085212787	ENSSMAG00000001094/ENSSMAG00000001790/ENSSMAG00000003516/ENSSMAG00000008850/ENSSMAG00000010727/ENSSMAG00000015780/ENSSMAG00000017064/ENSSMAG00000020913	8
GO:0010644	GO:0010644	cell communication by electrical coupling	2/384	10/18292	0.0176939773086225	0.307228136036535	0.289453085212787	ENSSMAG00000002521/ENSSMAG00000007614	2
GO:0010884	GO:0010884	positive regulation of lipid storage	2/384	10/18292	0.0176939773086225	0.307228136036535	0.289453085212787	ENSSMAG00000001367/ENSSMAG00000017632	2
GO:0030187	GO:0030187	melatonin biosynthetic process	2/384	10/18292	0.0176939773086225	0.307228136036535	0.289453085212787	ENSSMAG00000017427/ENSSMAG00000020109	2
GO:0031102	GO:0031102	neuron projection regeneration	2/384	10/18292	0.0176939773086225	0.307228136036535	0.289453085212787	ENSSMAG00000008958/ENSSMAG00000016887	2
GO:0031444	GO:0031444	slow-twitch skeletal muscle fiber contraction	2/384	10/18292	0.0176939773086225	0.307228136036535	0.289453085212787	ENSSMAG00000002521/ENSSMAG00000007614	2
GO:0034227	GO:0034227	tRNA thio-modification	2/384	10/18292	0.0176939773086225	0.307228136036535	0.289453085212787	ENSSMAG00000016469/ENSSMAG00000018937	2
GO:0036368	GO:0036368	cone photoresponse recovery	2/384	10/18292	0.0176939773086225	0.307228136036535	0.289453085212787	ENSSMAG00000019666/ENSSMAG00000021312	2
GO:0045730	GO:0045730	respiratory burst	2/384	10/18292	0.0176939773086225	0.307228136036535	0.289453085212787	ENSSMAG00000001094/ENSSMAG00000021193	2
GO:0050869	GO:0050869	negative regulation of B cell activation	2/384	10/18292	0.0176939773086225	0.307228136036535	0.289453085212787	ENSSMAG00000013234/ENSSMAG00000019639	2
GO:0050870	GO:0050870	positive regulation of T cell activation	2/384	10/18292	0.0176939773086225	0.307228136036535	0.289453085212787	ENSSMAG00000009120/ENSSMAG00000011503	2
GO:2000121	GO:2000121	regulation of removal of superoxide radicals	2/384	10/18292	0.0176939773086225	0.307228136036535	0.289453085212787	ENSSMAG00000021034/ENSSMAG00000021035	2
GO:2000320	GO:2000320	negative regulation of T-helper 17 cell differentiation	2/384	10/18292	0.0176939773086225	0.307228136036535	0.289453085212787	ENSSMAG00000001367/ENSSMAG00000017632	2
GO:0006874	GO:0006874	cellular calcium ion homeostasis	7/384	127/18292	0.0177724203898641	0.307228136036535	0.289453085212787	ENSSMAG00000007857/ENSSMAG00000009300/ENSSMAG00000014916/ENSSMAG00000015869/ENSSMAG00000015996/ENSSMAG00000017735/ENSSMAG00000021161	7
GO:0006952	GO:0006952	defense response	4/384	48/18292	0.0179987191168678	0.307228136036535	0.289453085212787	ENSSMAG00000002623/ENSSMAG00000005426/ENSSMAG00000016108/ENSSMAG00000020424	4
GO:1901223	GO:1901223	negative regulation of NIK/NF-kappaB signaling	3/384	27/18292	0.0184865012902581	0.311231645009962	0.293224966391981	ENSSMAG00000001367/ENSSMAG00000013184/ENSSMAG00000017632	3
GO:0050766	GO:0050766	positive regulation of phagocytosis	3/384	28/18292	0.0203896142850452	0.331815277920522	0.312617708631385	ENSSMAG00000001094/ENSSMAG00000009140/ENSSMAG00000018851	3
GO:0002467	GO:0002467	germinal center formation	2/384	11/18292	0.0213290536661686	0.331815277920522	0.312617708631385	ENSSMAG00000003895/ENSSMAG00000006638	2
GO:0032930	GO:0032930	positive regulation of superoxide anion generation	2/384	11/18292	0.0213290536661686	0.331815277920522	0.312617708631385	ENSSMAG00000017396/ENSSMAG00000020913	2
GO:0043304	GO:0043304	regulation of mast cell degranulation	2/384	11/18292	0.0213290536661686	0.331815277920522	0.312617708631385	ENSSMAG00000000911/ENSSMAG00000003895	2
GO:1903799	GO:1903799	negative regulation of production of miRNAs involved in gene silencing by miRNA	2/384	11/18292	0.0213290536661686	0.331815277920522	0.312617708631385	ENSSMAG00000001367/ENSSMAG00000017632	2
GO:1904468	GO:1904468	negative regulation of tumor necrosis factor secretion	2/384	11/18292	0.0213290536661686	0.331815277920522	0.312617708631385	ENSSMAG00000001367/ENSSMAG00000017632	2
GO:0050731	GO:0050731	positive regulation of peptidyl-tyrosine phosphorylation	5/384	76/18292	0.0217827031584256	0.334636777271314	0.315275966766687	ENSSMAG00000004318/ENSSMAG00000009682/ENSSMAG00000013930/ENSSMAG00000020913/ENSSMAG00000020982	5
GO:0045429	GO:0045429	positive regulation of nitric oxide biosynthetic process	3/384	29/18292	0.0223963664313476	0.33567237005032	0.316251644088349	ENSSMAG00000003451/ENSSMAG00000021034/ENSSMAG00000021035	3
GO:0098887	GO:0098887	neurotransmitter receptor transport, endosome to postsynaptic membrane	3/384	29/18292	0.0223963664313476	0.33567237005032	0.316251644088349	ENSSMAG00000002521/ENSSMAG00000007614/ENSSMAG00000009636	3
GO:0019882	GO:0019882	antigen processing and presentation	3/384	30/18292	0.0245068012398863	0.34859526125844	0.328426865987996	ENSSMAG00000003350/ENSSMAG00000013677/ENSSMAG00000018314	3
GO:0044458	GO:0044458	motile cilium assembly	3/384	30/18292	0.0245068012398863	0.34859526125844	0.328426865987996	ENSSMAG00000005165/ENSSMAG00000008270/ENSSMAG00000015995	3
GO:0061564	GO:0061564	axon development	3/384	30/18292	0.0245068012398863	0.34859526125844	0.328426865987996	ENSSMAG00000006722/ENSSMAG00000016283/ENSSMAG00000018466	3
GO:0071364	GO:0071364	cellular response to epidermal growth factor stimulus	4/384	53/18292	0.0249787178030387	0.34859526125844	0.328426865987996	ENSSMAG00000009479/ENSSMAG00000010349/ENSSMAG00000014799/ENSSMAG00000019345	4
GO:0006542	GO:0006542	glutamine biosynthetic process	2/384	12/18292	0.02524408319935	0.34859526125844	0.328426865987996	ENSSMAG00000014768/ENSSMAG00000021115	2
GO:0010447	GO:0010447	response to acidic pH	2/384	12/18292	0.02524408319935	0.34859526125844	0.328426865987996	ENSSMAG00000010149/ENSSMAG00000014491	2
GO:0032481	GO:0032481	positive regulation of type I interferon production	2/384	12/18292	0.02524408319935	0.34859526125844	0.328426865987996	ENSSMAG00000016425/ENSSMAG00000020913	2
GO:0007602	GO:0007602	phototransduction	4/384	55/18292	0.0281679028991735	0.37671121069362	0.354916133581416	ENSSMAG00000003848/ENSSMAG00000006006/ENSSMAG00000011348/ENSSMAG00000016780	4
GO:0032024	GO:0032024	positive regulation of insulin secretion	3/384	32/18292	0.0290381225267885	0.37671121069362	0.354916133581416	ENSSMAG00000011262/ENSSMAG00000011503/ENSSMAG00000019120	3
GO:0008016	GO:0008016	regulation of heart contraction	5/384	82/18292	0.0290965372854686	0.37671121069362	0.354916133581416	ENSSMAG00000002521/ENSSMAG00000007614/ENSSMAG00000008536/ENSSMAG00000015780/ENSSMAG00000018147	5
GO:0007202	GO:0007202	activation of phospholipase C activity	2/384	13/18292	0.0294257739842047	0.37671121069362	0.354916133581416	ENSSMAG00000006744/ENSSMAG00000009682	2
GO:0032753	GO:0032753	positive regulation of interleukin-4 production	2/384	13/18292	0.0294257739842047	0.37671121069362	0.354916133581416	ENSSMAG00000013234/ENSSMAG00000020913	2
GO:0046654	GO:0046654	tetrahydrofolate biosynthetic process	2/384	13/18292	0.0294257739842047	0.37671121069362	0.354916133581416	ENSSMAG00000021034/ENSSMAG00000021035	2
GO:0098789	GO:0098789	pre-mRNA cleavage required for polyadenylation	2/384	13/18292	0.0294257739842047	0.37671121069362	0.354916133581416	ENSSMAG00000012214/ENSSMAG00000019695	2
GO:0010595	GO:0010595	positive regulation of endothelial cell migration	4/384	56/18292	0.0298491556902312	0.378191879827775	0.356311136834014	ENSSMAG00000001367/ENSSMAG00000004318/ENSSMAG00000008822/ENSSMAG00000017632	4
GO:0071880	GO:0071880	adenylate cyclase-activating adrenergic receptor signaling pathway	4/384	58/18292	0.0333863303145178	0.409437309048254	0.385748824421292	ENSSMAG00000001263/ENSSMAG00000003851/ENSSMAG00000005853/ENSSMAG00000019748	4
GO:0002320	GO:0002320	lymphoid progenitor cell differentiation	2/384	14/18292	0.0338612662599267	0.409437309048254	0.385748824421292	ENSSMAG00000017427/ENSSMAG00000020109	2
GO:0003161	GO:0003161	cardiac conduction system development	2/384	14/18292	0.0338612662599267	0.409437309048254	0.385748824421292	ENSSMAG00000002521/ENSSMAG00000007614	2
GO:0036092	GO:0036092	phosphatidylinositol-3-phosphate biosynthetic process	2/384	14/18292	0.0338612662599267	0.409437309048254	0.385748824421292	ENSSMAG00000003937/ENSSMAG00000018115	2
GO:0030168	GO:0030168	platelet activation	3/384	34/18292	0.0339809646240211	0.409437309048254	0.385748824421292	ENSSMAG00000001263/ENSSMAG00000009140/ENSSMAG00000018359	3
GO:0007608	GO:0007608	sensory perception of smell	4/384	59/18292	0.0352426545565387	0.420516722815399	0.39618722546952	ENSSMAG00000007215/ENSSMAG00000013278/ENSSMAG00000015869/ENSSMAG00000015996	4
GO:0032720	GO:0032720	negative regulation of tumor necrosis factor production	3/384	35/18292	0.0366053102114739	0.42401169644527	0.399479993224956	ENSSMAG00000003451/ENSSMAG00000013184/ENSSMAG00000014799	3
GO:0045648	GO:0045648	positive regulation of erythrocyte differentiation	3/384	35/18292	0.0366053102114739	0.42401169644527	0.399479993224956	ENSSMAG00000001138/ENSSMAG00000011983/ENSSMAG00000013930	3
GO:0007188	GO:0007188	adenylate cyclase-modulating G protein-coupled receptor signaling pathway	7/384	148/18292	0.0368423827840477	0.42401169644527	0.399479993224956	ENSSMAG00000001263/ENSSMAG00000002260/ENSSMAG00000003445/ENSSMAG00000003851/ENSSMAG00000011835/ENSSMAG00000016780/ENSSMAG00000019748	7
GO:0002437	GO:0002437	inflammatory response to antigenic stimulus	2/384	15/18292	0.0385381202194093	0.42401169644527	0.399479993224956	ENSSMAG00000011835/ENSSMAG00000020287	2
GO:0014002	GO:0014002	astrocyte development	2/384	15/18292	0.0385381202194093	0.42401169644527	0.399479993224956	ENSSMAG00000008958/ENSSMAG00000016887	2
GO:0042129	GO:0042129	regulation of T cell proliferation	2/384	15/18292	0.0385381202194093	0.42401169644527	0.399479993224956	ENSSMAG00000003417/ENSSMAG00000006998	2
GO:0060020	GO:0060020	Bergmann glial cell differentiation	2/384	15/18292	0.0385381202194093	0.42401169644527	0.399479993224956	ENSSMAG00000008958/ENSSMAG00000016887	2
GO:0070307	GO:0070307	lens fiber cell development	2/384	15/18292	0.0385381202194093	0.42401169644527	0.399479993224956	ENSSMAG00000008958/ENSSMAG00000016887	2
GO:0070588	GO:0070588	calcium ion transmembrane transport	4/384	61/18292	0.0391314489323456	0.42401169644527	0.399479993224956	ENSSMAG00000007857/ENSSMAG00000010126/ENSSMAG00000014916/ENSSMAG00000021161	4
GO:0002376	GO:0002376	immune system process	3/384	36/18292	0.0393306211511479	0.42401169644527	0.399479993224956	ENSSMAG00000005240/ENSSMAG00000017427/ENSSMAG00000020109	3
GO:0042246	GO:0042246	tissue regeneration	3/384	36/18292	0.0393306211511479	0.42401169644527	0.399479993224956	ENSSMAG00000000430/ENSSMAG00000009682/ENSSMAG00000010149	3
GO:0042130	GO:0042130	negative regulation of T cell proliferation	3/384	37/18292	0.0421560219697027	0.450519573919693	0.424454225781904	ENSSMAG00000005426/ENSSMAG00000012004/ENSSMAG00000018134	3
GO:0030098	GO:0030098	lymphocyte differentiation	2/384	16/18292	0.0434443041198389	0.452483472570186	0.426304500729908	ENSSMAG00000001902/ENSSMAG00000021187	2
GO:0050715	GO:0050715	positive regulation of cytokine secretion	2/384	16/18292	0.0434443041198389	0.452483472570186	0.426304500729908	ENSSMAG00000003445/ENSSMAG00000020913	2
GO:0050884	GO:0050884	neuromuscular process controlling posture	2/384	16/18292	0.0434443041198389	0.452483472570186	0.426304500729908	ENSSMAG00000021034/ENSSMAG00000021035	2
GO:0035725	GO:0035725	sodium ion transmembrane transport	3/384	38/18292	0.0450805356865574	0.465579650073774	0.438642983239391	ENSSMAG00000004008/ENSSMAG00000004508/ENSSMAG00000015506	3
GO:0051482	GO:0051482	positive regulation of cytosolic calcium ion concentration involved in phospholipase C-activating G protein-coupled signaling pathway	4/384	65/18292	0.0476146781086837	0.466330441756717	0.439350336972625	ENSSMAG00000003451/ENSSMAG00000003947/ENSSMAG00000011825/ENSSMAG00000014491	4
GO:0007264	GO:0007264	small GTPase mediated signal transduction	7/384	157/18292	0.0480501325326179	0.466330441756717	0.439350336972625	ENSSMAG00000000102/ENSSMAG00000001226/ENSSMAG00000009282/ENSSMAG00000016469/ENSSMAG00000018851/ENSSMAG00000020287/ENSSMAG00000020780	7
GO:0008015	GO:0008015	blood circulation	3/384	39/18292	0.0481030903764444	0.466330441756717	0.439350336972625	ENSSMAG00000014315/ENSSMAG00000015995/ENSSMAG00000018359	3
GO:0009968	GO:0009968	negative regulation of signal transduction	3/384	39/18292	0.0481030903764444	0.466330441756717	0.439350336972625	ENSSMAG00000001138/ENSSMAG00000001417/ENSSMAG00000018254	3
GO:0034614	GO:0034614	cellular response to reactive oxygen species	3/384	39/18292	0.0481030903764444	0.466330441756717	0.439350336972625	ENSSMAG00000000911/ENSSMAG00000008515/ENSSMAG00000019171	3
GO:0043627	GO:0043627	response to estrogen	3/384	39/18292	0.0481030903764444	0.466330441756717	0.439350336972625	ENSSMAG00000003402/ENSSMAG00000012274/ENSSMAG00000019120	3
GO:0032735	GO:0032735	positive regulation of interleukin-12 production	2/384	17/18292	0.0485681827053374	0.466330441756717	0.439350336972625	ENSSMAG00000010672/ENSSMAG00000017090	2
GO:0045019	GO:0045019	negative regulation of nitric oxide biosynthetic process	2/384	17/18292	0.0485681827053374	0.466330441756717	0.439350336972625	ENSSMAG00000001367/ENSSMAG00000017632	2
GO:0048050	GO:0048050	post-embryonic eye morphogenesis	2/384	17/18292	0.0485681827053374	0.466330441756717	0.439350336972625	ENSSMAG00000002521/ENSSMAG00000007614	2
GO:0045600	GO:0045600	positive regulation of fat cell differentiation	4/384	66/18292	0.0498822324407364	0.475234602090427	0.447739336473358	ENSSMAG00000001367/ENSSMAG00000012969/ENSSMAG00000016425/ENSSMAG00000017632	4
GO:0034765	GO:0034765	regulation of ion transmembrane transport	7/384	159/18292	0.05080531389545	0.480305621365446	0.452516965870405	ENSSMAG00000004008/ENSSMAG00000004918/ENSSMAG00000008958/ENSSMAG00000009300/ENSSMAG00000011563/ENSSMAG00000019095/ENSSMAG00000021189	7
GO:0001816	GO:0001816	cytokine production	3/384	40/18292	0.0512225254627	0.480553311401972	0.452750325503978	ENSSMAG00000005123/ENSSMAG00000016793/ENSSMAG00000020287	3
GO:0045582	GO:0045582	positive regulation of T cell differentiation	2/384	18/18292	0.0538985059338448	0.498054614982671	0.469239070259037	ENSSMAG00000013930/ENSSMAG00000020913	2
GO:0045742	GO:0045742	positive regulation of epidermal growth factor receptor signaling pathway	2/384	18/18292	0.0538985059338448	0.498054614982671	0.469239070259037	ENSSMAG00000011463/ENSSMAG00000019171	2
GO:0006703	GO:0006703	estrogen biosynthetic process	2/384	19/18292	0.0594243980006197	0.540982112168604	0.509682945814282	ENSSMAG00000002316/ENSSMAG00000012274	2
GO:0043011	GO:0043011	myeloid dendritic cell differentiation	2/384	19/18292	0.0594243980006197	0.540982112168604	0.509682945814282	ENSSMAG00000017427/ENSSMAG00000020109	2
GO:0042149	GO:0042149	cellular response to glucose starvation	3/384	43/18292	0.0611493025095277	0.552591858707423	0.520620996598146	ENSSMAG00000001367/ENSSMAG00000017632/ENSSMAG00000020475	3
GO:0042307	GO:0042307	positive regulation of protein import into nucleus	3/384	44/18292	0.0646430863335725	0.555912090513803	0.523749132427034	ENSSMAG00000001367/ENSSMAG00000014799/ENSSMAG00000017632	3
GO:0071347	GO:0071347	cellular response to interleukin-1	3/384	44/18292	0.0646430863335725	0.555912090513803	0.523749132427034	ENSSMAG00000001367/ENSSMAG00000001522/ENSSMAG00000017632	3
GO:0060291	GO:0060291	long-term synaptic potentiation	4/384	72/18292	0.0647070877819597	0.555912090513803	0.523749132427034	ENSSMAG00000007857/ENSSMAG00000008958/ENSSMAG00000014916/ENSSMAG00000016887	4
GO:0070374	GO:0070374	positive regulation of ERK1 and ERK2 cascade	8/384	203/18292	0.0650960511792739	0.555912090513803	0.523749132427034	ENSSMAG00000001522/ENSSMAG00000009199/ENSSMAG00000010254/ENSSMAG00000010345/ENSSMAG00000011505/ENSSMAG00000014799/ENSSMAG00000020287/ENSSMAG00000020982	8
GO:0006729	GO:0006729	tetrahydrobiopterin biosynthetic process	2/384	20/18292	0.0651353466509256	0.555912090513803	0.523749132427034	ENSSMAG00000021034/ENSSMAG00000021035	2
GO:0032729	GO:0032729	positive regulation of interferon-gamma production	2/384	20/18292	0.0651353466509256	0.555912090513803	0.523749132427034	ENSSMAG00000013234/ENSSMAG00000016793	2
GO:0048096	GO:0048096	chromatin-mediated maintenance of transcription	2/384	20/18292	0.0651353466509256	0.555912090513803	0.523749132427034	ENSSMAG00000004288/ENSSMAG00000013315	2
GO:0090502	GO:0090502	RNA phosphodiester bond hydrolysis, endonucleolytic	2/384	20/18292	0.0651353466509256	0.555912090513803	0.523749132427034	ENSSMAG00000001367/ENSSMAG00000017632	2
GO:0033674	GO:0033674	positive regulation of kinase activity	6/384	136/18292	0.0672158116020561	0.569711947992599	0.536750582666147	ENSSMAG00000009140/ENSSMAG00000014995/ENSSMAG00000019095/ENSSMAG00000019281/ENSSMAG00000019748/ENSSMAG00000020366	6
GO:0007229	GO:0007229	integrin-mediated signaling pathway	7/384	170/18292	0.0677219287365577	0.570070208337188	0.537088115430523	ENSSMAG00000000296/ENSSMAG00000009682/ENSSMAG00000011013/ENSSMAG00000016504/ENSSMAG00000017396/ENSSMAG00000020216/ENSSMAG00000020913	7
GO:0045332	GO:0045332	phospholipid translocation	3/384	45/18292	0.0682268204488637	0.570413349194921	0.537411403464018	ENSSMAG00000011058/ENSSMAG00000017186/ENSSMAG00000019281	3
GO:0010460	GO:0010460	positive regulation of heart rate	2/384	21/18292	0.0710211927746452	0.570612263969215	0.537598809786421	ENSSMAG00000021034/ENSSMAG00000021035	2
GO:0055119	GO:0055119	relaxation of cardiac muscle	2/384	21/18292	0.0710211927746452	0.570612263969215	0.537598809786421	ENSSMAG00000012004/ENSSMAG00000018254	2
GO:0060396	GO:0060396	growth hormone receptor signaling pathway	2/384	21/18292	0.0710211927746452	0.570612263969215	0.537598809786421	ENSSMAG00000008515/ENSSMAG00000021187	2
GO:0070098	GO:0070098	chemokine-mediated signaling pathway	2/384	21/18292	0.0710211927746452	0.570612263969215	0.537598809786421	ENSSMAG00000001522/ENSSMAG00000002348	2
GO:1900119	GO:1900119	positive regulation of execution phase of apoptosis	2/384	21/18292	0.0710211927746452	0.570612263969215	0.537598809786421	ENSSMAG00000001367/ENSSMAG00000017632	2
GO:0010811	GO:0010811	positive regulation of cell-substrate adhesion	3/384	46/18292	0.0718989305716755	0.570612263969215	0.537598809786421	ENSSMAG00000002316/ENSSMAG00000017577/ENSSMAG00000021187	3
GO:0034446	GO:0034446	substrate adhesion-dependent cell spreading	4/384	75/18292	0.0728901937051997	0.570612263969215	0.537598809786421	ENSSMAG00000000911/ENSSMAG00000008515/ENSSMAG00000009140/ENSSMAG00000009282	4
GO:0098609	GO:0098609	cell-cell adhesion	6/384	139/18292	0.0730155233399849	0.570612263969215	0.537598809786421	ENSSMAG00000000675/ENSSMAG00000004765/ENSSMAG00000009636/ENSSMAG00000016007/ENSSMAG00000017127/ENSSMAG00000017577	6
GO:0006182	GO:0006182	cGMP biosynthetic process	2/384	22/18292	0.0770721202757442	0.570612263969215	0.537598809786421	ENSSMAG00000001858/ENSSMAG00000002170	2
GO:0030224	GO:0030224	monocyte differentiation	2/384	22/18292	0.0770721202757442	0.570612263969215	0.537598809786421	ENSSMAG00000013278/ENSSMAG00000013930	2
GO:0032509	GO:0032509	endosome transport via multivesicular body sorting pathway	2/384	22/18292	0.0770721202757442	0.570612263969215	0.537598809786421	ENSSMAG00000002216/ENSSMAG00000011683	2
GO:0042416	GO:0042416	dopamine biosynthetic process	2/384	22/18292	0.0770721202757442	0.570612263969215	0.537598809786421	ENSSMAG00000021034/ENSSMAG00000021035	2
GO:0043200	GO:0043200	response to amino acid	2/384	22/18292	0.0770721202757442	0.570612263969215	0.537598809786421	ENSSMAG00000015869/ENSSMAG00000015996	2
GO:0050868	GO:0050868	negative regulation of T cell activation	2/384	22/18292	0.0770721202757442	0.570612263969215	0.537598809786421	ENSSMAG00000013233/ENSSMAG00000014799	2
GO:0051000	GO:0051000	positive regulation of nitric-oxide synthase activity	2/384	22/18292	0.0770721202757442	0.570612263969215	0.537598809786421	ENSSMAG00000021034/ENSSMAG00000021035	2
GO:0090023	GO:0090023	positive regulation of neutrophil chemotaxis	2/384	22/18292	0.0770721202757442	0.570612263969215	0.537598809786421	ENSSMAG00000010672/ENSSMAG00000017090	2
GO:0098586	GO:0098586	cellular response to virus	2/384	22/18292	0.0770721202757442	0.570612263969215	0.537598809786421	ENSSMAG00000001367/ENSSMAG00000017632	2
GO:0098703	GO:0098703	calcium ion import across plasma membrane	2/384	22/18292	0.0770721202757442	0.570612263969215	0.537598809786421	ENSSMAG00000010126/ENSSMAG00000014916	2
GO:2000649	GO:2000649	regulation of sodium ion transmembrane transporter activity	2/384	22/18292	0.0770721202757442	0.570612263969215	0.537598809786421	ENSSMAG00000000675/ENSSMAG00000004508	2
GO:0051603	GO:0051603	proteolysis involved in cellular protein catabolic process	4/384	77/18292	0.0786238232971961	0.57861484330691	0.545138390336689	ENSSMAG00000001156/ENSSMAG00000010149/ENSSMAG00000019649/ENSSMAG00000021046	4
GO:0006909	GO:0006909	phagocytosis	3/384	48/18292	0.0795017291432348	0.581593006649021	0.547944248480941	ENSSMAG00000003895/ENSSMAG00000009140/ENSSMAG00000021193	3
GO:0010629	GO:0010629	negative regulation of gene expression	7/384	178/18292	0.0819178067499732	0.591615353709217	0.557386740679319	ENSSMAG00000002509/ENSSMAG00000003445/ENSSMAG00000003451/ENSSMAG00000009300/ENSSMAG00000009877/ENSSMAG00000010149/ENSSMAG00000013930	7
GO:0001819	GO:0001819	positive regulation of cytokine production	2/384	23/18292	0.0832786462096783	0.591615353709217	0.557386740679319	ENSSMAG00000001263/ENSSMAG00000003516	2
GO:0034612	GO:0034612	response to tumor necrosis factor	2/384	23/18292	0.0832786462096783	0.591615353709217	0.557386740679319	ENSSMAG00000021034/ENSSMAG00000021035	2
GO:0042744	GO:0042744	hydrogen peroxide catabolic process	2/384	23/18292	0.0832786462096783	0.591615353709217	0.557386740679319	ENSSMAG00000004825/ENSSMAG00000008444	2
GO:1903076	GO:1903076	regulation of protein localization to plasma membrane	2/384	23/18292	0.0832786462096783	0.591615353709217	0.557386740679319	ENSSMAG00000012120/ENSSMAG00000018247	2
GO:0010977	GO:0010977	negative regulation of neuron projection development	3/384	50/18292	0.0874379384197052	0.611984723014892	0.576577615790657	ENSSMAG00000008958/ENSSMAG00000011960/ENSSMAG00000016887	3
GO:0001954	GO:0001954	positive regulation of cell-matrix adhesion	2/384	24/18292	0.0896316111820021	0.611984723014892	0.576577615790657	ENSSMAG00000004318/ENSSMAG00000009479	2
GO:0007168	GO:0007168	receptor guanylyl cyclase signaling pathway	2/384	24/18292	0.0896316111820021	0.611984723014892	0.576577615790657	ENSSMAG00000001858/ENSSMAG00000002170	2
GO:0035803	GO:0035803	egg coat formation	2/384	24/18292	0.0896316111820021	0.611984723014892	0.576577615790657	ENSSMAG00000006006/ENSSMAG00000006645	2
GO:0042058	GO:0042058	regulation of epidermal growth factor receptor signaling pathway	2/384	24/18292	0.0896316111820021	0.611984723014892	0.576577615790657	ENSSMAG00000000911/ENSSMAG00000014799	2
GO:0043029	GO:0043029	T cell homeostasis	2/384	24/18292	0.0896316111820021	0.611984723014892	0.576577615790657	ENSSMAG00000017714/ENSSMAG00000018147	2
GO:0048545	GO:0048545	response to steroid hormone	2/384	24/18292	0.0896316111820021	0.611984723014892	0.576577615790657	ENSSMAG00000006638/ENSSMAG00000012274	2
GO:0043124	GO:0043124	negative regulation of I-kappaB kinase/NF-kappaB signaling	3/384	51/18292	0.0915266668295252	0.614679090346921	0.579116097282012	ENSSMAG00000001367/ENSSMAG00000013184/ENSSMAG00000017632	3
GO:0045785	GO:0045785	positive regulation of cell adhesion	3/384	51/18292	0.0915266668295252	0.614679090346921	0.579116097282012	ENSSMAG00000001226/ENSSMAG00000012010/ENSSMAG00000013913	3
GO:1902600	GO:1902600	proton transmembrane transport	3/384	51/18292	0.0915266668295252	0.614679090346921	0.579116097282012	ENSSMAG00000002260/ENSSMAG00000011983/ENSSMAG00000019281	3
GO:0006979	GO:0006979	response to oxidative stress	5/384	114/18292	0.0922469751603718	0.616149633000527	0.58050155993369	ENSSMAG00000001596/ENSSMAG00000010126/ENSSMAG00000016108/ENSSMAG00000019658/ENSSMAG00000020424	5
GO:0045765	GO:0045765	regulation of angiogenesis	3/384	52/18292	0.095693395022426	0.629909227273176	0.593465076442546	ENSSMAG00000004288/ENSSMAG00000004318/ENSSMAG00000013315	3
GO:0006801	GO:0006801	superoxide metabolic process	2/384	25/18292	0.0961221700016049	0.629909227273176	0.593465076442546	ENSSMAG00000014477/ENSSMAG00000021193	2
GO:0006958	GO:0006958	complement activation, classical pathway	2/384	25/18292	0.0961221700016049	0.629909227273176	0.593465076442546	ENSSMAG00000003109/ENSSMAG00000010727	2
GO:0045766	GO:0045766	positive regulation of angiogenesis	6/384	150/18292	0.0966410241777546	0.629909227273176	0.593465076442546	ENSSMAG00000001156/ENSSMAG00000001367/ENSSMAG00000008934/ENSSMAG00000009301/ENSSMAG00000013930/ENSSMAG00000017632	6
GO:0042127	GO:0042127	regulation of cell population proliferation	8/384	222/18292	0.0968696858865991	0.629909227273176	0.593465076442546	ENSSMAG00000000911/ENSSMAG00000004288/ENSSMAG00000004318/ENSSMAG00000009120/ENSSMAG00000009445/ENSSMAG00000011503/ENSSMAG00000013315/ENSSMAG00000015995	8
GO:0019915	GO:0019915	lipid storage	3/384	53/18292	0.0999362756555894	0.643045459584918	0.605841296341407	ENSSMAG00000004311/ENSSMAG00000010508/ENSSMAG00000011491	3
GO:0043280	GO:0043280	positive regulation of cysteine-type endopeptidase activity involved in apoptotic process	3/384	53/18292	0.0999362756555894	0.643045459584918	0.605841296341407	ENSSMAG00000011491/ENSSMAG00000017577/ENSSMAG00000020913	3
GO:0001659	GO:0001659	temperature homeostasis	2/384	26/18292	0.102741782582157	0.650874488626142	0.613217367554928	ENSSMAG00000010126/ENSSMAG00000021012	2
GO:0034122	GO:0034122	negative regulation of toll-like receptor signaling pathway	2/384	26/18292	0.102741782582157	0.650874488626142	0.613217367554928	ENSSMAG00000017427/ENSSMAG00000020109	2
GO:0060292	GO:0060292	long-term synaptic depression	2/384	26/18292	0.102741782582157	0.650874488626142	0.613217367554928	ENSSMAG00000007857/ENSSMAG00000014916	2
GO:0010976	GO:0010976	positive regulation of neuron projection development	4/384	85/18292	0.103692461524001	0.653528385707678	0.615717720250478	ENSSMAG00000000911/ENSSMAG00000004318/ENSSMAG00000009636/ENSSMAG00000019281	4
GO:0007267	GO:0007267	cell-cell signaling	6/384	154/18292	0.106132477074105	0.665493950633037	0.62699100312307	ENSSMAG00000001263/ENSSMAG00000002521/ENSSMAG00000003851/ENSSMAG00000007614/ENSSMAG00000011256/ENSSMAG00000019748	6
GO:0055085	GO:0055085	transmembrane transport	5/384	120/18292	0.108593065177252	0.672768150250455	0.633844345231897	ENSSMAG00000002206/ENSSMAG00000005853/ENSSMAG00000007857/ENSSMAG00000014916/ENSSMAG00000020366	5
GO:0016477	GO:0016477	cell migration	9/384	266/18292	0.109085137730005	0.672768150250455	0.633844345231897	ENSSMAG00000000911/ENSSMAG00000001226/ENSSMAG00000003937/ENSSMAG00000009140/ENSSMAG00000009282/ENSSMAG00000009479/ENSSMAG00000017396/ENSSMAG00000018115/ENSSMAG00000018851	9
GO:0002092	GO:0002092	positive regulation of receptor internalization	2/384	27/18292	0.109482205085509	0.672768150250455	0.633844345231897	ENSSMAG00000016575/ENSSMAG00000020913	2
GO:0030521	GO:0030521	androgen receptor signaling pathway	2/384	27/18292	0.109482205085509	0.672768150250455	0.633844345231897	ENSSMAG00000018247/ENSSMAG00000020806	2
GO:0051607	GO:0051607	defense response to virus	4/384	87/18292	0.110468334297082	0.675450660950815	0.636371656071171	ENSSMAG00000003895/ENSSMAG00000008850/ENSSMAG00000010672/ENSSMAG00000020982	4
GO:0048821	GO:0048821	erythrocyte development	3/384	56/18292	0.113103015487148	0.688136663533194	0.648323694819506	ENSSMAG00000000911/ENSSMAG00000013930/ENSSMAG00000016509	3
GO:0032967	GO:0032967	positive regulation of collagen biosynthetic process	2/384	28/18292	0.11633548130093	0.697445397652891	0.657093861006535	ENSSMAG00000008958/ENSSMAG00000016887	2
GO:0044319	GO:0044319	wound healing, spreading of cells	2/384	28/18292	0.11633548130093	0.697445397652891	0.657093861006535	ENSSMAG00000001226/ENSSMAG00000017577	2
GO:0048872	GO:0048872	homeostasis of number of cells	2/384	28/18292	0.11633548130093	0.697445397652891	0.657093861006535	ENSSMAG00000010672/ENSSMAG00000017090	2
GO:0006814	GO:0006814	sodium ion transport	3/384	57/18292	0.117631596519398	0.698402087547537	0.657995200464469	ENSSMAG00000002260/ENSSMAG00000004008/ENSSMAG00000004508	3
GO:0010923	GO:0010923	negative regulation of phosphatase activity	3/384	57/18292	0.117631596519398	0.698402087547537	0.657995200464469	ENSSMAG00000008594/ENSSMAG00000011273/ENSSMAG00000011397	3
GO:0045727	GO:0045727	positive regulation of translation	3/384	58/18292	0.122226792857846	0.703273860053454	0.662585110752259	ENSSMAG00000006638/ENSSMAG00000008958/ENSSMAG00000016887	3
GO:0002053	GO:0002053	positive regulation of mesenchymal cell proliferation	2/384	29/18292	0.123293934254232	0.703273860053454	0.662585110752259	ENSSMAG00000003417/ENSSMAG00000011262	2
GO:0007131	GO:0007131	reciprocal meiotic recombination	2/384	29/18292	0.123293934254232	0.703273860053454	0.662585110752259	ENSSMAG00000014896/ENSSMAG00000018378	2
GO:2000352	GO:2000352	negative regulation of endothelial cell apoptotic process	2/384	29/18292	0.123293934254232	0.703273860053454	0.662585110752259	ENSSMAG00000008934/ENSSMAG00000013930	2
GO:2000379	GO:2000379	positive regulation of reactive oxygen species metabolic process	2/384	29/18292	0.123293934254232	0.703273860053454	0.662585110752259	ENSSMAG00000001367/ENSSMAG00000017632	2
GO:0006882	GO:0006882	cellular zinc ion homeostasis	2/384	30/18292	0.130350158040971	0.703273860053454	0.662585110752259	ENSSMAG00000009120/ENSSMAG00000011503	2
GO:1900745	GO:1900745	positive regulation of p38MAPK cascade	2/384	30/18292	0.130350158040971	0.703273860053454	0.662585110752259	ENSSMAG00000001367/ENSSMAG00000017632	2
GO:0007098	GO:0007098	centrosome cycle	3/384	60/18292	0.131609236016262	0.703273860053454	0.662585110752259	ENSSMAG00000000632/ENSSMAG00000000911/ENSSMAG00000008850	3
GO:0006895	GO:0006895	Golgi to endosome transport	2/384	31/18292	0.137497009878038	0.703273860053454	0.662585110752259	ENSSMAG00000002216/ENSSMAG00000004659	2
GO:0016126	GO:0016126	sterol biosynthetic process	2/384	31/18292	0.137497009878038	0.703273860053454	0.662585110752259	ENSSMAG00000017893/ENSSMAG00000019729	2
GO:0035469	GO:0035469	determination of pancreatic left/right asymmetry	2/384	31/18292	0.137497009878038	0.703273860053454	0.662585110752259	ENSSMAG00000008270/ENSSMAG00000008536	2
GO:0048513	GO:0048513	animal organ development	2/384	31/18292	0.137497009878038	0.703273860053454	0.662585110752259	ENSSMAG00000008594/ENSSMAG00000011273	2
GO:0050829	GO:0050829	defense response to Gram-negative bacterium	2/384	31/18292	0.137497009878038	0.703273860053454	0.662585110752259	ENSSMAG00000008934/ENSSMAG00000017064	2
GO:0009749	GO:0009749	response to glucose	3/384	62/18292	0.141234697575848	0.703273860053454	0.662585110752259	ENSSMAG00000011262/ENSSMAG00000011491/ENSSMAG00000014768	3
GO:0048015	GO:0048015	phosphatidylinositol-mediated signaling	3/384	62/18292	0.141234697575848	0.703273860053454	0.662585110752259	ENSSMAG00000003937/ENSSMAG00000009464/ENSSMAG00000018115	3
GO:0086091	GO:0086091	regulation of heart rate by cardiac conduction	3/384	62/18292	0.141234697575848	0.703273860053454	0.662585110752259	ENSSMAG00000004008/ENSSMAG00000004508/ENSSMAG00000011563	3
GO:0007034	GO:0007034	vacuolar transport	2/384	32/18292	0.144727602368121	0.703273860053454	0.662585110752259	ENSSMAG00000009244/ENSSMAG00000011683	2
GO:0032355	GO:0032355	response to estradiol	2/384	32/18292	0.144727602368121	0.703273860053454	0.662585110752259	ENSSMAG00000007633/ENSSMAG00000012274	2
GO:0051259	GO:0051259	protein complex oligomerization	2/384	32/18292	0.144727602368121	0.703273860053454	0.662585110752259	ENSSMAG00000001367/ENSSMAG00000017632	2
GO:0000226	GO:0000226	microtubule cytoskeleton organization	7/384	207/18292	0.146380655077042	0.703273860053454	0.662585110752259	ENSSMAG00000000911/ENSSMAG00000004794/ENSSMAG00000009479/ENSSMAG00000010508/ENSSMAG00000014650/ENSSMAG00000018141/ENSSMAG00000018466	7
GO:0055114	GO:0055114	oxidation-reduction process	5/384	133/18292	0.148384842272405	0.703273860053454	0.662585110752259	ENSSMAG00000001062/ENSSMAG00000004659/ENSSMAG00000007004/ENSSMAG00000018359/ENSSMAG00000019695	5
GO:0051897	GO:0051897	positive regulation of protein kinase B signaling	4/384	98/18292	0.151006494209015	0.703273860053454	0.662585110752259	ENSSMAG00000003937/ENSSMAG00000009140/ENSSMAG00000014995/ENSSMAG00000019748	4
GO:0033077	GO:0033077	T cell differentiation in thymus	2/384	33/18292	0.152035295971638	0.703273860053454	0.662585110752259	ENSSMAG00000003445/ENSSMAG00000021187	2
GO:0046427	GO:0046427	positive regulation of receptor signaling pathway via JAK-STAT	2/384	33/18292	0.152035295971638	0.703273860053454	0.662585110752259	ENSSMAG00000005165/ENSSMAG00000020366	2
GO:1990869	GO:1990869	cellular response to chemokine	2/384	33/18292	0.152035295971638	0.703273860053454	0.662585110752259	ENSSMAG00000001367/ENSSMAG00000017632	2
GO:0007626	GO:0007626	locomotory behavior	6/384	173/18292	0.157319860232539	0.703273860053454	0.662585110752259	ENSSMAG00000002330/ENSSMAG00000009877/ENSSMAG00000013278/ENSSMAG00000018254/ENSSMAG00000019281/ENSSMAG00000020552	6
GO:0042552	GO:0042552	myelination	4/384	100/18292	0.158918604158941	0.703273860053454	0.662585110752259	ENSSMAG00000002330/ENSSMAG00000006722/ENSSMAG00000016283/ENSSMAG00000019652	4
GO:0006694	GO:0006694	steroid biosynthetic process	2/384	34/18292	0.159413691680864	0.703273860053454	0.662585110752259	ENSSMAG00000002316/ENSSMAG00000008108	2
GO:0022010	GO:0022010	central nervous system myelination	2/384	34/18292	0.159413691680864	0.703273860053454	0.662585110752259	ENSSMAG00000006722/ENSSMAG00000016283	2
GO:0090050	GO:0090050	positive regulation of cell migration involved in sprouting angiogenesis	2/384	34/18292	0.159413691680864	0.703273860053454	0.662585110752259	ENSSMAG00000013930/ENSSMAG00000020913	2
GO:0003341	GO:0003341	cilium movement	3/384	66/18292	0.161151953902539	0.703273860053454	0.662585110752259	ENSSMAG00000003104/ENSSMAG00000007086/ENSSMAG00000008270	3
GO:0030335	GO:0030335	positive regulation of cell migration	9/384	292/18292	0.162668815303199	0.703273860053454	0.662585110752259	ENSSMAG00000000911/ENSSMAG00000001156/ENSSMAG00000001263/ENSSMAG00000009199/ENSSMAG00000010254/ENSSMAG00000011262/ENSSMAG00000017577/ENSSMAG00000018115/ENSSMAG00000020366	9
GO:0007155	GO:0007155	cell adhesion	11/384	373/18292	0.163286347559259	0.703273860053454	0.662585110752259	ENSSMAG00000000430/ENSSMAG00000000911/ENSSMAG00000003623/ENSSMAG00000004508/ENSSMAG00000007525/ENSSMAG00000009253/ENSSMAG00000010345/ENSSMAG00000011013/ENSSMAG00000016504/ENSSMAG00000017577/ENSSMAG00000021423	11
GO:0009888	GO:0009888	tissue development	3/384	67/18292	0.166258690620053	0.703273860053454	0.662585110752259	ENSSMAG00000009282/ENSSMAG00000009623/ENSSMAG00000017285	3
GO:2001244	GO:2001244	positive regulation of intrinsic apoptotic signaling pathway	2/384	35/18292	0.16685662389113	0.703273860053454	0.662585110752259	ENSSMAG00000009120/ENSSMAG00000011503	2
GO:0006911	GO:0006911	phagocytosis, engulfment	2/384	36/18292	0.17435815346407	0.703273860053454	0.662585110752259	ENSSMAG00000010727/ENSSMAG00000020091	2
GO:0043967	GO:0043967	histone H4 acetylation	2/384	36/18292	0.17435815346407	0.703273860053454	0.662585110752259	ENSSMAG00000017427/ENSSMAG00000020109	2
GO:0072593	GO:0072593	reactive oxygen species metabolic process	2/384	36/18292	0.17435815346407	0.703273860053454	0.662585110752259	ENSSMAG00000014315/ENSSMAG00000017577	2
GO:0030307	GO:0030307	positive regulation of cell growth	3/384	70/18292	0.181853739198958	0.703273860053454	0.662585110752259	ENSSMAG00000002330/ENSSMAG00000009877/ENSSMAG00000020366	3
GO:0006414	GO:0006414	translational elongation	2/384	37/18292	0.181912560978034	0.703273860053454	0.662585110752259	ENSSMAG00000010349/ENSSMAG00000019345	2
GO:0043488	GO:0043488	regulation of mRNA stability	2/384	37/18292	0.181912560978034	0.703273860053454	0.662585110752259	ENSSMAG00000008958/ENSSMAG00000016887	2
GO:0045786	GO:0045786	negative regulation of cell cycle	2/384	37/18292	0.181912560978034	0.703273860053454	0.662585110752259	ENSSMAG00000007524/ENSSMAG00000012765	2
GO:0070372	GO:0070372	regulation of ERK1 and ERK2 cascade	2/384	37/18292	0.181912560978034	0.703273860053454	0.662585110752259	ENSSMAG00000017577/ENSSMAG00000020913	2
GO:0051260	GO:0051260	protein homooligomerization	5/384	143/18292	0.182594849910163	0.703273860053454	0.662585110752259	ENSSMAG00000000765/ENSSMAG00000011563/ENSSMAG00000019095/ENSSMAG00000019251/ENSSMAG00000021189	5
GO:0060041	GO:0060041	retina development in camera-type eye	6/384	182/18292	0.184736501690286	0.703273860053454	0.662585110752259	ENSSMAG00000006883/ENSSMAG00000016780/ENSSMAG00000017893/ENSSMAG00000019120/ENSSMAG00000019729/ENSSMAG00000020179	6
GO:0007339	GO:0007339	binding of sperm to zona pellucida	2/384	38/18292	0.189514340160894	0.703273860053454	0.662585110752259	ENSSMAG00000006006/ENSSMAG00000006645	2
GO:0031333	GO:0031333	negative regulation of protein-containing complex assembly	2/384	38/18292	0.189514340160894	0.703273860053454	0.662585110752259	ENSSMAG00000009877/ENSSMAG00000018627	2
GO:0061077	GO:0061077	chaperone-mediated protein folding	2/384	38/18292	0.189514340160894	0.703273860053454	0.662585110752259	ENSSMAG00000008270/ENSSMAG00000020806	2
GO:1902042	GO:1902042	negative regulation of extrinsic apoptotic signaling pathway via death domain receptors	2/384	38/18292	0.189514340160894	0.703273860053454	0.662585110752259	ENSSMAG00000004311/ENSSMAG00000008934	2
GO:0001913	GO:0001913	T cell mediated cytotoxicity	1/384	10/18292	0.191209554250289	0.703273860053454	0.662585110752259	ENSSMAG00000001156	1
GO:0001961	GO:0001961	positive regulation of cytokine-mediated signaling pathway	1/384	10/18292	0.191209554250289	0.703273860053454	0.662585110752259	ENSSMAG00000009140	1
GO:0001996	GO:0001996	positive regulation of heart rate by epinephrine-norepinephrine	1/384	10/18292	0.191209554250289	0.703273860053454	0.662585110752259	ENSSMAG00000003851	1
GO:0002283	GO:0002283	neutrophil activation involved in immune response	1/384	10/18292	0.191209554250289	0.703273860053454	0.662585110752259	ENSSMAG00000020913	1
GO:0002523	GO:0002523	leukocyte migration involved in inflammatory response	1/384	10/18292	0.191209554250289	0.703273860053454	0.662585110752259	ENSSMAG00000010672	1
GO:0003254	GO:0003254	regulation of membrane depolarization	1/384	10/18292	0.191209554250289	0.703273860053454	0.662585110752259	ENSSMAG00000004008	1
GO:0006516	GO:0006516	glycoprotein catabolic process	1/384	10/18292	0.191209554250289	0.703273860053454	0.662585110752259	ENSSMAG00000017735	1
GO:0006625	GO:0006625	protein targeting to peroxisome	1/384	10/18292	0.191209554250289	0.703273860053454	0.662585110752259	ENSSMAG00000011273	1
GO:0010039	GO:0010039	response to iron ion	1/384	10/18292	0.191209554250289	0.703273860053454	0.662585110752259	ENSSMAG00000017285	1
GO:0010591	GO:0010591	regulation of lamellipodium assembly	1/384	10/18292	0.191209554250289	0.703273860053454	0.662585110752259	ENSSMAG00000000911	1
GO:0010594	GO:0010594	regulation of endothelial cell migration	1/384	10/18292	0.191209554250289	0.703273860053454	0.662585110752259	ENSSMAG00000014768	1
GO:0010972	GO:0010972	negative regulation of G2/M transition of mitotic cell cycle	1/384	10/18292	0.191209554250289	0.703273860053454	0.662585110752259	ENSSMAG00000014491	1
GO:0014707	GO:0014707	branchiomeric skeletal muscle development	1/384	10/18292	0.191209554250289	0.703273860053454	0.662585110752259	ENSSMAG00000020683	1
GO:0014912	GO:0014912	negative regulation of smooth muscle cell migration	1/384	10/18292	0.191209554250289	0.703273860053454	0.662585110752259	ENSSMAG00000008934	1
GO:0018243	GO:0018243	protein O-linked glycosylation via threonine	1/384	10/18292	0.191209554250289	0.703273860053454	0.662585110752259	ENSSMAG00000009253	1
GO:0019372	GO:0019372	lipoxygenase pathway	1/384	10/18292	0.191209554250289	0.703273860053454	0.662585110752259	ENSSMAG00000015167	1
GO:0021533	GO:0021533	cell differentiation in hindbrain	1/384	10/18292	0.191209554250289	0.703273860053454	0.662585110752259	ENSSMAG00000013930	1
GO:0031639	GO:0031639	plasminogen activation	1/384	10/18292	0.191209554250289	0.703273860053454	0.662585110752259	ENSSMAG00000006744	1
GO:0032801	GO:0032801	receptor catabolic process	1/384	10/18292	0.191209554250289	0.703273860053454	0.662585110752259	ENSSMAG00000010149	1
GO:0035542	GO:0035542	regulation of SNARE complex assembly	1/384	10/18292	0.191209554250289	0.703273860053454	0.662585110752259	ENSSMAG00000017895	1
GO:0043651	GO:0043651	linoleic acid metabolic process	1/384	10/18292	0.191209554250289	0.703273860053454	0.662585110752259	ENSSMAG00000015167	1
GO:0043691	GO:0043691	reverse cholesterol transport	1/384	10/18292	0.191209554250289	0.703273860053454	0.662585110752259	ENSSMAG00000005853	1
GO:0045416	GO:0045416	positive regulation of interleukin-8 biosynthetic process	1/384	10/18292	0.191209554250289	0.703273860053454	0.662585110752259	ENSSMAG00000020913	1
GO:0045656	GO:0045656	negative regulation of monocyte differentiation	1/384	10/18292	0.191209554250289	0.703273860053454	0.662585110752259	ENSSMAG00000001138	1
GO:0045778	GO:0045778	positive regulation of ossification	1/384	10/18292	0.191209554250289	0.703273860053454	0.662585110752259	ENSSMAG00000016425	1
GO:0045812	GO:0045812	negative regulation of Wnt signaling pathway, calcium modulating pathway	1/384	10/18292	0.191209554250289	0.703273860053454	0.662585110752259	ENSSMAG00000018254	1
GO:0048808	GO:0048808	male genitalia morphogenesis	1/384	10/18292	0.191209554250289	0.703273860053454	0.662585110752259	ENSSMAG00000018247	1
GO:0050850	GO:0050850	positive regulation of calcium-mediated signaling	1/384	10/18292	0.191209554250289	0.703273860053454	0.662585110752259	ENSSMAG00000020913	1
GO:0050936	GO:0050936	xanthophore differentiation	1/384	10/18292	0.191209554250289	0.703273860053454	0.662585110752259	ENSSMAG00000020683	1
GO:0051005	GO:0051005	negative regulation of lipoprotein lipase activity	1/384	10/18292	0.191209554250289	0.703273860053454	0.662585110752259	ENSSMAG00000002216	1
GO:0051122	GO:0051122	hepoxilin biosynthetic process	1/384	10/18292	0.191209554250289	0.703273860053454	0.662585110752259	ENSSMAG00000015167	1
GO:0055070	GO:0055070	copper ion homeostasis	1/384	10/18292	0.191209554250289	0.703273860053454	0.662585110752259	ENSSMAG00000008850	1
GO:0060429	GO:0060429	epithelium development	1/384	10/18292	0.191209554250289	0.703273860053454	0.662585110752259	ENSSMAG00000019171	1
GO:0070345	GO:0070345	negative regulation of fat cell proliferation	1/384	10/18292	0.191209554250289	0.703273860053454	0.662585110752259	ENSSMAG00000013930	1
GO:0071257	GO:0071257	cellular response to electrical stimulus	1/384	10/18292	0.191209554250289	0.703273860053454	0.662585110752259	ENSSMAG00000016780	1
GO:0097264	GO:0097264	self proteolysis	1/384	10/18292	0.191209554250289	0.703273860053454	0.662585110752259	ENSSMAG00000010149	1
GO:0099645	GO:0099645	neurotransmitter receptor localization to postsynaptic specialization membrane	1/384	10/18292	0.191209554250289	0.703273860053454	0.662585110752259	ENSSMAG00000002330	1
GO:0140059	GO:0140059	dendrite arborization	1/384	10/18292	0.191209554250289	0.703273860053454	0.662585110752259	ENSSMAG00000018627	1
GO:1900122	GO:1900122	positive regulation of receptor binding	1/384	10/18292	0.191209554250289	0.703273860053454	0.662585110752259	ENSSMAG00000019171	1
GO:1902766	GO:1902766	skeletal muscle satellite cell migration	1/384	10/18292	0.191209554250289	0.703273860053454	0.662585110752259	ENSSMAG00000001226	1
GO:1903307	GO:1903307	positive regulation of regulated secretory pathway	1/384	10/18292	0.191209554250289	0.703273860053454	0.662585110752259	ENSSMAG00000003895	1
GO:1904645	GO:1904645	response to amyloid-beta	1/384	10/18292	0.191209554250289	0.703273860053454	0.662585110752259	ENSSMAG00000019171	1
GO:2000058	GO:2000058	regulation of ubiquitin-dependent protein catabolic process	1/384	10/18292	0.191209554250289	0.703273860053454	0.662585110752259	ENSSMAG00000004318	1
GO:2000304	GO:2000304	positive regulation of ceramide biosynthetic process	1/384	10/18292	0.191209554250289	0.703273860053454	0.662585110752259	ENSSMAG00000017577	1
GO:2000483	GO:2000483	negative regulation of interleukin-8 secretion	1/384	10/18292	0.191209554250289	0.703273860053454	0.662585110752259	ENSSMAG00000014799	1
GO:2000650	GO:2000650	negative regulation of sodium ion transmembrane transporter activity	1/384	10/18292	0.191209554250289	0.703273860053454	0.662585110752259	ENSSMAG00000016575	1
GO:0051289	GO:0051289	protein homotetramerization	3/384	72/18292	0.192460381321639	0.703273860053454	0.662585110752259	ENSSMAG00000008850/ENSSMAG00000009380/ENSSMAG00000010126	3
GO:0030218	GO:0030218	erythrocyte differentiation	4/384	109/18292	0.196267164257983	0.703273860053454	0.662585110752259	ENSSMAG00000003749/ENSSMAG00000008822/ENSSMAG00000013930/ENSSMAG00000021187	4
GO:0032869	GO:0032869	cellular response to insulin stimulus	4/384	109/18292	0.196267164257983	0.703273860053454	0.662585110752259	ENSSMAG00000004008/ENSSMAG00000009785/ENSSMAG00000014175/ENSSMAG00000016575	4
GO:0007338	GO:0007338	single fertilization	2/384	39/18292	0.197158191500594	0.703273860053454	0.662585110752259	ENSSMAG00000014576/ENSSMAG00000018247	2
GO:0050908	GO:0050908	detection of light stimulus involved in visual perception	2/384	39/18292	0.197158191500594	0.703273860053454	0.662585110752259	ENSSMAG00000001417/ENSSMAG00000016780	2
GO:0032088	GO:0032088	negative regulation of NF-kappaB transcription factor activity	3/384	73/18292	0.197821031321924	0.703273860053454	0.662585110752259	ENSSMAG00000001367/ENSSMAG00000013184/ENSSMAG00000017632	3
GO:0007186	GO:0007186	G protein-coupled receptor signaling pathway	9/384	308/18292	0.200875074501648	0.703273860053454	0.662585110752259	ENSSMAG00000003937/ENSSMAG00000006242/ENSSMAG00000006883/ENSSMAG00000013446/ENSSMAG00000016007/ENSSMAG00000017316/ENSSMAG00000017698/ENSSMAG00000018254/ENSSMAG00000020179	9
GO:0030855	GO:0030855	epithelial cell differentiation	3/384	74/18292	0.203217424542027	0.703273860053454	0.662585110752259	ENSSMAG00000001039/ENSSMAG00000004659/ENSSMAG00000008372	3
GO:0051726	GO:0051726	regulation of cell cycle	5/384	149/18292	0.204394918905914	0.703273860053454	0.662585110752259	ENSSMAG00000006744/ENSSMAG00000008850/ENSSMAG00000014743/ENSSMAG00000015995/ENSSMAG00000020982	5
GO:1990573	GO:1990573	potassium ion import across plasma membrane	4/384	111/18292	0.204910998518122	0.703273860053454	0.662585110752259	ENSSMAG00000004008/ENSSMAG00000004918/ENSSMAG00000015506/ENSSMAG00000019281	4
GO:0002244	GO:0002244	hematopoietic progenitor cell differentiation	5/384	150/18292	0.208110570448264	0.703273860053454	0.662585110752259	ENSSMAG00000001858/ENSSMAG00000003445/ENSSMAG00000018851/ENSSMAG00000020366/ENSSMAG00000020982	5
GO:0007166	GO:0007166	cell surface receptor signaling pathway	5/384	150/18292	0.208110570448264	0.703273860053454	0.662585110752259	ENSSMAG00000000033/ENSSMAG00000000572/ENSSMAG00000002474/ENSSMAG00000011835/ENSSMAG00000012698	5
GO:0001818	GO:0001818	negative regulation of cytokine production	1/384	11/18292	0.208197604308701	0.703273860053454	0.662585110752259	ENSSMAG00000009140	1
GO:0006450	GO:0006450	regulation of translational fidelity	1/384	11/18292	0.208197604308701	0.703273860053454	0.662585110752259	ENSSMAG00000010067	1
GO:0006702	GO:0006702	androgen biosynthetic process	1/384	11/18292	0.208197604308701	0.703273860053454	0.662585110752259	ENSSMAG00000002316	1
GO:0008272	GO:0008272	sulfate transport	1/384	11/18292	0.208197604308701	0.703273860053454	0.662585110752259	ENSSMAG00000002260	1
GO:0019896	GO:0019896	axonal transport of mitochondrion	1/384	11/18292	0.208197604308701	0.703273860053454	0.662585110752259	ENSSMAG00000018466	1
GO:0021517	GO:0021517	ventral spinal cord development	1/384	11/18292	0.208197604308701	0.703273860053454	0.662585110752259	ENSSMAG00000003417	1
GO:0021547	GO:0021547	midbrain-hindbrain boundary initiation	1/384	11/18292	0.208197604308701	0.703273860053454	0.662585110752259	ENSSMAG00000012420	1
GO:0030889	GO:0030889	negative regulation of B cell proliferation	1/384	11/18292	0.208197604308701	0.703273860053454	0.662585110752259	ENSSMAG00000001138	1
GO:0032000	GO:0032000	positive regulation of fatty acid beta-oxidation	1/384	11/18292	0.208197604308701	0.703273860053454	0.662585110752259	ENSSMAG00000011262	1
GO:0032733	GO:0032733	positive regulation of interleukin-10 production	1/384	11/18292	0.208197604308701	0.703273860053454	0.662585110752259	ENSSMAG00000013234	1
GO:0034440	GO:0034440	lipid oxidation	1/384	11/18292	0.208197604308701	0.703273860053454	0.662585110752259	ENSSMAG00000015167	1
GO:0046069	GO:0046069	cGMP catabolic process	1/384	11/18292	0.208197604308701	0.703273860053454	0.662585110752259	ENSSMAG00000012004	1
GO:0048247	GO:0048247	lymphocyte chemotaxis	1/384	11/18292	0.208197604308701	0.703273860053454	0.662585110752259	ENSSMAG00000001522	1
GO:0051601	GO:0051601	exocyst localization	1/384	11/18292	0.208197604308701	0.703273860053454	0.662585110752259	ENSSMAG00000017895	1
GO:0071321	GO:0071321	cellular response to cGMP	1/384	11/18292	0.208197604308701	0.703273860053454	0.662585110752259	ENSSMAG00000004008	1
GO:0097070	GO:0097070	ductus arteriosus closure	1/384	11/18292	0.208197604308701	0.703273860053454	0.662585110752259	ENSSMAG00000007524	1
GO:0097350	GO:0097350	neutrophil clearance	1/384	11/18292	0.208197604308701	0.703273860053454	0.662585110752259	ENSSMAG00000009140	1
GO:0140194	GO:0140194	negative regulation of adenylate cyclase-inhibiting adrenergic receptor signaling pathway involved in heart process	1/384	11/18292	0.208197604308701	0.703273860053454	0.662585110752259	ENSSMAG00000018254	1
GO:1900107	GO:1900107	regulation of nodal signaling pathway	1/384	11/18292	0.208197604308701	0.703273860053454	0.662585110752259	ENSSMAG00000006455	1
GO:1903206	GO:1903206	negative regulation of hydrogen peroxide-induced cell death	1/384	11/18292	0.208197604308701	0.703273860053454	0.662585110752259	ENSSMAG00000007004	1
GO:0007160	GO:0007160	cell-matrix adhesion	4/384	112/18292	0.209274327938384	0.703273860053454	0.662585110752259	ENSSMAG00000002991/ENSSMAG00000013937/ENSSMAG00000017396/ENSSMAG00000018182	4
GO:0048873	GO:0048873	homeostasis of number of cells within a tissue	2/384	41/18292	0.212551909273952	0.703273860053454	0.662585110752259	ENSSMAG00000013234/ENSSMAG00000013930	2
GO:0050873	GO:0050873	brown fat cell differentiation	2/384	41/18292	0.212551909273952	0.703273860053454	0.662585110752259	ENSSMAG00000007207/ENSSMAG00000018254	2
GO:0006468	GO:0006468	protein phosphorylation	8/384	272/18292	0.214071803553193	0.703273860053454	0.662585110752259	ENSSMAG00000000361/ENSSMAG00000003937/ENSSMAG00000007115/ENSSMAG00000009253/ENSSMAG00000011491/ENSSMAG00000014470/ENSSMAG00000014650/ENSSMAG00000020475	8
GO:0006884	GO:0006884	cell volume homeostasis	2/384	42/18292	0.220292155377215	0.703273860053454	0.662585110752259	ENSSMAG00000015506/ENSSMAG00000015995	2
GO:0016236	GO:0016236	macroautophagy	2/384	42/18292	0.220292155377215	0.703273860053454	0.662585110752259	ENSSMAG00000011058/ENSSMAG00000018627	2
GO:0033209	GO:0033209	tumor necrosis factor-mediated signaling pathway	2/384	42/18292	0.220292155377215	0.703273860053454	0.662585110752259	ENSSMAG00000004318/ENSSMAG00000021187	2
GO:0000915	GO:0000915	actomyosin contractile ring assembly	1/384	12/18292	0.22482974259137	0.703273860053454	0.662585110752259	ENSSMAG00000012094	1
GO:0002685	GO:0002685	regulation of leukocyte migration	1/384	12/18292	0.22482974259137	0.703273860053454	0.662585110752259	ENSSMAG00000014799	1
GO:0003205	GO:0003205	cardiac chamber development	1/384	12/18292	0.22482974259137	0.703273860053454	0.662585110752259	ENSSMAG00000000911	1
GO:0003417	GO:0003417	growth plate cartilage development	1/384	12/18292	0.22482974259137	0.703273860053454	0.662585110752259	ENSSMAG00000019171	1
GO:0007197	GO:0007197	adenylate cyclase-inhibiting G protein-coupled acetylcholine receptor signaling pathway	1/384	12/18292	0.22482974259137	0.703273860053454	0.662585110752259	ENSSMAG00000019748	1
GO:0008090	GO:0008090	retrograde axonal transport	1/384	12/18292	0.22482974259137	0.703273860053454	0.662585110752259	ENSSMAG00000018466	1
GO:0008591	GO:0008591	regulation of Wnt signaling pathway, calcium modulating pathway	1/384	12/18292	0.22482974259137	0.703273860053454	0.662585110752259	ENSSMAG00000018254	1
GO:0009253	GO:0009253	peptidoglycan catabolic process	1/384	12/18292	0.22482974259137	0.703273860053454	0.662585110752259	ENSSMAG00000002509	1
GO:0015871	GO:0015871	choline transport	1/384	12/18292	0.22482974259137	0.703273860053454	0.662585110752259	ENSSMAG00000020366	1
GO:0016038	GO:0016038	absorption of visible light	1/384	12/18292	0.22482974259137	0.703273860053454	0.662585110752259	ENSSMAG00000011348	1
GO:0016050	GO:0016050	vesicle organization	1/384	12/18292	0.22482974259137	0.703273860053454	0.662585110752259	ENSSMAG00000002216	1
GO:0016926	GO:0016926	protein desumoylation	1/384	12/18292	0.22482974259137	0.703273860053454	0.662585110752259	ENSSMAG00000001094	1
GO:0018242	GO:0018242	protein O-linked glycosylation via serine	1/384	12/18292	0.22482974259137	0.703273860053454	0.662585110752259	ENSSMAG00000009253	1
GO:0019373	GO:0019373	epoxygenase P450 pathway	1/384	12/18292	0.22482974259137	0.703273860053454	0.662585110752259	ENSSMAG00000019695	1
GO:0032811	GO:0032811	negative regulation of epinephrine secretion	1/384	12/18292	0.22482974259137	0.703273860053454	0.662585110752259	ENSSMAG00000001263	1
GO:0033014	GO:0033014	tetrapyrrole biosynthetic process	1/384	12/18292	0.22482974259137	0.703273860053454	0.662585110752259	ENSSMAG00000016509	1
GO:0033629	GO:0033629	negative regulation of cell adhesion mediated by integrin	1/384	12/18292	0.22482974259137	0.703273860053454	0.662585110752259	ENSSMAG00000008934	1
GO:0034141	GO:0034141	positive regulation of toll-like receptor 3 signaling pathway	1/384	12/18292	0.22482974259137	0.703273860053454	0.662585110752259	ENSSMAG00000014799	1
GO:0035675	GO:0035675	neuromast hair cell development	1/384	12/18292	0.22482974259137	0.703273860053454	0.662585110752259	ENSSMAG00000020366	1
GO:0035878	GO:0035878	nail development	1/384	12/18292	0.22482974259137	0.703273860053454	0.662585110752259	ENSSMAG00000018147	1
GO:0040015	GO:0040015	negative regulation of multicellular organism growth	1/384	12/18292	0.22482974259137	0.703273860053454	0.662585110752259	ENSSMAG00000010149	1
GO:0045654	GO:0045654	positive regulation of megakaryocyte differentiation	1/384	12/18292	0.22482974259137	0.703273860053454	0.662585110752259	ENSSMAG00000013930	1
GO:0045657	GO:0045657	positive regulation of monocyte differentiation	1/384	12/18292	0.22482974259137	0.703273860053454	0.662585110752259	ENSSMAG00000000911	1
GO:0045945	GO:0045945	positive regulation of transcription by RNA polymerase III	1/384	12/18292	0.22482974259137	0.703273860053454	0.662585110752259	ENSSMAG00000018247	1
GO:0046660	GO:0046660	female sex differentiation	1/384	12/18292	0.22482974259137	0.703273860053454	0.662585110752259	ENSSMAG00000012274	1
GO:0048011	GO:0048011	neurotrophin TRK receptor signaling pathway	1/384	12/18292	0.22482974259137	0.703273860053454	0.662585110752259	ENSSMAG00000002216	1
GO:0048227	GO:0048227	plasma membrane to endosome transport	1/384	12/18292	0.22482974259137	0.703273860053454	0.662585110752259	ENSSMAG00000002216	1
GO:0048539	GO:0048539	bone marrow development	1/384	12/18292	0.22482974259137	0.703273860053454	0.662585110752259	ENSSMAG00000020982	1
GO:0050710	GO:0050710	negative regulation of cytokine secretion	1/384	12/18292	0.22482974259137	0.703273860053454	0.662585110752259	ENSSMAG00000003445	1
GO:0050995	GO:0050995	negative regulation of lipid catabolic process	1/384	12/18292	0.22482974259137	0.703273860053454	0.662585110752259	ENSSMAG00000001263	1
GO:0060052	GO:0060052	neurofilament cytoskeleton organization	1/384	12/18292	0.22482974259137	0.703273860053454	0.662585110752259	ENSSMAG00000018466	1
GO:0060068	GO:0060068	vagina development	1/384	12/18292	0.22482974259137	0.703273860053454	0.662585110752259	ENSSMAG00000009140	1
GO:0060397	GO:0060397	growth hormone receptor signaling pathway via JAK-STAT	1/384	12/18292	0.22482974259137	0.703273860053454	0.662585110752259	ENSSMAG00000021187	1
GO:0061099	GO:0061099	negative regulation of protein tyrosine kinase activity	1/384	12/18292	0.22482974259137	0.703273860053454	0.662585110752259	ENSSMAG00000020982	1
GO:0070102	GO:0070102	interleukin-6-mediated signaling pathway	1/384	12/18292	0.22482974259137	0.703273860053454	0.662585110752259	ENSSMAG00000000911	1
GO:0090022	GO:0090022	regulation of neutrophil chemotaxis	1/384	12/18292	0.22482974259137	0.703273860053454	0.662585110752259	ENSSMAG00000011503	1
GO:2000270	GO:2000270	negative regulation of fibroblast apoptotic process	1/384	12/18292	0.22482974259137	0.703273860053454	0.662585110752259	ENSSMAG00000003937	1
GO:2000648	GO:2000648	positive regulation of stem cell proliferation	1/384	12/18292	0.22482974259137	0.703273860053454	0.662585110752259	ENSSMAG00000020982	1
GO:2001046	GO:2001046	positive regulation of integrin-mediated signaling pathway	1/384	12/18292	0.22482974259137	0.703273860053454	0.662585110752259	ENSSMAG00000016007	1
GO:0001945	GO:0001945	lymph vessel development	2/384	43/18292	0.228055221370761	0.703273860053454	0.662585110752259	ENSSMAG00000020287/ENSSMAG00000020913	2
GO:0043113	GO:0043113	receptor clustering	2/384	43/18292	0.228055221370761	0.703273860053454	0.662585110752259	ENSSMAG00000009636/ENSSMAG00000017396	2
GO:0001666	GO:0001666	response to hypoxia	5/384	156/18292	0.230848005176689	0.703273860053454	0.662585110752259	ENSSMAG00000003848/ENSSMAG00000009877/ENSSMAG00000010995/ENSSMAG00000011262/ENSSMAG00000016509	5
GO:0030223	GO:0030223	neutrophil differentiation	2/384	44/18292	0.235836751610627	0.703273860053454	0.662585110752259	ENSSMAG00000013930/ENSSMAG00000016509	2
GO:0043966	GO:0043966	histone H3 acetylation	2/384	44/18292	0.235836751610627	0.703273860053454	0.662585110752259	ENSSMAG00000017427/ENSSMAG00000020109	2
GO:0001823	GO:0001823	mesonephros development	1/384	13/18292	0.241113406641967	0.703273860053454	0.662585110752259	ENSSMAG00000016425	1
GO:0002064	GO:0002064	epithelial cell development	1/384	13/18292	0.241113406641967	0.703273860053454	0.662585110752259	ENSSMAG00000015995	1
GO:0006020	GO:0006020	inositol metabolic process	1/384	13/18292	0.241113406641967	0.703273860053454	0.662585110752259	ENSSMAG00000017414	1
GO:0006942	GO:0006942	regulation of striated muscle contraction	1/384	13/18292	0.241113406641967	0.703273860053454	0.662585110752259	ENSSMAG00000015583	1
GO:0010762	GO:0010762	regulation of fibroblast migration	1/384	13/18292	0.241113406641967	0.703273860053454	0.662585110752259	ENSSMAG00000000911	1
GO:0010875	GO:0010875	positive regulation of cholesterol efflux	1/384	13/18292	0.241113406641967	0.703273860053454	0.662585110752259	ENSSMAG00000005853	1
GO:0016446	GO:0016446	somatic hypermutation of immunoglobulin genes	1/384	13/18292	0.241113406641967	0.703273860053454	0.662585110752259	ENSSMAG00000008850	1
GO:0033147	GO:0033147	negative regulation of intracellular estrogen receptor signaling pathway	1/384	13/18292	0.241113406641967	0.703273860053454	0.662585110752259	ENSSMAG00000003402	1
GO:0033327	GO:0033327	Leydig cell differentiation	1/384	13/18292	0.241113406641967	0.703273860053454	0.662585110752259	ENSSMAG00000018247	1
GO:0034375	GO:0034375	high-density lipoprotein particle remodeling	1/384	13/18292	0.241113406641967	0.703273860053454	0.662585110752259	ENSSMAG00000005853	1
GO:0035065	GO:0035065	regulation of histone acetylation	1/384	13/18292	0.241113406641967	0.703273860053454	0.662585110752259	ENSSMAG00000013930	1
GO:0040011	GO:0040011	locomotion	1/384	13/18292	0.241113406641967	0.703273860053454	0.662585110752259	ENSSMAG00000018466	1
GO:0042427	GO:0042427	serotonin biosynthetic process	1/384	13/18292	0.241113406641967	0.703273860053454	0.662585110752259	ENSSMAG00000012969	1
GO:0045580	GO:0045580	regulation of T cell differentiation	1/384	13/18292	0.241113406641967	0.703273860053454	0.662585110752259	ENSSMAG00000017714	1
GO:0045725	GO:0045725	positive regulation of glycogen biosynthetic process	1/384	13/18292	0.241113406641967	0.703273860053454	0.662585110752259	ENSSMAG00000011262	1
GO:0046488	GO:0046488	phosphatidylinositol metabolic process	1/384	13/18292	0.241113406641967	0.703273860053454	0.662585110752259	ENSSMAG00000009464	1
GO:0050707	GO:0050707	regulation of cytokine secretion	1/384	13/18292	0.241113406641967	0.703273860053454	0.662585110752259	ENSSMAG00000003516	1
GO:0051090	GO:0051090	regulation of DNA-binding transcription factor activity	1/384	13/18292	0.241113406641967	0.703273860053454	0.662585110752259	ENSSMAG00000020913	1
GO:0051302	GO:0051302	regulation of cell division	1/384	13/18292	0.241113406641967	0.703273860053454	0.662585110752259	ENSSMAG00000008850	1
GO:0051602	GO:0051602	response to electrical stimulus	1/384	13/18292	0.241113406641967	0.703273860053454	0.662585110752259	ENSSMAG00000001263	1
GO:0051693	GO:0051693	actin filament capping	1/384	13/18292	0.241113406641967	0.703273860053454	0.662585110752259	ENSSMAG00000017396	1
GO:0061055	GO:0061055	myotome development	1/384	13/18292	0.241113406641967	0.703273860053454	0.662585110752259	ENSSMAG00000008515	1
GO:0061966	GO:0061966	establishment of left/right asymmetry	1/384	13/18292	0.241113406641967	0.703273860053454	0.662585110752259	ENSSMAG00000008270	1
GO:0070782	GO:0070782	phosphatidylserine exposure on apoptotic cell surface	1/384	13/18292	0.241113406641967	0.703273860053454	0.662585110752259	ENSSMAG00000001691	1
GO:0071404	GO:0071404	cellular response to low-density lipoprotein particle stimulus	1/384	13/18292	0.241113406641967	0.703273860053454	0.662585110752259	ENSSMAG00000020913	1
GO:0098971	GO:0098971	anterograde dendritic transport of neurotransmitter receptor complex	1/384	13/18292	0.241113406641967	0.703273860053454	0.662585110752259	ENSSMAG00000011370	1
GO:2000766	GO:2000766	negative regulation of cytoplasmic translation	1/384	13/18292	0.241113406641967	0.703273860053454	0.662585110752259	ENSSMAG00000009785	1
GO:0015914	GO:0015914	phospholipid transport	2/384	45/18292	0.243632562362337	0.703273860053454	0.662585110752259	ENSSMAG00000011058/ENSSMAG00000017186	2
GO:0035987	GO:0035987	endodermal cell differentiation	2/384	45/18292	0.243632562362337	0.703273860053454	0.662585110752259	ENSSMAG00000017396/ENSSMAG00000019171	2
GO:0046777	GO:0046777	protein autophosphorylation	5/384	161/18292	0.250315001104432	0.703273860053454	0.662585110752259	ENSSMAG00000000911/ENSSMAG00000012420/ENSSMAG00000014470/ENSSMAG00000018627/ENSSMAG00000020913	5
GO:0071805	GO:0071805	potassium ion transmembrane transport	5/384	161/18292	0.250315001104432	0.703273860053454	0.662585110752259	ENSSMAG00000007524/ENSSMAG00000011563/ENSSMAG00000014040/ENSSMAG00000019095/ENSSMAG00000021189	5
GO:0030050	GO:0030050	vesicle transport along actin filament	2/384	46/18292	0.25143863653464	0.703273860053454	0.662585110752259	ENSSMAG00000009603/ENSSMAG00000012063	2
GO:0003014	GO:0003014	renal system process	1/384	14/18292	0.257055878979046	0.703273860053454	0.662585110752259	ENSSMAG00000010149	1
GO:0003170	GO:0003170	heart valve development	1/384	14/18292	0.257055878979046	0.703273860053454	0.662585110752259	ENSSMAG00000018147	1
GO:0006120	GO:0006120	mitochondrial electron transport, NADH to ubiquinone	1/384	14/18292	0.257055878979046	0.703273860053454	0.662585110752259	ENSSMAG00000019658	1
GO:0006335	GO:0006335	DNA replication-dependent nucleosome assembly	1/384	14/18292	0.257055878979046	0.703273860053454	0.662585110752259	ENSSMAG00000014040	1
GO:0009113	GO:0009113	purine nucleobase biosynthetic process	1/384	14/18292	0.257055878979046	0.703273860053454	0.662585110752259	ENSSMAG00000018466	1
GO:0010458	GO:0010458	exit from mitosis	1/384	14/18292	0.257055878979046	0.703273860053454	0.662585110752259	ENSSMAG00000013491	1
GO:0010469	GO:0010469	regulation of signaling receptor activity	1/384	14/18292	0.257055878979046	0.703273860053454	0.662585110752259	ENSSMAG00000008934	1
GO:0010803	GO:0010803	regulation of tumor necrosis factor-mediated signaling pathway	1/384	14/18292	0.257055878979046	0.703273860053454	0.662585110752259	ENSSMAG00000020913	1
GO:0014066	GO:0014066	regulation of phosphatidylinositol 3-kinase signaling	1/384	14/18292	0.257055878979046	0.703273860053454	0.662585110752259	ENSSMAG00000020287	1
GO:0019433	GO:0019433	triglyceride catabolic process	1/384	14/18292	0.257055878979046	0.703273860053454	0.662585110752259	ENSSMAG00000006064	1
GO:0031119	GO:0031119	tRNA pseudouridine synthesis	1/384	14/18292	0.257055878979046	0.703273860053454	0.662585110752259	ENSSMAG00000018627	1
GO:0032486	GO:0032486	Rap protein signal transduction	1/384	14/18292	0.257055878979046	0.703273860053454	0.662585110752259	ENSSMAG00000009182	1
GO:0035881	GO:0035881	amacrine cell differentiation	1/384	14/18292	0.257055878979046	0.703273860053454	0.662585110752259	ENSSMAG00000018147	1
GO:0042325	GO:0042325	regulation of phosphorylation	1/384	14/18292	0.257055878979046	0.703273860053454	0.662585110752259	ENSSMAG00000006554	1
GO:0048645	GO:0048645	animal organ formation	1/384	14/18292	0.257055878979046	0.703273860053454	0.662585110752259	ENSSMAG00000018247	1
GO:0050730	GO:0050730	regulation of peptidyl-tyrosine phosphorylation	1/384	14/18292	0.257055878979046	0.703273860053454	0.662585110752259	ENSSMAG00000017396	1
GO:0060043	GO:0060043	regulation of cardiac muscle cell proliferation	1/384	14/18292	0.257055878979046	0.703273860053454	0.662585110752259	ENSSMAG00000003417	1
GO:0060074	GO:0060074	synapse maturation	1/384	14/18292	0.257055878979046	0.703273860053454	0.662585110752259	ENSSMAG00000018466	1
GO:0060159	GO:0060159	regulation of dopamine receptor signaling pathway	1/384	14/18292	0.257055878979046	0.703273860053454	0.662585110752259	ENSSMAG00000018254	1
GO:0061179	GO:0061179	negative regulation of insulin secretion involved in cellular response to glucose stimulus	1/384	14/18292	0.257055878979046	0.703273860053454	0.662585110752259	ENSSMAG00000001263	1
GO:0071639	GO:0071639	positive regulation of monocyte chemotactic protein-1 production	1/384	14/18292	0.257055878979046	0.703273860053454	0.662585110752259	ENSSMAG00000020913	1
GO:0071900	GO:0071900	regulation of protein serine/threonine kinase activity	1/384	14/18292	0.257055878979046	0.703273860053454	0.662585110752259	ENSSMAG00000020475	1
GO:0097154	GO:0097154	GABAergic neuron differentiation	1/384	14/18292	0.257055878979046	0.703273860053454	0.662585110752259	ENSSMAG00000013930	1
GO:0098900	GO:0098900	regulation of action potential	1/384	14/18292	0.257055878979046	0.703273860053454	0.662585110752259	ENSSMAG00000003417	1
GO:1900273	GO:1900273	positive regulation of long-term synaptic potentiation	1/384	14/18292	0.257055878979046	0.703273860053454	0.662585110752259	ENSSMAG00000010149	1
GO:1903753	GO:1903753	negative regulation of p38MAPK cascade	1/384	14/18292	0.257055878979046	0.703273860053454	0.662585110752259	ENSSMAG00000014799	1
GO:0031334	GO:0031334	positive regulation of protein-containing complex assembly	2/384	47/18292	0.259251118557664	0.703273860053454	0.662585110752259	ENSSMAG00000001226/ENSSMAG00000020913	2
GO:0032868	GO:0032868	response to insulin	2/384	47/18292	0.259251118557664	0.703273860053454	0.662585110752259	ENSSMAG00000002216/ENSSMAG00000011491	2
GO:0048008	GO:0048008	platelet-derived growth factor receptor signaling pathway	2/384	47/18292	0.259251118557664	0.703273860053454	0.662585110752259	ENSSMAG00000000911/ENSSMAG00000009199	2
GO:0071346	GO:0071346	cellular response to interferon-gamma	3/384	85/18292	0.264426377067339	0.703273860053454	0.662585110752259	ENSSMAG00000001522/ENSSMAG00000008958/ENSSMAG00000016887	3
GO:0007520	GO:0007520	myoblast fusion	2/384	48/18292	0.26706630940177	0.703273860053454	0.662585110752259	ENSSMAG00000018851/ENSSMAG00000021046	2
GO:1900026	GO:1900026	positive regulation of substrate adhesion-dependent cell spreading	2/384	48/18292	0.26706630940177	0.703273860053454	0.662585110752259	ENSSMAG00000003895/ENSSMAG00000016007	2
GO:0001561	GO:0001561	fatty acid alpha-oxidation	1/384	15/18292	0.272664290319021	0.703273860053454	0.662585110752259	ENSSMAG00000010101	1
GO:0001782	GO:0001782	B cell homeostasis	1/384	15/18292	0.272664290319021	0.703273860053454	0.662585110752259	ENSSMAG00000018540	1
GO:0007041	GO:0007041	lysosomal transport	1/384	15/18292	0.272664290319021	0.703273860053454	0.662585110752259	ENSSMAG00000016575	1
GO:0007223	GO:0007223	Wnt signaling pathway, calcium modulating pathway	1/384	15/18292	0.272664290319021	0.703273860053454	0.662585110752259	ENSSMAG00000009464	1
GO:0008340	GO:0008340	determination of adult lifespan	1/384	15/18292	0.272664290319021	0.703273860053454	0.662585110752259	ENSSMAG00000001138	1
GO:0010519	GO:0010519	negative regulation of phospholipase activity	1/384	15/18292	0.272664290319021	0.703273860053454	0.662585110752259	ENSSMAG00000018254	1
GO:0010839	GO:0010839	negative regulation of keratinocyte proliferation	1/384	15/18292	0.272664290319021	0.703273860053454	0.662585110752259	ENSSMAG00000015985	1
GO:0016338	GO:0016338	calcium-independent cell-cell adhesion via plasma membrane cell-adhesion molecules	1/384	15/18292	0.272664290319021	0.703273860053454	0.662585110752259	ENSSMAG00000007525	1
GO:0031630	GO:0031630	regulation of synaptic vesicle fusion to presynaptic active zone membrane	1/384	15/18292	0.272664290319021	0.703273860053454	0.662585110752259	ENSSMAG00000014957	1
GO:0034145	GO:0034145	positive regulation of toll-like receptor 4 signaling pathway	1/384	15/18292	0.272664290319021	0.703273860053454	0.662585110752259	ENSSMAG00000014799	1
GO:0035457	GO:0035457	cellular response to interferon-alpha	1/384	15/18292	0.272664290319021	0.703273860053454	0.662585110752259	ENSSMAG00000009140	1
GO:0035677	GO:0035677	posterior lateral line neuromast hair cell development	1/384	15/18292	0.272664290319021	0.703273860053454	0.662585110752259	ENSSMAG00000004008	1
GO:0035810	GO:0035810	positive regulation of urine volume	1/384	15/18292	0.272664290319021	0.703273860053454	0.662585110752259	ENSSMAG00000000365	1
GO:0035912	GO:0035912	dorsal aorta morphogenesis	1/384	15/18292	0.272664290319021	0.703273860053454	0.662585110752259	ENSSMAG00000013930	1
GO:0042053	GO:0042053	regulation of dopamine metabolic process	1/384	15/18292	0.272664290319021	0.703273860053454	0.662585110752259	ENSSMAG00000013278	1
GO:0046718	GO:0046718	viral entry into host cell	1/384	15/18292	0.272664290319021	0.703273860053454	0.662585110752259	ENSSMAG00000009140	1
GO:0048251	GO:0048251	elastic fiber assembly	1/384	15/18292	0.272664290319021	0.703273860053454	0.662585110752259	ENSSMAG00000011370	1
GO:0050732	GO:0050732	negative regulation of peptidyl-tyrosine phosphorylation	1/384	15/18292	0.272664290319021	0.703273860053454	0.662585110752259	ENSSMAG00000013234	1
GO:0050957	GO:0050957	equilibrioception	1/384	15/18292	0.272664290319021	0.703273860053454	0.662585110752259	ENSSMAG00000003851	1
GO:0051044	GO:0051044	positive regulation of membrane protein ectodomain proteolysis	1/384	15/18292	0.272664290319021	0.703273860053454	0.662585110752259	ENSSMAG00000001263	1
GO:0060285	GO:0060285	cilium-dependent cell motility	1/384	15/18292	0.272664290319021	0.703273860053454	0.662585110752259	ENSSMAG00000008270	1
GO:0071875	GO:0071875	adrenergic receptor signaling pathway	1/384	15/18292	0.272664290319021	0.703273860053454	0.662585110752259	ENSSMAG00000001263	1
GO:0090280	GO:0090280	positive regulation of calcium ion import	1/384	15/18292	0.272664290319021	0.703273860053454	0.662585110752259	ENSSMAG00000009300	1
GO:0097011	GO:0097011	cellular response to granulocyte macrophage colony-stimulating factor stimulus	1/384	15/18292	0.272664290319021	0.703273860053454	0.662585110752259	ENSSMAG00000013278	1
GO:0098909	GO:0098909	regulation of cardiac muscle cell action potential involved in regulation of contraction	1/384	15/18292	0.272664290319021	0.703273860053454	0.662585110752259	ENSSMAG00000004008	1
GO:2000772	GO:2000772	regulation of cellular senescence	1/384	15/18292	0.272664290319021	0.703273860053454	0.662585110752259	ENSSMAG00000000361	1
GO:0002224	GO:0002224	toll-like receptor signaling pathway	2/384	49/18292	0.274880661733467	0.703273860053454	0.662585110752259	ENSSMAG00000003516/ENSSMAG00000015780	2
GO:0007249	GO:0007249	I-kappaB kinase/NF-kappaB signaling	2/384	49/18292	0.274880661733467	0.703273860053454	0.662585110752259	ENSSMAG00000006638/ENSSMAG00000013184	2
GO:0099560	GO:0099560	synaptic membrane adhesion	2/384	49/18292	0.274880661733467	0.703273860053454	0.662585110752259	ENSSMAG00000008822/ENSSMAG00000009623	2
GO:0034599	GO:0034599	cellular response to oxidative stress	3/384	87/18292	0.275816111103145	0.703273860053454	0.662585110752259	ENSSMAG00000001367/ENSSMAG00000017632/ENSSMAG00000019695	3
GO:0048514	GO:0048514	blood vessel morphogenesis	3/384	87/18292	0.275816111103145	0.703273860053454	0.662585110752259	ENSSMAG00000009282/ENSSMAG00000018147/ENSSMAG00000020913	3
GO:0055008	GO:0055008	cardiac muscle tissue morphogenesis	3/384	87/18292	0.275816111103145	0.703273860053454	0.662585110752259	ENSSMAG00000002521/ENSSMAG00000007614/ENSSMAG00000014107	3
GO:0120162	GO:0120162	positive regulation of cold-induced thermogenesis	3/384	87/18292	0.275816111103145	0.703273860053454	0.662585110752259	ENSSMAG00000017427/ENSSMAG00000020109/ENSSMAG00000020913	3
GO:0071356	GO:0071356	cellular response to tumor necrosis factor	3/384	88/18292	0.281529781440236	0.706930175934996	0.666029886110655	ENSSMAG00000001367/ENSSMAG00000001522/ENSSMAG00000017632	3
GO:0006805	GO:0006805	xenobiotic metabolic process	2/384	50/18292	0.282690775204874	0.706930175934996	0.666029886110655	ENSSMAG00000013034/ENSSMAG00000019695	2
GO:0002281	GO:0002281	macrophage activation involved in immune response	1/384	16/18292	0.2879456227323	0.706930175934996	0.666029886110655	ENSSMAG00000020913	1
GO:0003190	GO:0003190	atrioventricular valve formation	1/384	16/18292	0.2879456227323	0.706930175934996	0.666029886110655	ENSSMAG00000013930	1
GO:0010735	GO:0010735	positive regulation of transcription via serum response element binding	1/384	16/18292	0.2879456227323	0.706930175934996	0.666029886110655	ENSSMAG00000006242	1
GO:0016973	GO:0016973	poly(A)+ mRNA export from nucleus	1/384	16/18292	0.2879456227323	0.706930175934996	0.666029886110655	ENSSMAG00000019659	1
GO:0031953	GO:0031953	negative regulation of protein autophosphorylation	1/384	16/18292	0.2879456227323	0.706930175934996	0.666029886110655	ENSSMAG00000020982	1
GO:0033148	GO:0033148	positive regulation of intracellular estrogen receptor signaling pathway	1/384	16/18292	0.2879456227323	0.706930175934996	0.666029886110655	ENSSMAG00000018247	1
GO:0033628	GO:0033628	regulation of cell adhesion mediated by integrin	1/384	16/18292	0.2879456227323	0.706930175934996	0.666029886110655	ENSSMAG00000008515	1
GO:0035567	GO:0035567	non-canonical Wnt signaling pathway	1/384	16/18292	0.2879456227323	0.706930175934996	0.666029886110655	ENSSMAG00000012420	1
GO:0042759	GO:0042759	long-chain fatty acid biosynthetic process	1/384	16/18292	0.2879456227323	0.706930175934996	0.666029886110655	ENSSMAG00000007287	1
GO:0046512	GO:0046512	sphingosine biosynthetic process	1/384	16/18292	0.2879456227323	0.706930175934996	0.666029886110655	ENSSMAG00000011036	1
GO:0048149	GO:0048149	behavioral response to ethanol	1/384	16/18292	0.2879456227323	0.706930175934996	0.666029886110655	ENSSMAG00000013491	1
GO:0050871	GO:0050871	positive regulation of B cell activation	1/384	16/18292	0.2879456227323	0.706930175934996	0.666029886110655	ENSSMAG00000010727	1
GO:0051549	GO:0051549	positive regulation of keratinocyte migration	1/384	16/18292	0.2879456227323	0.706930175934996	0.666029886110655	ENSSMAG00000019171	1
GO:1904668	GO:1904668	positive regulation of ubiquitin protein ligase activity	1/384	16/18292	0.2879456227323	0.706930175934996	0.666029886110655	ENSSMAG00000010124	1
GO:2000145	GO:2000145	regulation of cell motility	1/384	16/18292	0.2879456227323	0.706930175934996	0.666029886110655	ENSSMAG00000000911	1
GO:2000678	GO:2000678	negative regulation of transcription regulatory region DNA binding	1/384	16/18292	0.2879456227323	0.706930175934996	0.666029886110655	ENSSMAG00000013930	1
GO:0006464	GO:0006464	cellular protein modification process	2/384	51/18292	0.290493391873256	0.706930175934996	0.666029886110655	ENSSMAG00000003104/ENSSMAG00000006455	2
GO:0010508	GO:0010508	positive regulation of autophagy	2/384	51/18292	0.290493391873256	0.706930175934996	0.666029886110655	ENSSMAG00000001367/ENSSMAG00000017632	2
GO:0035023	GO:0035023	regulation of Rho protein signal transduction	2/384	51/18292	0.290493391873256	0.706930175934996	0.666029886110655	ENSSMAG00000001156/ENSSMAG00000013491	2
GO:0048469	GO:0048469	cell maturation	2/384	51/18292	0.290493391873256	0.706930175934996	0.666029886110655	ENSSMAG00000009140/ENSSMAG00000013930	2
GO:0006888	GO:0006888	endoplasmic reticulum to Golgi vesicle-mediated transport	4/384	131/18292	0.296153196260846	0.706930175934996	0.666029886110655	ENSSMAG00000007667/ENSSMAG00000010101/ENSSMAG00000012321/ENSSMAG00000014957	4
GO:0009887	GO:0009887	animal organ morphogenesis	4/384	131/18292	0.296153196260846	0.706930175934996	0.666029886110655	ENSSMAG00000009282/ENSSMAG00000009623/ENSSMAG00000015995/ENSSMAG00000017285	4
GO:0008542	GO:0008542	visual learning	2/384	52/18292	0.298285391747289	0.706930175934996	0.666029886110655	ENSSMAG00000013278/ENSSMAG00000016007	2
GO:0042060	GO:0042060	wound healing	3/384	91/18292	0.298727942867185	0.706930175934996	0.666029886110655	ENSSMAG00000008958/ENSSMAG00000016887/ENSSMAG00000019171	3
GO:0000083	GO:0000083	regulation of transcription involved in G1/S transition of mitotic cell cycle	1/384	17/18292	0.302906712733985	0.706930175934996	0.666029886110655	ENSSMAG00000015995	1
GO:0006166	GO:0006166	purine ribonucleoside salvage	1/384	17/18292	0.302906712733985	0.706930175934996	0.666029886110655	ENSSMAG00000014370	1
GO:0009314	GO:0009314	response to radiation	1/384	17/18292	0.302906712733985	0.706930175934996	0.666029886110655	ENSSMAG00000007004	1
GO:0031396	GO:0031396	regulation of protein ubiquitination	1/384	17/18292	0.302906712733985	0.706930175934996	0.666029886110655	ENSSMAG00000017735	1
GO:0032743	GO:0032743	positive regulation of interleukin-2 production	1/384	17/18292	0.302906712733985	0.706930175934996	0.666029886110655	ENSSMAG00000013234	1
GO:0032757	GO:0032757	positive regulation of interleukin-8 production	1/384	17/18292	0.302906712733985	0.706930175934996	0.666029886110655	ENSSMAG00000008934	1
GO:0033120	GO:0033120	positive regulation of RNA splicing	1/384	17/18292	0.302906712733985	0.706930175934996	0.666029886110655	ENSSMAG00000021161	1
GO:0033619	GO:0033619	membrane protein proteolysis	1/384	17/18292	0.302906712733985	0.706930175934996	0.666029886110655	ENSSMAG00000001156	1
GO:0033690	GO:0033690	positive regulation of osteoblast proliferation	1/384	17/18292	0.302906712733985	0.706930175934996	0.666029886110655	ENSSMAG00000017577	1
GO:0035701	GO:0035701	hematopoietic stem cell migration	1/384	17/18292	0.302906712733985	0.706930175934996	0.666029886110655	ENSSMAG00000019171	1
GO:0040012	GO:0040012	regulation of locomotion	1/384	17/18292	0.302906712733985	0.706930175934996	0.666029886110655	ENSSMAG00000019748	1
GO:0046622	GO:0046622	positive regulation of organ growth	1/384	17/18292	0.302906712733985	0.706930175934996	0.666029886110655	ENSSMAG00000013234	1
GO:0051279	GO:0051279	regulation of release of sequestered calcium ion into cytosol	1/384	17/18292	0.302906712733985	0.706930175934996	0.666029886110655	ENSSMAG00000001094	1
GO:0060561	GO:0060561	apoptotic process involved in morphogenesis	1/384	17/18292	0.302906712733985	0.706930175934996	0.666029886110655	ENSSMAG00000009877	1
GO:0061952	GO:0061952	midbody abscission	1/384	17/18292	0.302906712733985	0.706930175934996	0.666029886110655	ENSSMAG00000011683	1
GO:1902004	GO:1902004	positive regulation of amyloid-beta formation	1/384	17/18292	0.302906712733985	0.706930175934996	0.666029886110655	ENSSMAG00000005853	1
GO:1990402	GO:1990402	embryonic liver development	1/384	17/18292	0.302906712733985	0.706930175934996	0.666029886110655	ENSSMAG00000003445	1
GO:0035845	GO:0035845	photoreceptor cell outer segment organization	2/384	54/18292	0.313825725042551	0.706930175934996	0.666029886110655	ENSSMAG00000001858/ENSSMAG00000002170	2
GO:0006308	GO:0006308	DNA catabolic process	1/384	18/18292	0.317554254310463	0.706930175934996	0.666029886110655	ENSSMAG00000010191	1
GO:0006995	GO:0006995	cellular response to nitrogen starvation	1/384	18/18292	0.317554254310463	0.706930175934996	0.666029886110655	ENSSMAG00000011058	1
GO:0007130	GO:0007130	synaptonemal complex assembly	1/384	18/18292	0.317554254310463	0.706930175934996	0.666029886110655	ENSSMAG00000009380	1
GO:0007270	GO:0007270	neuron-neuron synaptic transmission	1/384	18/18292	0.317554254310463	0.706930175934996	0.666029886110655	ENSSMAG00000004008	1
GO:0010613	GO:0010613	positive regulation of cardiac muscle hypertrophy	1/384	18/18292	0.317554254310463	0.706930175934996	0.666029886110655	ENSSMAG00000012004	1
GO:0010801	GO:0010801	negative regulation of peptidyl-threonine phosphorylation	1/384	18/18292	0.317554254310463	0.706930175934996	0.666029886110655	ENSSMAG00000007140	1
GO:0018342	GO:0018342	protein prenylation	1/384	18/18292	0.317554254310463	0.706930175934996	0.666029886110655	ENSSMAG00000011370	1
GO:0031663	GO:0031663	lipopolysaccharide-mediated signaling pathway	1/384	18/18292	0.317554254310463	0.706930175934996	0.666029886110655	ENSSMAG00000017064	1
GO:0031952	GO:0031952	regulation of protein autophosphorylation	1/384	18/18292	0.317554254310463	0.706930175934996	0.666029886110655	ENSSMAG00000016007	1
GO:0032715	GO:0032715	negative regulation of interleukin-6 production	1/384	18/18292	0.317554254310463	0.706930175934996	0.666029886110655	ENSSMAG00000013184	1
GO:0033630	GO:0033630	positive regulation of cell adhesion mediated by integrin	1/384	18/18292	0.317554254310463	0.706930175934996	0.666029886110655	ENSSMAG00000020913	1
GO:0038092	GO:0038092	nodal signaling pathway	1/384	18/18292	0.317554254310463	0.706930175934996	0.666029886110655	ENSSMAG00000011491	1
GO:0042113	GO:0042113	B cell activation	1/384	18/18292	0.317554254310463	0.706930175934996	0.666029886110655	ENSSMAG00000009479	1
GO:0042711	GO:0042711	maternal behavior	1/384	18/18292	0.317554254310463	0.706930175934996	0.666029886110655	ENSSMAG00000003032	1
GO:0043297	GO:0043297	apical junction assembly	1/384	18/18292	0.317554254310463	0.706930175934996	0.666029886110655	ENSSMAG00000001226	1
GO:0045616	GO:0045616	regulation of keratinocyte differentiation	1/384	18/18292	0.317554254310463	0.706930175934996	0.666029886110655	ENSSMAG00000009445	1
GO:0045741	GO:0045741	positive regulation of epidermal growth factor-activated receptor activity	1/384	18/18292	0.317554254310463	0.706930175934996	0.666029886110655	ENSSMAG00000001263	1
GO:0045779	GO:0045779	negative regulation of bone resorption	1/384	18/18292	0.317554254310463	0.706930175934996	0.666029886110655	ENSSMAG00000001138	1
GO:0051256	GO:0051256	mitotic spindle midzone assembly	1/384	18/18292	0.317554254310463	0.706930175934996	0.666029886110655	ENSSMAG00000011491	1
GO:0055091	GO:0055091	phospholipid homeostasis	1/384	18/18292	0.317554254310463	0.706930175934996	0.666029886110655	ENSSMAG00000005853	1
GO:0060391	GO:0060391	positive regulation of SMAD protein signal transduction	1/384	18/18292	0.317554254310463	0.706930175934996	0.666029886110655	ENSSMAG00000021187	1
GO:0060613	GO:0060613	fat pad development	1/384	18/18292	0.317554254310463	0.706930175934996	0.666029886110655	ENSSMAG00000021012	1
GO:0070885	GO:0070885	negative regulation of calcineurin-NFAT signaling cascade	1/384	18/18292	0.317554254310463	0.706930175934996	0.666029886110655	ENSSMAG00000019639	1
GO:0086002	GO:0086002	cardiac muscle cell action potential involved in contraction	1/384	18/18292	0.317554254310463	0.706930175934996	0.666029886110655	ENSSMAG00000004508	1
GO:0099149	GO:0099149	regulation of postsynaptic neurotransmitter receptor internalization	1/384	18/18292	0.317554254310463	0.706930175934996	0.666029886110655	ENSSMAG00000014399	1
GO:1900029	GO:1900029	positive regulation of ruffle assembly	1/384	18/18292	0.317554254310463	0.706930175934996	0.666029886110655	ENSSMAG00000013491	1
GO:0014065	GO:0014065	phosphatidylinositol 3-kinase signaling	2/384	55/18292	0.321568469863638	0.706930175934996	0.666029886110655	ENSSMAG00000003937/ENSSMAG00000018115	2
GO:0046856	GO:0046856	phosphatidylinositol dephosphorylation	2/384	55/18292	0.321568469863638	0.706930175934996	0.666029886110655	ENSSMAG00000001138/ENSSMAG00000009244	2
GO:0006368	GO:0006368	transcription elongation from RNA polymerase II promoter	2/384	56/18292	0.329289412618323	0.706930175934996	0.666029886110655	ENSSMAG00000004288/ENSSMAG00000013315	2
GO:0030838	GO:0030838	positive regulation of actin filament polymerization	2/384	56/18292	0.329289412618323	0.706930175934996	0.666029886110655	ENSSMAG00000000911/ENSSMAG00000004318	2
GO:0050727	GO:0050727	regulation of inflammatory response	2/384	56/18292	0.329289412618323	0.706930175934996	0.666029886110655	ENSSMAG00000010254/ENSSMAG00000021187	2
GO:0071320	GO:0071320	cellular response to cAMP	2/384	56/18292	0.329289412618323	0.706930175934996	0.666029886110655	ENSSMAG00000003937/ENSSMAG00000004008	2
GO:0001655	GO:0001655	urogenital system development	1/384	19/18292	0.331894801883232	0.706930175934996	0.666029886110655	ENSSMAG00000013930	1
GO:0001682	GO:0001682	tRNA 5'-leader removal	1/384	19/18292	0.331894801883232	0.706930175934996	0.666029886110655	ENSSMAG00000018851	1
GO:0002755	GO:0002755	MyD88-dependent toll-like receptor signaling pathway	1/384	19/18292	0.331894801883232	0.706930175934996	0.666029886110655	ENSSMAG00000003516	1
GO:0006465	GO:0006465	signal peptide processing	1/384	19/18292	0.331894801883232	0.706930175934996	0.666029886110655	ENSSMAG00000005853	1
GO:0006622	GO:0006622	protein targeting to lysosome	1/384	19/18292	0.331894801883232	0.706930175934996	0.666029886110655	ENSSMAG00000002216	1
GO:0006851	GO:0006851	mitochondrial calcium ion transmembrane transport	1/384	19/18292	0.331894801883232	0.706930175934996	0.666029886110655	ENSSMAG00000012120	1
GO:0008343	GO:0008343	adult feeding behavior	1/384	19/18292	0.331894801883232	0.706930175934996	0.666029886110655	ENSSMAG00000004794	1
GO:0014902	GO:0014902	myotube differentiation	1/384	19/18292	0.331894801883232	0.706930175934996	0.666029886110655	ENSSMAG00000002216	1
GO:0018344	GO:0018344	protein geranylgeranylation	1/384	19/18292	0.331894801883232	0.706930175934996	0.666029886110655	ENSSMAG00000011370	1
GO:0018401	GO:0018401	peptidyl-proline hydroxylation to 4-hydroxy-L-proline	1/384	19/18292	0.331894801883232	0.706930175934996	0.666029886110655	ENSSMAG00000007207	1
GO:0032367	GO:0032367	intracellular cholesterol transport	1/384	19/18292	0.331894801883232	0.706930175934996	0.666029886110655	ENSSMAG00000005853	1
GO:0033344	GO:0033344	cholesterol efflux	1/384	19/18292	0.331894801883232	0.706930175934996	0.666029886110655	ENSSMAG00000005853	1
GO:0038061	GO:0038061	NIK/NF-kappaB signaling	1/384	19/18292	0.331894801883232	0.706930175934996	0.666029886110655	ENSSMAG00000006638	1
GO:0043269	GO:0043269	regulation of ion transport	1/384	19/18292	0.331894801883232	0.706930175934996	0.666029886110655	ENSSMAG00000000675	1
GO:0046426	GO:0046426	negative regulation of receptor signaling pathway via JAK-STAT	1/384	19/18292	0.331894801883232	0.706930175934996	0.666029886110655	ENSSMAG00000006638	1
GO:0060287	GO:0060287	epithelial cilium movement involved in determination of left/right asymmetry	1/384	19/18292	0.331894801883232	0.706930175934996	0.666029886110655	ENSSMAG00000008270	1
GO:0060339	GO:0060339	negative regulation of type I interferon-mediated signaling pathway	1/384	19/18292	0.331894801883232	0.706930175934996	0.666029886110655	ENSSMAG00000008850	1
GO:0072383	GO:0072383	plus-end-directed vesicle transport along microtubule	1/384	19/18292	0.331894801883232	0.706930175934996	0.666029886110655	ENSSMAG00000010475	1
GO:2000178	GO:2000178	negative regulation of neural precursor cell proliferation	1/384	19/18292	0.331894801883232	0.706930175934996	0.666029886110655	ENSSMAG00000013930	1
GO:0007189	GO:0007189	adenylate cyclase-activating G protein-coupled receptor signaling pathway	5/384	182/18292	0.335600483729099	0.710959592435826	0.669826175906307	ENSSMAG00000003445/ENSSMAG00000005123/ENSSMAG00000007633/ENSSMAG00000012698/ENSSMAG00000017698	5
GO:0060028	GO:0060028	convergent extension involved in axis elongation	2/384	57/18292	0.336986060476466	0.710959592435826	0.669826175906307	ENSSMAG00000012420/ENSSMAG00000015985	2
GO:0009267	GO:0009267	cellular response to starvation	3/384	98/18292	0.339008338024308	0.710959592435826	0.669826175906307	ENSSMAG00000004794/ENSSMAG00000014768/ENSSMAG00000016575	3
GO:0002548	GO:0002548	monocyte chemotaxis	1/384	20/18292	0.345934773211248	0.710959592435826	0.669826175906307	ENSSMAG00000001522	1
GO:0006382	GO:0006382	adenosine to inosine editing	1/384	20/18292	0.345934773211248	0.710959592435826	0.669826175906307	ENSSMAG00000007651	1
GO:0006892	GO:0006892	post-Golgi vesicle-mediated transport	1/384	20/18292	0.345934773211248	0.710959592435826	0.669826175906307	ENSSMAG00000002216	1
GO:0007021	GO:0007021	tubulin complex assembly	1/384	20/18292	0.345934773211248	0.710959592435826	0.669826175906307	ENSSMAG00000009877	1
GO:0007191	GO:0007191	adenylate cyclase-activating dopamine receptor signaling pathway	1/384	20/18292	0.345934773211248	0.710959592435826	0.669826175906307	ENSSMAG00000002260	1
GO:0009072	GO:0009072	aromatic amino acid family metabolic process	1/384	20/18292	0.345934773211248	0.710959592435826	0.669826175906307	ENSSMAG00000012969	1
GO:0010596	GO:0010596	negative regulation of endothelial cell migration	1/384	20/18292	0.345934773211248	0.710959592435826	0.669826175906307	ENSSMAG00000009300	1
GO:0014034	GO:0014034	neural crest cell fate commitment	1/384	20/18292	0.345934773211248	0.710959592435826	0.669826175906307	ENSSMAG00000020683	1
GO:0021902	GO:0021902	commitment of neuronal cell to specific neuron type in forebrain	1/384	20/18292	0.345934773211248	0.710959592435826	0.669826175906307	ENSSMAG00000013930	1
GO:0022407	GO:0022407	regulation of cell-cell adhesion	1/384	20/18292	0.345934773211248	0.710959592435826	0.669826175906307	ENSSMAG00000012120	1
GO:0030220	GO:0030220	platelet formation	1/384	20/18292	0.345934773211248	0.710959592435826	0.669826175906307	ENSSMAG00000013930	1
GO:0036159	GO:0036159	inner dynein arm assembly	1/384	20/18292	0.345934773211248	0.710959592435826	0.669826175906307	ENSSMAG00000008270	1
GO:0042491	GO:0042491	inner ear auditory receptor cell differentiation	1/384	20/18292	0.345934773211248	0.710959592435826	0.669826175906307	ENSSMAG00000020552	1
GO:0043409	GO:0043409	negative regulation of MAPK cascade	1/384	20/18292	0.345934773211248	0.710959592435826	0.669826175906307	ENSSMAG00000007140	1
GO:0046638	GO:0046638	positive regulation of alpha-beta T cell differentiation	1/384	20/18292	0.345934773211248	0.710959592435826	0.669826175906307	ENSSMAG00000020913	1
GO:0060591	GO:0060591	chondroblast differentiation	1/384	20/18292	0.345934773211248	0.710959592435826	0.669826175906307	ENSSMAG00000017577	1
GO:0090200	GO:0090200	positive regulation of release of cytochrome c from mitochondria	1/384	20/18292	0.345934773211248	0.710959592435826	0.669826175906307	ENSSMAG00000019171	1
GO:1903670	GO:1903670	regulation of sprouting angiogenesis	1/384	20/18292	0.345934773211248	0.710959592435826	0.669826175906307	ENSSMAG00000014768	1
GO:0071277	GO:0071277	cellular response to calcium ion	3/384	100/18292	0.350508049604182	0.712881665263099	0.671637044914059	ENSSMAG00000003848/ENSSMAG00000010149/ENSSMAG00000015043	3
GO:0043410	GO:0043410	positive regulation of MAPK cascade	3/384	101/18292	0.356250200694634	0.712881665263099	0.671637044914059	ENSSMAG00000003851/ENSSMAG00000018247/ENSSMAG00000019281	3
GO:0007030	GO:0007030	Golgi organization	4/384	144/18292	0.357959313359133	0.712881665263099	0.671637044914059	ENSSMAG00000000735/ENSSMAG00000010101/ENSSMAG00000011058/ENSSMAG00000017186	4
GO:0006013	GO:0006013	mannose metabolic process	1/384	21/18292	0.359680452233079	0.712881665263099	0.671637044914059	ENSSMAG00000015506	1
GO:0006071	GO:0006071	glycerol metabolic process	1/384	21/18292	0.359680452233079	0.712881665263099	0.671637044914059	ENSSMAG00000019556	1
GO:0006940	GO:0006940	regulation of smooth muscle contraction	1/384	21/18292	0.359680452233079	0.712881665263099	0.671637044914059	ENSSMAG00000001263	1
GO:0007603	GO:0007603	phototransduction, visible light	1/384	21/18292	0.359680452233079	0.712881665263099	0.671637044914059	ENSSMAG00000016780	1
GO:0032689	GO:0032689	negative regulation of interferon-gamma production	1/384	21/18292	0.359680452233079	0.712881665263099	0.671637044914059	ENSSMAG00000009140	1
GO:0035136	GO:0035136	forelimb morphogenesis	1/384	21/18292	0.359680452233079	0.712881665263099	0.671637044914059	ENSSMAG00000016425	1
GO:0035729	GO:0035729	cellular response to hepatocyte growth factor stimulus	1/384	21/18292	0.359680452233079	0.712881665263099	0.671637044914059	ENSSMAG00000010149	1
GO:0046834	GO:0046834	lipid phosphorylation	1/384	21/18292	0.359680452233079	0.712881665263099	0.671637044914059	ENSSMAG00000004311	1
GO:0048667	GO:0048667	cell morphogenesis involved in neuron differentiation	1/384	21/18292	0.359680452233079	0.712881665263099	0.671637044914059	ENSSMAG00000003851	1
GO:0050673	GO:0050673	epithelial cell proliferation	1/384	21/18292	0.359680452233079	0.712881665263099	0.671637044914059	ENSSMAG00000008372	1
GO:0055078	GO:0055078	sodium ion homeostasis	1/384	21/18292	0.359680452233079	0.712881665263099	0.671637044914059	ENSSMAG00000015506	1
GO:0060415	GO:0060415	muscle tissue morphogenesis	1/384	21/18292	0.359680452233079	0.712881665263099	0.671637044914059	ENSSMAG00000014107	1
GO:0060452	GO:0060452	positive regulation of cardiac muscle contraction	1/384	21/18292	0.359680452233079	0.712881665263099	0.671637044914059	ENSSMAG00000018254	1
GO:0071549	GO:0071549	cellular response to dexamethasone stimulus	1/384	21/18292	0.359680452233079	0.712881665263099	0.671637044914059	ENSSMAG00000014107	1
GO:0097120	GO:0097120	receptor localization to synapse	1/384	21/18292	0.359680452233079	0.712881665263099	0.671637044914059	ENSSMAG00000009636	1
GO:1902742	GO:1902742	apoptotic process involved in development	1/384	21/18292	0.359680452233079	0.712881665263099	0.671637044914059	ENSSMAG00000001691	1
GO:0032465	GO:0032465	regulation of cytokinesis	2/384	60/18292	0.359906990229201	0.712881665263099	0.671637044914059	ENSSMAG00000008108/ENSSMAG00000014743	2
GO:0030317	GO:0030317	flagellated sperm motility	2/384	61/18292	0.367483750242701	0.712881665263099	0.671637044914059	ENSSMAG00000008270/ENSSMAG00000014576	2
GO:0032526	GO:0032526	response to retinoic acid	2/384	61/18292	0.367483750242701	0.712881665263099	0.671637044914059	ENSSMAG00000001156/ENSSMAG00000019120	2
GO:0006366	GO:0006366	transcription by RNA polymerase II	3/384	103/18292	0.367713291709996	0.712881665263099	0.671637044914059	ENSSMAG00000001039/ENSSMAG00000002075/ENSSMAG00000008372	3
GO:0051092	GO:0051092	positive regulation of NF-kappaB transcription factor activity	3/384	103/18292	0.367713291709996	0.712881665263099	0.671637044914059	ENSSMAG00000000911/ENSSMAG00000009785/ENSSMAG00000018247	3
GO:0002377	GO:0002377	immunoglobulin production	1/384	22/18292	0.373137991850095	0.712881665263099	0.671637044914059	ENSSMAG00000020552	1
GO:0003333	GO:0003333	amino acid transmembrane transport	1/384	22/18292	0.373137991850095	0.712881665263099	0.671637044914059	ENSSMAG00000004025	1
GO:0006997	GO:0006997	nucleus organization	1/384	22/18292	0.373137991850095	0.712881665263099	0.671637044914059	ENSSMAG00000011683	1
GO:0009410	GO:0009410	response to xenobiotic stimulus	1/384	22/18292	0.373137991850095	0.712881665263099	0.671637044914059	ENSSMAG00000012274	1
GO:0010824	GO:0010824	regulation of centrosome duplication	1/384	22/18292	0.373137991850095	0.712881665263099	0.671637044914059	ENSSMAG00000011683	1
GO:0010898	GO:0010898	positive regulation of triglyceride catabolic process	1/384	22/18292	0.373137991850095	0.712881665263099	0.671637044914059	ENSSMAG00000006064	1
GO:0016032	GO:0016032	viral process	1/384	22/18292	0.373137991850095	0.712881665263099	0.671637044914059	ENSSMAG00000021012	1
GO:0016322	GO:0016322	neuron remodeling	1/384	22/18292	0.373137991850095	0.712881665263099	0.671637044914059	ENSSMAG00000009282	1
GO:0032148	GO:0032148	activation of protein kinase B activity	1/384	22/18292	0.373137991850095	0.712881665263099	0.671637044914059	ENSSMAG00000001263	1
GO:0033993	GO:0033993	response to lipid	1/384	22/18292	0.373137991850095	0.712881665263099	0.671637044914059	ENSSMAG00000005853	1
GO:0034472	GO:0034472	snRNA 3'-end processing	1/384	22/18292	0.373137991850095	0.712881665263099	0.671637044914059	ENSSMAG00000000361	1
GO:0042059	GO:0042059	negative regulation of epidermal growth factor receptor signaling pathway	1/384	22/18292	0.373137991850095	0.712881665263099	0.671637044914059	ENSSMAG00000009445	1
GO:0042176	GO:0042176	regulation of protein catabolic process	1/384	22/18292	0.373137991850095	0.712881665263099	0.671637044914059	ENSSMAG00000012120	1
GO:0046323	GO:0046323	glucose import	1/384	22/18292	0.373137991850095	0.712881665263099	0.671637044914059	ENSSMAG00000002216	1
GO:0046486	GO:0046486	glycerolipid metabolic process	1/384	22/18292	0.373137991850095	0.712881665263099	0.671637044914059	ENSSMAG00000004311	1
GO:0048696	GO:0048696	regulation of collateral sprouting in absence of injury	1/384	22/18292	0.373137991850095	0.712881665263099	0.671637044914059	ENSSMAG00000018115	1
GO:0051492	GO:0051492	regulation of stress fiber assembly	1/384	22/18292	0.373137991850095	0.712881665263099	0.671637044914059	ENSSMAG00000003445	1
GO:0070498	GO:0070498	interleukin-1-mediated signaling pathway	1/384	22/18292	0.373137991850095	0.712881665263099	0.671637044914059	ENSSMAG00000009785	1
GO:0072520	GO:0072520	seminiferous tubule development	1/384	22/18292	0.373137991850095	0.712881665263099	0.671637044914059	ENSSMAG00000018247	1
GO:0090136	GO:0090136	epithelial cell-cell adhesion	1/384	22/18292	0.373137991850095	0.712881665263099	0.671637044914059	ENSSMAG00000000735	1
GO:1990266	GO:1990266	neutrophil migration	1/384	22/18292	0.373137991850095	0.712881665263099	0.671637044914059	ENSSMAG00000001094	1
GO:0008203	GO:0008203	cholesterol metabolic process	2/384	62/18292	0.375025385331596	0.712881665263099	0.671637044914059	ENSSMAG00000005853/ENSSMAG00000016575	2
GO:0051480	GO:0051480	regulation of cytosolic calcium ion concentration	2/384	63/18292	0.382530032139802	0.712881665263099	0.671637044914059	ENSSMAG00000006883/ENSSMAG00000020179	2
GO:0000470	GO:0000470	maturation of LSU-rRNA	1/384	23/18292	0.386313416651932	0.712881665263099	0.671637044914059	ENSSMAG00000012004	1
GO:0006807	GO:0006807	nitrogen compound metabolic process	1/384	23/18292	0.386313416651932	0.712881665263099	0.671637044914059	ENSSMAG00000021115	1
GO:0006910	GO:0006910	phagocytosis, recognition	1/384	23/18292	0.386313416651932	0.712881665263099	0.671637044914059	ENSSMAG00000010727	1
GO:0006913	GO:0006913	nucleocytoplasmic transport	1/384	23/18292	0.386313416651932	0.712881665263099	0.671637044914059	ENSSMAG00000019658	1
GO:0006937	GO:0006937	regulation of muscle contraction	1/384	23/18292	0.386313416651932	0.712881665263099	0.671637044914059	ENSSMAG00000015583	1
GO:0007340	GO:0007340	acrosome reaction	1/384	23/18292	0.386313416651932	0.712881665263099	0.671637044914059	ENSSMAG00000009464	1
GO:0008637	GO:0008637	apoptotic mitochondrial changes	1/384	23/18292	0.386313416651932	0.712881665263099	0.671637044914059	ENSSMAG00000014470	1
GO:0031954	GO:0031954	positive regulation of protein autophosphorylation	1/384	23/18292	0.386313416651932	0.712881665263099	0.671637044914059	ENSSMAG00000009199	1
GO:0032099	GO:0032099	negative regulation of appetite	1/384	23/18292	0.386313416651932	0.712881665263099	0.671637044914059	ENSSMAG00000004794	1
GO:0042327	GO:0042327	positive regulation of phosphorylation	1/384	23/18292	0.386313416651932	0.712881665263099	0.671637044914059	ENSSMAG00000018247	1
GO:0042541	GO:0042541	hemoglobin biosynthetic process	1/384	23/18292	0.386313416651932	0.712881665263099	0.671637044914059	ENSSMAG00000016509	1
GO:0042554	GO:0042554	superoxide anion generation	1/384	23/18292	0.386313416651932	0.712881665263099	0.671637044914059	ENSSMAG00000001094	1
GO:0045745	GO:0045745	positive regulation of G protein-coupled receptor signaling pathway	1/384	23/18292	0.386313416651932	0.712881665263099	0.671637044914059	ENSSMAG00000011463	1
GO:0046579	GO:0046579	positive regulation of Ras protein signal transduction	1/384	23/18292	0.386313416651932	0.712881665263099	0.671637044914059	ENSSMAG00000020287	1
GO:0046677	GO:0046677	response to antibiotic	1/384	23/18292	0.386313416651932	0.712881665263099	0.671637044914059	ENSSMAG00000021187	1
GO:0051014	GO:0051014	actin filament severing	1/384	23/18292	0.386313416651932	0.712881665263099	0.671637044914059	ENSSMAG00000017396	1
GO:0060872	GO:0060872	semicircular canal development	1/384	23/18292	0.386313416651932	0.712881665263099	0.671637044914059	ENSSMAG00000013930	1
GO:0070309	GO:0070309	lens fiber cell morphogenesis	1/384	23/18292	0.386313416651932	0.712881665263099	0.671637044914059	ENSSMAG00000009877	1
GO:0070831	GO:0070831	basement membrane assembly	1/384	23/18292	0.386313416651932	0.712881665263099	0.671637044914059	ENSSMAG00000009282	1
GO:0071907	GO:0071907	determination of digestive tract left/right asymmetry	1/384	23/18292	0.386313416651932	0.712881665263099	0.671637044914059	ENSSMAG00000008270	1
GO:1903077	GO:1903077	negative regulation of protein localization to plasma membrane	1/384	23/18292	0.386313416651932	0.712881665263099	0.671637044914059	ENSSMAG00000004311	1
GO:0010951	GO:0010951	negative regulation of endopeptidase activity	2/384	64/18292	0.389995920585827	0.718598180509718	0.677022824342161	ENSSMAG00000008883/ENSSMAG00000008934	2
GO:0031175	GO:0031175	neuron projection development	4/384	151/18292	0.391310235460809	0.71994053799601	0.678287518132509	ENSSMAG00000006722/ENSSMAG00000010149/ENSSMAG00000016283/ENSSMAG00000018627	4
GO:0000082	GO:0000082	G1/S transition of mitotic cell cycle	2/384	65/18292	0.397421370785675	0.723646485021335	0.681779053165576	ENSSMAG00000014470/ENSSMAG00000014491	2
GO:0002009	GO:0002009	morphogenesis of an epithelium	1/384	24/18292	0.399212625585407	0.723646485021335	0.681779053165576	ENSSMAG00000012347	1
GO:0009435	GO:0009435	NAD biosynthetic process	1/384	24/18292	0.399212625585407	0.723646485021335	0.681779053165576	ENSSMAG00000017929	1
GO:0019369	GO:0019369	arachidonic acid metabolic process	1/384	24/18292	0.399212625585407	0.723646485021335	0.681779053165576	ENSSMAG00000015167	1
GO:0032958	GO:0032958	inositol phosphate biosynthetic process	1/384	24/18292	0.399212625585407	0.723646485021335	0.681779053165576	ENSSMAG00000017414	1
GO:0036158	GO:0036158	outer dynein arm assembly	1/384	24/18292	0.399212625585407	0.723646485021335	0.681779053165576	ENSSMAG00000020902	1
GO:0036376	GO:0036376	sodium ion export across plasma membrane	1/384	24/18292	0.399212625585407	0.723646485021335	0.681779053165576	ENSSMAG00000019281	1
GO:0046339	GO:0046339	diacylglycerol metabolic process	1/384	24/18292	0.399212625585407	0.723646485021335	0.681779053165576	ENSSMAG00000004311	1
GO:0071276	GO:0071276	cellular response to cadmium ion	1/384	24/18292	0.399212625585407	0.723646485021335	0.681779053165576	ENSSMAG00000019171	1
GO:1904646	GO:1904646	cellular response to amyloid-beta	1/384	24/18292	0.399212625585407	0.723646485021335	0.681779053165576	ENSSMAG00000010149	1
GO:0006730	GO:0006730	one-carbon metabolic process	2/384	66/18292	0.404804790063273	0.728814099980873	0.686647689588421	ENSSMAG00000000365/ENSSMAG00000015506	2
GO:0001867	GO:0001867	complement activation, lectin pathway	1/384	25/18292	0.411841394568065	0.728814099980873	0.686647689588421	ENSSMAG00000011384	1
GO:0002028	GO:0002028	regulation of sodium ion transport	1/384	25/18292	0.411841394568065	0.728814099980873	0.686647689588421	ENSSMAG00000007525	1
GO:0002682	GO:0002682	regulation of immune system process	1/384	25/18292	0.411841394568065	0.728814099980873	0.686647689588421	ENSSMAG00000016425	1
GO:0006826	GO:0006826	iron ion transport	1/384	25/18292	0.411841394568065	0.728814099980873	0.686647689588421	ENSSMAG00000018359	1
GO:0007634	GO:0007634	optokinetic behavior	1/384	25/18292	0.411841394568065	0.728814099980873	0.686647689588421	ENSSMAG00000014470	1
GO:0030007	GO:0030007	cellular potassium ion homeostasis	1/384	25/18292	0.411841394568065	0.728814099980873	0.686647689588421	ENSSMAG00000019281	1
GO:0030916	GO:0030916	otic vesicle formation	1/384	25/18292	0.411841394568065	0.728814099980873	0.686647689588421	ENSSMAG00000008822	1
GO:0031668	GO:0031668	cellular response to extracellular stimulus	1/384	25/18292	0.411841394568065	0.728814099980873	0.686647689588421	ENSSMAG00000020982	1
GO:0038063	GO:0038063	collagen-activated tyrosine kinase receptor signaling pathway	1/384	25/18292	0.411841394568065	0.728814099980873	0.686647689588421	ENSSMAG00000020913	1
GO:0043525	GO:0043525	positive regulation of neuron apoptotic process	1/384	25/18292	0.411841394568065	0.728814099980873	0.686647689588421	ENSSMAG00000016575	1
GO:0045987	GO:0045987	positive regulation of smooth muscle contraction	1/384	25/18292	0.411841394568065	0.728814099980873	0.686647689588421	ENSSMAG00000019748	1
GO:0060087	GO:0060087	relaxation of vascular smooth muscle	1/384	25/18292	0.411841394568065	0.728814099980873	0.686647689588421	ENSSMAG00000018254	1
GO:0071380	GO:0071380	cellular response to prostaglandin E stimulus	1/384	25/18292	0.411841394568065	0.728814099980873	0.686647689588421	ENSSMAG00000003445	1
GO:0072358	GO:0072358	cardiovascular system development	1/384	25/18292	0.411841394568065	0.728814099980873	0.686647689588421	ENSSMAG00000003417	1
GO:0090336	GO:0090336	positive regulation of brown fat cell differentiation	1/384	25/18292	0.411841394568065	0.728814099980873	0.686647689588421	ENSSMAG00000014470	1
GO:0006919	GO:0006919	activation of cysteine-type endopeptidase activity involved in apoptotic process	2/384	67/18292	0.412144670046141	0.728814099980873	0.686647689588421	ENSSMAG00000009120/ENSSMAG00000011503	2
GO:0006939	GO:0006939	smooth muscle contraction	1/384	26/18292	0.424205379047502	0.735543266386032	0.692987532032577	ENSSMAG00000019748	1
GO:0007035	GO:0007035	vacuolar acidification	1/384	26/18292	0.424205379047502	0.735543266386032	0.692987532032577	ENSSMAG00000009244	1
GO:0008345	GO:0008345	larval locomotory behavior	1/384	26/18292	0.424205379047502	0.735543266386032	0.692987532032577	ENSSMAG00000014107	1
GO:0030330	GO:0030330	DNA damage response, signal transduction by p53 class mediator	1/384	26/18292	0.424205379047502	0.735543266386032	0.692987532032577	ENSSMAG00000006638	1
GO:0030490	GO:0030490	maturation of SSU-rRNA	1/384	26/18292	0.424205379047502	0.735543266386032	0.692987532032577	ENSSMAG00000018248	1
GO:0032924	GO:0032924	activin receptor signaling pathway	1/384	26/18292	0.424205379047502	0.735543266386032	0.692987532032577	ENSSMAG00000011491	1
GO:0045475	GO:0045475	locomotor rhythm	1/384	26/18292	0.424205379047502	0.735543266386032	0.692987532032577	ENSSMAG00000011563	1
GO:0047496	GO:0047496	vesicle transport along microtubule	1/384	26/18292	0.424205379047502	0.735543266386032	0.692987532032577	ENSSMAG00000020287	1
GO:0048041	GO:0048041	focal adhesion assembly	1/384	26/18292	0.424205379047502	0.735543266386032	0.692987532032577	ENSSMAG00000001226	1
GO:0048260	GO:0048260	positive regulation of receptor-mediated endocytosis	1/384	26/18292	0.424205379047502	0.735543266386032	0.692987532032577	ENSSMAG00000008934	1
GO:0050790	GO:0050790	regulation of catalytic activity	1/384	26/18292	0.424205379047502	0.735543266386032	0.692987532032577	ENSSMAG00000020475	1
GO:0070286	GO:0070286	axonemal dynein complex assembly	1/384	26/18292	0.424205379047502	0.735543266386032	0.692987532032577	ENSSMAG00000008270	1
GO:2000251	GO:2000251	positive regulation of actin cytoskeleton reorganization	1/384	26/18292	0.424205379047502	0.735543266386032	0.692987532032577	ENSSMAG00000000911	1
GO:0050728	GO:0050728	negative regulation of inflammatory response	3/384	113/18292	0.424328865636857	0.735543266386032	0.692987532032577	ENSSMAG00000003445/ENSSMAG00000009140/ENSSMAG00000013184	3
GO:0032456	GO:0032456	endocytic recycling	2/384	69/18292	0.426688183308398	0.738591235614113	0.695859157359877	ENSSMAG00000003075/ENSSMAG00000014743	2
GO:0007193	GO:0007193	adenylate cyclase-inhibiting G protein-coupled receptor signaling pathway	2/384	70/18292	0.43388919637044	0.740619799795807	0.697770356537525	ENSSMAG00000005123/ENSSMAG00000016007	2
GO:0045454	GO:0045454	cell redox homeostasis	2/384	70/18292	0.43388919637044	0.740619799795807	0.697770356537525	ENSSMAG00000007004/ENSSMAG00000007207	2
GO:0046854	GO:0046854	phosphatidylinositol phosphorylation	2/384	70/18292	0.43388919637044	0.740619799795807	0.697770356537525	ENSSMAG00000003937/ENSSMAG00000018115	2
GO:0007213	GO:0007213	G protein-coupled acetylcholine receptor signaling pathway	1/384	27/18292	0.436310116507578	0.740619799795807	0.697770356537525	ENSSMAG00000018254	1
GO:0015701	GO:0015701	bicarbonate transport	1/384	27/18292	0.436310116507578	0.740619799795807	0.697770356537525	ENSSMAG00000000365	1
GO:0031116	GO:0031116	positive regulation of microtubule polymerization	1/384	27/18292	0.436310116507578	0.740619799795807	0.697770356537525	ENSSMAG00000000911	1
GO:0033627	GO:0033627	cell adhesion mediated by integrin	1/384	27/18292	0.436310116507578	0.740619799795807	0.697770356537525	ENSSMAG00000017396	1
GO:0043277	GO:0043277	apoptotic cell clearance	1/384	27/18292	0.436310116507578	0.740619799795807	0.697770356537525	ENSSMAG00000009140	1
GO:0060413	GO:0060413	atrial septum morphogenesis	1/384	27/18292	0.436310116507578	0.740619799795807	0.697770356537525	ENSSMAG00000017577	1
GO:0061515	GO:0061515	myeloid cell development	1/384	27/18292	0.436310116507578	0.740619799795807	0.697770356537525	ENSSMAG00000006455	1
GO:1901215	GO:1901215	negative regulation of neuron death	1/384	27/18292	0.436310116507578	0.740619799795807	0.697770356537525	ENSSMAG00000010475	1
GO:2000344	GO:2000344	positive regulation of acrosome reaction	1/384	27/18292	0.436310116507578	0.740619799795807	0.697770356537525	ENSSMAG00000006645	1
GO:2001235	GO:2001235	positive regulation of apoptotic signaling pathway	1/384	27/18292	0.436310116507578	0.740619799795807	0.697770356537525	ENSSMAG00000001156	1
GO:0007015	GO:0007015	actin filament organization	6/384	253/18292	0.439394291915507	0.740619799795807	0.697770356537525	ENSSMAG00000001226/ENSSMAG00000009319/ENSSMAG00000009603/ENSSMAG00000009877/ENSSMAG00000012063/ENSSMAG00000020091	6
GO:0043547	GO:0043547	positive regulation of GTPase activity	3/384	116/18292	0.440992874874408	0.740619799795807	0.697770356537525	ENSSMAG00000001522/ENSSMAG00000003075/ENSSMAG00000018254	3
GO:0006904	GO:0006904	vesicle docking involved in exocytosis	2/384	71/18292	0.44104142445584	0.740619799795807	0.697770356537525	ENSSMAG00000008594/ENSSMAG00000011273	2
GO:0003181	GO:0003181	atrioventricular valve morphogenesis	1/384	28/18292	0.448161028922639	0.740619799795807	0.697770356537525	ENSSMAG00000017577	1
GO:0006401	GO:0006401	RNA catabolic process	1/384	28/18292	0.448161028922639	0.740619799795807	0.697770356537525	ENSSMAG00000004676	1
GO:0006893	GO:0006893	Golgi to plasma membrane transport	1/384	28/18292	0.448161028922639	0.740619799795807	0.697770356537525	ENSSMAG00000017895	1
GO:0016239	GO:0016239	positive regulation of macroautophagy	1/384	28/18292	0.448161028922639	0.740619799795807	0.697770356537525	ENSSMAG00000014470	1
GO:0017158	GO:0017158	regulation of calcium ion-dependent exocytosis	1/384	28/18292	0.448161028922639	0.740619799795807	0.697770356537525	ENSSMAG00000015043	1
GO:0018108	GO:0018108	peptidyl-tyrosine phosphorylation	1/384	28/18292	0.448161028922639	0.740619799795807	0.697770356537525	ENSSMAG00000020913	1
GO:0032332	GO:0032332	positive regulation of chondrocyte differentiation	1/384	28/18292	0.448161028922639	0.740619799795807	0.697770356537525	ENSSMAG00000016425	1
GO:0042157	GO:0042157	lipoprotein metabolic process	1/384	28/18292	0.448161028922639	0.740619799795807	0.697770356537525	ENSSMAG00000016575	1
GO:0042531	GO:0042531	positive regulation of tyrosine phosphorylation of STAT protein	1/384	28/18292	0.448161028922639	0.740619799795807	0.697770356537525	ENSSMAG00000006455	1
GO:0043434	GO:0043434	response to peptide hormone	1/384	28/18292	0.448161028922639	0.740619799795807	0.697770356537525	ENSSMAG00000009300	1
GO:0046928	GO:0046928	regulation of neurotransmitter secretion	1/384	28/18292	0.448161028922639	0.740619799795807	0.697770356537525	ENSSMAG00000014957	1
GO:1904707	GO:1904707	positive regulation of vascular smooth muscle cell proliferation	1/384	28/18292	0.448161028922639	0.740619799795807	0.697770356537525	ENSSMAG00000019171	1
GO:0030182	GO:0030182	neuron differentiation	5/384	210/18292	0.451702879950733	0.740619799795807	0.697770356537525	ENSSMAG00000004183/ENSSMAG00000009636/ENSSMAG00000010508/ENSSMAG00000016575/ENSSMAG00000019748	5
GO:0006887	GO:0006887	exocytosis	3/384	118/18292	0.451998783224886	0.740619799795807	0.697770356537525	ENSSMAG00000008594/ENSSMAG00000011273/ENSSMAG00000017895	3
GO:0007017	GO:0007017	microtubule-based process	2/384	73/18292	0.455195083879651	0.740619799795807	0.697770356537525	ENSSMAG00000009877/ENSSMAG00000010508	2
GO:0009058	GO:0009058	biosynthetic process	2/384	73/18292	0.455195083879651	0.740619799795807	0.697770356537525	ENSSMAG00000011036/ENSSMAG00000017929	2
GO:0009653	GO:0009653	anatomical structure morphogenesis	2/384	73/18292	0.455195083879651	0.740619799795807	0.697770356537525	ENSSMAG00000001039/ENSSMAG00000008372	2
GO:0001886	GO:0001886	endothelial cell morphogenesis	1/384	29/18292	0.459763425160797	0.740619799795807	0.697770356537525	ENSSMAG00000009300	1
GO:0001975	GO:0001975	response to amphetamine	1/384	29/18292	0.459763425160797	0.740619799795807	0.697770356537525	ENSSMAG00000013278	1
GO:0002089	GO:0002089	lens morphogenesis in camera-type eye	1/384	29/18292	0.459763425160797	0.740619799795807	0.697770356537525	ENSSMAG00000021115	1
GO:0007212	GO:0007212	dopamine receptor signaling pathway	1/384	29/18292	0.459763425160797	0.740619799795807	0.697770356537525	ENSSMAG00000005853	1
GO:0008089	GO:0008089	anterograde axonal transport	1/384	29/18292	0.459763425160797	0.740619799795807	0.697770356537525	ENSSMAG00000018466	1
GO:0008625	GO:0008625	extrinsic apoptotic signaling pathway via death domain receptors	1/384	29/18292	0.459763425160797	0.740619799795807	0.697770356537525	ENSSMAG00000002216	1
GO:0016540	GO:0016540	protein autoprocessing	1/384	29/18292	0.459763425160797	0.740619799795807	0.697770356537525	ENSSMAG00000016575	1
GO:0016601	GO:0016601	Rac protein signal transduction	1/384	29/18292	0.459763425160797	0.740619799795807	0.697770356537525	ENSSMAG00000013491	1
GO:0016925	GO:0016925	protein sumoylation	1/384	29/18292	0.459763425160797	0.740619799795807	0.697770356537525	ENSSMAG00000002260	1
GO:0035988	GO:0035988	chondrocyte proliferation	1/384	29/18292	0.459763425160797	0.740619799795807	0.697770356537525	ENSSMAG00000009300	1
GO:0043171	GO:0043171	peptide catabolic process	1/384	29/18292	0.459763425160797	0.740619799795807	0.697770356537525	ENSSMAG00000010607	1
GO:0043249	GO:0043249	erythrocyte maturation	1/384	29/18292	0.459763425160797	0.740619799795807	0.697770356537525	ENSSMAG00000015985	1
GO:0043523	GO:0043523	regulation of neuron apoptotic process	1/384	29/18292	0.459763425160797	0.740619799795807	0.697770356537525	ENSSMAG00000004311	1
GO:0045671	GO:0045671	negative regulation of osteoclast differentiation	1/384	29/18292	0.459763425160797	0.740619799795807	0.697770356537525	ENSSMAG00000001138	1
GO:0048246	GO:0048246	macrophage chemotaxis	1/384	29/18292	0.459763425160797	0.740619799795807	0.697770356537525	ENSSMAG00000001094	1
GO:0051592	GO:0051592	response to calcium ion	1/384	29/18292	0.459763425160797	0.740619799795807	0.697770356537525	ENSSMAG00000009300	1
GO:0071711	GO:0071711	basement membrane organization	1/384	29/18292	0.459763425160797	0.740619799795807	0.697770356537525	ENSSMAG00000016007	1
GO:0097623	GO:0097623	potassium ion export across plasma membrane	1/384	29/18292	0.459763425160797	0.740619799795807	0.697770356537525	ENSSMAG00000011563	1
GO:0030282	GO:0030282	bone mineralization	2/384	74/18292	0.462194463305696	0.740619799795807	0.697770356537525	ENSSMAG00000004248/ENSSMAG00000014995	2
GO:0070373	GO:0070373	negative regulation of ERK1 and ERK2 cascade	2/384	74/18292	0.462194463305696	0.740619799795807	0.697770356537525	ENSSMAG00000019639/ENSSMAG00000020982	2
GO:0030154	GO:0030154	cell differentiation	10/384	447/18292	0.464142042469662	0.740619799795807	0.697770356537525	ENSSMAG00000000911/ENSSMAG00000001039/ENSSMAG00000008372/ENSSMAG00000009120/ENSSMAG00000009445/ENSSMAG00000011491/ENSSMAG00000011503/ENSSMAG00000019556/ENSSMAG00000020287/ENSSMAG00000021115	10
GO:0060047	GO:0060047	heart contraction	4/384	167/18292	0.46625714277914	0.740619799795807	0.697770356537525	ENSSMAG00000004008/ENSSMAG00000009877/ENSSMAG00000014107/ENSSMAG00000014315	4
GO:0045599	GO:0045599	negative regulation of fat cell differentiation	2/384	75/18292	0.469140949264019	0.740619799795807	0.697770356537525	ENSSMAG00000002216/ENSSMAG00000013930	2
GO:0003382	GO:0003382	epithelial cell morphogenesis	1/384	30/18292	0.471122503337342	0.740619799795807	0.697770356537525	ENSSMAG00000018247	1
GO:0006623	GO:0006623	protein targeting to vacuole	1/384	30/18292	0.471122503337342	0.740619799795807	0.697770356537525	ENSSMAG00000014995	1
GO:0042273	GO:0042273	ribosomal large subunit biogenesis	1/384	30/18292	0.471122503337342	0.740619799795807	0.697770356537525	ENSSMAG00000009140	1
GO:0043951	GO:0043951	negative regulation of cAMP-mediated signaling	1/384	30/18292	0.471122503337342	0.740619799795807	0.697770356537525	ENSSMAG00000018254	1
GO:0045216	GO:0045216	cell-cell junction organization	1/384	30/18292	0.471122503337342	0.740619799795807	0.697770356537525	ENSSMAG00000016007	1
GO:0046549	GO:0046549	retinal cone cell development	1/384	30/18292	0.471122503337342	0.740619799795807	0.697770356537525	ENSSMAG00000016780	1
GO:0046849	GO:0046849	bone remodeling	1/384	30/18292	0.471122503337342	0.740619799795807	0.697770356537525	ENSSMAG00000012969	1
GO:0048592	GO:0048592	eye morphogenesis	1/384	30/18292	0.471122503337342	0.740619799795807	0.697770356537525	ENSSMAG00000014743	1
GO:0048752	GO:0048752	semicircular canal morphogenesis	1/384	30/18292	0.471122503337342	0.740619799795807	0.697770356537525	ENSSMAG00000008822	1
GO:0051443	GO:0051443	positive regulation of ubiquitin-protein transferase activity	1/384	30/18292	0.471122503337342	0.740619799795807	0.697770356537525	ENSSMAG00000021012	1
GO:0070371	GO:0070371	ERK1 and ERK2 cascade	1/384	30/18292	0.471122503337342	0.740619799795807	0.697770356537525	ENSSMAG00000001156	1
GO:1901673	GO:1901673	regulation of mitotic spindle assembly	1/384	30/18292	0.471122503337342	0.740619799795807	0.697770356537525	ENSSMAG00000011683	1
GO:0043066	GO:0043066	negative regulation of apoptotic process	8/384	356/18292	0.472860064391762	0.740619799795807	0.697770356537525	ENSSMAG00000001156/ENSSMAG00000006638/ENSSMAG00000007633/ENSSMAG00000009140/ENSSMAG00000010475/ENSSMAG00000013930/ENSSMAG00000014470/ENSSMAG00000017577	8
GO:0007154	GO:0007154	cell communication	2/384	76/18292	0.476033674413829	0.740619799795807	0.697770356537525	ENSSMAG00000002521/ENSSMAG00000007614	2
GO:0002098	GO:0002098	tRNA wobble uridine modification	1/384	31/18292	0.482243353119319	0.740619799795807	0.697770356537525	ENSSMAG00000018937	1
GO:0006491	GO:0006491	N-glycan processing	1/384	31/18292	0.482243353119319	0.740619799795807	0.697770356537525	ENSSMAG00000004311	1
GO:0006836	GO:0006836	neurotransmitter transport	1/384	31/18292	0.482243353119319	0.740619799795807	0.697770356537525	ENSSMAG00000014957	1
GO:0008306	GO:0008306	associative learning	1/384	31/18292	0.482243353119319	0.740619799795807	0.697770356537525	ENSSMAG00000010149	1
GO:0010614	GO:0010614	negative regulation of cardiac muscle hypertrophy	1/384	31/18292	0.482243353119319	0.740619799795807	0.697770356537525	ENSSMAG00000018254	1
GO:0019226	GO:0019226	transmission of nerve impulse	1/384	31/18292	0.482243353119319	0.740619799795807	0.697770356537525	ENSSMAG00000019748	1
GO:0030539	GO:0030539	male genitalia development	1/384	31/18292	0.482243353119319	0.740619799795807	0.697770356537525	ENSSMAG00000002316	1
GO:0034314	GO:0034314	Arp2/3 complex-mediated actin nucleation	1/384	31/18292	0.482243353119319	0.740619799795807	0.697770356537525	ENSSMAG00000003104	1
GO:0035774	GO:0035774	positive regulation of insulin secretion involved in cellular response to glucose stimulus	1/384	31/18292	0.482243353119319	0.740619799795807	0.697770356537525	ENSSMAG00000002206	1
GO:0042771	GO:0042771	intrinsic apoptotic signaling pathway in response to DNA damage by p53 class mediator	1/384	31/18292	0.482243353119319	0.740619799795807	0.697770356537525	ENSSMAG00000006638	1
GO:0043652	GO:0043652	engulfment of apoptotic cell	1/384	31/18292	0.482243353119319	0.740619799795807	0.697770356537525	ENSSMAG00000001691	1
GO:0045744	GO:0045744	negative regulation of G protein-coupled receptor signaling pathway	1/384	31/18292	0.482243353119319	0.740619799795807	0.697770356537525	ENSSMAG00000018254	1
GO:0051764	GO:0051764	actin crosslink formation	1/384	31/18292	0.482243353119319	0.740619799795807	0.697770356537525	ENSSMAG00000013491	1
GO:0061036	GO:0061036	positive regulation of cartilage development	1/384	31/18292	0.482243353119319	0.740619799795807	0.697770356537525	ENSSMAG00000017577	1
GO:0072657	GO:0072657	protein localization to membrane	1/384	31/18292	0.482243353119319	0.740619799795807	0.697770356537525	ENSSMAG00000014040	1
GO:0098719	GO:0098719	sodium ion import across plasma membrane	1/384	31/18292	0.482243353119319	0.740619799795807	0.697770356537525	ENSSMAG00000004008	1
GO:0071230	GO:0071230	cellular response to amino acid stimulus	2/384	78/18292	0.48965466822431	0.740619799795807	0.697770356537525	ENSSMAG00000009785/ENSSMAG00000021046	2
GO:0006641	GO:0006641	triglyceride metabolic process	1/384	32/18292	0.493130957982261	0.740619799795807	0.697770356537525	ENSSMAG00000016575	1
GO:0006783	GO:0006783	heme biosynthetic process	1/384	32/18292	0.493130957982261	0.740619799795807	0.697770356537525	ENSSMAG00000016509	1
GO:0006883	GO:0006883	cellular sodium ion homeostasis	1/384	32/18292	0.493130957982261	0.740619799795807	0.697770356537525	ENSSMAG00000019281	1
GO:0008361	GO:0008361	regulation of cell size	1/384	32/18292	0.493130957982261	0.740619799795807	0.697770356537525	ENSSMAG00000011960	1
GO:0021702	GO:0021702	cerebellar Purkinje cell differentiation	1/384	32/18292	0.493130957982261	0.740619799795807	0.697770356537525	ENSSMAG00000004311	1
GO:0021954	GO:0021954	central nervous system neuron development	1/384	32/18292	0.493130957982261	0.740619799795807	0.697770356537525	ENSSMAG00000013930	1
GO:0045647	GO:0045647	negative regulation of erythrocyte differentiation	1/384	32/18292	0.493130957982261	0.740619799795807	0.697770356537525	ENSSMAG00000015985	1
GO:0046676	GO:0046676	negative regulation of insulin secretion	1/384	32/18292	0.493130957982261	0.740619799795807	0.697770356537525	ENSSMAG00000011491	1
GO:0051056	GO:0051056	regulation of small GTPase mediated signal transduction	1/384	32/18292	0.493130957982261	0.740619799795807	0.697770356537525	ENSSMAG00000011960	1
GO:0055072	GO:0055072	iron ion homeostasis	1/384	32/18292	0.493130957982261	0.740619799795807	0.697770356537525	ENSSMAG00000021012	1
GO:0070584	GO:0070584	mitochondrion morphogenesis	1/384	32/18292	0.493130957982261	0.740619799795807	0.697770356537525	ENSSMAG00000005601	1
GO:0071353	GO:0071353	cellular response to interleukin-4	1/384	32/18292	0.493130957982261	0.740619799795807	0.697770356537525	ENSSMAG00000002075	1
GO:0071392	GO:0071392	cellular response to estradiol stimulus	1/384	32/18292	0.493130957982261	0.740619799795807	0.697770356537525	ENSSMAG00000011983	1
GO:0099175	GO:0099175	regulation of postsynapse organization	1/384	32/18292	0.493130957982261	0.740619799795807	0.697770356537525	ENSSMAG00000020091	1
GO:1902036	GO:1902036	regulation of hematopoietic stem cell differentiation	1/384	32/18292	0.493130957982261	0.740619799795807	0.697770356537525	ENSSMAG00000012969	1
GO:2000377	GO:2000377	regulation of reactive oxygen species metabolic process	1/384	32/18292	0.493130957982261	0.740619799795807	0.697770356537525	ENSSMAG00000006836	1
GO:0042074	GO:0042074	cell migration involved in gastrulation	3/384	126/18292	0.49507183591141	0.740619799795807	0.697770356537525	ENSSMAG00000003445/ENSSMAG00000016007/ENSSMAG00000019391	3
GO:0000045	GO:0000045	autophagosome assembly	2/384	79/18292	0.496381491254772	0.740619799795807	0.697770356537525	ENSSMAG00000011058/ENSSMAG00000018627	2
GO:0007266	GO:0007266	Rho protein signal transduction	2/384	79/18292	0.496381491254772	0.740619799795807	0.697770356537525	ENSSMAG00000012094/ENSSMAG00000013491	2
GO:0035162	GO:0035162	embryonic hemopoiesis	2/384	79/18292	0.496381491254772	0.740619799795807	0.697770356537525	ENSSMAG00000013930/ENSSMAG00000016509	2
GO:0006397	GO:0006397	mRNA processing	4/384	174/18292	0.498040780088736	0.740619799795807	0.697770356537525	ENSSMAG00000001138/ENSSMAG00000009244/ENSSMAG00000009785/ENSSMAG00000021161	4
GO:0007519	GO:0007519	skeletal muscle tissue development	4/384	174/18292	0.498040780088736	0.740619799795807	0.697770356537525	ENSSMAG00000003417/ENSSMAG00000008515/ENSSMAG00000009542/ENSSMAG00000009877	4
GO:0007005	GO:0007005	mitochondrion organization	2/384	80/18292	0.503051658193179	0.740619799795807	0.697770356537525	ENSSMAG00000009877/ENSSMAG00000019556	2
GO:0001709	GO:0001709	cell fate determination	1/384	33/18292	0.503790197420093	0.740619799795807	0.697770356537525	ENSSMAG00000013930	1
GO:0006959	GO:0006959	humoral immune response	1/384	33/18292	0.503790197420093	0.740619799795807	0.697770356537525	ENSSMAG00000011256	1
GO:0007099	GO:0007099	centriole replication	1/384	33/18292	0.503790197420093	0.740619799795807	0.697770356537525	ENSSMAG00000005165	1
GO:0010001	GO:0010001	glial cell differentiation	1/384	33/18292	0.503790197420093	0.740619799795807	0.697770356537525	ENSSMAG00000004183	1
GO:0016226	GO:0016226	iron-sulfur cluster assembly	1/384	33/18292	0.503790197420093	0.740619799795807	0.697770356537525	ENSSMAG00000008466	1
GO:0019233	GO:0019233	sensory perception of pain	1/384	33/18292	0.503790197420093	0.740619799795807	0.697770356537525	ENSSMAG00000011563	1
GO:0032474	GO:0032474	otolith morphogenesis	1/384	33/18292	0.503790197420093	0.740619799795807	0.697770356537525	ENSSMAG00000008822	1
GO:0035994	GO:0035994	response to muscle stretch	1/384	33/18292	0.503790197420093	0.740619799795807	0.697770356537525	ENSSMAG00000008515	1
GO:0042572	GO:0042572	retinol metabolic process	1/384	33/18292	0.503790197420093	0.740619799795807	0.697770356537525	ENSSMAG00000019120	1
GO:0043408	GO:0043408	regulation of MAPK cascade	1/384	33/18292	0.503790197420093	0.740619799795807	0.697770356537525	ENSSMAG00000019281	1
GO:0045907	GO:0045907	positive regulation of vasoconstriction	1/384	33/18292	0.503790197420093	0.740619799795807	0.697770356537525	ENSSMAG00000003851	1
GO:0048489	GO:0048489	synaptic vesicle transport	1/384	33/18292	0.503790197420093	0.740619799795807	0.697770356537525	ENSSMAG00000011370	1
GO:0048593	GO:0048593	camera-type eye morphogenesis	1/384	33/18292	0.503790197420093	0.740619799795807	0.697770356537525	ENSSMAG00000014470	1
GO:0051016	GO:0051016	barbed-end actin filament capping	1/384	33/18292	0.503790197420093	0.740619799795807	0.697770356537525	ENSSMAG00000013491	1
GO:0060972	GO:0060972	left/right pattern formation	1/384	33/18292	0.503790197420093	0.740619799795807	0.697770356537525	ENSSMAG00000017929	1
GO:2001240	GO:2001240	negative regulation of extrinsic apoptotic signaling pathway in absence of ligand	1/384	33/18292	0.503790197420093	0.740619799795807	0.697770356537525	ENSSMAG00000013930	1
GO:0007399	GO:0007399	nervous system development	5/384	224/18292	0.507994373708887	0.74590810667649	0.702752702106239	ENSSMAG00000009140/ENSSMAG00000009253/ENSSMAG00000010101/ENSSMAG00000011491/ENSSMAG00000019556	5
GO:0001933	GO:0001933	negative regulation of protein phosphorylation	2/384	81/18292	0.509664578677477	0.746143528400423	0.7029745032251	ENSSMAG00000001367/ENSSMAG00000017632	2
GO:0007623	GO:0007623	circadian rhythm	2/384	81/18292	0.509664578677477	0.746143528400423	0.7029745032251	ENSSMAG00000002075/ENSSMAG00000015985	2
GO:0010507	GO:0010507	negative regulation of autophagy	1/384	34/18292	0.51422584910916	0.746143528400423	0.7029745032251	ENSSMAG00000009244	1
GO:0030865	GO:0030865	cortical cytoskeleton organization	1/384	34/18292	0.51422584910916	0.746143528400423	0.7029745032251	ENSSMAG00000012094	1
GO:0031103	GO:0031103	axon regeneration	1/384	34/18292	0.51422584910916	0.746143528400423	0.7029745032251	ENSSMAG00000010149	1
GO:0032755	GO:0032755	positive regulation of interleukin-6 production	1/384	34/18292	0.51422584910916	0.746143528400423	0.7029745032251	ENSSMAG00000001094	1
GO:0043149	GO:0043149	stress fiber assembly	1/384	34/18292	0.51422584910916	0.746143528400423	0.7029745032251	ENSSMAG00000001226	1
GO:0048745	GO:0048745	smooth muscle tissue development	1/384	34/18292	0.51422584910916	0.746143528400423	0.7029745032251	ENSSMAG00000003417	1
GO:0055074	GO:0055074	calcium ion homeostasis	1/384	34/18292	0.51422584910916	0.746143528400423	0.7029745032251	ENSSMAG00000009300	1
GO:0060122	GO:0060122	inner ear receptor cell stereocilium organization	1/384	34/18292	0.51422584910916	0.746143528400423	0.7029745032251	ENSSMAG00000011397	1
GO:0008283	GO:0008283	cell population proliferation	4/384	178/18292	0.51583681519613	0.747272115356848	0.704037794434956	ENSSMAG00000000911/ENSSMAG00000009603/ENSSMAG00000014768/ENSSMAG00000016780	4
GO:0007596	GO:0007596	blood coagulation	2/384	82/18292	0.516219711910467	0.747272115356848	0.704037794434956	ENSSMAG00000003947/ENSSMAG00000018359	2
GO:0006506	GO:0006506	GPI anchor biosynthetic process	1/384	35/18292	0.524442591027338	0.75121205637832	0.707749785461995	ENSSMAG00000019281	1
GO:0006821	GO:0006821	chloride transport	1/384	35/18292	0.524442591027338	0.75121205637832	0.707749785461995	ENSSMAG00000016575	1
GO:0019222	GO:0019222	regulation of metabolic process	1/384	35/18292	0.524442591027338	0.75121205637832	0.707749785461995	ENSSMAG00000005123	1
GO:0032012	GO:0032012	regulation of ARF protein signal transduction	1/384	35/18292	0.524442591027338	0.75121205637832	0.707749785461995	ENSSMAG00000013913	1
GO:0045773	GO:0045773	positive regulation of axon extension	1/384	35/18292	0.524442591027338	0.75121205637832	0.707749785461995	ENSSMAG00000010254	1
GO:0048382	GO:0048382	mesendoderm development	1/384	35/18292	0.524442591027338	0.75121205637832	0.707749785461995	ENSSMAG00000006455	1
GO:0070059	GO:0070059	intrinsic apoptotic signaling pathway in response to endoplasmic reticulum stress	1/384	35/18292	0.524442591027338	0.75121205637832	0.707749785461995	ENSSMAG00000007207	1
GO:0071480	GO:0071480	cellular response to gamma radiation	1/384	35/18292	0.524442591027338	0.75121205637832	0.707749785461995	ENSSMAG00000009877	1
GO:2001238	GO:2001238	positive regulation of extrinsic apoptotic signaling pathway	1/384	35/18292	0.524442591027338	0.75121205637832	0.707749785461995	ENSSMAG00000020982	1
GO:0001556	GO:0001556	oocyte maturation	1/384	36/18292	0.534445003529145	0.758467562745173	0.714585515840598	ENSSMAG00000018247	1
GO:0001932	GO:0001932	regulation of protein phosphorylation	1/384	36/18292	0.534445003529145	0.758467562745173	0.714585515840598	ENSSMAG00000000911	1
GO:0002931	GO:0002931	response to ischemia	1/384	36/18292	0.534445003529145	0.758467562745173	0.714585515840598	ENSSMAG00000004311	1
GO:0007216	GO:0007216	G protein-coupled glutamate receptor signaling pathway	1/384	36/18292	0.534445003529145	0.758467562745173	0.714585515840598	ENSSMAG00000013491	1
GO:0021514	GO:0021514	ventral spinal cord interneuron differentiation	1/384	36/18292	0.534445003529145	0.758467562745173	0.714585515840598	ENSSMAG00000013930	1
GO:0030183	GO:0030183	B cell differentiation	1/384	36/18292	0.534445003529145	0.758467562745173	0.714585515840598	ENSSMAG00000006744	1
GO:0030705	GO:0030705	cytoskeleton-dependent intracellular transport	1/384	36/18292	0.534445003529145	0.758467562745173	0.714585515840598	ENSSMAG00000011370	1
GO:0048814	GO:0048814	regulation of dendrite morphogenesis	1/384	36/18292	0.534445003529145	0.758467562745173	0.714585515840598	ENSSMAG00000018627	1
GO:0016579	GO:0016579	protein deubiquitination	3/384	134/18292	0.536395863030169	0.760358149554876	0.716366720491939	ENSSMAG00000001367/ENSSMAG00000015984/ENSSMAG00000017632	3
GO:0006417	GO:0006417	regulation of translation	2/384	86/18292	0.541853191243176	0.763547916921576	0.719371940057157	ENSSMAG00000017735/ENSSMAG00000021161	2
GO:0008360	GO:0008360	regulation of cell shape	4/384	184/18292	0.541967965895689	0.763547916921576	0.719371940057157	ENSSMAG00000000911/ENSSMAG00000002069/ENSSMAG00000013491/ENSSMAG00000016626	4
GO:0016567	GO:0016567	protein ubiquitination	7/384	330/18292	0.542188496361252	0.763547916921576	0.719371940057157	ENSSMAG00000001790/ENSSMAG00000003804/ENSSMAG00000004183/ENSSMAG00000007207/ENSSMAG00000008108/ENSSMAG00000014107/ENSSMAG00000017735	7
GO:0006986	GO:0006986	response to unfolded protein	1/384	37/18292	0.544237571377788	0.763547916921576	0.719371940057157	ENSSMAG00000003032	1
GO:0007257	GO:0007257	activation of JUN kinase activity	1/384	37/18292	0.544237571377788	0.763547916921576	0.719371940057157	ENSSMAG00000020913	1
GO:0030225	GO:0030225	macrophage differentiation	1/384	37/18292	0.544237571377788	0.763547916921576	0.719371940057157	ENSSMAG00000013930	1
GO:0055064	GO:0055064	chloride ion homeostasis	1/384	37/18292	0.544237571377788	0.763547916921576	0.719371940057157	ENSSMAG00000015506	1
GO:0055075	GO:0055075	potassium ion homeostasis	1/384	37/18292	0.544237571377788	0.763547916921576	0.719371940057157	ENSSMAG00000015506	1
GO:0071910	GO:0071910	determination of liver left/right asymmetry	1/384	37/18292	0.544237571377788	0.763547916921576	0.719371940057157	ENSSMAG00000008270	1
GO:0006412	GO:0006412	translation	5/384	234/18292	0.546752176359595	0.765449500636272	0.721163505374416	ENSSMAG00000002819/ENSSMAG00000003843/ENSSMAG00000010349/ENSSMAG00000012396/ENSSMAG00000019345	5
GO:0060070	GO:0060070	canonical Wnt signaling pathway	3/384	137/18292	0.551390698482098	0.765449500636272	0.721163505374416	ENSSMAG00000006455/ENSSMAG00000006836/ENSSMAG00000009636	3
GO:0001937	GO:0001937	negative regulation of endothelial cell proliferation	1/384	38/18292	0.553824685735001	0.765449500636272	0.721163505374416	ENSSMAG00000008822	1
GO:0003281	GO:0003281	ventricular septum development	1/384	38/18292	0.553824685735001	0.765449500636272	0.721163505374416	ENSSMAG00000017577	1
GO:0016079	GO:0016079	synaptic vesicle exocytosis	1/384	38/18292	0.553824685735001	0.765449500636272	0.721163505374416	ENSSMAG00000014957	1
GO:0030278	GO:0030278	regulation of ossification	1/384	38/18292	0.553824685735001	0.765449500636272	0.721163505374416	ENSSMAG00000003445	1
GO:0032959	GO:0032959	inositol trisphosphate biosynthetic process	1/384	38/18292	0.553824685735001	0.765449500636272	0.721163505374416	ENSSMAG00000009464	1
GO:0035082	GO:0035082	axoneme assembly	1/384	38/18292	0.553824685735001	0.765449500636272	0.721163505374416	ENSSMAG00000003104	1
GO:0050729	GO:0050729	positive regulation of inflammatory response	1/384	38/18292	0.553824685735001	0.765449500636272	0.721163505374416	ENSSMAG00000003445	1
GO:0050910	GO:0050910	detection of mechanical stimulus involved in sensory perception of sound	1/384	38/18292	0.553824685735001	0.765449500636272	0.721163505374416	ENSSMAG00000010403	1
GO:0060612	GO:0060612	adipose tissue development	1/384	38/18292	0.553824685735001	0.765449500636272	0.721163505374416	ENSSMAG00000011036	1
GO:2001243	GO:2001243	negative regulation of intrinsic apoptotic signaling pathway	1/384	38/18292	0.553824685735001	0.765449500636272	0.721163505374416	ENSSMAG00000019171	1
GO:0006816	GO:0006816	calcium ion transport	2/384	88/18292	0.554312494358244	0.765449500636272	0.721163505374416	ENSSMAG00000009300/ENSSMAG00000011835	2
GO:1902476	GO:1902476	chloride transmembrane transport	2/384	88/18292	0.554312494358244	0.765449500636272	0.721163505374416	ENSSMAG00000002206/ENSSMAG00000015506	2
GO:0001889	GO:0001889	liver development	4/384	188/18292	0.558983307802801	0.770808334152212	0.726212297175653	ENSSMAG00000006064/ENSSMAG00000014175/ENSSMAG00000016575/ENSSMAG00000019120	4
GO:0042632	GO:0042632	cholesterol homeostasis	2/384	89/18292	0.560451770947228	0.770808334152212	0.726212297175653	ENSSMAG00000005853/ENSSMAG00000016575	2
GO:0048738	GO:0048738	cardiac muscle tissue development	2/384	89/18292	0.560451770947228	0.770808334152212	0.726212297175653	ENSSMAG00000009542/ENSSMAG00000013930	2
GO:0006378	GO:0006378	mRNA polyadenylation	1/384	39/18292	0.56321064610959	0.770808334152212	0.726212297175653	ENSSMAG00000012214	1
GO:0035335	GO:0035335	peptidyl-tyrosine dephosphorylation	1/384	39/18292	0.56321064610959	0.770808334152212	0.726212297175653	ENSSMAG00000014799	1
GO:0045184	GO:0045184	establishment of protein localization	1/384	39/18292	0.56321064610959	0.770808334152212	0.726212297175653	ENSSMAG00000011683	1
GO:0046326	GO:0046326	positive regulation of glucose import	1/384	39/18292	0.56321064610959	0.770808334152212	0.726212297175653	ENSSMAG00000011262	1
GO:0070527	GO:0070527	platelet aggregation	1/384	39/18292	0.56321064610959	0.770808334152212	0.726212297175653	ENSSMAG00000013930	1
GO:1990830	GO:1990830	cellular response to leukemia inhibitory factor	3/384	140/18292	0.566095896157167	0.771559390838811	0.726919900580439	ENSSMAG00000004183/ENSSMAG00000005853/ENSSMAG00000013491	3
GO:0000187	GO:0000187	activation of MAPK activity	2/384	90/18292	0.566530511889163	0.771559390838811	0.726919900580439	ENSSMAG00000011463/ENSSMAG00000020982	2
GO:0032436	GO:0032436	positive regulation of proteasomal ubiquitin-dependent protein catabolic process	2/384	90/18292	0.566530511889163	0.771559390838811	0.726919900580439	ENSSMAG00000008594/ENSSMAG00000011273	2
GO:0006508	GO:0006508	proteolysis	4/384	191/18292	0.571519095746888	0.771559390838811	0.726919900580439	ENSSMAG00000010607/ENSSMAG00000012214/ENSSMAG00000019455/ENSSMAG00000021046	4
GO:0000184	GO:0000184	nuclear-transcribed mRNA catabolic process, nonsense-mediated decay	1/384	40/18292	0.572399662265506	0.771559390838811	0.726919900580439	ENSSMAG00000003947	1
GO:0000186	GO:0000186	activation of MAPKK activity	1/384	40/18292	0.572399662265506	0.771559390838811	0.726919900580439	ENSSMAG00000004794	1
GO:0000413	GO:0000413	protein peptidyl-prolyl isomerization	1/384	40/18292	0.572399662265506	0.771559390838811	0.726919900580439	ENSSMAG00000020806	1
GO:0006298	GO:0006298	mismatch repair	1/384	40/18292	0.572399662265506	0.771559390838811	0.726919900580439	ENSSMAG00000018378	1
GO:0008585	GO:0008585	female gonad development	1/384	40/18292	0.572399662265506	0.771559390838811	0.726919900580439	ENSSMAG00000012274	1
GO:0021510	GO:0021510	spinal cord development	1/384	40/18292	0.572399662265506	0.771559390838811	0.726919900580439	ENSSMAG00000018466	1
GO:0042073	GO:0042073	intraciliary transport	1/384	40/18292	0.572399662265506	0.771559390838811	0.726919900580439	ENSSMAG00000012420	1
GO:0060045	GO:0060045	positive regulation of cardiac muscle cell proliferation	1/384	40/18292	0.572399662265506	0.771559390838811	0.726919900580439	ENSSMAG00000014470	1
GO:2000311	GO:2000311	regulation of AMPA receptor activity	1/384	40/18292	0.572399662265506	0.771559390838811	0.726919900580439	ENSSMAG00000014399	1
GO:0060027	GO:0060027	convergent extension involved in gastrulation	2/384	91/18292	0.572548547148084	0.771559390838811	0.726919900580439	ENSSMAG00000000911/ENSSMAG00000019391	2
GO:0014068	GO:0014068	positive regulation of phosphatidylinositol 3-kinase signaling	2/384	92/18292	0.578505740400813	0.774984281057453	0.730146639684123	ENSSMAG00000009199/ENSSMAG00000019281	2
GO:0006402	GO:0006402	mRNA catabolic process	1/384	41/18292	0.581395856090294	0.774984281057453	0.730146639684123	ENSSMAG00000017632	1
GO:0007080	GO:0007080	mitotic metaphase plate congression	1/384	41/18292	0.581395856090294	0.774984281057453	0.730146639684123	ENSSMAG00000011683	1
GO:0030837	GO:0030837	negative regulation of actin filament polymerization	1/384	41/18292	0.581395856090294	0.774984281057453	0.730146639684123	ENSSMAG00000007651	1
GO:0033334	GO:0033334	fin morphogenesis	1/384	41/18292	0.581395856090294	0.774984281057453	0.730146639684123	ENSSMAG00000019171	1
GO:0043542	GO:0043542	endothelial cell migration	1/384	41/18292	0.581395856090294	0.774984281057453	0.730146639684123	ENSSMAG00000008515	1
GO:0045931	GO:0045931	positive regulation of mitotic cell cycle	1/384	41/18292	0.581395856090294	0.774984281057453	0.730146639684123	ENSSMAG00000010149	1
GO:0051893	GO:0051893	regulation of focal adhesion assembly	1/384	41/18292	0.581395856090294	0.774984281057453	0.730146639684123	ENSSMAG00000001226	1
GO:0097352	GO:0097352	autophagosome maturation	1/384	41/18292	0.581395856090294	0.774984281057453	0.730146639684123	ENSSMAG00000011058	1
GO:1902017	GO:1902017	regulation of cilium assembly	1/384	41/18292	0.581395856090294	0.774984281057453	0.730146639684123	ENSSMAG00000008536	1
GO:0007517	GO:0007517	muscle organ development	2/384	93/18292	0.584401987703491	0.777493610620103	0.732510788987292	ENSSMAG00000009877/ENSSMAG00000020683	2
GO:0006351	GO:0006351	transcription, DNA-templated	3/384	144/18292	0.585238144661347	0.777493610620103	0.732510788987292	ENSSMAG00000006638/ENSSMAG00000010881/ENSSMAG00000013930	3
GO:0007409	GO:0007409	axonogenesis	3/384	145/18292	0.589939003711985	0.777493610620103	0.732510788987292	ENSSMAG00000004794/ENSSMAG00000009623/ENSSMAG00000018254	3
GO:0010634	GO:0010634	positive regulation of epithelial cell migration	1/384	42/18292	0.59020326342476	0.777493610620103	0.732510788987292	ENSSMAG00000001156	1
GO:0016310	GO:0016310	phosphorylation	1/384	42/18292	0.59020326342476	0.777493610620103	0.732510788987292	ENSSMAG00000007115	1
GO:0017156	GO:0017156	calcium-ion regulated exocytosis	1/384	42/18292	0.59020326342476	0.777493610620103	0.732510788987292	ENSSMAG00000015043	1
GO:0019229	GO:0019229	regulation of vasoconstriction	1/384	42/18292	0.59020326342476	0.777493610620103	0.732510788987292	ENSSMAG00000001263	1
GO:0045860	GO:0045860	positive regulation of protein kinase activity	1/384	42/18292	0.59020326342476	0.777493610620103	0.732510788987292	ENSSMAG00000017577	1
GO:0048546	GO:0048546	digestive tract morphogenesis	1/384	42/18292	0.59020326342476	0.777493610620103	0.732510788987292	ENSSMAG00000014315	1
GO:0051493	GO:0051493	regulation of cytoskeleton organization	1/384	42/18292	0.59020326342476	0.777493610620103	0.732510788987292	ENSSMAG00000021046	1
GO:0000724	GO:0000724	double-strand break repair via homologous recombination	2/384	94/18292	0.590237216198988	0.777493610620103	0.732510788987292	ENSSMAG00000008850/ENSSMAG00000014896	2
GO:0090630	GO:0090630	activation of GTPase activity	3/384	146/18292	0.594605533183067	0.781807781317908	0.736575358185687	ENSSMAG00000019639/ENSSMAG00000020091/ENSSMAG00000020287	3
GO:0000422	GO:0000422	autophagy of mitochondrion	1/384	43/18292	0.598825835854617	0.781807781317908	0.736575358185687	ENSSMAG00000011058	1
GO:0014059	GO:0014059	regulation of dopamine secretion	1/384	43/18292	0.598825835854617	0.781807781317908	0.736575358185687	ENSSMAG00000015043	1
GO:0032007	GO:0032007	negative regulation of TOR signaling	1/384	43/18292	0.598825835854617	0.781807781317908	0.736575358185687	ENSSMAG00000008536	1
GO:0048278	GO:0048278	vesicle docking	1/384	43/18292	0.598825835854617	0.781807781317908	0.736575358185687	ENSSMAG00000014477	1
GO:0050776	GO:0050776	regulation of immune response	1/384	43/18292	0.598825835854617	0.781807781317908	0.736575358185687	ENSSMAG00000013233	1
GO:0051085	GO:0051085	chaperone cofactor-dependent protein refolding	1/384	43/18292	0.598825835854617	0.781807781317908	0.736575358185687	ENSSMAG00000007207	1
GO:0097190	GO:0097190	apoptotic signaling pathway	1/384	43/18292	0.598825835854617	0.781807781317908	0.736575358185687	ENSSMAG00000008723	1
GO:0007219	GO:0007219	Notch signaling pathway	3/384	147/18292	0.599237534582156	0.781807781317908	0.736575358185687	ENSSMAG00000004183/ENSSMAG00000005123/ENSSMAG00000006880	3
GO:0010628	GO:0010628	positive regulation of gene expression	6/384	300/18292	0.604615923659148	0.782189888953672	0.73693535852772	ENSSMAG00000001156/ENSSMAG00000002509/ENSSMAG00000003451/ENSSMAG00000007633/ENSSMAG00000009146/ENSSMAG00000018115	6
GO:0001578	GO:0001578	microtubule bundle formation	1/384	44/18292	0.607267442464942	0.782189888953672	0.73693535852772	ENSSMAG00000000911	1
GO:0021986	GO:0021986	habenula development	1/384	44/18292	0.607267442464942	0.782189888953672	0.73693535852772	ENSSMAG00000018627	1
GO:0030833	GO:0030833	regulation of actin filament polymerization	1/384	44/18292	0.607267442464942	0.782189888953672	0.73693535852772	ENSSMAG00000003895	1
GO:0035690	GO:0035690	cellular response to drug	1/384	44/18292	0.607267442464942	0.782189888953672	0.73693535852772	ENSSMAG00000006554	1
GO:0044782	GO:0044782	cilium organization	1/384	44/18292	0.607267442464942	0.782189888953672	0.73693535852772	ENSSMAG00000016793	1
GO:0046716	GO:0046716	muscle cell cellular homeostasis	1/384	44/18292	0.607267442464942	0.782189888953672	0.73693535852772	ENSSMAG00000014107	1
GO:0048167	GO:0048167	regulation of synaptic plasticity	1/384	44/18292	0.607267442464942	0.782189888953672	0.73693535852772	ENSSMAG00000017414	1
GO:2001237	GO:2001237	negative regulation of extrinsic apoptotic signaling pathway	1/384	44/18292	0.607267442464942	0.782189888953672	0.73693535852772	ENSSMAG00000018247	1
GO:0001934	GO:0001934	positive regulation of protein phosphorylation	2/384	97/18292	0.607376500532199	0.782189888953672	0.73693535852772	ENSSMAG00000009877/ENSSMAG00000019171	2
GO:0070830	GO:0070830	bicellular tight junction assembly	2/384	97/18292	0.607376500532199	0.782189888953672	0.73693535852772	ENSSMAG00000003623/ENSSMAG00000007525	2
GO:0006914	GO:0006914	autophagy	2/384	98/18292	0.61296750391778	0.782189888953672	0.73693535852772	ENSSMAG00000005259/ENSSMAG00000014107	2
GO:0007179	GO:0007179	transforming growth factor beta receptor signaling pathway	2/384	98/18292	0.61296750391778	0.782189888953672	0.73693535852772	ENSSMAG00000007524/ENSSMAG00000008515	2
GO:0033138	GO:0033138	positive regulation of peptidyl-serine phosphorylation	2/384	98/18292	0.61296750391778	0.782189888953672	0.73693535852772	ENSSMAG00000007004/ENSSMAG00000016469	2
GO:0042493	GO:0042493	response to drug	2/384	98/18292	0.61296750391778	0.782189888953672	0.73693535852772	ENSSMAG00000009120/ENSSMAG00000011503	2
GO:0046330	GO:0046330	positive regulation of JNK cascade	2/384	98/18292	0.61296750391778	0.782189888953672	0.73693535852772	ENSSMAG00000012420/ENSSMAG00000020287	2
GO:0006082	GO:0006082	organic acid metabolic process	1/384	45/18292	0.615531871558183	0.782189888953672	0.73693535852772	ENSSMAG00000019695	1
GO:0007052	GO:0007052	mitotic spindle organization	1/384	45/18292	0.615531871558183	0.782189888953672	0.73693535852772	ENSSMAG00000016668	1
GO:0022011	GO:0022011	myelination in peripheral nervous system	1/384	45/18292	0.615531871558183	0.782189888953672	0.73693535852772	ENSSMAG00000018851	1
GO:0030041	GO:0030041	actin filament polymerization	1/384	45/18292	0.615531871558183	0.782189888953672	0.73693535852772	ENSSMAG00000003104	1
GO:0042542	GO:0042542	response to hydrogen peroxide	1/384	45/18292	0.615531871558183	0.782189888953672	0.73693535852772	ENSSMAG00000009877	1
GO:0045597	GO:0045597	positive regulation of cell differentiation	1/384	45/18292	0.615531871558183	0.782189888953672	0.73693535852772	ENSSMAG00000018247	1
GO:0055007	GO:0055007	cardiac muscle cell differentiation	1/384	45/18292	0.615531871558183	0.782189888953672	0.73693535852772	ENSSMAG00000003417	1
GO:0071260	GO:0071260	cellular response to mechanical stimulus	1/384	45/18292	0.615531871558183	0.782189888953672	0.73693535852772	ENSSMAG00000003445	1
GO:0072659	GO:0072659	protein localization to plasma membrane	4/384	202/18292	0.615722436480539	0.782189888953672	0.73693535852772	ENSSMAG00000008594/ENSSMAG00000009479/ENSSMAG00000011273/ENSSMAG00000020216	4
GO:0051301	GO:0051301	cell division	5/384	253/18292	0.616077959729174	0.782189888953672	0.73693535852772	ENSSMAG00000005165/ENSSMAG00000008108/ENSSMAG00000010124/ENSSMAG00000014743/ENSSMAG00000019556	5
GO:0010842	GO:0010842	retina layer formation	2/384	99/18292	0.618497547993594	0.784451482439759	0.73906610482098	ENSSMAG00000018147/ENSSMAG00000019251	2
GO:0008217	GO:0008217	regulation of blood pressure	1/384	46/18292	0.623622832336484	0.785594658500814	0.740143141065389	ENSSMAG00000001596	1
GO:0018230	GO:0018230	peptidyl-L-cysteine S-palmitoylation	1/384	46/18292	0.623622832336484	0.785594658500814	0.740143141065389	ENSSMAG00000012120	1
GO:0019228	GO:0019228	neuronal action potential	1/384	46/18292	0.623622832336484	0.785594658500814	0.740143141065389	ENSSMAG00000011563	1
GO:0036302	GO:0036302	atrioventricular canal development	1/384	46/18292	0.623622832336484	0.785594658500814	0.740143141065389	ENSSMAG00000018147	1
GO:0050830	GO:0050830	defense response to Gram-positive bacterium	1/384	46/18292	0.623622832336484	0.785594658500814	0.740143141065389	ENSSMAG00000002509	1
GO:0061512	GO:0061512	protein localization to cilium	1/384	46/18292	0.623622832336484	0.785594658500814	0.740143141065389	ENSSMAG00000008270	1
GO:0007613	GO:0007613	memory	2/384	101/18292	0.629375135990425	0.785594658500814	0.740143141065389	ENSSMAG00000010149/ENSSMAG00000014916	2
GO:0008104	GO:0008104	protein localization	2/384	101/18292	0.629375135990425	0.785594658500814	0.740143141065389	ENSSMAG00000008515/ENSSMAG00000018627	2
GO:0007173	GO:0007173	epidermal growth factor receptor signaling pathway	1/384	47/18292	0.631543956549067	0.785594658500814	0.740143141065389	ENSSMAG00000004318	1
GO:0008333	GO:0008333	endosome to lysosome transport	1/384	47/18292	0.631543956549067	0.785594658500814	0.740143141065389	ENSSMAG00000002216	1
GO:0009950	GO:0009950	dorsal/ventral axis specification	1/384	47/18292	0.631543956549067	0.785594658500814	0.740143141065389	ENSSMAG00000006455	1
GO:0014029	GO:0014029	neural crest formation	1/384	47/18292	0.631543956549067	0.785594658500814	0.740143141065389	ENSSMAG00000020683	1
GO:0018345	GO:0018345	protein palmitoylation	1/384	47/18292	0.631543956549067	0.785594658500814	0.740143141065389	ENSSMAG00000014768	1
GO:0031648	GO:0031648	protein destabilization	1/384	47/18292	0.631543956549067	0.785594658500814	0.740143141065389	ENSSMAG00000001156	1
GO:0042738	GO:0042738	exogenous drug catabolic process	1/384	47/18292	0.631543956549067	0.785594658500814	0.740143141065389	ENSSMAG00000019695	1
GO:0046513	GO:0046513	ceramide biosynthetic process	1/384	47/18292	0.631543956549067	0.785594658500814	0.740143141065389	ENSSMAG00000011036	1
GO:0050714	GO:0050714	positive regulation of protein secretion	1/384	47/18292	0.631543956549067	0.785594658500814	0.740143141065389	ENSSMAG00000005853	1
GO:0071526	GO:0071526	semaphorin-plexin signaling pathway	1/384	47/18292	0.631543956549067	0.785594658500814	0.740143141065389	ENSSMAG00000010254	1
GO:0090303	GO:0090303	positive regulation of wound healing	1/384	47/18292	0.631543956549067	0.785594658500814	0.740143141065389	ENSSMAG00000001263	1
GO:0008584	GO:0008584	male gonad development	2/384	102/18292	0.63472292552666	0.787954015628551	0.742365994768024	ENSSMAG00000013930/ENSSMAG00000018247	2
GO:0031532	GO:0031532	actin cytoskeleton reorganization	2/384	102/18292	0.63472292552666	0.787954015628551	0.742365994768024	ENSSMAG00000000911/ENSSMAG00000013491	2
GO:0007009	GO:0007009	plasma membrane organization	1/384	48/18292	0.639298800105393	0.789704516186604	0.74401521802515	ENSSMAG00000009542	1
GO:0032981	GO:0032981	mitochondrial respiratory chain complex I assembly	1/384	48/18292	0.639298800105393	0.789704516186604	0.74401521802515	ENSSMAG00000019658	1
GO:0048843	GO:0048843	negative regulation of axon extension involved in axon guidance	1/384	48/18292	0.639298800105393	0.789704516186604	0.74401521802515	ENSSMAG00000010254	1
GO:1905606	GO:1905606	regulation of presynapse assembly	1/384	48/18292	0.639298800105393	0.789704516186604	0.74401521802515	ENSSMAG00000009623	1
GO:0031101	GO:0031101	fin regeneration	3/384	156/18292	0.63934580439843	0.789704516186604	0.74401521802515	ENSSMAG00000011491/ENSSMAG00000017577/ENSSMAG00000019171	3
GO:0045165	GO:0045165	cell fate commitment	2/384	103/18292	0.640010245008178	0.789731517183786	0.744040656847385	ENSSMAG00000009636/ENSSMAG00000013930	2
GO:0001503	GO:0001503	ossification	2/384	104/18292	0.645237269580648	0.792650895394575	0.746791130944313	ENSSMAG00000004248/ENSSMAG00000008883	2
GO:0048538	GO:0048538	thymus development	2/384	104/18292	0.645237269580648	0.792650895394575	0.746791130944313	ENSSMAG00000017714/ENSSMAG00000018147	2
GO:0002027	GO:0002027	regulation of heart rate	1/384	49/18292	0.646890844654808	0.792650895394575	0.746791130944313	ENSSMAG00000004008	1
GO:0022604	GO:0022604	regulation of cell morphogenesis	1/384	49/18292	0.646890844654808	0.792650895394575	0.746791130944313	ENSSMAG00000008822	1
GO:0051966	GO:0051966	regulation of synaptic transmission, glutamatergic	1/384	49/18292	0.646890844654808	0.792650895394575	0.746791130944313	ENSSMAG00000013491	1
GO:0060322	GO:0060322	head development	1/384	49/18292	0.646890844654808	0.792650895394575	0.746791130944313	ENSSMAG00000012420	1
GO:0120163	GO:0120163	negative regulation of cold-induced thermogenesis	1/384	49/18292	0.646890844654808	0.792650895394575	0.746791130944313	ENSSMAG00000021012	1
GO:0007346	GO:0007346	regulation of mitotic cell cycle	3/384	159/18292	0.652074536557724	0.796990664454828	0.750879817481316	ENSSMAG00000003241/ENSSMAG00000006455/ENSSMAG00000014470	3
GO:0001817	GO:0001817	regulation of cytokine production	1/384	50/18292	0.654323499133378	0.796990664454828	0.750879817481316	ENSSMAG00000016425	1
GO:0006096	GO:0006096	glycolytic process	1/384	50/18292	0.654323499133378	0.796990664454828	0.750879817481316	ENSSMAG00000014175	1
GO:0009416	GO:0009416	response to light stimulus	1/384	50/18292	0.654323499133378	0.796990664454828	0.750879817481316	ENSSMAG00000016780	1
GO:0043491	GO:0043491	protein kinase B signaling	1/384	50/18292	0.654323499133378	0.796990664454828	0.750879817481316	ENSSMAG00000009140	1
GO:0048596	GO:0048596	embryonic camera-type eye morphogenesis	1/384	50/18292	0.654323499133378	0.796990664454828	0.750879817481316	ENSSMAG00000009877	1
GO:0042147	GO:0042147	retrograde transport, endosome to Golgi	2/384	106/18292	0.655511230026411	0.797646833368771	0.751498022958887	ENSSMAG00000014477/ENSSMAG00000019639	2
GO:0016042	GO:0016042	lipid catabolic process	2/384	107/18292	0.660558609019531	0.797945558853165	0.751779465323525	ENSSMAG00000006064/ENSSMAG00000009464	2
GO:0006094	GO:0006094	gluconeogenesis	1/384	51/18292	0.66160010127858	0.797945558853165	0.751779465323525	ENSSMAG00000019120	1
GO:0008593	GO:0008593	regulation of Notch signaling pathway	1/384	51/18292	0.66160010127858	0.797945558853165	0.751779465323525	ENSSMAG00000004183	1
GO:0021983	GO:0021983	pituitary gland development	1/384	51/18292	0.66160010127858	0.797945558853165	0.751779465323525	ENSSMAG00000013930	1
GO:0030574	GO:0030574	collagen catabolic process	1/384	51/18292	0.66160010127858	0.797945558853165	0.751779465323525	ENSSMAG00000019171	1
GO:0051028	GO:0051028	mRNA transport	1/384	51/18292	0.66160010127858	0.797945558853165	0.751779465323525	ENSSMAG00000016668	1
GO:0051781	GO:0051781	positive regulation of cell division	1/384	51/18292	0.66160010127858	0.797945558853165	0.751779465323525	ENSSMAG00000008884	1
GO:0060548	GO:0060548	negative regulation of cell death	1/384	51/18292	0.66160010127858	0.797945558853165	0.751779465323525	ENSSMAG00000017577	1
GO:1905515	GO:1905515	non-motile cilium assembly	1/384	51/18292	0.66160010127858	0.797945558853165	0.751779465323525	ENSSMAG00000005165	1
GO:0007612	GO:0007612	learning	1/384	52/18292	0.668723919112527	0.801034791997365	0.754689967193783	ENSSMAG00000014916	1
GO:0009408	GO:0009408	response to heat	1/384	52/18292	0.668723919112527	0.801034791997365	0.754689967193783	ENSSMAG00000010126	1
GO:0030032	GO:0030032	lamellipodium assembly	1/384	52/18292	0.668723919112527	0.801034791997365	0.754689967193783	ENSSMAG00000001226	1
GO:0031623	GO:0031623	receptor internalization	1/384	52/18292	0.668723919112527	0.801034791997365	0.754689967193783	ENSSMAG00000020913	1
GO:0042462	GO:0042462	eye photoreceptor cell development	1/384	52/18292	0.668723919112527	0.801034791997365	0.754689967193783	ENSSMAG00000016780	1
GO:0048484	GO:0048484	enteric nervous system development	1/384	52/18292	0.668723919112527	0.801034791997365	0.754689967193783	ENSSMAG00000020683	1
GO:0055088	GO:0055088	lipid homeostasis	1/384	52/18292	0.668723919112527	0.801034791997365	0.754689967193783	ENSSMAG00000006064	1
GO:0009612	GO:0009612	response to mechanical stimulus	1/384	53/18292	0.675698152394369	0.806245659507456	0.759599353739199	ENSSMAG00000004248	1
GO:0010499	GO:0010499	proteasomal ubiquitin-independent protein catabolic process	1/384	53/18292	0.675698152394369	0.806245659507456	0.759599353739199	ENSSMAG00000015780	1
GO:0018298	GO:0018298	protein-chromophore linkage	1/384	53/18292	0.675698152394369	0.806245659507456	0.759599353739199	ENSSMAG00000011348	1
GO:0071466	GO:0071466	cellular response to xenobiotic stimulus	1/384	53/18292	0.675698152394369	0.806245659507456	0.759599353739199	ENSSMAG00000002216	1
GO:0042981	GO:0042981	regulation of apoptotic process	4/384	219/18292	0.67820218661878	0.807338183771177	0.760628668706517	ENSSMAG00000000765/ENSSMAG00000007207/ENSSMAG00000011645/ENSSMAG00000013184	4
GO:0003009	GO:0003009	skeletal muscle contraction	1/384	54/18292	0.682525934042516	0.807338183771177	0.760628668706517	ENSSMAG00000015583	1
GO:0003407	GO:0003407	neural retina development	1/384	54/18292	0.682525934042516	0.807338183771177	0.760628668706517	ENSSMAG00000014743	1
GO:0006469	GO:0006469	negative regulation of protein kinase activity	1/384	54/18292	0.682525934042516	0.807338183771177	0.760628668706517	ENSSMAG00000020982	1
GO:0007162	GO:0007162	negative regulation of cell adhesion	1/384	54/18292	0.682525934042516	0.807338183771177	0.760628668706517	ENSSMAG00000008515	1
GO:0008654	GO:0008654	phospholipid biosynthetic process	1/384	54/18292	0.682525934042516	0.807338183771177	0.760628668706517	ENSSMAG00000020719	1
GO:0030099	GO:0030099	myeloid cell differentiation	1/384	54/18292	0.682525934042516	0.807338183771177	0.760628668706517	ENSSMAG00000013930	1
GO:0034605	GO:0034605	cellular response to heat	1/384	54/18292	0.682525934042516	0.807338183771177	0.760628668706517	ENSSMAG00000002206	1
GO:0043407	GO:0043407	negative regulation of MAP kinase activity	1/384	54/18292	0.682525934042516	0.807338183771177	0.760628668706517	ENSSMAG00000018254	1
GO:0031098	GO:0031098	stress-activated protein kinase signaling cascade	2/384	112/18292	0.684909829985606	0.808601518782238	0.761818911961339	ENSSMAG00000003241/ENSSMAG00000006455	2
GO:0060216	GO:0060216	definitive hemopoiesis	2/384	112/18292	0.684909829985606	0.808601518782238	0.761818911961339	ENSSMAG00000009301/ENSSMAG00000013930	2
GO:0006605	GO:0006605	protein targeting	1/384	55/18292	0.68921033152731	0.810252890523966	0.763374741618228	ENSSMAG00000001226	1
GO:0015074	GO:0015074	DNA integration	1/384	55/18292	0.68921033152731	0.810252890523966	0.763374741618228	ENSSMAG00000019215	1
GO:0035019	GO:0035019	somatic stem cell population maintenance	1/384	55/18292	0.68921033152731	0.810252890523966	0.763374741618228	ENSSMAG00000013930	1
GO:0050680	GO:0050680	negative regulation of epithelial cell proliferation	1/384	55/18292	0.68921033152731	0.810252890523966	0.763374741618228	ENSSMAG00000018247	1
GO:0001649	GO:0001649	osteoblast differentiation	2/384	113/18292	0.689604982496394	0.810252890523966	0.763374741618228	ENSSMAG00000004248/ENSSMAG00000017577	2
GO:0023014	GO:0023014	signal transduction by protein phosphorylation	2/384	114/18292	0.694242514668277	0.812815678688691	0.765789256612188	ENSSMAG00000003241/ENSSMAG00000006455	2
GO:0030073	GO:0030073	insulin secretion	1/384	56/18292	0.695754348234746	0.812815678688691	0.765789256612188	ENSSMAG00000014957	1
GO:0045197	GO:0045197	establishment or maintenance of epithelial cell apical/basal polarity	1/384	56/18292	0.695754348234746	0.812815678688691	0.765789256612188	ENSSMAG00000009636	1
GO:0048066	GO:0048066	developmental pigmentation	1/384	56/18292	0.695754348234746	0.812815678688691	0.765789256612188	ENSSMAG00000020683	1
GO:0070301	GO:0070301	cellular response to hydrogen peroxide	1/384	56/18292	0.695754348234746	0.812815678688691	0.765789256612188	ENSSMAG00000020913	1
GO:0071300	GO:0071300	cellular response to retinoic acid	1/384	56/18292	0.695754348234746	0.812815678688691	0.765789256612188	ENSSMAG00000004318	1
GO:0000902	GO:0000902	cell morphogenesis	3/384	171/18292	0.699755580191589	0.816343190974916	0.769112680461143	ENSSMAG00000004774/ENSSMAG00000012347/ENSSMAG00000019729	3
GO:0016192	GO:0016192	vesicle-mediated transport	5/384	279/18292	0.700102297223403	0.816343190974916	0.769112680461143	ENSSMAG00000000102/ENSSMAG00000006744/ENSSMAG00000008934/ENSSMAG00000015043/ENSSMAG00000017895	5
GO:0044331	GO:0044331	cell-cell adhesion mediated by cadherin	1/384	57/18292	0.702160924801859	0.817967560740743	0.770643070373704	ENSSMAG00000000911	1
GO:0060395	GO:0060395	SMAD protein signal transduction	2/384	117/18292	0.707812873511095	0.822156830766311	0.774589965177459	ENSSMAG00000008958/ENSSMAG00000016887	2
GO:0010498	GO:0010498	proteasomal protein catabolic process	1/384	58/18292	0.708432940424348	0.822156830766311	0.774589965177459	ENSSMAG00000015780	1
GO:0048884	GO:0048884	neuromast development	1/384	58/18292	0.708432940424348	0.822156830766311	0.774589965177459	ENSSMAG00000007525	1
GO:0071391	GO:0071391	cellular response to estrogen stimulus	1/384	58/18292	0.708432940424348	0.822156830766311	0.774589965177459	ENSSMAG00000007115	1
GO:0006310	GO:0006310	DNA recombination	1/384	59/18292	0.71457321413703	0.825385789637603	0.777632108775953	ENSSMAG00000001156	1
GO:0006367	GO:0006367	transcription initiation from RNA polymerase II promoter	1/384	59/18292	0.71457321413703	0.825385789637603	0.777632108775953	ENSSMAG00000018380	1
GO:0006811	GO:0006811	ion transport	1/384	59/18292	0.71457321413703	0.825385789637603	0.777632108775953	ENSSMAG00000000675	1
GO:0048536	GO:0048536	spleen development	1/384	59/18292	0.71457321413703	0.825385789637603	0.777632108775953	ENSSMAG00000006638	1
GO:0071482	GO:0071482	cellular response to light stimulus	1/384	59/18292	0.71457321413703	0.825385789637603	0.777632108775953	ENSSMAG00000011348	1
GO:0007274	GO:0007274	neuromuscular synaptic transmission	1/384	60/18292	0.720584506067671	0.830767690391339	0.782702633232387	ENSSMAG00000003895	1
GO:1902895	GO:1902895	positive regulation of pri-miRNA transcription by RNA polymerase II	1/384	60/18292	0.720584506067671	0.830767690391339	0.782702633232387	ENSSMAG00000013930	1
GO:0006334	GO:0006334	nucleosome assembly	1/384	61/18292	0.726469518664754	0.832088572636517	0.78394709425735	ENSSMAG00000011759	1
GO:0006633	GO:0006633	fatty acid biosynthetic process	1/384	61/18292	0.726469518664754	0.832088572636517	0.78394709425735	ENSSMAG00000002316	1
GO:0007187	GO:0007187	G protein-coupled receptor signaling pathway, coupled to cyclic nucleotide second messenger	1/384	61/18292	0.726469518664754	0.832088572636517	0.78394709425735	ENSSMAG00000019748	1
GO:0017157	GO:0017157	regulation of exocytosis	1/384	61/18292	0.726469518664754	0.832088572636517	0.78394709425735	ENSSMAG00000002330	1
GO:0021591	GO:0021591	ventricular system development	1/384	61/18292	0.726469518664754	0.832088572636517	0.78394709425735	ENSSMAG00000019281	1
GO:0048840	GO:0048840	otolith development	1/384	61/18292	0.726469518664754	0.832088572636517	0.78394709425735	ENSSMAG00000020366	1
GO:0050772	GO:0050772	positive regulation of axonogenesis	1/384	61/18292	0.726469518664754	0.832088572636517	0.78394709425735	ENSSMAG00000018466	1
GO:0043524	GO:0043524	negative regulation of neuron apoptotic process	3/384	179/18292	0.728689101606708	0.833789910011199	0.78554999872581	ENSSMAG00000004311/ENSSMAG00000010149/ENSSMAG00000018466	3
GO:0031018	GO:0031018	endocrine pancreas development	2/384	122/18292	0.729311760180667	0.833789910011199	0.78554999872581	ENSSMAG00000015985/ENSSMAG00000018254	2
GO:0007200	GO:0007200	phospholipase C-activating G protein-coupled receptor signaling pathway	1/384	62/18292	0.732230897899724	0.834797563561002	0.786499353275751	ENSSMAG00000003851	1
GO:0043154	GO:0043154	negative regulation of cysteine-type endopeptidase activity involved in apoptotic process	1/384	62/18292	0.732230897899724	0.834797563561002	0.786499353275751	ENSSMAG00000009877	1
GO:0060348	GO:0060348	bone development	1/384	62/18292	0.732230897899724	0.834797563561002	0.786499353275751	ENSSMAG00000004248	1
GO:0007224	GO:0007224	smoothened signaling pathway	2/384	123/18292	0.733447341230342	0.835409436860139	0.787075825914225	ENSSMAG00000004556/ENSSMAG00000005165	2
GO:0009953	GO:0009953	dorsal/ventral pattern formation	3/384	181/18292	0.735571816779195	0.837053484094103	0.788624754831496	ENSSMAG00000010672/ENSSMAG00000011491/ENSSMAG00000017090	3
GO:0000132	GO:0000132	establishment of mitotic spindle orientation	1/384	63/18292	0.737871234444239	0.838118065741192	0.789627743835648	ENSSMAG00000019556	1
GO:0042254	GO:0042254	ribosome biogenesis	1/384	63/18292	0.737871234444239	0.838118065741192	0.789627743835648	ENSSMAG00000014768	1
GO:0007605	GO:0007605	sensory perception of sound	3/384	183/18292	0.742316223972755	0.842055370200367	0.793337250841851	ENSSMAG00000003851/ENSSMAG00000011397/ENSSMAG00000013491	3
GO:0016358	GO:0016358	dendrite development	1/384	64/18292	0.743393064822944	0.842055370200367	0.793337250841851	ENSSMAG00000004794	1
GO:0030216	GO:0030216	keratinocyte differentiation	1/384	64/18292	0.743393064822944	0.842055370200367	0.793337250841851	ENSSMAG00000018147	1
GO:0007218	GO:0007218	neuropeptide signaling pathway	2/384	126/18292	0.745533215622333	0.843481528107565	0.794680896679646	ENSSMAG00000002216/ENSSMAG00000011835	2
GO:0006890	GO:0006890	retrograde vesicle-mediated transport, Golgi to endoplasmic reticulum	1/384	65/18292	0.748798872542276	0.843481528107565	0.794680896679646	ENSSMAG00000003032	1
GO:0009116	GO:0009116	nucleoside metabolic process	1/384	65/18292	0.748798872542276	0.843481528107565	0.794680896679646	ENSSMAG00000014370	1
GO:0009611	GO:0009611	response to wounding	1/384	65/18292	0.748798872542276	0.843481528107565	0.794680896679646	ENSSMAG00000011503	1
GO:0030177	GO:0030177	positive regulation of Wnt signaling pathway	1/384	65/18292	0.748798872542276	0.843481528107565	0.794680896679646	ENSSMAG00000008536	1
GO:0048854	GO:0048854	brain morphogenesis	1/384	65/18292	0.748798872542276	0.843481528107565	0.794680896679646	ENSSMAG00000002330	1
GO:0006470	GO:0006470	protein dephosphorylation	2/384	127/18292	0.749456329286786	0.843481528107565	0.794680896679646	ENSSMAG00000016007/ENSSMAG00000020982	2
GO:0003429	GO:0003429	growth plate cartilage chondrocyte morphogenesis	1/384	66/18292	0.754091089195799	0.847146205321423	0.79813354961549	ENSSMAG00000014896	1
GO:0030501	GO:0030501	positive regulation of bone mineralization	1/384	66/18292	0.754091089195799	0.847146205321423	0.79813354961549	ENSSMAG00000017577	1
GO:0042472	GO:0042472	inner ear morphogenesis	2/384	129/18292	0.757146945414265	0.849802370697837	0.800636039371009	ENSSMAG00000010403/ENSSMAG00000013930	2
GO:0006644	GO:0006644	phospholipid metabolic process	1/384	67/18292	0.759272095546552	0.849859203485166	0.800689584029534	ENSSMAG00000016575	1
GO:0007163	GO:0007163	establishment or maintenance of cell polarity	1/384	67/18292	0.759272095546552	0.849859203485166	0.800689584029534	ENSSMAG00000000632	1
GO:0031146	GO:0031146	SCF-dependent proteasomal ubiquitin-dependent protein catabolic process	1/384	67/18292	0.759272095546552	0.849859203485166	0.800689584029534	ENSSMAG00000017735	1
GO:0008543	GO:0008543	fibroblast growth factor receptor signaling pathway	1/384	68/18292	0.764344222586888	0.853205312951212	0.803842100335175	ENSSMAG00000020683	1
GO:0043484	GO:0043484	regulation of RNA splicing	1/384	68/18292	0.764344222586888	0.853205312951212	0.803842100335175	ENSSMAG00000021161	1
GO:0050679	GO:0050679	positive regulation of epithelial cell proliferation	1/384	68/18292	0.764344222586888	0.853205312951212	0.803842100335175	ENSSMAG00000003417	1
GO:0018105	GO:0018105	peptidyl-serine phosphorylation	4/384	248/18292	0.767681256149584	0.854865900466767	0.805406612576287	ENSSMAG00000002330/ENSSMAG00000013234/ENSSMAG00000018627/ENSSMAG00000020913	4
GO:0050821	GO:0050821	protein stabilization	3/384	191/18292	0.767934604061657	0.854865900466767	0.805406612576287	ENSSMAG00000009244/ENSSMAG00000009877/ENSSMAG00000014470	3
GO:0001654	GO:0001654	eye development	2/384	132/18292	0.768300627917277	0.854865900466767	0.805406612576287	ENSSMAG00000012420/ENSSMAG00000019120	2
GO:0006906	GO:0006906	vesicle fusion	1/384	69/18292	0.769309752576277	0.854865900466767	0.805406612576287	ENSSMAG00000014477	1
GO:0071363	GO:0071363	cellular response to growth factor stimulus	1/384	69/18292	0.769309752576277	0.854865900466767	0.805406612576287	ENSSMAG00000011491	1
GO:0001946	GO:0001946	lymphangiogenesis	1/384	70/18292	0.774170920057521	0.857167622297922	0.807575165541274	ENSSMAG00000020913	1
GO:0030968	GO:0030968	endoplasmic reticulum unfolded protein response	1/384	70/18292	0.774170920057521	0.857167622297922	0.807575165541274	ENSSMAG00000007207	1
GO:0048488	GO:0048488	synaptic vesicle endocytosis	1/384	70/18292	0.774170920057521	0.857167622297922	0.807575165541274	ENSSMAG00000003075	1
GO:0060215	GO:0060215	primitive hemopoiesis	1/384	70/18292	0.774170920057521	0.857167622297922	0.807575165541274	ENSSMAG00000013930	1
GO:0032147	GO:0032147	activation of protein kinase activity	2/384	134/18292	0.77548694972725	0.857851900283339	0.808219853806409	ENSSMAG00000003241/ENSSMAG00000006455	2
GO:0006612	GO:0006612	protein targeting to membrane	1/384	71/18292	0.778929912851831	0.85934009236526	0.809621944757643	ENSSMAG00000012120	1
GO:0009755	GO:0009755	hormone-mediated signaling pathway	1/384	71/18292	0.778929912851831	0.85934009236526	0.809621944757643	ENSSMAG00000017698	1
GO:0050919	GO:0050919	negative chemotaxis	1/384	71/18292	0.778929912851831	0.85934009236526	0.809621944757643	ENSSMAG00000010254	1
GO:0035116	GO:0035116	embryonic hindlimb morphogenesis	1/384	72/18292	0.783588873033209	0.86370468606082	0.813734019671022	ENSSMAG00000016425	1
GO:0030513	GO:0030513	positive regulation of BMP signaling pathway	1/384	73/18292	0.788149897882564	0.867640679824841	0.817442291813905	ENSSMAG00000017577	1
GO:0030097	GO:0030097	hemopoiesis	2/384	138/18292	0.789277689214135	0.867640679824841	0.817442291813905	ENSSMAG00000013930/ENSSMAG00000016425	2
GO:0050804	GO:0050804	modulation of chemical synaptic transmission	2/384	138/18292	0.789277689214135	0.867640679824841	0.817442291813905	ENSSMAG00000005853/ENSSMAG00000009623	2
GO:0006629	GO:0006629	lipid metabolic process	2/384	139/18292	0.792606898039253	0.868203106212304	0.81797217835085	ENSSMAG00000004774/ENSSMAG00000009479	2
GO:0008643	GO:0008643	carbohydrate transport	1/384	74/18292	0.792615040821973	0.868203106212304	0.81797217835085	ENSSMAG00000011862	1
GO:0032870	GO:0032870	cellular response to hormone stimulus	1/384	74/18292	0.792615040821973	0.868203106212304	0.81797217835085	ENSSMAG00000001263	1
GO:0060048	GO:0060048	cardiac muscle contraction	1/384	74/18292	0.792615040821973	0.868203106212304	0.81797217835085	ENSSMAG00000015583	1
GO:0008344	GO:0008344	adult locomotory behavior	1/384	75/18292	0.796986312329513	0.870663269202642	0.820290005672482	ENSSMAG00000013491	1
GO:0043588	GO:0043588	skin development	1/384	75/18292	0.796986312329513	0.870663269202642	0.820290005672482	ENSSMAG00000021012	1
GO:0050885	GO:0050885	neuromuscular process controlling balance	1/384	75/18292	0.796986312329513	0.870663269202642	0.820290005672482	ENSSMAG00000018466	1
GO:0010468	GO:0010468	regulation of gene expression	5/384	317/18292	0.798503786070218	0.871465063492286	0.821045411195679	ENSSMAG00000000733/ENSSMAG00000002216/ENSSMAG00000012420/ENSSMAG00000016425/ENSSMAG00000018380	5
GO:0045494	GO:0045494	photoreceptor cell maintenance	1/384	76/18292	0.801265680835056	0.871465063492286	0.821045411195679	ENSSMAG00000012420	1
GO:0061053	GO:0061053	somite development	1/384	76/18292	0.801265680835056	0.871465063492286	0.821045411195679	ENSSMAG00000018254	1
GO:0061371	GO:0061371	determination of heart left/right asymmetry	1/384	76/18292	0.801265680835056	0.871465063492286	0.821045411195679	ENSSMAG00000017929	1
GO:0065003	GO:0065003	protein-containing complex assembly	1/384	76/18292	0.801265680835056	0.871465063492286	0.821045411195679	ENSSMAG00000019120	1
GO:0001708	GO:0001708	cell fate specification	1/384	77/18292	0.805455073597426	0.875246936738494	0.824608479647419	ENSSMAG00000000911	1
GO:0031017	GO:0031017	exocrine pancreas development	1/384	78/18292	0.809556377563311	0.877376356283341	0.826614699080704	ENSSMAG00000003445	1
GO:0055113	GO:0055113	epiboly involved in gastrulation with mouth forming second	1/384	78/18292	0.809556377563311	0.877376356283341	0.826614699080704	ENSSMAG00000013913	1
GO:0060218	GO:0060218	hematopoietic stem cell differentiation	1/384	78/18292	0.809556377563311	0.877376356283341	0.826614699080704	ENSSMAG00000009301	1
GO:0045214	GO:0045214	sarcomere organization	2/384	145/18292	0.811623585679865	0.87884175048507	0.827995311150338	ENSSMAG00000003417/ENSSMAG00000015583	2
GO:0000281	GO:0000281	mitotic cytokinesis	1/384	79/18292	0.813571440208292	0.879401319275278	0.82852250541973	ENSSMAG00000012094	1
GO:0007498	GO:0007498	mesoderm development	1/384	79/18292	0.813571440208292	0.879401319275278	0.82852250541973	ENSSMAG00000021423	1
GO:0016485	GO:0016485	protein processing	1/384	81/18292	0.821350039006418	0.883922239876434	0.832781862758835	ENSSMAG00000009301	1
GO:0032091	GO:0032091	negative regulation of protein binding	1/384	81/18292	0.821350039006418	0.883922239876434	0.832781862758835	ENSSMAG00000014470	1
GO:0032880	GO:0032880	regulation of protein localization	1/384	81/18292	0.821350039006418	0.883922239876434	0.832781862758835	ENSSMAG00000009380	1
GO:0050767	GO:0050767	regulation of neurogenesis	1/384	81/18292	0.821350039006418	0.883922239876434	0.832781862758835	ENSSMAG00000016425	1
GO:0051017	GO:0051017	actin filament bundle assembly	1/384	81/18292	0.821350039006418	0.883922239876434	0.832781862758835	ENSSMAG00000013491	1
GO:0051865	GO:0051865	protein autoubiquitination	1/384	82/18292	0.825117080081677	0.886423856136697	0.83513874502194	ENSSMAG00000001246	1
GO:0060037	GO:0060037	pharyngeal system development	1/384	82/18292	0.825117080081677	0.886423856136697	0.83513874502194	ENSSMAG00000008822	1
GO:0045746	GO:0045746	negative regulation of Notch signaling pathway	1/384	83/18292	0.828804891243052	0.888342395493304	0.836946284992192	ENSSMAG00000013930	1
GO:0051496	GO:0051496	positive regulation of stress fiber assembly	1/384	83/18292	0.828804891243052	0.888342395493304	0.836946284992192	ENSSMAG00000008515	1
GO:0042593	GO:0042593	glucose homeostasis	2/384	151/18292	0.829071381310675	0.888342395493304	0.836946284992192	ENSSMAG00000001263/ENSSMAG00000019120	2
GO:0090090	GO:0090090	negative regulation of canonical Wnt signaling pathway	3/384	214/18292	0.830189152595548	0.888765216498196	0.837344643182746	ENSSMAG00000010672/ENSSMAG00000012420/ENSSMAG00000017090	3
GO:0048856	GO:0048856	anatomical structure development	1/384	84/18292	0.832415134626141	0.890372672285054	0.838859097694796	ENSSMAG00000008822	1
GO:0006487	GO:0006487	protein N-linked glycosylation	1/384	85/18292	0.835949437586574	0.891652236059566	0.840064630778573	ENSSMAG00000013446	1
GO:0009880	GO:0009880	embryonic pattern specification	1/384	85/18292	0.835949437586574	0.891652236059566	0.840064630778573	ENSSMAG00000016425	1
GO:0048675	GO:0048675	axon extension	1/384	85/18292	0.835949437586574	0.891652236059566	0.840064630778573	ENSSMAG00000018627	1
GO:0000278	GO:0000278	mitotic cell cycle	2/384	154/18292	0.837238958838681	0.891652236059566	0.840064630778573	ENSSMAG00000010508/ENSSMAG00000015995	2
GO:0043009	GO:0043009	chordate embryonic development	2/384	154/18292	0.837238958838681	0.891652236059566	0.840064630778573	ENSSMAG00000008515/ENSSMAG00000013930	2
GO:0008286	GO:0008286	insulin receptor signaling pathway	1/384	86/18292	0.839409393425908	0.893189735515533	0.841513176366825	ENSSMAG00000011262	1
GO:0010506	GO:0010506	regulation of autophagy	1/384	88/18292	0.846112470927058	0.899543448762418	0.847499287943693	ENSSMAG00000018627	1
GO:0001707	GO:0001707	mesoderm formation	1/384	89/18292	0.849358615245011	0.899880808738033	0.847817129554911	ENSSMAG00000011491	1
GO:0030199	GO:0030199	collagen fibril organization	1/384	89/18292	0.849358615245011	0.899880808738033	0.847817129554911	ENSSMAG00000019171	1
GO:0031016	GO:0031016	pancreas development	1/384	89/18292	0.849358615245011	0.899880808738033	0.847817129554911	ENSSMAG00000019748	1
GO:0071456	GO:0071456	cellular response to hypoxia	1/384	89/18292	0.849358615245011	0.899880808738033	0.847817129554911	ENSSMAG00000009785	1
GO:0015031	GO:0015031	protein transport	3/384	224/18292	0.852454802928553	0.900917719894683	0.848794048977903	ENSSMAG00000000102/ENSSMAG00000011683/ENSSMAG00000021012	3
GO:0043433	GO:0043433	negative regulation of DNA-binding transcription factor activity	1/384	90/18292	0.852536459102942	0.900917719894683	0.848794048977903	ENSSMAG00000014470	1
GO:0060026	GO:0060026	convergent extension	1/384	90/18292	0.852536459102942	0.900917719894683	0.848794048977903	ENSSMAG00000019391	1
GO:0048565	GO:0048565	digestive tract development	1/384	91/18292	0.85564743590244	0.903428435329982	0.851159503972404	ENSSMAG00000014315	1
GO:0006897	GO:0006897	endocytosis	2/384	163/18292	0.859667301091189	0.906893659262722	0.854424243234974	ENSSMAG00000002216/ENSSMAG00000003075	2
GO:0007018	GO:0007018	microtubule-based movement	2/384	164/18292	0.861977139590349	0.908192188424717	0.855647644441085	ENSSMAG00000000735/ENSSMAG00000018182	2
GO:0022008	GO:0022008	neurogenesis	1/384	94/18292	0.864593051632969	0.908192188424717	0.855647644441085	ENSSMAG00000016575	1
GO:0032922	GO:0032922	circadian regulation of gene expression	1/384	94/18292	0.864593051632969	0.908192188424717	0.855647644441085	ENSSMAG00000002075	1
GO:0043087	GO:0043087	regulation of GTPase activity	1/384	94/18292	0.864593051632969	0.908192188424717	0.855647644441085	ENSSMAG00000016626	1
GO:0045669	GO:0045669	positive regulation of osteoblast differentiation	1/384	94/18292	0.864593051632969	0.908192188424717	0.855647644441085	ENSSMAG00000017577	1
GO:0060271	GO:0060271	cilium assembly	5/384	354/18292	0.868081049668719	0.911048934572387	0.858339110127725	ENSSMAG00000003104/ENSSMAG00000004556/ENSSMAG00000005165/ENSSMAG00000012420/ENSSMAG00000015995	5
GO:0035249	GO:0035249	synaptic transmission, glutamatergic	1/384	96/18292	0.870247417429784	0.911048934572387	0.858339110127725	ENSSMAG00000005853	1
GO:0001947	GO:0001947	heart looping	3/384	233/18292	0.87027782684132	0.911048934572387	0.858339110127725	ENSSMAG00000008270/ENSSMAG00000008536/ENSSMAG00000018147	3
GO:0043065	GO:0043065	positive regulation of apoptotic process	3/384	233/18292	0.87027782684132	0.911048934572387	0.858339110127725	ENSSMAG00000001138/ENSSMAG00000006836/ENSSMAG00000016425	3
GO:0018107	GO:0018107	peptidyl-threonine phosphorylation	1/384	98/18292	0.87566625565499	0.915909641021261	0.862918594598422	ENSSMAG00000018627	1
GO:0006974	GO:0006974	cellular response to DNA damage stimulus	3/384	237/18292	0.877571445974412	0.917121859781082	0.864060678993782	ENSSMAG00000001367/ENSSMAG00000008850/ENSSMAG00000017632	3
GO:0007049	GO:0007049	cell cycle	2/384	172/18292	0.87923942530296	0.918084327695274	0.864967462177039	ENSSMAG00000008108/ENSSMAG00000014743	2
GO:0006396	GO:0006396	RNA processing	1/384	100/18292	0.880859352451545	0.918995029000805	0.865825473770618	ENSSMAG00000019639	1
GO:0006869	GO:0006869	lipid transport	1/384	101/18292	0.883374194616156	0.920837052742371	0.867560925028143	ENSSMAG00000011645	1
GO:0008284	GO:0008284	positive regulation of cell population proliferation	5/384	365/18292	0.884404225282072	0.921129485484463	0.867836438724603	ENSSMAG00000000911/ENSSMAG00000001156/ENSSMAG00000003451/ENSSMAG00000007633/ENSSMAG00000010149	5
GO:0051216	GO:0051216	cartilage development	2/384	177/18292	0.888994523291934	0.925126392147152	0.871602099577635	ENSSMAG00000008822/ENSSMAG00000016425	2
GO:0048812	GO:0048812	neuron projection morphogenesis	1/384	104/18292	0.890605455133846	0.926018700811758	0.872442782658501	ENSSMAG00000018466	1
GO:0030324	GO:0030324	lung development	1/384	105/18292	0.892915082648065	0.927635364813585	0.873965912633244	ENSSMAG00000008270	1
GO:0030902	GO:0030902	hindbrain development	1/384	108/18292	0.89955619977053	0.933745413444241	0.879722457101336	ENSSMAG00000018466	1
GO:0007368	GO:0007368	determination of left/right symmetry	2/384	184/18292	0.901429420865389	0.934368823092075	0.880309798639273	ENSSMAG00000008270/ENSSMAG00000008536	2
GO:0048839	GO:0048839	inner ear development	1/384	109/18292	0.901677318297153	0.934368823092075	0.880309798639273	ENSSMAG00000003109	1
GO:0030239	GO:0030239	myofibril assembly	1/384	110/18292	0.903753758366113	0.935731566160028	0.881593698579102	ENSSMAG00000009877	1
GO:0001755	GO:0001755	neural crest cell migration	2/384	186/18292	0.904736589042998	0.935960663243977	0.881809540977581	ENSSMAG00000010254/ENSSMAG00000020683	2
GO:0034220	GO:0034220	ion transmembrane transport	1/384	111/18292	0.905786458662418	0.93625866921456	0.882090305456739	ENSSMAG00000010403	1
GO:0008045	GO:0008045	motor neuron axon guidance	1/384	112/18292	0.907776338200047	0.93752699130072	0.883285247253473	ENSSMAG00000003417	1
GO:0050877	GO:0050877	nervous system process	1/384	113/18292	0.909724296733115	0.938749925008395	0.884437426670579	ENSSMAG00000010403	1
GO:0007417	GO:0007417	central nervous system development	2/384	190/18292	0.911042638682599	0.939321646762512	0.884976070779635	ENSSMAG00000016425/ENSSMAG00000016575	2
GO:0030433	GO:0030433	ubiquitin-dependent ERAD pathway	1/384	116/18292	0.915325363344032	0.942737876153136	0.888194650137852	ENSSMAG00000017735	1
GO:0006886	GO:0006886	intracellular protein transport	6/384	452/18292	0.915890174228514	0.942737876153136	0.888194650137852	ENSSMAG00000006744/ENSSMAG00000008594/ENSSMAG00000010101/ENSSMAG00000011273/ENSSMAG00000012321/ENSSMAG00000019639	6
GO:0006260	GO:0006260	DNA replication	1/384	120/18292	0.922257935288435	0.947704851563116	0.892874255251961	ENSSMAG00000001156	1
GO:0043010	GO:0043010	camera-type eye development	1/384	120/18292	0.922257935288435	0.947704851563116	0.892874255251961	ENSSMAG00000018937	1
GO:0045665	GO:0045665	negative regulation of neuron differentiation	1/384	121/18292	0.923900734806883	0.948599835486767	0.893717458811565	ENSSMAG00000004183	1
GO:0006606	GO:0006606	protein import into nucleus	1/384	122/18292	0.925508908150902	0.949457803103053	0.894525787686488	ENSSMAG00000020913	1
GO:0042391	GO:0042391	regulation of membrane potential	2/384	204/18292	0.930166839941405	0.95344040557797	0.898277971937619	ENSSMAG00000004008/ENSSMAG00000010403	2
GO:0001944	GO:0001944	vasculature development	1/384	126/18292	0.93160967209352	0.953914995336151	0.898725103738397	ENSSMAG00000016007	1
GO:0007010	GO:0007010	cytoskeleton organization	1/384	127/18292	0.933055333544367	0.953914995336151	0.898725103738397	ENSSMAG00000002330	1
GO:0030509	GO:0030509	BMP signaling pathway	1/384	127/18292	0.933055333544367	0.953914995336151	0.898725103738397	ENSSMAG00000021012	1
GO:0043161	GO:0043161	proteasome-mediated ubiquitin-dependent protein catabolic process	3/384	278/18292	0.933734531643116	0.953914995336151	0.898725103738397	ENSSMAG00000002216/ENSSMAG00000007524/ENSSMAG00000016626	3
GO:0001822	GO:0001822	kidney development	1/384	130/18292	0.937211982270069	0.956130260206517	0.900812201813343	ENSSMAG00000016575	1
GO:0008285	GO:0008285	negative regulation of cell population proliferation	4/384	349/18292	0.937458880023477	0.956130260206517	0.900812201813343	ENSSMAG00000009479/ENSSMAG00000015985/ENSSMAG00000016425/ENSSMAG00000016714	4
GO:0035264	GO:0035264	multicellular organism growth	1/384	132/18292	0.939839045680062	0.957741061298324	0.902329808083728	ENSSMAG00000018247	1
GO:0006936	GO:0006936	muscle contraction	1/384	133/18292	0.941111171586386	0.957741061298324	0.902329808083728	ENSSMAG00000015583	1
GO:0006915	GO:0006915	apoptotic process	2/384	214/18292	0.941376079778987	0.957741061298324	0.902329808083728	ENSSMAG00000005259/ENSSMAG00000016714	2
GO:0045892	GO:0045892	negative regulation of transcription, DNA-templated	5/384	424/18292	0.945425617119764	0.961065412274764	0.905461824763172	ENSSMAG00000001039/ENSSMAG00000006638/ENSSMAG00000008372/ENSSMAG00000009300/ENSSMAG00000009877	5
GO:0007283	GO:0007283	spermatogenesis	2/384	220/18292	0.947259054756286	0.962133370492129	0.906467994982092	ENSSMAG00000018247/ENSSMAG00000018254	2
GO:0048793	GO:0048793	pronephros development	1/384	139/18292	0.948199822592381	0.962293626726702	0.906618979400773	ENSSMAG00000003445	1
GO:0001568	GO:0001568	blood vessel development	1/384	142/18292	0.951418218647841	0.964763193661879	0.908945666590781	ENSSMAG00000000911	1
GO:0002040	GO:0002040	sprouting angiogenesis	1/384	143/18292	0.952446064600416	0.965009244347824	0.909177481720361	ENSSMAG00000005853	1
GO:0045893	GO:0045893	positive regulation of transcription, DNA-templated	5/384	440/18292	0.955963569203536	0.967775310173926	0.911783513503763	ENSSMAG00000006638/ENSSMAG00000010101/ENSSMAG00000016425/ENSSMAG00000018147/ENSSMAG00000020683	5
GO:0032259	GO:0032259	methylation	2/384	242/18292	0.964372989916999	0.975485106673245	0.919047250516525	ENSSMAG00000003947/ENSSMAG00000012347	2
GO:0006486	GO:0006486	protein glycosylation	1/384	161/18292	0.96764566524783	0.977990561340118	0.921407749110642	ENSSMAG00000009253	1
GO:0001501	GO:0001501	skeletal system development	1/384	171/18292	0.973881931442561	0.983484711374615	0.926584028531606	ENSSMAG00000019171	1
GO:0007268	GO:0007268	chemical synaptic transmission	2/384	262/18292	0.975198595552082	0.984005807827183	0.927074976326411	ENSSMAG00000010403/ENSSMAG00000019748	2
GO:0001756	GO:0001756	somitogenesis	1/384	180/18292	0.9784620470724	0.986488807097604	0.929414318707862	ENSSMAG00000008515	1
GO:0007411	GO:0007411	axon guidance	2/384	279/18292	0.981838171308318	0.989081239785182	0.931856763105392	ENSSMAG00000002330/ENSSMAG00000010508	2
GO:0006281	GO:0006281	DNA repair	1/384	196/18292	0.984716057402247	0.991167923462213	0.933822719205545	ENSSMAG00000001156	1
GO:0016055	GO:0016055	Wnt signaling pathway	1/384	210/18292	0.98868177693673	0.99434525683735	0.936816224162635	ENSSMAG00000009301	1
GO:0009952	GO:0009952	anterior/posterior pattern specification	1/384	214/18292	0.989613098213587	0.99446810932502	0.936931968872872	ENSSMAG00000016425	1
GO:0006511	GO:0006511	ubiquitin-dependent protein catabolic process	2/384	322/18292	0.9918495562158	0.995219910013102	0.937640273234047	ENSSMAG00000007207/ENSSMAG00000017929	2
GO:0007275	GO:0007275	multicellular organism development	3/384	411/18292	0.992541669277571	0.995219910013102	0.937640273234047	ENSSMAG00000009140/ENSSMAG00000014995/ENSSMAG00000020683	3
GO:0030036	GO:0030036	actin cytoskeleton organization	1/384	231/18292	0.992790569305177	0.995219910013102	0.937640273234047	ENSSMAG00000018851	1
GO:0001525	GO:0001525	angiogenesis	2/384	349/18292	0.99511275647655	0.996694976779547	0.939029998250612	ENSSMAG00000004318/ENSSMAG00000008934	2
GO:0007420	GO:0007420	brain development	2/384	358/18292	0.995883996326512	0.996694976779547	0.939029998250612	ENSSMAG00000002330/ENSSMAG00000008270	2
GO:0007507	GO:0007507	heart development	2/384	403/18292	0.998270794887572	0.998270794887572	0.940514645519532	ENSSMAG00000001246/ENSSMAG00000008536	2
