# Supplementary material for: Unraveling the transcriptomic landscape of eye migration and visual adaptations during flatfish metamorphosis
Source: Commun Biol. 2024 Mar 1;7:253. doi: 10.1038/s42003-024-05951-x (PMC10907633; doi:10.1038/s42003-024-05951-x)
Supplement: Supplementary file 11 — Supplementary Data 10 [file 42003_2024_5951_MOESM11_ESM.csv]

	ID	Description	GeneRatio	BgRatio	pvalue	p.adjust	qvalue	geneID	Count
GO:0007601	GO:0007601	visual perception	47/450	262/18292	4.04575467509894e-27	5.46986032073377e-24	5.20411811891674e-24	ENSSMAG00000000922/ENSSMAG00000001511/ENSSMAG00000001858/ENSSMAG00000002170/ENSSMAG00000002521/ENSSMAG00000003848/ENSSMAG00000005379/ENSSMAG00000005724/ENSSMAG00000006006/ENSSMAG00000006883/ENSSMAG00000007614/ENSSMAG00000007857/ENSSMAG00000008736/ENSSMAG00000009171/ENSSMAG00000009199/ENSSMAG00000010980/ENSSMAG00000010995/ENSSMAG00000011348/ENSSMAG00000011463/ENSSMAG00000012347/ENSSMAG00000012363/…	47
GO:0002088	GO:0002088	lens development in camera-type eye	24/450	128/18292	7.50890360241289e-15	5.07601883523112e-12	4.82941063270977e-12	ENSSMAG00000005379/ENSSMAG00000009171/ENSSMAG00000009199/ENSSMAG00000009877/ENSSMAG00000010980/ENSSMAG00000012347/ENSSMAG00000012363/ENSSMAG00000012374/ENSSMAG00000012379/ENSSMAG00000012396/ENSSMAG00000012481/ENSSMAG00000012593/ENSSMAG00000012617/ENSSMAG00000013345/ENSSMAG00000013673/ENSSMAG00000013719/ENSSMAG00000013728/ENSSMAG00000015560/ENSSMAG00000018250/ENSSMAG00000018928/ENSSMAG00000018937/…	24
GO:0006955	GO:0006955	immune response	23/450	182/18292	1.32766894668126e-10	5.9833613863769e-08	5.69267176436669e-08	ENSSMAG00000001522/ENSSMAG00000002075/ENSSMAG00000002348/ENSSMAG00000002612/ENSSMAG00000003350/ENSSMAG00000003881/ENSSMAG00000003935/ENSSMAG00000007951/ENSSMAG00000008884/ENSSMAG00000010380/ENSSMAG00000010672/ENSSMAG00000013243/ENSSMAG00000013677/ENSSMAG00000014215/ENSSMAG00000014627/ENSSMAG00000015780/ENSSMAG00000016100/ENSSMAG00000016714/ENSSMAG00000016941/ENSSMAG00000017090/ENSSMAG00000018314/…	23
GO:0006954	GO:0006954	inflammatory response	22/450	185/18292	1.09002832262915e-09	3.68429573048653e-07	3.50530160592848e-07	ENSSMAG00000001039/ENSSMAG00000001094/ENSSMAG00000001596/ENSSMAG00000002348/ENSSMAG00000003516/ENSSMAG00000005065/ENSSMAG00000005123/ENSSMAG00000005871/ENSSMAG00000008372/ENSSMAG00000008466/ENSSMAG00000008884/ENSSMAG00000010672/ENSSMAG00000011189/ENSSMAG00000013243/ENSSMAG00000014627/ENSSMAG00000015780/ENSSMAG00000016100/ENSSMAG00000016108/ENSSMAG00000016777/ENSSMAG00000016941/ENSSMAG00000017090/…	22
GO:0050896	GO:0050896	response to stimulus	8/450	52/18292	3.67034471308171e-05	0.00992461210417295	0.00944244471449653	ENSSMAG00000003848/ENSSMAG00000005724/ENSSMAG00000006006/ENSSMAG00000008736/ENSSMAG00000011463/ENSSMAG00000014916/ENSSMAG00000017819/ENSSMAG00000019251	8
GO:0045060	GO:0045060	negative thymic T cell selection	4/450	11/18292	0.000103968400864417	0.0234275463281154	0.0222893659397049	ENSSMAG00000010672/ENSSMAG00000017090/ENSSMAG00000018851/ENSSMAG00000020913	4
GO:0019722	GO:0019722	calcium-mediated signaling	10/450	102/18292	0.000207833997568699	0.0401416521018401	0.0381914503802932	ENSSMAG00000007951/ENSSMAG00000010149/ENSSMAG00000010672/ENSSMAG00000015869/ENSSMAG00000015996/ENSSMAG00000016637/ENSSMAG00000016941/ENSSMAG00000017090/ENSSMAG00000018141/ENSSMAG00000019748	10
GO:1901223	GO:1901223	negative regulation of NIK/NF-kappaB signaling	5/450	27/18292	0.000454747968907964	0.0768524067454459	0.0731186865796752	ENSSMAG00000001367/ENSSMAG00000013184/ENSSMAG00000013722/ENSSMAG00000017632/ENSSMAG00000018872	5
GO:0032496	GO:0032496	response to lipopolysaccharide	9/450	96/18292	0.00059586191339077	0.0895117007671468	0.0851629541711721	ENSSMAG00000000911/ENSSMAG00000006334/ENSSMAG00000010672/ENSSMAG00000011189/ENSSMAG00000011900/ENSSMAG00000017090/ENSSMAG00000017299/ENSSMAG00000021034/ENSSMAG00000021035	9
GO:0045582	GO:0045582	positive regulation of T cell differentiation	4/450	18/18292	0.000840805439912276	0.0988693266100668	0.0940659585156507	ENSSMAG00000010448/ENSSMAG00000013722/ENSSMAG00000013930/ENSSMAG00000020913	4
GO:0097535	GO:0097535	lymphoid lineage cell migration into thymus	4/450	18/18292	0.000840805439912276	0.0988693266100668	0.0940659585156507	ENSSMAG00000010672/ENSSMAG00000014627/ENSSMAG00000017090/ENSSMAG00000018147	4
GO:0030593	GO:0030593	neutrophil chemotaxis	7/450	63/18292	0.000877538401864499	0.0988693266100668	0.0940659585156507	ENSSMAG00000001522/ENSSMAG00000002149/ENSSMAG00000003937/ENSSMAG00000005123/ENSSMAG00000011503/ENSSMAG00000014627/ENSSMAG00000020913	7
GO:1900016	GO:1900016	negative regulation of cytokine production involved in inflammatory response	4/450	19/18292	0.00104447668059496	0.108625574781876	0.103348218922028	ENSSMAG00000001367/ENSSMAG00000002509/ENSSMAG00000015800/ENSSMAG00000017632	4
GO:0034116	GO:0034116	positive regulation of heterotypic cell-cell adhesion	3/450	11/18292	0.00210622808874814	0.203401455427677	0.193519603342122	ENSSMAG00000009120/ENSSMAG00000009479/ENSSMAG00000011503	3
GO:0030217	GO:0030217	T cell differentiation	5/450	41/18292	0.00318399568603797	0.243291250603303	0.231471432760228	ENSSMAG00000002797/ENSSMAG00000009120/ENSSMAG00000010448/ENSSMAG00000011503/ENSSMAG00000021187	5
GO:0038083	GO:0038083	peptidyl-tyrosine autophosphorylation	6/450	60/18292	0.00349525840709765	0.243291250603303	0.231471432760228	ENSSMAG00000000911/ENSSMAG00000004318/ENSSMAG00000009120/ENSSMAG00000009445/ENSSMAG00000009682/ENSSMAG00000011503	6
GO:0007202	GO:0007202	activation of phospholipase C activity	3/450	13/18292	0.00351954337639919	0.243291250603303	0.231471432760228	ENSSMAG00000000124/ENSSMAG00000006744/ENSSMAG00000009682	3
GO:0035025	GO:0035025	positive regulation of Rho protein signal transduction	6/450	61/18292	0.00379782906255198	0.243291250603303	0.231471432760228	ENSSMAG00000000124/ENSSMAG00000003947/ENSSMAG00000006455/ENSSMAG00000006507/ENSSMAG00000011825/ENSSMAG00000014491	6
GO:0043406	GO:0043406	positive regulation of MAP kinase activity	6/450	61/18292	0.00379782906255198	0.243291250603303	0.231471432760228	ENSSMAG00000001263/ENSSMAG00000003937/ENSSMAG00000009199/ENSSMAG00000012004/ENSSMAG00000014995/ENSSMAG00000020366	6
GO:0030500	GO:0030500	regulation of bone mineralization	5/450	43/18292	0.00392915142442128	0.243291250603303	0.231471432760228	ENSSMAG00000004248/ENSSMAG00000004288/ENSSMAG00000004318/ENSSMAG00000011900/ENSSMAG00000013315	5
GO:0071347	GO:0071347	cellular response to interleukin-1	5/450	44/18292	0.00434502687251939	0.243291250603303	0.231471432760228	ENSSMAG00000001367/ENSSMAG00000001522/ENSSMAG00000014627/ENSSMAG00000017299/ENSSMAG00000017632	5
GO:0006935	GO:0006935	chemotaxis	7/450	85/18292	0.00493974663740221	0.243291250603303	0.231471432760228	ENSSMAG00000000911/ENSSMAG00000007951/ENSSMAG00000010672/ENSSMAG00000011835/ENSSMAG00000016941/ENSSMAG00000017090/ENSSMAG00000018851	7
GO:0042742	GO:0042742	defense response to bacterium	7/450	85/18292	0.00493974663740221	0.243291250603303	0.231471432760228	ENSSMAG00000001511/ENSSMAG00000002509/ENSSMAG00000003516/ENSSMAG00000005426/ENSSMAG00000006274/ENSSMAG00000010727/ENSSMAG00000020913	7
GO:0030155	GO:0030155	regulation of cell adhesion	6/450	65/18292	0.00520500142532399	0.243291250603303	0.231471432760228	ENSSMAG00000000361/ENSSMAG00000000911/ENSSMAG00000004288/ENSSMAG00000004318/ENSSMAG00000011461/ENSSMAG00000013315	6
GO:0010811	GO:0010811	positive regulation of cell-substrate adhesion	5/450	46/18292	0.00526923718845747	0.243291250603303	0.231471432760228	ENSSMAG00000001511/ENSSMAG00000002316/ENSSMAG00000017019/ENSSMAG00000017577/ENSSMAG00000021187	5
GO:0045429	GO:0045429	positive regulation of nitric oxide biosynthetic process	4/450	29/18292	0.00527240494932226	0.243291250603303	0.231471432760228	ENSSMAG00000005959/ENSSMAG00000007940/ENSSMAG00000021034/ENSSMAG00000021035	4
GO:0045087	GO:0045087	innate immune response	10/450	156/18292	0.00531239686671549	0.243291250603303	0.231471432760228	ENSSMAG00000001094/ENSSMAG00000001790/ENSSMAG00000003516/ENSSMAG00000005065/ENSSMAG00000008850/ENSSMAG00000010727/ENSSMAG00000013722/ENSSMAG00000015780/ENSSMAG00000017064/ENSSMAG00000020913	10
GO:0017183	GO:0017183	peptidyl-diphthamide biosynthetic process from peptidyl-histidine	3/450	15/18292	0.00539847449563543	0.243291250603303	0.231471432760228	ENSSMAG00000000735/ENSSMAG00000001417/ENSSMAG00000018147	3
GO:0031295	GO:0031295	T cell costimulation	3/450	15/18292	0.00539847449563543	0.243291250603303	0.231471432760228	ENSSMAG00000005426/ENSSMAG00000018134/ENSSMAG00000018540	3
GO:0042129	GO:0042129	regulation of T cell proliferation	3/450	15/18292	0.00539847449563543	0.243291250603303	0.231471432760228	ENSSMAG00000002149/ENSSMAG00000003417/ENSSMAG00000006998	3
GO:0042102	GO:0042102	positive regulation of T cell proliferation	4/450	31/18292	0.00672057793390034	0.293103915052686	0.278864048734337	ENSSMAG00000005426/ENSSMAG00000013234/ENSSMAG00000018134/ENSSMAG00000018540	4
GO:0098609	GO:0098609	cell-cell adhesion	9/450	139/18292	0.00749990224103873	0.299594461897042	0.285039265367631	ENSSMAG00000000675/ENSSMAG00000004765/ENSSMAG00000008943/ENSSMAG00000009636/ENSSMAG00000016007/ENSSMAG00000017127/ENSSMAG00000017286/ENSSMAG00000017577/ENSSMAG00000021124	9
GO:0030890	GO:0030890	positive regulation of B cell proliferation	5/450	50/18292	0.00751966308929951	0.299594461897042	0.285039265367631	ENSSMAG00000006334/ENSSMAG00000011262/ENSSMAG00000013234/ENSSMAG00000018540/ENSSMAG00000019324	5
GO:0061158	GO:0061158	3'-UTR-mediated mRNA destabilization	4/450	32/18292	0.00753418025480727	0.299594461897042	0.285039265367631	ENSSMAG00000001367/ENSSMAG00000003848/ENSSMAG00000010995/ENSSMAG00000017632	4
GO:0043124	GO:0043124	negative regulation of I-kappaB kinase/NF-kappaB signaling	5/450	51/18292	0.00817255277664783	0.31569403868651	0.300356676483117	ENSSMAG00000001367/ENSSMAG00000010107/ENSSMAG00000010448/ENSSMAG00000013184/ENSSMAG00000017632	5
GO:0032088	GO:0032088	negative regulation of NF-kappaB transcription factor activity	6/450	73/18292	0.00911000574290717	0.34213132678918	0.325509561924929	ENSSMAG00000001367/ENSSMAG00000006334/ENSSMAG00000007940/ENSSMAG00000013184/ENSSMAG00000013722/ENSSMAG00000017632	6
GO:0072593	GO:0072593	reactive oxygen species metabolic process	4/450	36/18292	0.011428656771959	0.40465644403817	0.384997021655748	ENSSMAG00000010291/ENSSMAG00000014315/ENSSMAG00000017577/ENSSMAG00000018872	4
GO:0002548	GO:0002548	monocyte chemotaxis	3/450	20/18292	0.0123507279856045	0.40465644403817	0.384997021655748	ENSSMAG00000001522/ENSSMAG00000002149/ENSSMAG00000014627	3
GO:0042110	GO:0042110	T cell activation	3/450	20/18292	0.0123507279856045	0.40465644403817	0.384997021655748	ENSSMAG00000010345/ENSSMAG00000011505/ENSSMAG00000013184	3
GO:0050862	GO:0050862	positive regulation of T cell receptor signaling pathway	3/450	20/18292	0.0123507279856045	0.40465644403817	0.384997021655748	ENSSMAG00000010672/ENSSMAG00000013722/ENSSMAG00000017090	3
GO:0002250	GO:0002250	adaptive immune response	4/450	37/18292	0.0125706883502982	0.40465644403817	0.384997021655748	ENSSMAG00000001156/ENSSMAG00000009479/ENSSMAG00000009682/ENSSMAG00000020913	4
GO:0042130	GO:0042130	negative regulation of T cell proliferation	4/450	37/18292	0.0125706883502982	0.40465644403817	0.384997021655748	ENSSMAG00000005426/ENSSMAG00000006334/ENSSMAG00000012004/ENSSMAG00000018134	4
GO:0071391	GO:0071391	cellular response to estrogen stimulus	5/450	58/18292	0.0138716687550099	0.407056721978963	0.387280686903062	ENSSMAG00000002440/ENSSMAG00000007115/ENSSMAG00000012072/ENSSMAG00000013448/ENSSMAG00000017321	5
GO:0031638	GO:0031638	zymogen activation	3/450	21/18292	0.0141506404829965	0.407056721978963	0.387280686903062	ENSSMAG00000001156/ENSSMAG00000011076/ENSSMAG00000011384	3
GO:0060415	GO:0060415	muscle tissue morphogenesis	3/450	21/18292	0.0141506404829965	0.407056721978963	0.387280686903062	ENSSMAG00000006193/ENSSMAG00000013649/ENSSMAG00000014107	3
GO:0070098	GO:0070098	chemokine-mediated signaling pathway	3/450	21/18292	0.0141506404829965	0.407056721978963	0.387280686903062	ENSSMAG00000001522/ENSSMAG00000002348/ENSSMAG00000014627	3
GO:0071549	GO:0071549	cellular response to dexamethasone stimulus	3/450	21/18292	0.0141506404829965	0.407056721978963	0.387280686903062	ENSSMAG00000006193/ENSSMAG00000014107/ENSSMAG00000017299	3
GO:0043627	GO:0043627	response to estrogen	4/450	39/18292	0.0150673196450765	0.424396170002989	0.403777732593937	ENSSMAG00000003402/ENSSMAG00000011900/ENSSMAG00000012274/ENSSMAG00000019120	4
GO:0030224	GO:0030224	monocyte differentiation	3/450	22/18292	0.0160913473478407	0.435110032285612	0.413971083348659	ENSSMAG00000013208/ENSSMAG00000013278/ENSSMAG00000013930	3
GO:0042416	GO:0042416	dopamine biosynthetic process	3/450	22/18292	0.0160913473478407	0.435110032285612	0.413971083348659	ENSSMAG00000020885/ENSSMAG00000021034/ENSSMAG00000021035	3
GO:0055114	GO:0055114	oxidation-reduction process	8/450	133/18292	0.0171450590520682	0.43876974370054	0.417452995018733	ENSSMAG00000001062/ENSSMAG00000002797/ENSSMAG00000004659/ENSSMAG00000007004/ENSSMAG00000011900/ENSSMAG00000019548/ENSSMAG00000019695/ENSSMAG00000020359	8
GO:0071333	GO:0071333	cellular response to glucose stimulus	4/450	41/18292	0.0178559485209944	0.43876974370054	0.417452995018733	ENSSMAG00000008412/ENSSMAG00000017299/ENSSMAG00000019408/ENSSMAG00000019899	4
GO:0001819	GO:0001819	positive regulation of cytokine production	3/450	23/18292	0.0181738947094898	0.43876974370054	0.417452995018733	ENSSMAG00000001263/ENSSMAG00000003516/ENSSMAG00000006334	3
GO:0007340	GO:0007340	acrosome reaction	3/450	23/18292	0.0181738947094898	0.43876974370054	0.417452995018733	ENSSMAG00000006038/ENSSMAG00000009464/ENSSMAG00000018474	3
GO:0042744	GO:0042744	hydrogen peroxide catabolic process	3/450	23/18292	0.0181738947094898	0.43876974370054	0.417452995018733	ENSSMAG00000002352/ENSSMAG00000004825/ENSSMAG00000008444	3
GO:0045745	GO:0045745	positive regulation of G protein-coupled receptor signaling pathway	3/450	23/18292	0.0181738947094898	0.43876974370054	0.417452995018733	ENSSMAG00000005724/ENSSMAG00000008412/ENSSMAG00000011463	3
GO:0050853	GO:0050853	B cell receptor signaling pathway	5/450	64/18292	0.0204995362021832	0.447741745206156	0.425989109811525	ENSSMAG00000009120/ENSSMAG00000009682/ENSSMAG00000010727/ENSSMAG00000011503/ENSSMAG00000020913	5
GO:0042149	GO:0042149	cellular response to glucose starvation	4/450	43/18292	0.0209455439184623	0.447741745206156	0.425989109811525	ENSSMAG00000001367/ENSSMAG00000017299/ENSSMAG00000017632/ENSSMAG00000020475	4
GO:0042127	GO:0042127	regulation of cell population proliferation	11/450	222/18292	0.0218976988965039	0.447741745206156	0.425989109811525	ENSSMAG00000000911/ENSSMAG00000004288/ENSSMAG00000004313/ENSSMAG00000004318/ENSSMAG00000009120/ENSSMAG00000009445/ENSSMAG00000011189/ENSSMAG00000011503/ENSSMAG00000013315/ENSSMAG00000014443/ENSSMAG00000015801	11
GO:0006979	GO:0006979	response to oxidative stress	7/450	114/18292	0.0225940503340856	0.447741745206156	0.425989109811525	ENSSMAG00000001596/ENSSMAG00000002352/ENSSMAG00000002359/ENSSMAG00000016108/ENSSMAG00000019658/ENSSMAG00000020424/ENSSMAG00000020833	7
GO:0038063	GO:0038063	collagen-activated tyrosine kinase receptor signaling pathway	3/450	25/18292	0.0227669339036612	0.447741745206156	0.425989109811525	ENSSMAG00000000691/ENSSMAG00000009932/ENSSMAG00000020913	3
GO:0003429	GO:0003429	growth plate cartilage chondrocyte morphogenesis	5/450	66/18292	0.0230990444033404	0.447741745206156	0.425989109811525	ENSSMAG00000000691/ENSSMAG00000001511/ENSSMAG00000009932/ENSSMAG00000014779/ENSSMAG00000014896	5
GO:0010644	GO:0010644	cell communication by electrical coupling	2/450	10/18292	0.0238442349518071	0.447741745206156	0.425989109811525	ENSSMAG00000002521/ENSSMAG00000007614	2
GO:0010884	GO:0010884	positive regulation of lipid storage	2/450	10/18292	0.0238442349518071	0.447741745206156	0.425989109811525	ENSSMAG00000001367/ENSSMAG00000017632	2
GO:0019372	GO:0019372	lipoxygenase pathway	2/450	10/18292	0.0238442349518071	0.447741745206156	0.425989109811525	ENSSMAG00000008807/ENSSMAG00000015167	2
GO:0031444	GO:0031444	slow-twitch skeletal muscle fiber contraction	2/450	10/18292	0.0238442349518071	0.447741745206156	0.425989109811525	ENSSMAG00000002521/ENSSMAG00000007614	2
GO:0036368	GO:0036368	cone photoresponse recovery	2/450	10/18292	0.0238442349518071	0.447741745206156	0.425989109811525	ENSSMAG00000019666/ENSSMAG00000021312	2
GO:0050869	GO:0050869	negative regulation of B cell activation	2/450	10/18292	0.0238442349518071	0.447741745206156	0.425989109811525	ENSSMAG00000013234/ENSSMAG00000019639	2
GO:0050870	GO:0050870	positive regulation of T cell activation	2/450	10/18292	0.0238442349518071	0.447741745206156	0.425989109811525	ENSSMAG00000009120/ENSSMAG00000011503	2
GO:0051122	GO:0051122	hepoxilin biosynthetic process	2/450	10/18292	0.0238442349518071	0.447741745206156	0.425989109811525	ENSSMAG00000008807/ENSSMAG00000015167	2
GO:2000121	GO:2000121	regulation of removal of superoxide radicals	2/450	10/18292	0.0238442349518071	0.447741745206156	0.425989109811525	ENSSMAG00000021034/ENSSMAG00000021035	2
GO:2000320	GO:2000320	negative regulation of T-helper 17 cell differentiation	2/450	10/18292	0.0238442349518071	0.447741745206156	0.425989109811525	ENSSMAG00000001367/ENSSMAG00000017632	2
GO:0001659	GO:0001659	temperature homeostasis	3/450	26/18292	0.0252778220333199	0.449679149855902	0.427832389539016	ENSSMAG00000002352/ENSSMAG00000020833/ENSSMAG00000021012	3
GO:0007035	GO:0007035	vacuolar acidification	3/450	26/18292	0.0252778220333199	0.449679149855902	0.427832389539016	ENSSMAG00000000231/ENSSMAG00000004898/ENSSMAG00000009244	3
GO:0007586	GO:0007586	digestion	3/450	26/18292	0.0252778220333199	0.449679149855902	0.427832389539016	ENSSMAG00000017299/ENSSMAG00000018478/ENSSMAG00000021045	3
GO:0060292	GO:0060292	long-term synaptic depression	3/450	26/18292	0.0252778220333199	0.449679149855902	0.427832389539016	ENSSMAG00000007857/ENSSMAG00000010291/ENSSMAG00000014916	3
GO:0019221	GO:0019221	cytokine-mediated signaling pathway	6/450	92/18292	0.025962801063263	0.455866325162747	0.433718973332978	ENSSMAG00000001902/ENSSMAG00000006455/ENSSMAG00000009785/ENSSMAG00000017788/ENSSMAG00000021187/ENSSMAG00000021194	6
GO:0007169	GO:0007169	transmembrane receptor protein tyrosine kinase signaling pathway	8/450	146/18292	0.0281129314253709	0.456099635884053	0.433940949120455	ENSSMAG00000000911/ENSSMAG00000006744/ENSSMAG00000009120/ENSSMAG00000009140/ENSSMAG00000009445/ENSSMAG00000011503/ENSSMAG00000014995/ENSSMAG00000020366	8
GO:0006702	GO:0006702	androgen biosynthetic process	2/450	11/18292	0.028674903143598	0.456099635884053	0.433940949120455	ENSSMAG00000002316/ENSSMAG00000018478	2
GO:0021547	GO:0021547	midbrain-hindbrain boundary initiation	2/450	11/18292	0.028674903143598	0.456099635884053	0.433940949120455	ENSSMAG00000012420/ENSSMAG00000019698	2
GO:0034440	GO:0034440	lipid oxidation	2/450	11/18292	0.028674903143598	0.456099635884053	0.433940949120455	ENSSMAG00000008807/ENSSMAG00000015167	2
GO:0043304	GO:0043304	regulation of mast cell degranulation	2/450	11/18292	0.028674903143598	0.456099635884053	0.433940949120455	ENSSMAG00000000911/ENSSMAG00000003895	2
GO:0048247	GO:0048247	lymphocyte chemotaxis	2/450	11/18292	0.028674903143598	0.456099635884053	0.433940949120455	ENSSMAG00000001522/ENSSMAG00000014627	2
GO:1903799	GO:1903799	negative regulation of production of miRNAs involved in gene silencing by miRNA	2/450	11/18292	0.028674903143598	0.456099635884053	0.433940949120455	ENSSMAG00000001367/ENSSMAG00000017632	2
GO:1904468	GO:1904468	negative regulation of tumor necrosis factor secretion	2/450	11/18292	0.028674903143598	0.456099635884053	0.433940949120455	ENSSMAG00000001367/ENSSMAG00000017632	2
GO:0048872	GO:0048872	homeostasis of number of cells	3/450	28/18292	0.0307270963357794	0.477506140758319	0.454307461855081	ENSSMAG00000010672/ENSSMAG00000013722/ENSSMAG00000017090	3
GO:0050766	GO:0050766	positive regulation of phagocytosis	3/450	28/18292	0.0307270963357794	0.477506140758319	0.454307461855081	ENSSMAG00000001094/ENSSMAG00000009140/ENSSMAG00000018851	3
GO:0001975	GO:0001975	response to amphetamine	3/450	29/18292	0.0336641761111398	0.481858749859325	0.458448608165754	ENSSMAG00000010291/ENSSMAG00000013278/ENSSMAG00000020885	3
GO:0071711	GO:0071711	basement membrane organization	3/450	29/18292	0.0336641761111398	0.481858749859325	0.458448608165754	ENSSMAG00000000691/ENSSMAG00000009932/ENSSMAG00000016007	3
GO:0098887	GO:0098887	neurotransmitter receptor transport, endosome to postsynaptic membrane	3/450	29/18292	0.0336641761111398	0.481858749859325	0.458448608165754	ENSSMAG00000002521/ENSSMAG00000007614/ENSSMAG00000009636	3
GO:2000249	GO:2000249	regulation of actin cytoskeleton reorganization	3/450	29/18292	0.0336641761111398	0.481858749859325	0.458448608165754	ENSSMAG00000004288/ENSSMAG00000004318/ENSSMAG00000013315	3
GO:0010447	GO:0010447	response to acidic pH	2/450	12/18292	0.0338584180744348	0.481858749859325	0.458448608165754	ENSSMAG00000010149/ENSSMAG00000014491	2
GO:0032481	GO:0032481	positive regulation of type I interferon production	2/450	12/18292	0.0338584180744348	0.481858749859325	0.458448608165754	ENSSMAG00000016425/ENSSMAG00000020913	2
GO:0043576	GO:0043576	regulation of respiratory gaseous exchange	2/450	12/18292	0.0338584180744348	0.481858749859325	0.458448608165754	ENSSMAG00000012197/ENSSMAG00000020885	2
GO:0097067	GO:0097067	cellular response to thyroid hormone stimulus	2/450	12/18292	0.0338584180744348	0.481858749859325	0.458448608165754	ENSSMAG00000001156/ENSSMAG00000013930	2
GO:0030855	GO:0030855	epithelial cell differentiation	5/450	74/18292	0.035581332569929	0.483831882916503	0.460325880507604	ENSSMAG00000001039/ENSSMAG00000002000/ENSSMAG00000002149/ENSSMAG00000004659/ENSSMAG00000008372	5
GO:0006094	GO:0006094	gluconeogenesis	4/450	51/18292	0.0364408510630033	0.483831882916503	0.460325880507604	ENSSMAG00000008412/ENSSMAG00000013448/ENSSMAG00000017299/ENSSMAG00000019120	4
GO:0006882	GO:0006882	cellular zinc ion homeostasis	3/450	30/18292	0.0367416052484906	0.483831882916503	0.460325880507604	ENSSMAG00000008412/ENSSMAG00000009120/ENSSMAG00000011503	3
GO:0019882	GO:0019882	antigen processing and presentation	3/450	30/18292	0.0367416052484906	0.483831882916503	0.460325880507604	ENSSMAG00000003350/ENSSMAG00000013677/ENSSMAG00000018314	3
GO:0009615	GO:0009615	response to virus	5/450	75/18292	0.0373838757775442	0.483831882916503	0.460325880507604	ENSSMAG00000002348/ENSSMAG00000014470/ENSSMAG00000014995/ENSSMAG00000019120/ENSSMAG00000020091	5
GO:0006874	GO:0006874	cellular calcium ion homeostasis	7/450	127/18292	0.0375932362033468	0.483831882916503	0.460325880507604	ENSSMAG00000007857/ENSSMAG00000012680/ENSSMAG00000013649/ENSSMAG00000014916/ENSSMAG00000015869/ENSSMAG00000015996/ENSSMAG00000017735	7
GO:0006020	GO:0006020	inositol metabolic process	2/450	13/18292	0.0393745771104413	0.483831882916503	0.460325880507604	ENSSMAG00000012197/ENSSMAG00000017414	2
GO:0006699	GO:0006699	bile acid biosynthetic process	2/450	13/18292	0.0393745771104413	0.483831882916503	0.460325880507604	ENSSMAG00000018478/ENSSMAG00000019899	2
GO:0032753	GO:0032753	positive regulation of interleukin-4 production	2/450	13/18292	0.0393745771104413	0.483831882916503	0.460325880507604	ENSSMAG00000013234/ENSSMAG00000020913	2
GO:0033147	GO:0033147	negative regulation of intracellular estrogen receptor signaling pathway	2/450	13/18292	0.0393745771104413	0.483831882916503	0.460325880507604	ENSSMAG00000003402/ENSSMAG00000019899	2
GO:0046654	GO:0046654	tetrahydrofolate biosynthetic process	2/450	13/18292	0.0393745771104413	0.483831882916503	0.460325880507604	ENSSMAG00000021034/ENSSMAG00000021035	2
GO:0061304	GO:0061304	retinal blood vessel morphogenesis	2/450	13/18292	0.0393745771104413	0.483831882916503	0.460325880507604	ENSSMAG00000000691/ENSSMAG00000009932	2
GO:0070257	GO:0070257	positive regulation of mucus secretion	2/450	13/18292	0.0393745771104413	0.483831882916503	0.460325880507604	ENSSMAG00000001094/ENSSMAG00000008594	2
GO:1900165	GO:1900165	negative regulation of interleukin-6 secretion	2/450	13/18292	0.0393745771104413	0.483831882916503	0.460325880507604	ENSSMAG00000001367/ENSSMAG00000017632	2
GO:0098719	GO:0098719	sodium ion import across plasma membrane	3/450	31/18292	0.0399581438893396	0.483831882916503	0.460325880507604	ENSSMAG00000004008/ENSSMAG00000011595/ENSSMAG00000019267	3
GO:0050852	GO:0050852	T cell receptor signaling pathway	6/450	102/18292	0.0401027625026149	0.483831882916503	0.460325880507604	ENSSMAG00000001367/ENSSMAG00000003075/ENSSMAG00000009479/ENSSMAG00000009682/ENSSMAG00000017632/ENSSMAG00000020913	6
GO:0030198	GO:0030198	extracellular matrix organization	11/450	245/18292	0.0405934573112488	0.483831882916503	0.460325880507604	ENSSMAG00000000691/ENSSMAG00000001039/ENSSMAG00000001511/ENSSMAG00000002316/ENSSMAG00000003109/ENSSMAG00000005426/ENSSMAG00000008372/ENSSMAG00000008412/ENSSMAG00000009932/ENSSMAG00000014779/ENSSMAG00000017577	11
GO:0043280	GO:0043280	positive regulation of cysteine-type endopeptidase activity involved in apoptotic process	4/450	53/18292	0.041118105691065	0.483831882916503	0.460325880507604	ENSSMAG00000011491/ENSSMAG00000014822/ENSSMAG00000017577/ENSSMAG00000020913	4
GO:0071466	GO:0071466	cellular response to xenobiotic stimulus	4/450	53/18292	0.041118105691065	0.483831882916503	0.460325880507604	ENSSMAG00000002216/ENSSMAG00000003334/ENSSMAG00000019267/ENSSMAG00000020335	4
GO:0051603	GO:0051603	proteolysis involved in cellular protein catabolic process	5/450	77/18292	0.0411543391534007	0.483831882916503	0.460325880507604	ENSSMAG00000001156/ENSSMAG00000010149/ENSSMAG00000019649/ENSSMAG00000021045/ENSSMAG00000021046	5
GO:0071230	GO:0071230	cellular response to amino acid stimulus	5/450	78/18292	0.0431227425557067	0.488925968981386	0.465172480609821	ENSSMAG00000000691/ENSSMAG00000009785/ENSSMAG00000009932/ENSSMAG00000021045/ENSSMAG00000021046	5
GO:0034765	GO:0034765	regulation of ion transmembrane transport	8/450	159/18292	0.0431791729822457	0.488925968981386	0.465172480609821	ENSSMAG00000004008/ENSSMAG00000004313/ENSSMAG00000004898/ENSSMAG00000004918/ENSSMAG00000016637/ENSSMAG00000019095/ENSSMAG00000019408/ENSSMAG00000021189	8
GO:0032024	GO:0032024	positive regulation of insulin secretion	3/450	32/18292	0.0433123470239464	0.488925968981386	0.465172480609821	ENSSMAG00000011262/ENSSMAG00000011503/ENSSMAG00000019120	3
GO:0046676	GO:0046676	negative regulation of insulin secretion	3/450	32/18292	0.0433123470239464	0.488925968981386	0.465172480609821	ENSSMAG00000011491/ENSSMAG00000018872/ENSSMAG00000019408	3
GO:0003161	GO:0003161	cardiac conduction system development	2/450	14/18292	0.0452039542327465	0.488925968981386	0.465172480609821	ENSSMAG00000002521/ENSSMAG00000007614	2
GO:0010803	GO:0010803	regulation of tumor necrosis factor-mediated signaling pathway	2/450	14/18292	0.0452039542327465	0.488925968981386	0.465172480609821	ENSSMAG00000013722/ENSSMAG00000020913	2
GO:0045059	GO:0045059	positive thymic T cell selection	2/450	14/18292	0.0452039542327465	0.488925968981386	0.465172480609821	ENSSMAG00000018851/ENSSMAG00000020913	2
GO:0048730	GO:0048730	epidermis morphogenesis	2/450	14/18292	0.0452039542327465	0.488925968981386	0.465172480609821	ENSSMAG00000007940/ENSSMAG00000009128	2
GO:0098900	GO:0098900	regulation of action potential	2/450	14/18292	0.0452039542327465	0.488925968981386	0.465172480609821	ENSSMAG00000003417/ENSSMAG00000019408	2
GO:1903753	GO:1903753	negative regulation of p38MAPK cascade	2/450	14/18292	0.0452039542327465	0.488925968981386	0.465172480609821	ENSSMAG00000008649/ENSSMAG00000013722	2
GO:0071805	GO:0071805	potassium ion transmembrane transport	8/450	161/18292	0.0458925020428842	0.490974080344102	0.467121088586494	ENSSMAG00000004313/ENSSMAG00000007524/ENSSMAG00000011595/ENSSMAG00000014040/ENSSMAG00000014749/ENSSMAG00000019095/ENSSMAG00000019408/ENSSMAG00000021189	8
GO:0007602	GO:0007602	phototransduction	4/450	55/18292	0.0461196066595422	0.490974080344102	0.467121088586494	ENSSMAG00000003848/ENSSMAG00000006006/ENSSMAG00000011348/ENSSMAG00000016780	4
GO:0010595	GO:0010595	positive regulation of endothelial cell migration	4/450	56/18292	0.0487417429094546	0.501453627137284	0.47709150760025	ENSSMAG00000001367/ENSSMAG00000004318/ENSSMAG00000008822/ENSSMAG00000017632	4
GO:0050727	GO:0050727	regulation of inflammatory response	4/450	56/18292	0.0487417429094546	0.501453627137284	0.47709150760025	ENSSMAG00000010254/ENSSMAG00000012227/ENSSMAG00000013722/ENSSMAG00000021187	4
GO:0071320	GO:0071320	cellular response to cAMP	4/450	56/18292	0.0487417429094546	0.501453627137284	0.47709150760025	ENSSMAG00000003937/ENSSMAG00000004008/ENSSMAG00000008649/ENSSMAG00000017299	4
GO:0006694	GO:0006694	steroid biosynthetic process	3/450	34/18292	0.0504270314391993	0.501453627137284	0.47709150760025	ENSSMAG00000002316/ENSSMAG00000008108/ENSSMAG00000008189	3
GO:0001561	GO:0001561	fatty acid alpha-oxidation	2/450	15/18292	0.0513278741923021	0.501453627137284	0.47709150760025	ENSSMAG00000008189/ENSSMAG00000010101	2
GO:0006090	GO:0006090	pyruvate metabolic process	2/450	15/18292	0.0513278741923021	0.501453627137284	0.47709150760025	ENSSMAG00000008626/ENSSMAG00000017299	2
GO:0007223	GO:0007223	Wnt signaling pathway, calcium modulating pathway	2/450	15/18292	0.0513278741923021	0.501453627137284	0.47709150760025	ENSSMAG00000009464/ENSSMAG00000014215	2
GO:0035810	GO:0035810	positive regulation of urine volume	2/450	15/18292	0.0513278741923021	0.501453627137284	0.47709150760025	ENSSMAG00000000365/ENSSMAG00000019267	2
GO:0042053	GO:0042053	regulation of dopamine metabolic process	2/450	15/18292	0.0513278741923021	0.501453627137284	0.47709150760025	ENSSMAG00000013278/ENSSMAG00000020885	2
GO:0090026	GO:0090026	positive regulation of monocyte chemotaxis	2/450	15/18292	0.0513278741923021	0.501453627137284	0.47709150760025	ENSSMAG00000010149/ENSSMAG00000016941	2
GO:0006814	GO:0006814	sodium ion transport	4/450	57/18292	0.0514445420767795	0.501453627137284	0.47709150760025	ENSSMAG00000002260/ENSSMAG00000004008/ENSSMAG00000004508/ENSSMAG00000019267	4
GO:0008016	GO:0008016	regulation of heart contraction	5/450	82/18292	0.051554773795919	0.501453627137284	0.47709150760025	ENSSMAG00000002521/ENSSMAG00000007614/ENSSMAG00000008536/ENSSMAG00000015780/ENSSMAG00000018147	5
GO:0030218	GO:0030218	erythrocyte differentiation	6/450	109/18292	0.05243536621402	0.502784504406774	0.478357726864744	ENSSMAG00000003749/ENSSMAG00000007940/ENSSMAG00000008822/ENSSMAG00000012131/ENSSMAG00000013930/ENSSMAG00000021187	6
GO:0032869	GO:0032869	cellular response to insulin stimulus	6/450	109/18292	0.05243536621402	0.502784504406774	0.478357726864744	ENSSMAG00000004008/ENSSMAG00000008412/ENSSMAG00000009785/ENSSMAG00000014428/ENSSMAG00000016575/ENSSMAG00000017299	6
GO:2001244	GO:2001244	positive regulation of intrinsic apoptotic signaling pathway	3/450	35/18292	0.0541837301194168	0.515890162827123	0.490826673135117	ENSSMAG00000009120/ENSSMAG00000011503/ENSSMAG00000014822	3
GO:0006707	GO:0006707	cholesterol catabolic process	2/450	16/18292	0.0577283874618436	0.534580683893236	0.508609152691945	ENSSMAG00000018478/ENSSMAG00000019899	2
GO:0030098	GO:0030098	lymphocyte differentiation	2/450	16/18292	0.0577283874618436	0.534580683893236	0.508609152691945	ENSSMAG00000001902/ENSSMAG00000021187	2
GO:0035567	GO:0035567	non-canonical Wnt signaling pathway	2/450	16/18292	0.0577283874618436	0.534580683893236	0.508609152691945	ENSSMAG00000012420/ENSSMAG00000019698	2
GO:0050884	GO:0050884	neuromuscular process controlling posture	2/450	16/18292	0.0577283874618436	0.534580683893236	0.508609152691945	ENSSMAG00000021034/ENSSMAG00000021035	2
GO:0010976	GO:0010976	positive regulation of neuron projection development	5/450	85/18292	0.0584673569292216	0.537740588900052	0.511615540046608	ENSSMAG00000000911/ENSSMAG00000002702/ENSSMAG00000003554/ENSSMAG00000004318/ENSSMAG00000009636	5
GO:0045786	GO:0045786	negative regulation of cell cycle	3/450	37/18292	0.0620852490826169	0.559604894079272	0.532417611775826	ENSSMAG00000007524/ENSSMAG00000012765/ENSSMAG00000020885	3
GO:0070374	GO:0070374	positive regulation of ERK1 and ERK2 cascade	9/450	203/18292	0.0641918864590769	0.559604894079272	0.532417611775826	ENSSMAG00000000124/ENSSMAG00000001522/ENSSMAG00000003554/ENSSMAG00000009199/ENSSMAG00000010254/ENSSMAG00000010345/ENSSMAG00000011505/ENSSMAG00000014627/ENSSMAG00000018872	9
GO:0002230	GO:0002230	positive regulation of defense response to virus by host	2/450	17/18292	0.0643882459615524	0.559604894079272	0.532417611775826	ENSSMAG00000001367/ENSSMAG00000017632	2
GO:0006111	GO:0006111	regulation of gluconeogenesis	2/450	17/18292	0.0643882459615524	0.559604894079272	0.532417611775826	ENSSMAG00000013448/ENSSMAG00000017299	2
GO:0010642	GO:0010642	negative regulation of platelet-derived growth factor receptor signaling pathway	2/450	17/18292	0.0643882459615524	0.559604894079272	0.532417611775826	ENSSMAG00000011189/ENSSMAG00000015800	2
GO:0032735	GO:0032735	positive regulation of interleukin-12 production	2/450	17/18292	0.0643882459615524	0.559604894079272	0.532417611775826	ENSSMAG00000010672/ENSSMAG00000017090	2
GO:0045019	GO:0045019	negative regulation of nitric oxide biosynthetic process	2/450	17/18292	0.0643882459615524	0.559604894079272	0.532417611775826	ENSSMAG00000001367/ENSSMAG00000017632	2
GO:0048050	GO:0048050	post-embryonic eye morphogenesis	2/450	17/18292	0.0643882459615524	0.559604894079272	0.532417611775826	ENSSMAG00000002521/ENSSMAG00000007614	2
GO:0071356	GO:0071356	cellular response to tumor necrosis factor	5/450	88/18292	0.0658839218602826	0.559604894079272	0.532417611775826	ENSSMAG00000001367/ENSSMAG00000001522/ENSSMAG00000014627/ENSSMAG00000017299/ENSSMAG00000017632	5
GO:0009749	GO:0009749	response to glucose	4/450	62/18292	0.0661560602887747	0.559604894079272	0.532417611775826	ENSSMAG00000011262/ENSSMAG00000011491/ENSSMAG00000013448/ENSSMAG00000017299	4
GO:0043154	GO:0043154	negative regulation of cysteine-type endopeptidase activity involved in apoptotic process	4/450	62/18292	0.0661560602887747	0.559604894079272	0.532417611775826	ENSSMAG00000002352/ENSSMAG00000007940/ENSSMAG00000009877/ENSSMAG00000020885	4
GO:0035082	GO:0035082	axoneme assembly	3/450	38/18292	0.0662254312519849	0.559604894079272	0.532417611775826	ENSSMAG00000001282/ENSSMAG00000001312/ENSSMAG00000003104	3
GO:0060612	GO:0060612	adipose tissue development	3/450	38/18292	0.0662254312519849	0.559604894079272	0.532417611775826	ENSSMAG00000003187/ENSSMAG00000011036/ENSSMAG00000012072	3
GO:0071222	GO:0071222	cellular response to lipopolysaccharide	6/450	116/18292	0.0668443374575819	0.561326361755594	0.534055445394999	ENSSMAG00000001367/ENSSMAG00000005426/ENSSMAG00000009140/ENSSMAG00000011900/ENSSMAG00000017632/ENSSMAG00000018134	6
GO:0008015	GO:0008015	blood circulation	3/450	39/18292	0.0704886072192271	0.580634151398708	0.55242520477205	ENSSMAG00000006507/ENSSMAG00000009863/ENSSMAG00000014315	3
GO:0050908	GO:0050908	detection of light stimulus involved in visual perception	3/450	39/18292	0.0704886072192271	0.580634151398708	0.55242520477205	ENSSMAG00000001417/ENSSMAG00000013198/ENSSMAG00000016780	3
GO:0000226	GO:0000226	microtubule cytoskeleton organization	9/450	207/18292	0.0706679574221994	0.580634151398708	0.55242520477205	ENSSMAG00000000911/ENSSMAG00000002000/ENSSMAG00000009479/ENSSMAG00000009677/ENSSMAG00000010508/ENSSMAG00000011813/ENSSMAG00000014650/ENSSMAG00000017302/ENSSMAG00000018141	9
GO:0045742	GO:0045742	positive regulation of epidermal growth factor receptor signaling pathway	2/450	18/18292	0.0712908795356401	0.580634151398708	0.55242520477205	ENSSMAG00000005724/ENSSMAG00000011463	2
GO:0060613	GO:0060613	fat pad development	2/450	18/18292	0.0712908795356401	0.580634151398708	0.55242520477205	ENSSMAG00000020833/ENSSMAG00000021012	2
GO:0051482	GO:0051482	positive regulation of cytosolic calcium ion concentration involved in phospholipase C-activating G protein-coupled signaling pathway	4/450	65/18292	0.0759223144014666	0.611750773083573	0.582030087751578	ENSSMAG00000000124/ENSSMAG00000003947/ENSSMAG00000011825/ENSSMAG00000014491	4
GO:0055085	GO:0055085	transmembrane transport	6/450	120/18292	0.0760163682529884	0.611750773083573	0.582030087751578	ENSSMAG00000002206/ENSSMAG00000007857/ENSSMAG00000008272/ENSSMAG00000014916/ENSSMAG00000017340/ENSSMAG00000020366	6
GO:0001779	GO:0001779	natural killer cell differentiation	2/450	19/18292	0.0784203731577273	0.623672614760279	0.593372730642371	ENSSMAG00000009140/ENSSMAG00000021187	2
GO:0006703	GO:0006703	estrogen biosynthetic process	2/450	19/18292	0.0784203731577273	0.623672614760279	0.593372730642371	ENSSMAG00000002316/ENSSMAG00000012274	2
GO:1902017	GO:1902017	regulation of cilium assembly	3/450	41/18292	0.0793734618205117	0.627560937902525	0.59707214739714	ENSSMAG00000008536/ENSSMAG00000008649/ENSSMAG00000013722	3
GO:0060041	GO:0060041	retina development in camera-type eye	8/450	182/18292	0.0811535772860523	0.637904863318271	0.606913533926291	ENSSMAG00000001282/ENSSMAG00000001312/ENSSMAG00000006883/ENSSMAG00000016780/ENSSMAG00000017893/ENSSMAG00000019120/ENSSMAG00000019729/ENSSMAG00000020179	8
GO:0006919	GO:0006919	activation of cysteine-type endopeptidase activity involved in apoptotic process	4/450	67/18292	0.0828131380793896	0.640604825571477	0.60948232392428	ENSSMAG00000000691/ENSSMAG00000009120/ENSSMAG00000009932/ENSSMAG00000011503	4
GO:0031146	GO:0031146	SCF-dependent proteasomal ubiquitin-dependent protein catabolic process	4/450	67/18292	0.0828131380793896	0.640604825571477	0.60948232392428	ENSSMAG00000005379/ENSSMAG00000009171/ENSSMAG00000013649/ENSSMAG00000017735	4
GO:0006123	GO:0006123	mitochondrial electron transport, cytochrome c to oxygen	2/450	20/18292	0.0857614448435188	0.640604825571477	0.60948232392428	ENSSMAG00000012569/ENSSMAG00000014822	2
GO:0006729	GO:0006729	tetrahydrobiopterin biosynthetic process	2/450	20/18292	0.0857614448435188	0.640604825571477	0.60948232392428	ENSSMAG00000021034/ENSSMAG00000021035	2
GO:0007191	GO:0007191	adenylate cyclase-activating dopamine receptor signaling pathway	2/450	20/18292	0.0857614448435188	0.640604825571477	0.60948232392428	ENSSMAG00000002260/ENSSMAG00000010291	2
GO:0022407	GO:0022407	regulation of cell-cell adhesion	2/450	20/18292	0.0857614448435188	0.640604825571477	0.60948232392428	ENSSMAG00000010448/ENSSMAG00000012120	2
GO:0022900	GO:0022900	electron transport chain	2/450	20/18292	0.0857614448435188	0.640604825571477	0.60948232392428	ENSSMAG00000011983/ENSSMAG00000017930	2
GO:0048096	GO:0048096	chromatin-mediated maintenance of transcription	2/450	20/18292	0.0857614448435188	0.640604825571477	0.60948232392428	ENSSMAG00000004288/ENSSMAG00000013315	2
GO:0090502	GO:0090502	RNA phosphodiester bond hydrolysis, endonucleolytic	2/450	20/18292	0.0857614448435188	0.640604825571477	0.60948232392428	ENSSMAG00000001367/ENSSMAG00000017632	2
GO:0010460	GO:0010460	positive regulation of heart rate	2/450	21/18292	0.0932994242498895	0.677315394150133	0.644409383098305	ENSSMAG00000021034/ENSSMAG00000021035	2
GO:0055119	GO:0055119	relaxation of cardiac muscle	2/450	21/18292	0.0932994242498895	0.677315394150133	0.644409383098305	ENSSMAG00000012004/ENSSMAG00000018254	2
GO:0060396	GO:0060396	growth hormone receptor signaling pathway	2/450	21/18292	0.0932994242498895	0.677315394150133	0.644409383098305	ENSSMAG00000008515/ENSSMAG00000021187	2
GO:0070266	GO:0070266	necroptotic process	2/450	21/18292	0.0932994242498895	0.677315394150133	0.644409383098305	ENSSMAG00000000231/ENSSMAG00000013722	2
GO:1900119	GO:1900119	positive regulation of execution phase of apoptosis	2/450	21/18292	0.0932994242498895	0.677315394150133	0.644409383098305	ENSSMAG00000001367/ENSSMAG00000017632	2
GO:0007204	GO:0007204	positive regulation of cytosolic calcium ion concentration	6/450	127/18292	0.0936928463545289	0.677315394150133	0.644409383098305	ENSSMAG00000007951/ENSSMAG00000010403/ENSSMAG00000010672/ENSSMAG00000011189/ENSSMAG00000016941/ENSSMAG00000017090	6
GO:0051897	GO:0051897	positive regulation of protein kinase B signaling	5/450	98/18292	0.0941829098374446	0.677315394150133	0.644409383098305	ENSSMAG00000002352/ENSSMAG00000003937/ENSSMAG00000009140/ENSSMAG00000014995/ENSSMAG00000019748	5
GO:0071277	GO:0071277	cellular response to calcium ion	5/450	100/18292	0.10048403055227	0.679499271557252	0.646487161198195	ENSSMAG00000003848/ENSSMAG00000004898/ENSSMAG00000006038/ENSSMAG00000010149/ENSSMAG00000015043	5
GO:0006182	GO:0006182	cGMP biosynthetic process	2/450	22/18292	0.101020231940094	0.679499271557252	0.646487161198195	ENSSMAG00000001858/ENSSMAG00000002170	2
GO:0007568	GO:0007568	aging	2/450	22/18292	0.101020231940094	0.679499271557252	0.646487161198195	ENSSMAG00000015800/ENSSMAG00000017299	2
GO:0009410	GO:0009410	response to xenobiotic stimulus	2/450	22/18292	0.101020231940094	0.679499271557252	0.646487161198195	ENSSMAG00000002352/ENSSMAG00000012274	2
GO:0016032	GO:0016032	viral process	2/450	22/18292	0.101020231940094	0.679499271557252	0.646487161198195	ENSSMAG00000020833/ENSSMAG00000021012	2
GO:0021551	GO:0021551	central nervous system morphogenesis	2/450	22/18292	0.101020231940094	0.679499271557252	0.646487161198195	ENSSMAG00000006482/ENSSMAG00000013722	2
GO:0042311	GO:0042311	vasodilation	2/450	22/18292	0.101020231940094	0.679499271557252	0.646487161198195	ENSSMAG00000002352/ENSSMAG00000010291	2
GO:0043200	GO:0043200	response to amino acid	2/450	22/18292	0.101020231940094	0.679499271557252	0.646487161198195	ENSSMAG00000015869/ENSSMAG00000015996	2
GO:0048662	GO:0048662	negative regulation of smooth muscle cell proliferation	2/450	22/18292	0.101020231940094	0.679499271557252	0.646487161198195	ENSSMAG00000011189/ENSSMAG00000015800	2
GO:0051000	GO:0051000	positive regulation of nitric-oxide synthase activity	2/450	22/18292	0.101020231940094	0.679499271557252	0.646487161198195	ENSSMAG00000021034/ENSSMAG00000021035	2
GO:0090023	GO:0090023	positive regulation of neutrophil chemotaxis	2/450	22/18292	0.101020231940094	0.679499271557252	0.646487161198195	ENSSMAG00000010672/ENSSMAG00000017090	2
GO:0098586	GO:0098586	cellular response to virus	2/450	22/18292	0.101020231940094	0.679499271557252	0.646487161198195	ENSSMAG00000001367/ENSSMAG00000017632	2
GO:2000649	GO:2000649	regulation of sodium ion transmembrane transporter activity	2/450	22/18292	0.101020231940094	0.679499271557252	0.646487161198195	ENSSMAG00000000675/ENSSMAG00000004508	2
GO:0030335	GO:0030335	positive regulation of cell migration	11/450	292/18292	0.107623684282834	0.713299373544452	0.678645152967394	ENSSMAG00000000911/ENSSMAG00000001156/ENSSMAG00000001263/ENSSMAG00000003059/ENSSMAG00000006784/ENSSMAG00000009199/ENSSMAG00000010254/ENSSMAG00000011262/ENSSMAG00000017577/ENSSMAG00000018577/ENSSMAG00000020366	11
GO:0032868	GO:0032868	response to insulin	3/450	47/18292	0.10869314960274	0.713299373544452	0.678645152967394	ENSSMAG00000002216/ENSSMAG00000011491/ENSSMAG00000017299	3
GO:0048008	GO:0048008	platelet-derived growth factor receptor signaling pathway	3/450	47/18292	0.10869314960274	0.713299373544452	0.678645152967394	ENSSMAG00000000911/ENSSMAG00000009199/ENSSMAG00000020833	3
GO:0034612	GO:0034612	response to tumor necrosis factor	2/450	23/18292	0.10891035929539	0.713299373544452	0.678645152967394	ENSSMAG00000021034/ENSSMAG00000021035	2
GO:0046677	GO:0046677	response to antibiotic	2/450	23/18292	0.10891035929539	0.713299373544452	0.678645152967394	ENSSMAG00000014749/ENSSMAG00000021187	2
GO:0030282	GO:0030282	bone mineralization	4/450	74/18292	0.109210776866643	0.713299373544452	0.678645152967394	ENSSMAG00000004248/ENSSMAG00000011900/ENSSMAG00000012121/ENSSMAG00000014995	4
GO:0034446	GO:0034446	substrate adhesion-dependent cell spreading	4/450	75/18292	0.113257362843494	0.727905373475078	0.692541549662524	ENSSMAG00000000143/ENSSMAG00000000911/ENSSMAG00000008515/ENSSMAG00000009140	4
GO:0006952	GO:0006952	defense response	3/450	48/18292	0.113937251908114	0.727905373475078	0.692541549662524	ENSSMAG00000005426/ENSSMAG00000016108/ENSSMAG00000020424	3
GO:0007520	GO:0007520	myoblast fusion	3/450	48/18292	0.113937251908114	0.727905373475078	0.692541549662524	ENSSMAG00000018851/ENSSMAG00000021045/ENSSMAG00000021046	3
GO:0001954	GO:0001954	positive regulation of cell-matrix adhesion	2/450	24/18292	0.116956849053925	0.727905373475078	0.692541549662524	ENSSMAG00000004318/ENSSMAG00000009479	2
GO:0007168	GO:0007168	receptor guanylyl cyclase signaling pathway	2/450	24/18292	0.116956849053925	0.727905373475078	0.692541549662524	ENSSMAG00000001858/ENSSMAG00000002170	2
GO:0009435	GO:0009435	NAD biosynthetic process	2/450	24/18292	0.116956849053925	0.727905373475078	0.692541549662524	ENSSMAG00000016637/ENSSMAG00000017929	2
GO:0019369	GO:0019369	arachidonic acid metabolic process	2/450	24/18292	0.116956849053925	0.727905373475078	0.692541549662524	ENSSMAG00000008807/ENSSMAG00000015167	2
GO:0032958	GO:0032958	inositol phosphate biosynthetic process	2/450	24/18292	0.116956849053925	0.727905373475078	0.692541549662524	ENSSMAG00000011753/ENSSMAG00000017414	2
GO:0035803	GO:0035803	egg coat formation	2/450	24/18292	0.116956849053925	0.727905373475078	0.692541549662524	ENSSMAG00000006006/ENSSMAG00000006645	2
GO:0043029	GO:0043029	T cell homeostasis	2/450	24/18292	0.116956849053925	0.727905373475078	0.692541549662524	ENSSMAG00000017714/ENSSMAG00000018147	2
GO:0050731	GO:0050731	positive regulation of peptidyl-tyrosine phosphorylation	4/450	76/18292	0.117369357557372	0.727905373475078	0.692541549662524	ENSSMAG00000004318/ENSSMAG00000009682/ENSSMAG00000013930/ENSSMAG00000020913	4
GO:0060047	GO:0060047	heart contraction	7/450	167/18292	0.118706530749816	0.732836664720327	0.69723326400517	ENSSMAG00000001121/ENSSMAG00000002352/ENSSMAG00000004008/ENSSMAG00000006193/ENSSMAG00000009877/ENSSMAG00000014107/ENSSMAG00000014315	7
GO:0006805	GO:0006805	xenobiotic metabolic process	3/450	50/18292	0.124704108159234	0.746090376513649	0.709843070772095	ENSSMAG00000013034/ENSSMAG00000019695/ENSSMAG00000020359	3
GO:0001867	GO:0001867	complement activation, lectin pathway	2/450	25/18292	0.125147276458295	0.746090376513649	0.709843070772095	ENSSMAG00000011384/ENSSMAG00000020438	2
GO:0006958	GO:0006958	complement activation, classical pathway	2/450	25/18292	0.125147276458295	0.746090376513649	0.709843070772095	ENSSMAG00000003109/ENSSMAG00000010727	2
GO:0042461	GO:0042461	photoreceptor cell development	2/450	25/18292	0.125147276458295	0.746090376513649	0.709843070772095	ENSSMAG00000001282/ENSSMAG00000001312	2
GO:0048469	GO:0048469	cell maturation	3/450	51/18292	0.130220561727749	0.746090376513649	0.709843070772095	ENSSMAG00000009140/ENSSMAG00000013930/ENSSMAG00000020649	3
GO:1902600	GO:1902600	proton transmembrane transport	3/450	51/18292	0.130220561727749	0.746090376513649	0.709843070772095	ENSSMAG00000002260/ENSSMAG00000011983/ENSSMAG00000021226	3
GO:0006939	GO:0006939	smooth muscle contraction	2/450	26/18292	0.13346973099371	0.746090376513649	0.709843070772095	ENSSMAG00000016637/ENSSMAG00000019748	2
GO:0008345	GO:0008345	larval locomotory behavior	2/450	26/18292	0.13346973099371	0.746090376513649	0.709843070772095	ENSSMAG00000006193/ENSSMAG00000014107	2
GO:0050790	GO:0050790	regulation of catalytic activity	2/450	26/18292	0.13346973099371	0.746090376513649	0.709843070772095	ENSSMAG00000009203/ENSSMAG00000020475	2
GO:0060326	GO:0060326	cell chemotaxis	4/450	80/18292	0.134446242221058	0.746090376513649	0.709843070772095	ENSSMAG00000007951/ENSSMAG00000010672/ENSSMAG00000016941/ENSSMAG00000017090	4
GO:0006468	GO:0006468	protein phosphorylation	10/450	272/18292	0.135376352204569	0.746090376513649	0.709843070772095	ENSSMAG00000000361/ENSSMAG00000003937/ENSSMAG00000004488/ENSSMAG00000007115/ENSSMAG00000009253/ENSSMAG00000009677/ENSSMAG00000011491/ENSSMAG00000014470/ENSSMAG00000014650/ENSSMAG00000020475	10
GO:0045765	GO:0045765	regulation of angiogenesis	3/450	52/18292	0.135821477040422	0.746090376513649	0.709843070772095	ENSSMAG00000004288/ENSSMAG00000004318/ENSSMAG00000013315	3
GO:0007186	GO:0007186	G protein-coupled receptor signaling pathway	11/450	308/18292	0.139963835326328	0.746090376513649	0.709843070772095	ENSSMAG00000003937/ENSSMAG00000006537/ENSSMAG00000006883/ENSSMAG00000013446/ENSSMAG00000014627/ENSSMAG00000016007/ENSSMAG00000017316/ENSSMAG00000017698/ENSSMAG00000018254/ENSSMAG00000020179/ENSSMAG00000020795	11
GO:0051260	GO:0051260	protein homooligomerization	6/450	143/18292	0.141501203639568	0.746090376513649	0.709843070772095	ENSSMAG00000000765/ENSSMAG00000004313/ENSSMAG00000019095/ENSSMAG00000019251/ENSSMAG00000019408/ENSSMAG00000021189	6
GO:0002092	GO:0002092	positive regulation of receptor internalization	2/450	27/18292	0.141912798699201	0.746090376513649	0.709843070772095	ENSSMAG00000016575/ENSSMAG00000020913	2
GO:0015701	GO:0015701	bicarbonate transport	2/450	27/18292	0.141912798699201	0.746090376513649	0.709843070772095	ENSSMAG00000000365/ENSSMAG00000012131	2
GO:0032330	GO:0032330	regulation of chondrocyte differentiation	2/450	27/18292	0.141912798699201	0.746090376513649	0.709843070772095	ENSSMAG00000014825/ENSSMAG00000018872	2
GO:0009617	GO:0009617	response to bacterium	6/450	145/18292	0.148152008713975	0.746090376513649	0.709843070772095	ENSSMAG00000005426/ENSSMAG00000009542/ENSSMAG00000016108/ENSSMAG00000017299/ENSSMAG00000020424/ENSSMAG00000020806	6
GO:0006171	GO:0006171	cAMP biosynthetic process	2/450	28/18292	0.150465545034849	0.746090376513649	0.709843070772095	ENSSMAG00000014428/ENSSMAG00000020795	2
GO:0017158	GO:0017158	regulation of calcium ion-dependent exocytosis	2/450	28/18292	0.150465545034849	0.746090376513649	0.709843070772095	ENSSMAG00000006038/ENSSMAG00000015043	2
GO:0044319	GO:0044319	wound healing, spreading of cells	2/450	28/18292	0.150465545034849	0.746090376513649	0.709843070772095	ENSSMAG00000010448/ENSSMAG00000017577	2
GO:0071346	GO:0071346	cellular response to interferon-gamma	4/450	85/18292	0.15710779966823	0.746090376513649	0.709843070772095	ENSSMAG00000001522/ENSSMAG00000003334/ENSSMAG00000013033/ENSSMAG00000014627	4
GO:0043547	GO:0043547	positive regulation of GTPase activity	5/450	116/18292	0.157893188592832	0.746090376513649	0.709843070772095	ENSSMAG00000001522/ENSSMAG00000003075/ENSSMAG00000013028/ENSSMAG00000014627/ENSSMAG00000018254	5
GO:0007188	GO:0007188	adenylate cyclase-modulating G protein-coupled receptor signaling pathway	6/450	148/18292	0.158387082252223	0.746090376513649	0.709843070772095	ENSSMAG00000001263/ENSSMAG00000002260/ENSSMAG00000010291/ENSSMAG00000011835/ENSSMAG00000016780/ENSSMAG00000019748	6
GO:0048821	GO:0048821	erythrocyte development	3/450	56/18292	0.159006274487387	0.746090376513649	0.709843070772095	ENSSMAG00000000911/ENSSMAG00000013930/ENSSMAG00000016509	3
GO:0002053	GO:0002053	positive regulation of mesenchymal cell proliferation	2/450	29/18292	0.159117498288457	0.746090376513649	0.709843070772095	ENSSMAG00000003417/ENSSMAG00000011262	2
GO:0002089	GO:0002089	lens morphogenesis in camera-type eye	2/450	29/18292	0.159117498288457	0.746090376513649	0.709843070772095	ENSSMAG00000014482/ENSSMAG00000021115	2
GO:0007131	GO:0007131	reciprocal meiotic recombination	2/450	29/18292	0.159117498288457	0.746090376513649	0.709843070772095	ENSSMAG00000014896/ENSSMAG00000018378	2
GO:0032836	GO:0032836	glomerular basement membrane development	2/450	29/18292	0.159117498288457	0.746090376513649	0.709843070772095	ENSSMAG00000000691/ENSSMAG00000009932	2
GO:0045671	GO:0045671	negative regulation of osteoclast differentiation	2/450	29/18292	0.159117498288457	0.746090376513649	0.709843070772095	ENSSMAG00000000124/ENSSMAG00000014825	2
GO:0048246	GO:0048246	macrophage chemotaxis	2/450	29/18292	0.159117498288457	0.746090376513649	0.709843070772095	ENSSMAG00000001094/ENSSMAG00000002149	2
GO:2000379	GO:2000379	positive regulation of reactive oxygen species metabolic process	2/450	29/18292	0.159117498288457	0.746090376513649	0.709843070772095	ENSSMAG00000001367/ENSSMAG00000017632	2
GO:0007189	GO:0007189	adenylate cyclase-activating G protein-coupled receptor signaling pathway	7/450	182/18292	0.162643972501895	0.746090376513649	0.709843070772095	ENSSMAG00000005123/ENSSMAG00000010291/ENSSMAG00000011189/ENSSMAG00000012121/ENSSMAG00000012698/ENSSMAG00000014428/ENSSMAG00000017698	7
GO:0007166	GO:0007166	cell surface receptor signaling pathway	6/450	150/18292	0.165377331594757	0.746090376513649	0.709843070772095	ENSSMAG00000000033/ENSSMAG00000000572/ENSSMAG00000002474/ENSSMAG00000011835/ENSSMAG00000012121/ENSSMAG00000012698	6
GO:0045766	GO:0045766	positive regulation of angiogenesis	6/450	150/18292	0.165377331594757	0.746090376513649	0.709843070772095	ENSSMAG00000000231/ENSSMAG00000001156/ENSSMAG00000001367/ENSSMAG00000009301/ENSSMAG00000013930/ENSSMAG00000017632	6
GO:0034599	GO:0034599	cellular response to oxidative stress	4/450	87/18292	0.166546034541293	0.746090376513649	0.709843070772095	ENSSMAG00000001367/ENSSMAG00000017632/ENSSMAG00000018474/ENSSMAG00000019695	4
GO:0051607	GO:0051607	defense response to virus	4/450	87/18292	0.166546034541293	0.746090376513649	0.709843070772095	ENSSMAG00000003895/ENSSMAG00000008091/ENSSMAG00000008850/ENSSMAG00000010672	4
GO:0055008	GO:0055008	cardiac muscle tissue morphogenesis	4/450	87/18292	0.166546034541293	0.746090376513649	0.709843070772095	ENSSMAG00000002521/ENSSMAG00000006193/ENSSMAG00000007614/ENSSMAG00000014107	4
GO:0051443	GO:0051443	positive regulation of ubiquitin-protein transferase activity	2/450	30/18292	0.167858633505597	0.746090376513649	0.709843070772095	ENSSMAG00000020833/ENSSMAG00000021012	2
GO:1900745	GO:1900745	positive regulation of p38MAPK cascade	2/450	30/18292	0.167858633505597	0.746090376513649	0.709843070772095	ENSSMAG00000001367/ENSSMAG00000017632	2
GO:0048884	GO:0048884	neuromast development	3/450	58/18292	0.171023064928499	0.746090376513649	0.709843070772095	ENSSMAG00000007525/ENSSMAG00000017355/ENSSMAG00000020795	3
GO:0071880	GO:0071880	adenylate cyclase-activating adrenergic receptor signaling pathway	3/450	58/18292	0.171023064928499	0.746090376513649	0.709843070772095	ENSSMAG00000001263/ENSSMAG00000010291/ENSSMAG00000019748	3
GO:0002574	GO:0002574	thrombocyte differentiation	2/450	31/18292	0.176679356927408	0.746090376513649	0.709843070772095	ENSSMAG00000020577/ENSSMAG00000020795	2
GO:0006836	GO:0006836	neurotransmitter transport	2/450	31/18292	0.176679356927408	0.746090376513649	0.709843070772095	ENSSMAG00000002396/ENSSMAG00000014957	2
GO:0006895	GO:0006895	Golgi to endosome transport	2/450	31/18292	0.176679356927408	0.746090376513649	0.709843070772095	ENSSMAG00000002216/ENSSMAG00000004659	2
GO:0008306	GO:0008306	associative learning	2/450	31/18292	0.176679356927408	0.746090376513649	0.709843070772095	ENSSMAG00000010149/ENSSMAG00000010291	2
GO:0016126	GO:0016126	sterol biosynthetic process	2/450	31/18292	0.176679356927408	0.746090376513649	0.709843070772095	ENSSMAG00000017893/ENSSMAG00000019729	2
GO:0019226	GO:0019226	transmission of nerve impulse	2/450	31/18292	0.176679356927408	0.746090376513649	0.709843070772095	ENSSMAG00000010291/ENSSMAG00000019748	2
GO:0035775	GO:0035775	pronephric glomerulus morphogenesis	2/450	31/18292	0.176679356927408	0.746090376513649	0.709843070772095	ENSSMAG00000006507/ENSSMAG00000009163	2
GO:0045638	GO:0045638	negative regulation of myeloid cell differentiation	2/450	31/18292	0.176679356927408	0.746090376513649	0.709843070772095	ENSSMAG00000004318/ENSSMAG00000016425	2
GO:0045744	GO:0045744	negative regulation of G protein-coupled receptor signaling pathway	2/450	31/18292	0.176679356927408	0.746090376513649	0.709843070772095	ENSSMAG00000018254/ENSSMAG00000020795	2
GO:0051764	GO:0051764	actin crosslink formation	2/450	31/18292	0.176679356927408	0.746090376513649	0.709843070772095	ENSSMAG00000002000/ENSSMAG00000013491	2
GO:0007608	GO:0007608	sensory perception of smell	3/450	59/18292	0.177126573007932	0.746090376513649	0.709843070772095	ENSSMAG00000013278/ENSSMAG00000015869/ENSSMAG00000015996	3
GO:0007267	GO:0007267	cell-cell signaling	6/450	154/18292	0.179739762674179	0.746090376513649	0.709843070772095	ENSSMAG00000001263/ENSSMAG00000002521/ENSSMAG00000007614/ENSSMAG00000010291/ENSSMAG00000011256/ENSSMAG00000019748	6
GO:0007098	GO:0007098	centrosome cycle	3/450	60/18292	0.183289355438618	0.746090376513649	0.709843070772095	ENSSMAG00000000632/ENSSMAG00000000911/ENSSMAG00000008850	3
GO:0000380	GO:0000380	alternative mRNA splicing, via spliceosome	2/450	32/18292	0.185570490920972	0.746090376513649	0.709843070772095	ENSSMAG00000006665/ENSSMAG00000007794	2
GO:0006641	GO:0006641	triglyceride metabolic process	2/450	32/18292	0.185570490920972	0.746090376513649	0.709843070772095	ENSSMAG00000002352/ENSSMAG00000016575	2
GO:0032355	GO:0032355	response to estradiol	2/450	32/18292	0.185570490920972	0.746090376513649	0.709843070772095	ENSSMAG00000009098/ENSSMAG00000012274	2
GO:0048919	GO:0048919	posterior lateral line neuromast development	2/450	32/18292	0.185570490920972	0.746090376513649	0.709843070772095	ENSSMAG00000012227/ENSSMAG00000017355	2
GO:0051259	GO:0051259	protein complex oligomerization	2/450	32/18292	0.185570490920972	0.746090376513649	0.709843070772095	ENSSMAG00000001367/ENSSMAG00000017632	2
GO:0055072	GO:0055072	iron ion homeostasis	2/450	32/18292	0.185570490920972	0.746090376513649	0.709843070772095	ENSSMAG00000020833/ENSSMAG00000021012	2
GO:0032526	GO:0032526	response to retinoic acid	3/450	61/18292	0.189508342452532	0.746090376513649	0.709843070772095	ENSSMAG00000001156/ENSSMAG00000007940/ENSSMAG00000019120	3
GO:0006959	GO:0006959	humoral immune response	2/450	33/18292	0.194523259387544	0.746090376513649	0.709843070772095	ENSSMAG00000008807/ENSSMAG00000011256	2
GO:0033077	GO:0033077	T cell differentiation in thymus	2/450	33/18292	0.194523259387544	0.746090376513649	0.709843070772095	ENSSMAG00000014825/ENSSMAG00000021187	2
GO:0042572	GO:0042572	retinol metabolic process	2/450	33/18292	0.194523259387544	0.746090376513649	0.709843070772095	ENSSMAG00000011900/ENSSMAG00000019120	2
GO:0048593	GO:0048593	camera-type eye morphogenesis	2/450	33/18292	0.194523259387544	0.746090376513649	0.709843070772095	ENSSMAG00000014470/ENSSMAG00000018577	2
GO:1990869	GO:1990869	cellular response to chemokine	2/450	33/18292	0.194523259387544	0.746090376513649	0.709843070772095	ENSSMAG00000001367/ENSSMAG00000017632	2
GO:0048015	GO:0048015	phosphatidylinositol-mediated signaling	3/450	62/18292	0.195780492393062	0.746090376513649	0.709843070772095	ENSSMAG00000003937/ENSSMAG00000008649/ENSSMAG00000009464	3
GO:0030168	GO:0030168	platelet activation	2/450	34/18292	0.203529273634316	0.746090376513649	0.709843070772095	ENSSMAG00000001263/ENSSMAG00000009140	2
GO:0090050	GO:0090050	positive regulation of cell migration involved in sprouting angiogenesis	2/450	34/18292	0.203529273634316	0.746090376513649	0.709843070772095	ENSSMAG00000013930/ENSSMAG00000020913	2
GO:0046777	GO:0046777	protein autophosphorylation	6/450	161/18292	0.206008034421117	0.746090376513649	0.709843070772095	ENSSMAG00000000911/ENSSMAG00000012420/ENSSMAG00000014470/ENSSMAG00000018627/ENSSMAG00000019698/ENSSMAG00000020913	6
GO:0030216	GO:0030216	keratinocyte differentiation	3/450	64/18292	0.208472270313474	0.746090376513649	0.709843070772095	ENSSMAG00000004898/ENSSMAG00000018147/ENSSMAG00000020833	3
GO:0032012	GO:0032012	regulation of ARF protein signal transduction	2/450	35/18292	0.212580518695825	0.746090376513649	0.709843070772095	ENSSMAG00000013028/ENSSMAG00000013913	2
GO:0045648	GO:0045648	positive regulation of erythrocyte differentiation	2/450	35/18292	0.212580518695825	0.746090376513649	0.709843070772095	ENSSMAG00000011983/ENSSMAG00000013930	2
GO:0051881	GO:0051881	regulation of mitochondrial membrane potential	2/450	35/18292	0.212580518695825	0.746090376513649	0.709843070772095	ENSSMAG00000003187/ENSSMAG00000017321	2
GO:0000350	GO:0000350	generation of catalytic spliceosome for second transesterification step	1/450	10/18292	0.220535272551631	0.746090376513649	0.709843070772095	ENSSMAG00000013767	1
GO:0001913	GO:0001913	T cell mediated cytotoxicity	1/450	10/18292	0.220535272551631	0.746090376513649	0.709843070772095	ENSSMAG00000001156	1
GO:0001961	GO:0001961	positive regulation of cytokine-mediated signaling pathway	1/450	10/18292	0.220535272551631	0.746090376513649	0.709843070772095	ENSSMAG00000009140	1
GO:0001992	GO:0001992	regulation of systemic arterial blood pressure by vasopressin	1/450	10/18292	0.220535272551631	0.746090376513649	0.709843070772095	ENSSMAG00000010291	1
GO:0002283	GO:0002283	neutrophil activation involved in immune response	1/450	10/18292	0.220535272551631	0.746090376513649	0.709843070772095	ENSSMAG00000020913	1
GO:0002523	GO:0002523	leukocyte migration involved in inflammatory response	1/450	10/18292	0.220535272551631	0.746090376513649	0.709843070772095	ENSSMAG00000010672	1
GO:0003254	GO:0003254	regulation of membrane depolarization	1/450	10/18292	0.220535272551631	0.746090376513649	0.709843070772095	ENSSMAG00000004008	1
GO:0006107	GO:0006107	oxaloacetate metabolic process	1/450	10/18292	0.220535272551631	0.746090376513649	0.709843070772095	ENSSMAG00000017299	1
GO:0006499	GO:0006499	N-terminal protein myristoylation	1/450	10/18292	0.220535272551631	0.746090376513649	0.709843070772095	ENSSMAG00000018876	1
GO:0006516	GO:0006516	glycoprotein catabolic process	1/450	10/18292	0.220535272551631	0.746090376513649	0.709843070772095	ENSSMAG00000017735	1
GO:0006525	GO:0006525	arginine metabolic process	1/450	10/18292	0.220535272551631	0.746090376513649	0.709843070772095	ENSSMAG00000008412	1
GO:0006552	GO:0006552	leucine catabolic process	1/450	10/18292	0.220535272551631	0.746090376513649	0.709843070772095	ENSSMAG00000006537	1
GO:0009449	GO:0009449	gamma-aminobutyric acid biosynthetic process	1/450	10/18292	0.220535272551631	0.746090376513649	0.709843070772095	ENSSMAG00000014749	1
GO:0009650	GO:0009650	UV protection	1/450	10/18292	0.220535272551631	0.746090376513649	0.709843070772095	ENSSMAG00000002352	1
GO:0010591	GO:0010591	regulation of lamellipodium assembly	1/450	10/18292	0.220535272551631	0.746090376513649	0.709843070772095	ENSSMAG00000000911	1
GO:0010827	GO:0010827	regulation of glucose transmembrane transport	1/450	10/18292	0.220535272551631	0.746090376513649	0.709843070772095	ENSSMAG00000013033	1
GO:0010972	GO:0010972	negative regulation of G2/M transition of mitotic cell cycle	1/450	10/18292	0.220535272551631	0.746090376513649	0.709843070772095	ENSSMAG00000014491	1
GO:0015696	GO:0015696	ammonium transport	1/450	10/18292	0.220535272551631	0.746090376513649	0.709843070772095	ENSSMAG00000018577	1
GO:0018243	GO:0018243	protein O-linked glycosylation via threonine	1/450	10/18292	0.220535272551631	0.746090376513649	0.709843070772095	ENSSMAG00000009253	1
GO:0019856	GO:0019856	pyrimidine nucleobase biosynthetic process	1/450	10/18292	0.220535272551631	0.746090376513649	0.709843070772095	ENSSMAG00000017321	1
GO:0021533	GO:0021533	cell differentiation in hindbrain	1/450	10/18292	0.220535272551631	0.746090376513649	0.709843070772095	ENSSMAG00000013930	1
GO:0030203	GO:0030203	glycosaminoglycan metabolic process	1/450	10/18292	0.220535272551631	0.746090376513649	0.709843070772095	ENSSMAG00000018159	1
GO:0030321	GO:0030321	transepithelial chloride transport	1/450	10/18292	0.220535272551631	0.746090376513649	0.709843070772095	ENSSMAG00000013198	1
GO:0031639	GO:0031639	plasminogen activation	1/450	10/18292	0.220535272551631	0.746090376513649	0.709843070772095	ENSSMAG00000006744	1
GO:0032801	GO:0032801	receptor catabolic process	1/450	10/18292	0.220535272551631	0.746090376513649	0.709843070772095	ENSSMAG00000010149	1
GO:0034227	GO:0034227	tRNA thio-modification	1/450	10/18292	0.220535272551631	0.746090376513649	0.709843070772095	ENSSMAG00000018937	1
GO:0035542	GO:0035542	regulation of SNARE complex assembly	1/450	10/18292	0.220535272551631	0.746090376513649	0.709843070772095	ENSSMAG00000017895	1
GO:0042448	GO:0042448	progesterone metabolic process	1/450	10/18292	0.220535272551631	0.746090376513649	0.709843070772095	ENSSMAG00000009163	1
GO:0043651	GO:0043651	linoleic acid metabolic process	1/450	10/18292	0.220535272551631	0.746090376513649	0.709843070772095	ENSSMAG00000015167	1
GO:0045416	GO:0045416	positive regulation of interleukin-8 biosynthetic process	1/450	10/18292	0.220535272551631	0.746090376513649	0.709843070772095	ENSSMAG00000020913	1
GO:0045730	GO:0045730	respiratory burst	1/450	10/18292	0.220535272551631	0.746090376513649	0.709843070772095	ENSSMAG00000001094	1
GO:0045778	GO:0045778	positive regulation of ossification	1/450	10/18292	0.220535272551631	0.746090376513649	0.709843070772095	ENSSMAG00000016425	1
GO:0045812	GO:0045812	negative regulation of Wnt signaling pathway, calcium modulating pathway	1/450	10/18292	0.220535272551631	0.746090376513649	0.709843070772095	ENSSMAG00000018254	1
GO:0046464	GO:0046464	acylglycerol catabolic process	1/450	10/18292	0.220535272551631	0.746090376513649	0.709843070772095	ENSSMAG00000012227	1
GO:0050850	GO:0050850	positive regulation of calcium-mediated signaling	1/450	10/18292	0.220535272551631	0.746090376513649	0.709843070772095	ENSSMAG00000020913	1
GO:0051005	GO:0051005	negative regulation of lipoprotein lipase activity	1/450	10/18292	0.220535272551631	0.746090376513649	0.709843070772095	ENSSMAG00000002216	1
GO:0051450	GO:0051450	myoblast proliferation	1/450	10/18292	0.220535272551631	0.746090376513649	0.709843070772095	ENSSMAG00000002352	1
GO:0055070	GO:0055070	copper ion homeostasis	1/450	10/18292	0.220535272551631	0.746090376513649	0.709843070772095	ENSSMAG00000008850	1
GO:0070345	GO:0070345	negative regulation of fat cell proliferation	1/450	10/18292	0.220535272551631	0.746090376513649	0.709843070772095	ENSSMAG00000013930	1
GO:0071257	GO:0071257	cellular response to electrical stimulus	1/450	10/18292	0.220535272551631	0.746090376513649	0.709843070772095	ENSSMAG00000016780	1
GO:0071361	GO:0071361	cellular response to ethanol	1/450	10/18292	0.220535272551631	0.746090376513649	0.709843070772095	ENSSMAG00000017299	1
GO:0071638	GO:0071638	negative regulation of monocyte chemotactic protein-1 production	1/450	10/18292	0.220535272551631	0.746090376513649	0.709843070772095	ENSSMAG00000015800	1
GO:0071816	GO:0071816	tail-anchored membrane protein insertion into ER membrane	1/450	10/18292	0.220535272551631	0.746090376513649	0.709843070772095	ENSSMAG00000003334	1
GO:0097264	GO:0097264	self proteolysis	1/450	10/18292	0.220535272551631	0.746090376513649	0.709843070772095	ENSSMAG00000010149	1
GO:0098712	GO:0098712	L-glutamate import across plasma membrane	1/450	10/18292	0.220535272551631	0.746090376513649	0.709843070772095	ENSSMAG00000014749	1
GO:0140059	GO:0140059	dendrite arborization	1/450	10/18292	0.220535272551631	0.746090376513649	0.709843070772095	ENSSMAG00000018627	1
GO:1902766	GO:1902766	skeletal muscle satellite cell migration	1/450	10/18292	0.220535272551631	0.746090376513649	0.709843070772095	ENSSMAG00000010448	1
GO:1903307	GO:1903307	positive regulation of regulated secretory pathway	1/450	10/18292	0.220535272551631	0.746090376513649	0.709843070772095	ENSSMAG00000003895	1
GO:1990523	GO:1990523	bone regeneration	1/450	10/18292	0.220535272551631	0.746090376513649	0.709843070772095	ENSSMAG00000018872	1
GO:2000058	GO:2000058	regulation of ubiquitin-dependent protein catabolic process	1/450	10/18292	0.220535272551631	0.746090376513649	0.709843070772095	ENSSMAG00000004318	1
GO:2000304	GO:2000304	positive regulation of ceramide biosynthetic process	1/450	10/18292	0.220535272551631	0.746090376513649	0.709843070772095	ENSSMAG00000017577	1
GO:2000650	GO:2000650	negative regulation of sodium ion transmembrane transporter activity	1/450	10/18292	0.220535272551631	0.746090376513649	0.709843070772095	ENSSMAG00000016575	1
GO:0045600	GO:0045600	positive regulation of fat cell differentiation	3/450	66/18292	0.221341011693462	0.746090376513649	0.709843070772095	ENSSMAG00000001367/ENSSMAG00000016425/ENSSMAG00000017632	3
GO:0006914	GO:0006914	autophagy	4/450	98/18292	0.221647058375502	0.746090376513649	0.709843070772095	ENSSMAG00000005259/ENSSMAG00000006193/ENSSMAG00000007745/ENSSMAG00000014107	4
GO:0006911	GO:0006911	phagocytosis, engulfment	2/450	36/18292	0.221669340091509	0.746090376513649	0.709843070772095	ENSSMAG00000010727/ENSSMAG00000020091	2
GO:0030705	GO:0030705	cytoskeleton-dependent intracellular transport	2/450	36/18292	0.221669340091509	0.746090376513649	0.709843070772095	ENSSMAG00000011370/ENSSMAG00000016637	2
GO:0042246	GO:0042246	tissue regeneration	2/450	36/18292	0.221669340091509	0.746090376513649	0.709843070772095	ENSSMAG00000009682/ENSSMAG00000010149	2
GO:0097178	GO:0097178	ruffle assembly	2/450	36/18292	0.221669340091509	0.746090376513649	0.709843070772095	ENSSMAG00000012072/ENSSMAG00000012569	2
GO:0006885	GO:0006885	regulation of pH	2/450	37/18292	0.230788431006303	0.746090376513649	0.709843070772095	ENSSMAG00000011595/ENSSMAG00000019267	2
GO:0032760	GO:0032760	positive regulation of tumor necrosis factor production	2/450	37/18292	0.230788431006303	0.746090376513649	0.709843070772095	ENSSMAG00000001094/ENSSMAG00000013234	2
GO:0070372	GO:0070372	regulation of ERK1 and ERK2 cascade	2/450	37/18292	0.230788431006303	0.746090376513649	0.709843070772095	ENSSMAG00000017577/ENSSMAG00000020913	2
GO:0090504	GO:0090504	epiboly	2/450	37/18292	0.230788431006303	0.746090376513649	0.709843070772095	ENSSMAG00000008649/ENSSMAG00000019408	2
GO:0050679	GO:0050679	positive regulation of epithelial cell proliferation	3/450	68/18292	0.234363634923381	0.746090376513649	0.709843070772095	ENSSMAG00000003417/ENSSMAG00000006665/ENSSMAG00000019899	3
GO:0016579	GO:0016579	protein deubiquitination	5/450	134/18292	0.234666915088116	0.746090376513649	0.709843070772095	ENSSMAG00000001367/ENSSMAG00000006482/ENSSMAG00000013722/ENSSMAG00000015984/ENSSMAG00000017632	5
GO:0006869	GO:0006869	lipid transport	4/450	101/18292	0.237445379612719	0.746090376513649	0.709843070772095	ENSSMAG00000000922/ENSSMAG00000009128/ENSSMAG00000011645/ENSSMAG00000015800	4
GO:0008104	GO:0008104	protein localization	4/450	101/18292	0.237445379612719	0.746090376513649	0.709843070772095	ENSSMAG00000004898/ENSSMAG00000008515/ENSSMAG00000011595/ENSSMAG00000018627	4
GO:0001818	GO:0001818	negative regulation of cytokine production	1/450	11/18292	0.239721309492434	0.746090376513649	0.709843070772095	ENSSMAG00000009140	1
GO:0002467	GO:0002467	germinal center formation	1/450	11/18292	0.239721309492434	0.746090376513649	0.709843070772095	ENSSMAG00000003895	1
GO:0006384	GO:0006384	transcription initiation from RNA polymerase III promoter	1/450	11/18292	0.239721309492434	0.746090376513649	0.709843070772095	ENSSMAG00000014482	1
GO:0006450	GO:0006450	regulation of translational fidelity	1/450	11/18292	0.239721309492434	0.746090376513649	0.709843070772095	ENSSMAG00000010067	1
GO:0007096	GO:0007096	regulation of exit from mitosis	1/450	11/18292	0.239721309492434	0.746090376513649	0.709843070772095	ENSSMAG00000017302	1
GO:0008272	GO:0008272	sulfate transport	1/450	11/18292	0.239721309492434	0.746090376513649	0.709843070772095	ENSSMAG00000002260	1
GO:0009913	GO:0009913	epidermal cell differentiation	1/450	11/18292	0.239721309492434	0.746090376513649	0.709843070772095	ENSSMAG00000007940	1
GO:0021517	GO:0021517	ventral spinal cord development	1/450	11/18292	0.239721309492434	0.746090376513649	0.709843070772095	ENSSMAG00000003417	1
GO:0032000	GO:0032000	positive regulation of fatty acid beta-oxidation	1/450	11/18292	0.239721309492434	0.746090376513649	0.709843070772095	ENSSMAG00000011262	1
GO:0032733	GO:0032733	positive regulation of interleukin-10 production	1/450	11/18292	0.239721309492434	0.746090376513649	0.709843070772095	ENSSMAG00000013234	1
GO:0032930	GO:0032930	positive regulation of superoxide anion generation	1/450	11/18292	0.239721309492434	0.746090376513649	0.709843070772095	ENSSMAG00000020913	1
GO:0042264	GO:0042264	peptidyl-aspartic acid hydroxylation	1/450	11/18292	0.239721309492434	0.746090376513649	0.709843070772095	ENSSMAG00000019899	1
GO:0045862	GO:0045862	positive regulation of proteolysis	1/450	11/18292	0.239721309492434	0.746090376513649	0.709843070772095	ENSSMAG00000018159	1
GO:0046069	GO:0046069	cGMP catabolic process	1/450	11/18292	0.239721309492434	0.746090376513649	0.709843070772095	ENSSMAG00000012004	1
GO:0051601	GO:0051601	exocyst localization	1/450	11/18292	0.239721309492434	0.746090376513649	0.709843070772095	ENSSMAG00000017895	1
GO:0060055	GO:0060055	angiogenesis involved in wound healing	1/450	11/18292	0.239721309492434	0.746090376513649	0.709843070772095	ENSSMAG00000002352	1
GO:0061737	GO:0061737	leukotriene signaling pathway	1/450	11/18292	0.239721309492434	0.746090376513649	0.709843070772095	ENSSMAG00000020795	1
GO:0071286	GO:0071286	cellular response to magnesium ion	1/450	11/18292	0.239721309492434	0.746090376513649	0.709843070772095	ENSSMAG00000013448	1
GO:0071321	GO:0071321	cellular response to cGMP	1/450	11/18292	0.239721309492434	0.746090376513649	0.709843070772095	ENSSMAG00000004008	1
GO:0071398	GO:0071398	cellular response to fatty acid	1/450	11/18292	0.239721309492434	0.746090376513649	0.709843070772095	ENSSMAG00000017321	1
GO:0090383	GO:0090383	phagosome acidification	1/450	11/18292	0.239721309492434	0.746090376513649	0.709843070772095	ENSSMAG00000005896	1
GO:0090594	GO:0090594	inflammatory response to wounding	1/450	11/18292	0.239721309492434	0.746090376513649	0.709843070772095	ENSSMAG00000005426	1
GO:0097070	GO:0097070	ductus arteriosus closure	1/450	11/18292	0.239721309492434	0.746090376513649	0.709843070772095	ENSSMAG00000007524	1
GO:0097350	GO:0097350	neutrophil clearance	1/450	11/18292	0.239721309492434	0.746090376513649	0.709843070772095	ENSSMAG00000009140	1
GO:0140194	GO:0140194	negative regulation of adenylate cyclase-inhibiting adrenergic receptor signaling pathway involved in heart process	1/450	11/18292	0.239721309492434	0.746090376513649	0.709843070772095	ENSSMAG00000018254	1
GO:1900107	GO:1900107	regulation of nodal signaling pathway	1/450	11/18292	0.239721309492434	0.746090376513649	0.709843070772095	ENSSMAG00000006455	1
GO:1903206	GO:1903206	negative regulation of hydrogen peroxide-induced cell death	1/450	11/18292	0.239721309492434	0.746090376513649	0.709843070772095	ENSSMAG00000007004	1
GO:1903573	GO:1903573	negative regulation of response to endoplasmic reticulum stress	1/450	11/18292	0.239721309492434	0.746090376513649	0.709843070772095	ENSSMAG00000008807	1
GO:2000781	GO:2000781	positive regulation of double-strand break repair	1/450	11/18292	0.239721309492434	0.746090376513649	0.709843070772095	ENSSMAG00000008849	1
GO:0001937	GO:0001937	negative regulation of endothelial cell proliferation	2/450	38/18292	0.239930819881543	0.746090376513649	0.709843070772095	ENSSMAG00000008807/ENSSMAG00000008822	2
GO:0007339	GO:0007339	binding of sperm to zona pellucida	2/450	38/18292	0.239930819881543	0.746090376513649	0.709843070772095	ENSSMAG00000006006/ENSSMAG00000006645	2
GO:0016079	GO:0016079	synaptic vesicle exocytosis	2/450	38/18292	0.239930819881543	0.746090376513649	0.709843070772095	ENSSMAG00000006038/ENSSMAG00000014957	2
GO:0031333	GO:0031333	negative regulation of protein-containing complex assembly	2/450	38/18292	0.239930819881543	0.746090376513649	0.709843070772095	ENSSMAG00000009877/ENSSMAG00000018627	2
GO:0035725	GO:0035725	sodium ion transmembrane transport	2/450	38/18292	0.239930819881543	0.746090376513649	0.709843070772095	ENSSMAG00000004008/ENSSMAG00000004508	2
GO:0045595	GO:0045595	regulation of cell differentiation	2/450	38/18292	0.239930819881543	0.746090376513649	0.709843070772095	ENSSMAG00000010448/ENSSMAG00000013876	2
GO:0033674	GO:0033674	positive regulation of kinase activity	5/450	136/18292	0.243791734335294	0.746090376513649	0.709843070772095	ENSSMAG00000009140/ENSSMAG00000014995/ENSSMAG00000019095/ENSSMAG00000019748/ENSSMAG00000020366	5
GO:0060070	GO:0060070	canonical Wnt signaling pathway	5/450	137/18292	0.248389254556989	0.746090376513649	0.709843070772095	ENSSMAG00000006455/ENSSMAG00000006836/ENSSMAG00000007940/ENSSMAG00000009636/ENSSMAG00000009863	5
GO:0009968	GO:0009968	negative regulation of signal transduction	2/450	39/18292	0.24908985840383	0.746090376513649	0.709843070772095	ENSSMAG00000001417/ENSSMAG00000018254	2
GO:0034614	GO:0034614	cellular response to reactive oxygen species	2/450	39/18292	0.24908985840383	0.746090376513649	0.709843070772095	ENSSMAG00000000911/ENSSMAG00000008515	2
GO:0030097	GO:0030097	hemopoiesis	5/450	138/18292	0.253008966348845	0.746090376513649	0.709843070772095	ENSSMAG00000007940/ENSSMAG00000013930/ENSSMAG00000016425/ENSSMAG00000016782/ENSSMAG00000019548	5
GO:0048538	GO:0048538	thymus development	4/450	104/18292	0.253498483138421	0.746090376513649	0.709843070772095	ENSSMAG00000014627/ENSSMAG00000014825/ENSSMAG00000017714/ENSSMAG00000018147	4
GO:0007626	GO:0007626	locomotory behavior	6/450	173/18292	0.25388532521582	0.746090376513649	0.709843070772095	ENSSMAG00000001121/ENSSMAG00000009877/ENSSMAG00000013278/ENSSMAG00000018254/ENSSMAG00000020552/ENSSMAG00000020795	6
GO:0001816	GO:0001816	cytokine production	2/450	40/18292	0.258259209879844	0.746090376513649	0.709843070772095	ENSSMAG00000005123/ENSSMAG00000014825	2
GO:0042073	GO:0042073	intraciliary transport	2/450	40/18292	0.258259209879844	0.746090376513649	0.709843070772095	ENSSMAG00000012420/ENSSMAG00000019698	2
GO:0000915	GO:0000915	actomyosin contractile ring assembly	1/450	12/18292	0.258436117803162	0.746090376513649	0.709843070772095	ENSSMAG00000012094	1
GO:0002024	GO:0002024	diet induced thermogenesis	1/450	12/18292	0.258436117803162	0.746090376513649	0.709843070772095	ENSSMAG00000004898	1
GO:0002084	GO:0002084	protein depalmitoylation	1/450	12/18292	0.258436117803162	0.746090376513649	0.709843070772095	ENSSMAG00000012227	1
GO:0003205	GO:0003205	cardiac chamber development	1/450	12/18292	0.258436117803162	0.746090376513649	0.709843070772095	ENSSMAG00000000911	1
GO:0003223	GO:0003223	ventricular compact myocardium morphogenesis	1/450	12/18292	0.258436117803162	0.746090376513649	0.709843070772095	ENSSMAG00000007940	1
GO:0006108	GO:0006108	malate metabolic process	1/450	12/18292	0.258436117803162	0.746090376513649	0.709843070772095	ENSSMAG00000008626	1
GO:0006259	GO:0006259	DNA metabolic process	1/450	12/18292	0.258436117803162	0.746090376513649	0.709843070772095	ENSSMAG00000007794	1
GO:0006536	GO:0006536	glutamate metabolic process	1/450	12/18292	0.258436117803162	0.746090376513649	0.709843070772095	ENSSMAG00000017299	1
GO:0006542	GO:0006542	glutamine biosynthetic process	1/450	12/18292	0.258436117803162	0.746090376513649	0.709843070772095	ENSSMAG00000021115	1
GO:0007197	GO:0007197	adenylate cyclase-inhibiting G protein-coupled acetylcholine receptor signaling pathway	1/450	12/18292	0.258436117803162	0.746090376513649	0.709843070772095	ENSSMAG00000019748	1
GO:0008591	GO:0008591	regulation of Wnt signaling pathway, calcium modulating pathway	1/450	12/18292	0.258436117803162	0.746090376513649	0.709843070772095	ENSSMAG00000018254	1
GO:0009253	GO:0009253	peptidoglycan catabolic process	1/450	12/18292	0.258436117803162	0.746090376513649	0.709843070772095	ENSSMAG00000002509	1
GO:0015871	GO:0015871	choline transport	1/450	12/18292	0.258436117803162	0.746090376513649	0.709843070772095	ENSSMAG00000020366	1
GO:0016038	GO:0016038	absorption of visible light	1/450	12/18292	0.258436117803162	0.746090376513649	0.709843070772095	ENSSMAG00000011348	1
GO:0016050	GO:0016050	vesicle organization	1/450	12/18292	0.258436117803162	0.746090376513649	0.709843070772095	ENSSMAG00000002216	1
GO:0016926	GO:0016926	protein desumoylation	1/450	12/18292	0.258436117803162	0.746090376513649	0.709843070772095	ENSSMAG00000001094	1
GO:0018242	GO:0018242	protein O-linked glycosylation via serine	1/450	12/18292	0.258436117803162	0.746090376513649	0.709843070772095	ENSSMAG00000009253	1
GO:0019373	GO:0019373	epoxygenase P450 pathway	1/450	12/18292	0.258436117803162	0.746090376513649	0.709843070772095	ENSSMAG00000019695	1
GO:0021572	GO:0021572	rhombomere 6 development	1/450	12/18292	0.258436117803162	0.746090376513649	0.709843070772095	ENSSMAG00000014825	1
GO:0030835	GO:0030835	negative regulation of actin filament depolymerization	1/450	12/18292	0.258436117803162	0.746090376513649	0.709843070772095	ENSSMAG00000003846	1
GO:0031115	GO:0031115	negative regulation of microtubule polymerization	1/450	12/18292	0.258436117803162	0.746090376513649	0.709843070772095	ENSSMAG00000011813	1
GO:0032811	GO:0032811	negative regulation of epinephrine secretion	1/450	12/18292	0.258436117803162	0.746090376513649	0.709843070772095	ENSSMAG00000001263	1
GO:0033014	GO:0033014	tetrapyrrole biosynthetic process	1/450	12/18292	0.258436117803162	0.746090376513649	0.709843070772095	ENSSMAG00000016509	1
GO:0034141	GO:0034141	positive regulation of toll-like receptor 3 signaling pathway	1/450	12/18292	0.258436117803162	0.746090376513649	0.709843070772095	ENSSMAG00000006334	1
GO:0035675	GO:0035675	neuromast hair cell development	1/450	12/18292	0.258436117803162	0.746090376513649	0.709843070772095	ENSSMAG00000020366	1
GO:0035878	GO:0035878	nail development	1/450	12/18292	0.258436117803162	0.746090376513649	0.709843070772095	ENSSMAG00000018147	1
GO:0040015	GO:0040015	negative regulation of multicellular organism growth	1/450	12/18292	0.258436117803162	0.746090376513649	0.709843070772095	ENSSMAG00000010149	1
GO:0045654	GO:0045654	positive regulation of megakaryocyte differentiation	1/450	12/18292	0.258436117803162	0.746090376513649	0.709843070772095	ENSSMAG00000013930	1
GO:0045657	GO:0045657	positive regulation of monocyte differentiation	1/450	12/18292	0.258436117803162	0.746090376513649	0.709843070772095	ENSSMAG00000000911	1
GO:0046660	GO:0046660	female sex differentiation	1/450	12/18292	0.258436117803162	0.746090376513649	0.709843070772095	ENSSMAG00000012274	1
GO:0048011	GO:0048011	neurotrophin TRK receptor signaling pathway	1/450	12/18292	0.258436117803162	0.746090376513649	0.709843070772095	ENSSMAG00000002216	1
GO:0048227	GO:0048227	plasma membrane to endosome transport	1/450	12/18292	0.258436117803162	0.746090376513649	0.709843070772095	ENSSMAG00000002216	1
GO:0048478	GO:0048478	replication fork protection	1/450	12/18292	0.258436117803162	0.746090376513649	0.709843070772095	ENSSMAG00000014482	1
GO:0048679	GO:0048679	regulation of axon regeneration	1/450	12/18292	0.258436117803162	0.746090376513649	0.709843070772095	ENSSMAG00000007940	1
GO:0050892	GO:0050892	intestinal absorption	1/450	12/18292	0.258436117803162	0.746090376513649	0.709843070772095	ENSSMAG00000017299	1
GO:0050995	GO:0050995	negative regulation of lipid catabolic process	1/450	12/18292	0.258436117803162	0.746090376513649	0.709843070772095	ENSSMAG00000001263	1
GO:0060068	GO:0060068	vagina development	1/450	12/18292	0.258436117803162	0.746090376513649	0.709843070772095	ENSSMAG00000009140	1
GO:0060397	GO:0060397	growth hormone receptor signaling pathway via JAK-STAT	1/450	12/18292	0.258436117803162	0.746090376513649	0.709843070772095	ENSSMAG00000021187	1
GO:0061299	GO:0061299	retina vasculature morphogenesis in camera-type eye	1/450	12/18292	0.258436117803162	0.746090376513649	0.709843070772095	ENSSMAG00000004898	1
GO:0070102	GO:0070102	interleukin-6-mediated signaling pathway	1/450	12/18292	0.258436117803162	0.746090376513649	0.709843070772095	ENSSMAG00000000911	1
GO:0090022	GO:0090022	regulation of neutrophil chemotaxis	1/450	12/18292	0.258436117803162	0.746090376513649	0.709843070772095	ENSSMAG00000011503	1
GO:1900271	GO:1900271	regulation of long-term synaptic potentiation	1/450	12/18292	0.258436117803162	0.746090376513649	0.709843070772095	ENSSMAG00000006037	1
GO:1900746	GO:1900746	regulation of vascular endothelial growth factor signaling pathway	1/450	12/18292	0.258436117803162	0.746090376513649	0.709843070772095	ENSSMAG00000003059	1
GO:2000270	GO:2000270	negative regulation of fibroblast apoptotic process	1/450	12/18292	0.258436117803162	0.746090376513649	0.709843070772095	ENSSMAG00000003937	1
GO:2000290	GO:2000290	regulation of myotome development	1/450	12/18292	0.258436117803162	0.746090376513649	0.709843070772095	ENSSMAG00000016637	1
GO:2001046	GO:2001046	positive regulation of integrin-mediated signaling pathway	1/450	12/18292	0.258436117803162	0.746090376513649	0.709843070772095	ENSSMAG00000016007	1
GO:0043542	GO:0043542	endothelial cell migration	2/450	41/18292	0.267432837985451	0.746090376513649	0.709843070772095	ENSSMAG00000003059/ENSSMAG00000008515	2
GO:0045931	GO:0045931	positive regulation of mitotic cell cycle	2/450	41/18292	0.267432837985451	0.746090376513649	0.709843070772095	ENSSMAG00000010149/ENSSMAG00000012306	2
GO:0048873	GO:0048873	homeostasis of number of cells within a tissue	2/450	41/18292	0.267432837985451	0.746090376513649	0.709843070772095	ENSSMAG00000013234/ENSSMAG00000013930	2
GO:0007017	GO:0007017	microtubule-based process	3/450	73/18292	0.267447971865277	0.746090376513649	0.709843070772095	ENSSMAG00000009877/ENSSMAG00000010508/ENSSMAG00000011813	3
GO:0009058	GO:0009058	biosynthetic process	3/450	73/18292	0.267447971865277	0.746090376513649	0.709843070772095	ENSSMAG00000007794/ENSSMAG00000011036/ENSSMAG00000017929	3
GO:0051209	GO:0051209	release of sequestered calcium ion into cytosol	3/450	73/18292	0.267447971865277	0.746090376513649	0.709843070772095	ENSSMAG00000007951/ENSSMAG00000009464/ENSSMAG00000016941	3
GO:0010629	GO:0010629	negative regulation of gene expression	6/450	178/18292	0.274686356602437	0.746090376513649	0.709843070772095	ENSSMAG00000002509/ENSSMAG00000007940/ENSSMAG00000009877/ENSSMAG00000010149/ENSSMAG00000013930/ENSSMAG00000018872	6
GO:0090090	GO:0090090	negative regulation of canonical Wnt signaling pathway	7/450	214/18292	0.275327030641064	0.746090376513649	0.709843070772095	ENSSMAG00000002797/ENSSMAG00000010672/ENSSMAG00000012420/ENSSMAG00000013722/ENSSMAG00000017090/ENSSMAG00000017355/ENSSMAG00000019698	7
GO:0017156	GO:0017156	calcium-ion regulated exocytosis	2/450	42/18292	0.276604995877798	0.746090376513649	0.709843070772095	ENSSMAG00000006038/ENSSMAG00000015043	2
GO:0033209	GO:0033209	tumor necrosis factor-mediated signaling pathway	2/450	42/18292	0.276604995877798	0.746090376513649	0.709843070772095	ENSSMAG00000004318/ENSSMAG00000021187	2
GO:0051493	GO:0051493	regulation of cytoskeleton organization	2/450	42/18292	0.276604995877798	0.746090376513649	0.709843070772095	ENSSMAG00000021045/ENSSMAG00000021046	2
GO:0001823	GO:0001823	mesonephros development	1/450	13/18292	0.276691246194222	0.746090376513649	0.709843070772095	ENSSMAG00000016425	1
GO:0010762	GO:0010762	regulation of fibroblast migration	1/450	13/18292	0.276691246194222	0.746090376513649	0.709843070772095	ENSSMAG00000000911	1
GO:0010838	GO:0010838	positive regulation of keratinocyte proliferation	1/450	13/18292	0.276691246194222	0.746090376513649	0.709843070772095	ENSSMAG00000013033	1
GO:0016446	GO:0016446	somatic hypermutation of immunoglobulin genes	1/450	13/18292	0.276691246194222	0.746090376513649	0.709843070772095	ENSSMAG00000008850	1
GO:0030953	GO:0030953	astral microtubule organization	1/450	13/18292	0.276691246194222	0.746090376513649	0.709843070772095	ENSSMAG00000008649	1
GO:0031987	GO:0031987	locomotion involved in locomotory behavior	1/450	13/18292	0.276691246194222	0.746090376513649	0.709843070772095	ENSSMAG00000018159	1
GO:0035065	GO:0035065	regulation of histone acetylation	1/450	13/18292	0.276691246194222	0.746090376513649	0.709843070772095	ENSSMAG00000013930	1
GO:0045577	GO:0045577	regulation of B cell differentiation	1/450	13/18292	0.276691246194222	0.746090376513649	0.709843070772095	ENSSMAG00000013722	1
GO:0045580	GO:0045580	regulation of T cell differentiation	1/450	13/18292	0.276691246194222	0.746090376513649	0.709843070772095	ENSSMAG00000017714	1
GO:0045725	GO:0045725	positive regulation of glycogen biosynthetic process	1/450	13/18292	0.276691246194222	0.746090376513649	0.709843070772095	ENSSMAG00000011262	1
GO:0046488	GO:0046488	phosphatidylinositol metabolic process	1/450	13/18292	0.276691246194222	0.746090376513649	0.709843070772095	ENSSMAG00000009464	1
GO:0048562	GO:0048562	embryonic organ morphogenesis	1/450	13/18292	0.276691246194222	0.746090376513649	0.709843070772095	ENSSMAG00000017299	1
GO:0048899	GO:0048899	anterior lateral line development	1/450	13/18292	0.276691246194222	0.746090376513649	0.709843070772095	ENSSMAG00000012227	1
GO:0050707	GO:0050707	regulation of cytokine secretion	1/450	13/18292	0.276691246194222	0.746090376513649	0.709843070772095	ENSSMAG00000003516	1
GO:0051090	GO:0051090	regulation of DNA-binding transcription factor activity	1/450	13/18292	0.276691246194222	0.746090376513649	0.709843070772095	ENSSMAG00000020913	1
GO:0051302	GO:0051302	regulation of cell division	1/450	13/18292	0.276691246194222	0.746090376513649	0.709843070772095	ENSSMAG00000008850	1
GO:0051384	GO:0051384	response to glucocorticoid	1/450	13/18292	0.276691246194222	0.746090376513649	0.709843070772095	ENSSMAG00000017299	1
GO:0051602	GO:0051602	response to electrical stimulus	1/450	13/18292	0.276691246194222	0.746090376513649	0.709843070772095	ENSSMAG00000001263	1
GO:0060538	GO:0060538	skeletal muscle organ development	1/450	13/18292	0.276691246194222	0.746090376513649	0.709843070772095	ENSSMAG00000001121	1
GO:0061055	GO:0061055	myotome development	1/450	13/18292	0.276691246194222	0.746090376513649	0.709843070772095	ENSSMAG00000008515	1
GO:0070782	GO:0070782	phosphatidylserine exposure on apoptotic cell surface	1/450	13/18292	0.276691246194222	0.746090376513649	0.709843070772095	ENSSMAG00000001691	1
GO:0071404	GO:0071404	cellular response to low-density lipoprotein particle stimulus	1/450	13/18292	0.276691246194222	0.746090376513649	0.709843070772095	ENSSMAG00000020913	1
GO:0098789	GO:0098789	pre-mRNA cleavage required for polyadenylation	1/450	13/18292	0.276691246194222	0.746090376513649	0.709843070772095	ENSSMAG00000019695	1
GO:0098971	GO:0098971	anterograde dendritic transport of neurotransmitter receptor complex	1/450	13/18292	0.276691246194222	0.746090376513649	0.709843070772095	ENSSMAG00000011370	1
GO:1990542	GO:1990542	mitochondrial transmembrane transport	1/450	13/18292	0.276691246194222	0.746090376513649	0.709843070772095	ENSSMAG00000017321	1
GO:2000405	GO:2000405	negative regulation of T cell migration	1/450	13/18292	0.276691246194222	0.746090376513649	0.709843070772095	ENSSMAG00000015800	1
GO:2000766	GO:2000766	negative regulation of cytoplasmic translation	1/450	13/18292	0.276691246194222	0.746090376513649	0.709843070772095	ENSSMAG00000009785	1
GO:0014059	GO:0014059	regulation of dopamine secretion	2/450	43/18292	0.285770215659396	0.746090376513649	0.709843070772095	ENSSMAG00000006038/ENSSMAG00000015043	2
GO:0048278	GO:0048278	vesicle docking	2/450	43/18292	0.285770215659396	0.746090376513649	0.709843070772095	ENSSMAG00000014477/ENSSMAG00000018474	2
GO:0045494	GO:0045494	photoreceptor cell maintenance	3/450	76/18292	0.287555104270221	0.746090376513649	0.709843070772095	ENSSMAG00000000922/ENSSMAG00000012420/ENSSMAG00000019698	3
GO:1904888	GO:1904888	cranial skeletal system development	3/450	77/18292	0.294285222431877	0.746090376513649	0.709843070772095	ENSSMAG00000006482/ENSSMAG00000013722/ENSSMAG00000020438	3
GO:0000302	GO:0000302	response to reactive oxygen species	1/450	14/18292	0.294497960960489	0.746090376513649	0.709843070772095	ENSSMAG00000015800	1
GO:0003014	GO:0003014	renal system process	1/450	14/18292	0.294497960960489	0.746090376513649	0.709843070772095	ENSSMAG00000010149	1
GO:0003170	GO:0003170	heart valve development	1/450	14/18292	0.294497960960489	0.746090376513649	0.709843070772095	ENSSMAG00000018147	1
GO:0006120	GO:0006120	mitochondrial electron transport, NADH to ubiquinone	1/450	14/18292	0.294497960960489	0.746090376513649	0.709843070772095	ENSSMAG00000019658	1
GO:0006335	GO:0006335	DNA replication-dependent nucleosome assembly	1/450	14/18292	0.294497960960489	0.746090376513649	0.709843070772095	ENSSMAG00000014040	1
GO:0006820	GO:0006820	anion transport	1/450	14/18292	0.294497960960489	0.746090376513649	0.709843070772095	ENSSMAG00000012131	1
GO:0007379	GO:0007379	segment specification	1/450	14/18292	0.294497960960489	0.746090376513649	0.709843070772095	ENSSMAG00000014825	1
GO:0010458	GO:0010458	exit from mitosis	1/450	14/18292	0.294497960960489	0.746090376513649	0.709843070772095	ENSSMAG00000013491	1
GO:0031119	GO:0031119	tRNA pseudouridine synthesis	1/450	14/18292	0.294497960960489	0.746090376513649	0.709843070772095	ENSSMAG00000018627	1
GO:0032060	GO:0032060	bleb assembly	1/450	14/18292	0.294497960960489	0.746090376513649	0.709843070772095	ENSSMAG00000006784	1
GO:0032486	GO:0032486	Rap protein signal transduction	1/450	14/18292	0.294497960960489	0.746090376513649	0.709843070772095	ENSSMAG00000009182	1
GO:0035881	GO:0035881	amacrine cell differentiation	1/450	14/18292	0.294497960960489	0.746090376513649	0.709843070772095	ENSSMAG00000018147	1
GO:0036092	GO:0036092	phosphatidylinositol-3-phosphate biosynthetic process	1/450	14/18292	0.294497960960489	0.746090376513649	0.709843070772095	ENSSMAG00000003937	1
GO:0042446	GO:0042446	hormone biosynthetic process	1/450	14/18292	0.294497960960489	0.746090376513649	0.709843070772095	ENSSMAG00000009163	1
GO:0045598	GO:0045598	regulation of fat cell differentiation	1/450	14/18292	0.294497960960489	0.746090376513649	0.709843070772095	ENSSMAG00000008807	1
GO:0060043	GO:0060043	regulation of cardiac muscle cell proliferation	1/450	14/18292	0.294497960960489	0.746090376513649	0.709843070772095	ENSSMAG00000003417	1
GO:0060159	GO:0060159	regulation of dopamine receptor signaling pathway	1/450	14/18292	0.294497960960489	0.746090376513649	0.709843070772095	ENSSMAG00000018254	1
GO:0061179	GO:0061179	negative regulation of insulin secretion involved in cellular response to glucose stimulus	1/450	14/18292	0.294497960960489	0.746090376513649	0.709843070772095	ENSSMAG00000001263	1
GO:0061614	GO:0061614	pri-miRNA transcription by RNA polymerase II	1/450	14/18292	0.294497960960489	0.746090376513649	0.709843070772095	ENSSMAG00000007940	1
GO:0071639	GO:0071639	positive regulation of monocyte chemotactic protein-1 production	1/450	14/18292	0.294497960960489	0.746090376513649	0.709843070772095	ENSSMAG00000020913	1
GO:0071900	GO:0071900	regulation of protein serine/threonine kinase activity	1/450	14/18292	0.294497960960489	0.746090376513649	0.709843070772095	ENSSMAG00000020475	1
GO:0097154	GO:0097154	GABAergic neuron differentiation	1/450	14/18292	0.294497960960489	0.746090376513649	0.709843070772095	ENSSMAG00000013930	1
GO:1900273	GO:1900273	positive regulation of long-term synaptic potentiation	1/450	14/18292	0.294497960960489	0.746090376513649	0.709843070772095	ENSSMAG00000010149	1
GO:1900454	GO:1900454	positive regulation of long-term synaptic depression	1/450	14/18292	0.294497960960489	0.746090376513649	0.709843070772095	ENSSMAG00000019408	1
GO:1902176	GO:1902176	negative regulation of oxidative stress-induced intrinsic apoptotic signaling pathway	1/450	14/18292	0.294497960960489	0.746090376513649	0.709843070772095	ENSSMAG00000002352	1
GO:0021986	GO:0021986	habenula development	2/450	44/18292	0.294923298183536	0.746090376513649	0.709843070772095	ENSSMAG00000018627/ENSSMAG00000020885	2
GO:0030223	GO:0030223	neutrophil differentiation	2/450	44/18292	0.294923298183536	0.746090376513649	0.709843070772095	ENSSMAG00000013930/ENSSMAG00000016509	2
GO:0042307	GO:0042307	positive regulation of protein import into nucleus	2/450	44/18292	0.294923298183536	0.746090376513649	0.709843070772095	ENSSMAG00000001367/ENSSMAG00000017632	2
GO:0046716	GO:0046716	muscle cell cellular homeostasis	2/450	44/18292	0.294923298183536	0.746090376513649	0.709843070772095	ENSSMAG00000006193/ENSSMAG00000014107	2
GO:0007605	GO:0007605	sensory perception of sound	6/450	183/18292	0.295873417542514	0.746090376513649	0.709843070772095	ENSSMAG00000001511/ENSSMAG00000002352/ENSSMAG00000004898/ENSSMAG00000011397/ENSSMAG00000013491/ENSSMAG00000017302	6
GO:0007160	GO:0007160	cell-matrix adhesion	4/450	112/18292	0.297256581576646	0.746090376513649	0.709843070772095	ENSSMAG00000002991/ENSSMAG00000013937/ENSSMAG00000018182/ENSSMAG00000018872	4
GO:0050728	GO:0050728	negative regulation of inflammatory response	4/450	113/18292	0.302798300645452	0.746090376513649	0.709843070772095	ENSSMAG00000008807/ENSSMAG00000009140/ENSSMAG00000013184/ENSSMAG00000018872	4
GO:0006082	GO:0006082	organic acid metabolic process	2/450	45/18292	0.304059303190654	0.746090376513649	0.709843070772095	ENSSMAG00000019695/ENSSMAG00000020359	2
GO:0022011	GO:0022011	myelination in peripheral nervous system	2/450	45/18292	0.304059303190654	0.746090376513649	0.709843070772095	ENSSMAG00000012121/ENSSMAG00000018851	2
GO:0042542	GO:0042542	response to hydrogen peroxide	2/450	45/18292	0.304059303190654	0.746090376513649	0.709843070772095	ENSSMAG00000002352/ENSSMAG00000009877	2
GO:0006898	GO:0006898	receptor-mediated endocytosis	3/450	79/18292	0.307772878281058	0.746090376513649	0.709843070772095	ENSSMAG00000002797/ENSSMAG00000012072/ENSSMAG00000012569	3
GO:0035162	GO:0035162	embryonic hemopoiesis	3/450	79/18292	0.307772878281058	0.746090376513649	0.709843070772095	ENSSMAG00000012131/ENSSMAG00000013930/ENSSMAG00000016509	3
GO:0002244	GO:0002244	hematopoietic progenitor cell differentiation	5/450	150/18292	0.309847127238245	0.746090376513649	0.709843070772095	ENSSMAG00000001858/ENSSMAG00000003334/ENSSMAG00000018851/ENSSMAG00000019548/ENSSMAG00000020366	5
GO:0000185	GO:0000185	activation of MAPKKK activity	1/450	15/18292	0.311867252872502	0.746090376513649	0.709843070772095	ENSSMAG00000015801	1
GO:0001780	GO:0001780	neutrophil homeostasis	1/450	15/18292	0.311867252872502	0.746090376513649	0.709843070772095	ENSSMAG00000020885	1
GO:0001782	GO:0001782	B cell homeostasis	1/450	15/18292	0.311867252872502	0.746090376513649	0.709843070772095	ENSSMAG00000018540	1
GO:0002437	GO:0002437	inflammatory response to antigenic stimulus	1/450	15/18292	0.311867252872502	0.746090376513649	0.709843070772095	ENSSMAG00000011835	1
GO:0003093	GO:0003093	regulation of glomerular filtration	1/450	15/18292	0.311867252872502	0.746090376513649	0.709843070772095	ENSSMAG00000009163	1
GO:0007041	GO:0007041	lysosomal transport	1/450	15/18292	0.311867252872502	0.746090376513649	0.709843070772095	ENSSMAG00000016575	1
GO:0007412	GO:0007412	axon target recognition	1/450	15/18292	0.311867252872502	0.746090376513649	0.709843070772095	ENSSMAG00000009932	1
GO:0010519	GO:0010519	negative regulation of phospholipase activity	1/450	15/18292	0.311867252872502	0.746090376513649	0.709843070772095	ENSSMAG00000018254	1
GO:0010761	GO:0010761	fibroblast migration	1/450	15/18292	0.311867252872502	0.746090376513649	0.709843070772095	ENSSMAG00000018872	1
GO:0016338	GO:0016338	calcium-independent cell-cell adhesion via plasma membrane cell-adhesion molecules	1/450	15/18292	0.311867252872502	0.746090376513649	0.709843070772095	ENSSMAG00000007525	1
GO:0021545	GO:0021545	cranial nerve development	1/450	15/18292	0.311867252872502	0.746090376513649	0.709843070772095	ENSSMAG00000014749	1
GO:0021571	GO:0021571	rhombomere 5 development	1/450	15/18292	0.311867252872502	0.746090376513649	0.709843070772095	ENSSMAG00000014825	1
GO:0031630	GO:0031630	regulation of synaptic vesicle fusion to presynaptic active zone membrane	1/450	15/18292	0.311867252872502	0.746090376513649	0.709843070772095	ENSSMAG00000014957	1
GO:0034145	GO:0034145	positive regulation of toll-like receptor 4 signaling pathway	1/450	15/18292	0.311867252872502	0.746090376513649	0.709843070772095	ENSSMAG00000006334	1
GO:0035457	GO:0035457	cellular response to interferon-alpha	1/450	15/18292	0.311867252872502	0.746090376513649	0.709843070772095	ENSSMAG00000009140	1
GO:0035677	GO:0035677	posterior lateral line neuromast hair cell development	1/450	15/18292	0.311867252872502	0.746090376513649	0.709843070772095	ENSSMAG00000004008	1
GO:0035912	GO:0035912	dorsal aorta morphogenesis	1/450	15/18292	0.311867252872502	0.746090376513649	0.709843070772095	ENSSMAG00000013930	1
GO:0043403	GO:0043403	skeletal muscle tissue regeneration	1/450	15/18292	0.311867252872502	0.746090376513649	0.709843070772095	ENSSMAG00000002352	1
GO:0043697	GO:0043697	cell dedifferentiation	1/450	15/18292	0.311867252872502	0.746090376513649	0.709843070772095	ENSSMAG00000017355	1
GO:0045776	GO:0045776	negative regulation of blood pressure	1/450	15/18292	0.311867252872502	0.746090376513649	0.709843070772095	ENSSMAG00000010291	1
GO:0046718	GO:0046718	viral entry into host cell	1/450	15/18292	0.311867252872502	0.746090376513649	0.709843070772095	ENSSMAG00000009140	1
GO:0048251	GO:0048251	elastic fiber assembly	1/450	15/18292	0.311867252872502	0.746090376513649	0.709843070772095	ENSSMAG00000011370	1
GO:0050732	GO:0050732	negative regulation of peptidyl-tyrosine phosphorylation	1/450	15/18292	0.311867252872502	0.746090376513649	0.709843070772095	ENSSMAG00000013234	1
GO:0050860	GO:0050860	negative regulation of T cell receptor signaling pathway	1/450	15/18292	0.311867252872502	0.746090376513649	0.709843070772095	ENSSMAG00000008649	1
GO:0051044	GO:0051044	positive regulation of membrane protein ectodomain proteolysis	1/450	15/18292	0.311867252872502	0.746090376513649	0.709843070772095	ENSSMAG00000001263	1
GO:0051660	GO:0051660	establishment of centrosome localization	1/450	15/18292	0.311867252872502	0.746090376513649	0.709843070772095	ENSSMAG00000008649	1
GO:0070307	GO:0070307	lens fiber cell development	1/450	15/18292	0.311867252872502	0.746090376513649	0.709843070772095	ENSSMAG00000020649	1
GO:0071875	GO:0071875	adrenergic receptor signaling pathway	1/450	15/18292	0.311867252872502	0.746090376513649	0.709843070772095	ENSSMAG00000001263	1
GO:0090280	GO:0090280	positive regulation of calcium ion import	1/450	15/18292	0.311867252872502	0.746090376513649	0.709843070772095	ENSSMAG00000002149	1
GO:0090385	GO:0090385	phagosome-lysosome fusion	1/450	15/18292	0.311867252872502	0.746090376513649	0.709843070772095	ENSSMAG00000005896	1
GO:0097011	GO:0097011	cellular response to granulocyte macrophage colony-stimulating factor stimulus	1/450	15/18292	0.311867252872502	0.746090376513649	0.709843070772095	ENSSMAG00000013278	1
GO:0098909	GO:0098909	regulation of cardiac muscle cell action potential involved in regulation of contraction	1/450	15/18292	0.311867252872502	0.746090376513649	0.709843070772095	ENSSMAG00000004008	1
GO:1904798	GO:1904798	positive regulation of core promoter binding	1/450	15/18292	0.311867252872502	0.746090376513649	0.709843070772095	ENSSMAG00000007940	1
GO:2000772	GO:2000772	regulation of cellular senescence	1/450	15/18292	0.311867252872502	0.746090376513649	0.709843070772095	ENSSMAG00000000361	1
GO:0007155	GO:0007155	cell adhesion	11/450	373/18292	0.312762850149864	0.746090376513649	0.709843070772095	ENSSMAG00000000911/ENSSMAG00000004508/ENSSMAG00000007525/ENSSMAG00000009163/ENSSMAG00000009253/ENSSMAG00000010345/ENSSMAG00000016504/ENSSMAG00000017577/ENSSMAG00000018872/ENSSMAG00000021423/ENSSMAG00000021424	11
GO:0030050	GO:0030050	vesicle transport along actin filament	2/450	46/18292	0.313173539765628	0.746090376513649	0.709843070772095	ENSSMAG00000009603/ENSSMAG00000012063	2
GO:0051017	GO:0051017	actin filament bundle assembly	3/450	81/18292	0.321282006464828	0.746090376513649	0.709843070772095	ENSSMAG00000003846/ENSSMAG00000008649/ENSSMAG00000013491	3
GO:0031334	GO:0031334	positive regulation of protein-containing complex assembly	2/450	47/18292	0.322261557106201	0.746090376513649	0.709843070772095	ENSSMAG00000002149/ENSSMAG00000020913	2
GO:0042738	GO:0042738	exogenous drug catabolic process	2/450	47/18292	0.322261557106201	0.746090376513649	0.709843070772095	ENSSMAG00000019695/ENSSMAG00000020359	2
GO:0046513	GO:0046513	ceramide biosynthetic process	2/450	47/18292	0.322261557106201	0.746090376513649	0.709843070772095	ENSSMAG00000002185/ENSSMAG00000011036	2
GO:0090303	GO:0090303	positive regulation of wound healing	2/450	47/18292	0.322261557106201	0.746090376513649	0.709843070772095	ENSSMAG00000001263/ENSSMAG00000006784	2
GO:0002281	GO:0002281	macrophage activation involved in immune response	1/450	16/18292	0.32880984389988	0.746090376513649	0.709843070772095	ENSSMAG00000020913	1
GO:0003190	GO:0003190	atrioventricular valve formation	1/450	16/18292	0.32880984389988	0.746090376513649	0.709843070772095	ENSSMAG00000013930	1
GO:0003376	GO:0003376	sphingosine-1-phosphate receptor signaling pathway	1/450	16/18292	0.32880984389988	0.746090376513649	0.709843070772095	ENSSMAG00000008649	1
GO:0006515	GO:0006515	protein quality control for misfolded or incompletely synthesized proteins	1/450	16/18292	0.32880984389988	0.746090376513649	0.709843070772095	ENSSMAG00000009917	1
GO:0006833	GO:0006833	water transport	1/450	16/18292	0.32880984389988	0.746090376513649	0.709843070772095	ENSSMAG00000018577	1
GO:0009190	GO:0009190	cyclic nucleotide biosynthetic process	1/450	16/18292	0.32880984389988	0.746090376513649	0.709843070772095	ENSSMAG00000014428	1
GO:0010332	GO:0010332	response to gamma radiation	1/450	16/18292	0.32880984389988	0.746090376513649	0.709843070772095	ENSSMAG00000002352	1
GO:0010882	GO:0010882	regulation of cardiac muscle contraction by calcium ion signaling	1/450	16/18292	0.32880984389988	0.746090376513649	0.709843070772095	ENSSMAG00000001121	1
GO:0033628	GO:0033628	regulation of cell adhesion mediated by integrin	1/450	16/18292	0.32880984389988	0.746090376513649	0.709843070772095	ENSSMAG00000008515	1
GO:0035767	GO:0035767	endothelial cell chemotaxis	1/450	16/18292	0.32880984389988	0.746090376513649	0.709843070772095	ENSSMAG00000018872	1
GO:0042551	GO:0042551	neuron maturation	1/450	16/18292	0.32880984389988	0.746090376513649	0.709843070772095	ENSSMAG00000020885	1
GO:0046512	GO:0046512	sphingosine biosynthetic process	1/450	16/18292	0.32880984389988	0.746090376513649	0.709843070772095	ENSSMAG00000011036	1
GO:0048149	GO:0048149	behavioral response to ethanol	1/450	16/18292	0.32880984389988	0.746090376513649	0.709843070772095	ENSSMAG00000013491	1
GO:0050715	GO:0050715	positive regulation of cytokine secretion	1/450	16/18292	0.32880984389988	0.746090376513649	0.709843070772095	ENSSMAG00000020913	1
GO:0050871	GO:0050871	positive regulation of B cell activation	1/450	16/18292	0.32880984389988	0.746090376513649	0.709843070772095	ENSSMAG00000010727	1
GO:0051591	GO:0051591	response to cAMP	1/450	16/18292	0.32880984389988	0.746090376513649	0.709843070772095	ENSSMAG00000017299	1
GO:1904668	GO:1904668	positive regulation of ubiquitin protein ligase activity	1/450	16/18292	0.32880984389988	0.746090376513649	0.709843070772095	ENSSMAG00000010124	1
GO:2000145	GO:2000145	regulation of cell motility	1/450	16/18292	0.32880984389988	0.746090376513649	0.709843070772095	ENSSMAG00000000911	1
GO:2000678	GO:2000678	negative regulation of transcription regulatory region DNA binding	1/450	16/18292	0.32880984389988	0.746090376513649	0.709843070772095	ENSSMAG00000013930	1
GO:0006887	GO:0006887	exocytosis	4/450	118/18292	0.33065289906563	0.746090376513649	0.709843070772095	ENSSMAG00000006038/ENSSMAG00000008594/ENSSMAG00000017895/ENSSMAG00000018474	4
GO:0006909	GO:0006909	phagocytosis	2/450	48/18292	0.331319135593074	0.746090376513649	0.709843070772095	ENSSMAG00000003895/ENSSMAG00000009140	2
GO:1900026	GO:1900026	positive regulation of substrate adhesion-dependent cell spreading	2/450	48/18292	0.331319135593074	0.746090376513649	0.709843070772095	ENSSMAG00000003895/ENSSMAG00000016007	2
GO:0016477	GO:0016477	cell migration	8/450	266/18292	0.332290548304704	0.746090376513649	0.709843070772095	ENSSMAG00000000143/ENSSMAG00000000911/ENSSMAG00000003937/ENSSMAG00000007745/ENSSMAG00000009140/ENSSMAG00000009479/ENSSMAG00000018851/ENSSMAG00000018872	8
GO:0001666	GO:0001666	response to hypoxia	5/450	156/18292	0.338933318216244	0.746090376513649	0.709843070772095	ENSSMAG00000003848/ENSSMAG00000009877/ENSSMAG00000010995/ENSSMAG00000011262/ENSSMAG00000016509	5
GO:0002224	GO:0002224	toll-like receptor signaling pathway	2/450	49/18292	0.340342278152464	0.746090376513649	0.709843070772095	ENSSMAG00000003516/ENSSMAG00000015780	2
GO:0060322	GO:0060322	head development	2/450	49/18292	0.340342278152464	0.746090376513649	0.709843070772095	ENSSMAG00000012420/ENSSMAG00000019698	2
GO:0099560	GO:0099560	synaptic membrane adhesion	2/450	49/18292	0.340342278152464	0.746090376513649	0.709843070772095	ENSSMAG00000008822/ENSSMAG00000009623	2
GO:0120163	GO:0120163	negative regulation of cold-induced thermogenesis	2/450	49/18292	0.340342278152464	0.746090376513649	0.709843070772095	ENSSMAG00000020833/ENSSMAG00000021012	2
GO:0008202	GO:0008202	steroid metabolic process	1/450	17/18292	0.345336193771025	0.746090376513649	0.709843070772095	ENSSMAG00000018478	1
GO:0009314	GO:0009314	response to radiation	1/450	17/18292	0.345336193771025	0.746090376513649	0.709843070772095	ENSSMAG00000007004	1
GO:0030311	GO:0030311	poly-N-acetyllactosamine biosynthetic process	1/450	17/18292	0.345336193771025	0.746090376513649	0.709843070772095	ENSSMAG00000008457	1
GO:0030388	GO:0030388	fructose 1,6-bisphosphate metabolic process	1/450	17/18292	0.345336193771025	0.746090376513649	0.709843070772095	ENSSMAG00000013448	1
GO:0031396	GO:0031396	regulation of protein ubiquitination	1/450	17/18292	0.345336193771025	0.746090376513649	0.709843070772095	ENSSMAG00000017735	1
GO:0032743	GO:0032743	positive regulation of interleukin-2 production	1/450	17/18292	0.345336193771025	0.746090376513649	0.709843070772095	ENSSMAG00000013234	1
GO:0033619	GO:0033619	membrane protein proteolysis	1/450	17/18292	0.345336193771025	0.746090376513649	0.709843070772095	ENSSMAG00000001156	1
GO:0033690	GO:0033690	positive regulation of osteoblast proliferation	1/450	17/18292	0.345336193771025	0.746090376513649	0.709843070772095	ENSSMAG00000017577	1
GO:0040012	GO:0040012	regulation of locomotion	1/450	17/18292	0.345336193771025	0.746090376513649	0.709843070772095	ENSSMAG00000019748	1
GO:0046622	GO:0046622	positive regulation of organ growth	1/450	17/18292	0.345336193771025	0.746090376513649	0.709843070772095	ENSSMAG00000013234	1
GO:0048846	GO:0048846	axon extension involved in axon guidance	1/450	17/18292	0.345336193771025	0.746090376513649	0.709843070772095	ENSSMAG00000009932	1
GO:0050918	GO:0050918	positive chemotaxis	1/450	17/18292	0.345336193771025	0.746090376513649	0.709843070772095	ENSSMAG00000002149	1
GO:0051279	GO:0051279	regulation of release of sequestered calcium ion into cytosol	1/450	17/18292	0.345336193771025	0.746090376513649	0.709843070772095	ENSSMAG00000001094	1
GO:0060561	GO:0060561	apoptotic process involved in morphogenesis	1/450	17/18292	0.345336193771025	0.746090376513649	0.709843070772095	ENSSMAG00000009877	1
GO:0061484	GO:0061484	hematopoietic stem cell homeostasis	1/450	17/18292	0.345336193771025	0.746090376513649	0.709843070772095	ENSSMAG00000018872	1
GO:1903364	GO:1903364	positive regulation of cellular protein catabolic process	1/450	17/18292	0.345336193771025	0.746090376513649	0.709843070772095	ENSSMAG00000008649	1
GO:1990402	GO:1990402	embryonic liver development	1/450	17/18292	0.345336193771025	0.746090376513649	0.709843070772095	ENSSMAG00000011189	1
GO:0009416	GO:0009416	response to light stimulus	2/450	50/18292	0.349327201902182	0.746090376513649	0.709843070772095	ENSSMAG00000014749/ENSSMAG00000016780	2
GO:0007043	GO:0007043	cell-cell junction assembly	3/450	86/18292	0.355036740021794	0.746090376513649	0.709843070772095	ENSSMAG00000008272/ENSSMAG00000008943/ENSSMAG00000013208	3
GO:0008286	GO:0008286	insulin receptor signaling pathway	3/450	86/18292	0.355036740021794	0.746090376513649	0.709843070772095	ENSSMAG00000008412/ENSSMAG00000011262/ENSSMAG00000013033	3
GO:0006464	GO:0006464	cellular protein modification process	2/450	51/18292	0.358270330072567	0.746090376513649	0.709843070772095	ENSSMAG00000003104/ENSSMAG00000006455	2
GO:0010508	GO:0010508	positive regulation of autophagy	2/450	51/18292	0.358270330072567	0.746090376513649	0.709843070772095	ENSSMAG00000001367/ENSSMAG00000017632	2
GO:0035023	GO:0035023	regulation of Rho protein signal transduction	2/450	51/18292	0.358270330072567	0.746090376513649	0.709843070772095	ENSSMAG00000001156/ENSSMAG00000013491	2
GO:0045785	GO:0045785	positive regulation of cell adhesion	2/450	51/18292	0.358270330072567	0.746090376513649	0.709843070772095	ENSSMAG00000012010/ENSSMAG00000013913	2
GO:0051028	GO:0051028	mRNA transport	2/450	51/18292	0.358270330072567	0.746090376513649	0.709843070772095	ENSSMAG00000016668/ENSSMAG00000020833	2
GO:0060548	GO:0060548	negative regulation of cell death	2/450	51/18292	0.358270330072567	0.746090376513649	0.709843070772095	ENSSMAG00000017577/ENSSMAG00000018872	2
GO:0006308	GO:0006308	DNA catabolic process	1/450	18/18292	0.361456506373107	0.746090376513649	0.709843070772095	ENSSMAG00000010191	1
GO:0007130	GO:0007130	synaptonemal complex assembly	1/450	18/18292	0.361456506373107	0.746090376513649	0.709843070772095	ENSSMAG00000009380	1
GO:0007270	GO:0007270	neuron-neuron synaptic transmission	1/450	18/18292	0.361456506373107	0.746090376513649	0.709843070772095	ENSSMAG00000004008	1
GO:0010613	GO:0010613	positive regulation of cardiac muscle hypertrophy	1/450	18/18292	0.361456506373107	0.746090376513649	0.709843070772095	ENSSMAG00000012004	1
GO:0010801	GO:0010801	negative regulation of peptidyl-threonine phosphorylation	1/450	18/18292	0.361456506373107	0.746090376513649	0.709843070772095	ENSSMAG00000007140	1
GO:0015804	GO:0015804	neutral amino acid transport	1/450	18/18292	0.361456506373107	0.746090376513649	0.709843070772095	ENSSMAG00000009186	1
GO:0018342	GO:0018342	protein prenylation	1/450	18/18292	0.361456506373107	0.746090376513649	0.709843070772095	ENSSMAG00000011370	1
GO:0021670	GO:0021670	lateral ventricle development	1/450	18/18292	0.361456506373107	0.746090376513649	0.709843070772095	ENSSMAG00000018577	1
GO:0030033	GO:0030033	microvillus assembly	1/450	18/18292	0.361456506373107	0.746090376513649	0.709843070772095	ENSSMAG00000008649	1
GO:0031663	GO:0031663	lipopolysaccharide-mediated signaling pathway	1/450	18/18292	0.361456506373107	0.746090376513649	0.709843070772095	ENSSMAG00000017064	1
GO:0031952	GO:0031952	regulation of protein autophosphorylation	1/450	18/18292	0.361456506373107	0.746090376513649	0.709843070772095	ENSSMAG00000016007	1
GO:0032715	GO:0032715	negative regulation of interleukin-6 production	1/450	18/18292	0.361456506373107	0.746090376513649	0.709843070772095	ENSSMAG00000013184	1
GO:0033630	GO:0033630	positive regulation of cell adhesion mediated by integrin	1/450	18/18292	0.361456506373107	0.746090376513649	0.709843070772095	ENSSMAG00000020913	1
GO:0034629	GO:0034629	cellular protein-containing complex localization	1/450	18/18292	0.361456506373107	0.746090376513649	0.709843070772095	ENSSMAG00000008649	1
GO:0038092	GO:0038092	nodal signaling pathway	1/450	18/18292	0.361456506373107	0.746090376513649	0.709843070772095	ENSSMAG00000011491	1
GO:0042113	GO:0042113	B cell activation	1/450	18/18292	0.361456506373107	0.746090376513649	0.709843070772095	ENSSMAG00000009479	1
GO:0042776	GO:0042776	mitochondrial ATP synthesis coupled proton transport	1/450	18/18292	0.361456506373107	0.746090376513649	0.709843070772095	ENSSMAG00000012569	1
GO:0045616	GO:0045616	regulation of keratinocyte differentiation	1/450	18/18292	0.361456506373107	0.746090376513649	0.709843070772095	ENSSMAG00000009445	1
GO:0045741	GO:0045741	positive regulation of epidermal growth factor-activated receptor activity	1/450	18/18292	0.361456506373107	0.746090376513649	0.709843070772095	ENSSMAG00000001263	1
GO:0045806	GO:0045806	negative regulation of endocytosis	1/450	18/18292	0.361456506373107	0.746090376513649	0.709843070772095	ENSSMAG00000002149	1
GO:0045820	GO:0045820	negative regulation of glycolytic process	1/450	18/18292	0.361456506373107	0.746090376513649	0.709843070772095	ENSSMAG00000013448	1
GO:0051256	GO:0051256	mitotic spindle midzone assembly	1/450	18/18292	0.361456506373107	0.746090376513649	0.709843070772095	ENSSMAG00000011491	1
GO:0060391	GO:0060391	positive regulation of SMAD protein signal transduction	1/450	18/18292	0.361456506373107	0.746090376513649	0.709843070772095	ENSSMAG00000021187	1
GO:0070885	GO:0070885	negative regulation of calcineurin-NFAT signaling cascade	1/450	18/18292	0.361456506373107	0.746090376513649	0.709843070772095	ENSSMAG00000019639	1
GO:0071577	GO:0071577	zinc ion transmembrane transport	1/450	18/18292	0.361456506373107	0.746090376513649	0.709843070772095	ENSSMAG00000008412	1
GO:0071850	GO:0071850	mitotic cell cycle arrest	1/450	18/18292	0.361456506373107	0.746090376513649	0.709843070772095	ENSSMAG00000017302	1
GO:0086002	GO:0086002	cardiac muscle cell action potential involved in contraction	1/450	18/18292	0.361456506373107	0.746090376513649	0.709843070772095	ENSSMAG00000004508	1
GO:0099149	GO:0099149	regulation of postsynaptic neurotransmitter receptor internalization	1/450	18/18292	0.361456506373107	0.746090376513649	0.709843070772095	ENSSMAG00000014399	1
GO:1900029	GO:1900029	positive regulation of ruffle assembly	1/450	18/18292	0.361456506373107	0.746090376513649	0.709843070772095	ENSSMAG00000013491	1
GO:1903671	GO:1903671	negative regulation of sprouting angiogenesis	1/450	18/18292	0.361456506373107	0.746090376513649	0.709843070772095	ENSSMAG00000008807	1
GO:0008542	GO:0008542	visual learning	2/450	52/18292	0.367168284193853	0.746630095266236	0.710356568370711	ENSSMAG00000013278/ENSSMAG00000016007	2
GO:0031623	GO:0031623	receptor internalization	2/450	52/18292	0.367168284193853	0.746630095266236	0.710356568370711	ENSSMAG00000008649/ENSSMAG00000020913	2
GO:1902476	GO:1902476	chloride transmembrane transport	3/450	88/18292	0.368489577371341	0.746630095266236	0.710356568370711	ENSSMAG00000002206/ENSSMAG00000008272/ENSSMAG00000014749	3
GO:0071456	GO:0071456	cellular response to hypoxia	3/450	89/18292	0.375198033633721	0.746630095266236	0.710356568370711	ENSSMAG00000000826/ENSSMAG00000009785/ENSSMAG00000017299	3
GO:0018298	GO:0018298	protein-chromophore linkage	2/450	53/18292	0.376017876541793	0.746630095266236	0.710356568370711	ENSSMAG00000001511/ENSSMAG00000011348	2
GO:0019915	GO:0019915	lipid storage	2/450	53/18292	0.376017876541793	0.746630095266236	0.710356568370711	ENSSMAG00000010508/ENSSMAG00000011491	2
GO:0001655	GO:0001655	urogenital system development	1/450	19/18292	0.377180735996183	0.746630095266236	0.710356568370711	ENSSMAG00000013930	1
GO:0001682	GO:0001682	tRNA 5'-leader removal	1/450	19/18292	0.377180735996183	0.746630095266236	0.710356568370711	ENSSMAG00000018851	1
GO:0001957	GO:0001957	intramembranous ossification	1/450	19/18292	0.377180735996183	0.746630095266236	0.710356568370711	ENSSMAG00000009163	1
GO:0002755	GO:0002755	MyD88-dependent toll-like receptor signaling pathway	1/450	19/18292	0.377180735996183	0.746630095266236	0.710356568370711	ENSSMAG00000003516	1
GO:0006122	GO:0006122	mitochondrial electron transport, ubiquinol to cytochrome c	1/450	19/18292	0.377180735996183	0.746630095266236	0.710356568370711	ENSSMAG00000014822	1
GO:0006622	GO:0006622	protein targeting to lysosome	1/450	19/18292	0.377180735996183	0.746630095266236	0.710356568370711	ENSSMAG00000002216	1
GO:0006654	GO:0006654	phosphatidic acid biosynthetic process	1/450	19/18292	0.377180735996183	0.746630095266236	0.710356568370711	ENSSMAG00000008626	1
GO:0006851	GO:0006851	mitochondrial calcium ion transmembrane transport	1/450	19/18292	0.377180735996183	0.746630095266236	0.710356568370711	ENSSMAG00000012120	1
GO:0008343	GO:0008343	adult feeding behavior	1/450	19/18292	0.377180735996183	0.746630095266236	0.710356568370711	ENSSMAG00000017299	1
GO:0010832	GO:0010832	negative regulation of myotube differentiation	1/450	19/18292	0.377180735996183	0.746630095266236	0.710356568370711	ENSSMAG00000018872	1
GO:0014902	GO:0014902	myotube differentiation	1/450	19/18292	0.377180735996183	0.746630095266236	0.710356568370711	ENSSMAG00000002216	1
GO:0018344	GO:0018344	protein geranylgeranylation	1/450	19/18292	0.377180735996183	0.746630095266236	0.710356568370711	ENSSMAG00000011370	1
GO:0021953	GO:0021953	central nervous system neuron differentiation	1/450	19/18292	0.377180735996183	0.746630095266236	0.710356568370711	ENSSMAG00000020885	1
GO:0035284	GO:0035284	brain segmentation	1/450	19/18292	0.377180735996183	0.746630095266236	0.710356568370711	ENSSMAG00000014825	1
GO:0036065	GO:0036065	fucosylation	1/450	19/18292	0.377180735996183	0.746630095266236	0.710356568370711	ENSSMAG00000002702	1
GO:0043269	GO:0043269	regulation of ion transport	1/450	19/18292	0.377180735996183	0.746630095266236	0.710356568370711	ENSSMAG00000000675	1
GO:0051928	GO:0051928	positive regulation of calcium ion transport	1/450	19/18292	0.377180735996183	0.746630095266236	0.710356568370711	ENSSMAG00000006784	1
GO:0060339	GO:0060339	negative regulation of type I interferon-mediated signaling pathway	1/450	19/18292	0.377180735996183	0.746630095266236	0.710356568370711	ENSSMAG00000008850	1
GO:0060546	GO:0060546	negative regulation of necroptotic process	1/450	19/18292	0.377180735996183	0.746630095266236	0.710356568370711	ENSSMAG00000006334	1
GO:0071376	GO:0071376	cellular response to corticotropin-releasing hormone stimulus	1/450	19/18292	0.377180735996183	0.746630095266236	0.710356568370711	ENSSMAG00000020885	1
GO:0072383	GO:0072383	plus-end-directed vesicle transport along microtubule	1/450	19/18292	0.377180735996183	0.746630095266236	0.710356568370711	ENSSMAG00000010475	1
GO:2000178	GO:2000178	negative regulation of neural precursor cell proliferation	1/450	19/18292	0.377180735996183	0.746630095266236	0.710356568370711	ENSSMAG00000013930	1
GO:0030099	GO:0030099	myeloid cell differentiation	2/450	54/18292	0.384816102833611	0.753814116918985	0.717191568728589	ENSSMAG00000007940/ENSSMAG00000013930	2
GO:0035845	GO:0035845	photoreceptor cell outer segment organization	2/450	54/18292	0.384816102833611	0.753814116918985	0.717191568728589	ENSSMAG00000001858/ENSSMAG00000002170	2
GO:1901224	GO:1901224	positive regulation of NIK/NF-kappaB signaling	2/450	54/18292	0.384816102833611	0.753814116918985	0.717191568728589	ENSSMAG00000003059/ENSSMAG00000007078	2
GO:0006004	GO:0006004	fucose metabolic process	1/450	20/18292	0.39251859342527	0.753814116918985	0.717191568728589	ENSSMAG00000009128	1
GO:0006265	GO:0006265	DNA topological change	1/450	20/18292	0.39251859342527	0.753814116918985	0.717191568728589	ENSSMAG00000013722	1
GO:0006382	GO:0006382	adenosine to inosine editing	1/450	20/18292	0.39251859342527	0.753814116918985	0.717191568728589	ENSSMAG00000007651	1
GO:0006892	GO:0006892	post-Golgi vesicle-mediated transport	1/450	20/18292	0.39251859342527	0.753814116918985	0.717191568728589	ENSSMAG00000002216	1
GO:0007021	GO:0007021	tubulin complex assembly	1/450	20/18292	0.39251859342527	0.753814116918985	0.717191568728589	ENSSMAG00000009877	1
GO:0008209	GO:0008209	androgen metabolic process	1/450	20/18292	0.39251859342527	0.753814116918985	0.717191568728589	ENSSMAG00000018478	1
GO:0021902	GO:0021902	commitment of neuronal cell to specific neuron type in forebrain	1/450	20/18292	0.39251859342527	0.753814116918985	0.717191568728589	ENSSMAG00000013930	1
GO:0030220	GO:0030220	platelet formation	1/450	20/18292	0.39251859342527	0.753814116918985	0.717191568728589	ENSSMAG00000013930	1
GO:0032729	GO:0032729	positive regulation of interferon-gamma production	1/450	20/18292	0.39251859342527	0.753814116918985	0.717191568728589	ENSSMAG00000013234	1
GO:0042491	GO:0042491	inner ear auditory receptor cell differentiation	1/450	20/18292	0.39251859342527	0.753814116918985	0.717191568728589	ENSSMAG00000020552	1
GO:0043409	GO:0043409	negative regulation of MAPK cascade	1/450	20/18292	0.39251859342527	0.753814116918985	0.717191568728589	ENSSMAG00000007140	1
GO:0045618	GO:0045618	positive regulation of keratinocyte differentiation	1/450	20/18292	0.39251859342527	0.753814116918985	0.717191568728589	ENSSMAG00000011900	1
GO:0045722	GO:0045722	positive regulation of gluconeogenesis	1/450	20/18292	0.39251859342527	0.753814116918985	0.717191568728589	ENSSMAG00000017299	1
GO:0046638	GO:0046638	positive regulation of alpha-beta T cell differentiation	1/450	20/18292	0.39251859342527	0.753814116918985	0.717191568728589	ENSSMAG00000020913	1
GO:0050801	GO:0050801	ion homeostasis	1/450	20/18292	0.39251859342527	0.753814116918985	0.717191568728589	ENSSMAG00000017299	1
GO:0051924	GO:0051924	regulation of calcium ion transport	1/450	20/18292	0.39251859342527	0.753814116918985	0.717191568728589	ENSSMAG00000013198	1
GO:0060591	GO:0060591	chondroblast differentiation	1/450	20/18292	0.39251859342527	0.753814116918985	0.717191568728589	ENSSMAG00000017577	1
GO:0071786	GO:0071786	endoplasmic reticulum tubular network organization	1/450	20/18292	0.39251859342527	0.753814116918985	0.717191568728589	ENSSMAG00000016782	1
GO:0051453	GO:0051453	regulation of intracellular pH	2/450	55/18292	0.393560135166578	0.754742273397465	0.718074632584633	ENSSMAG00000011595/ENSSMAG00000012131	2
GO:0006368	GO:0006368	transcription elongation from RNA polymerase II promoter	2/450	56/18292	0.402247315191733	0.759843537990988	0.722928062461061	ENSSMAG00000004288/ENSSMAG00000013315	2
GO:0030838	GO:0030838	positive regulation of actin filament polymerization	2/450	56/18292	0.402247315191733	0.759843537990988	0.722928062461061	ENSSMAG00000000911/ENSSMAG00000004318	2
GO:0071300	GO:0071300	cellular response to retinoic acid	2/450	56/18292	0.402247315191733	0.759843537990988	0.722928062461061	ENSSMAG00000004318/ENSSMAG00000017299	2
GO:0006888	GO:0006888	endoplasmic reticulum to Golgi vesicle-mediated transport	4/450	131/18292	0.403303824811429	0.759843537990988	0.722928062461061	ENSSMAG00000007667/ENSSMAG00000010101/ENSSMAG00000012321/ENSSMAG00000014957	4
GO:0007229	GO:0007229	integrin-mediated signaling pathway	5/450	170/18292	0.407280801647937	0.759843537990988	0.722928062461061	ENSSMAG00000000296/ENSSMAG00000009682/ENSSMAG00000016504/ENSSMAG00000018872/ENSSMAG00000020913	5
GO:0006241	GO:0006241	CTP biosynthetic process	1/450	21/18292	0.40747955188404	0.759843537990988	0.722928062461061	ENSSMAG00000017321	1
GO:0006940	GO:0006940	regulation of smooth muscle contraction	1/450	21/18292	0.40747955188404	0.759843537990988	0.722928062461061	ENSSMAG00000001263	1
GO:0007603	GO:0007603	phototransduction, visible light	1/450	21/18292	0.40747955188404	0.759843537990988	0.722928062461061	ENSSMAG00000016780	1
GO:0016559	GO:0016559	peroxisome fission	1/450	21/18292	0.40747955188404	0.759843537990988	0.722928062461061	ENSSMAG00000003382	1
GO:0032689	GO:0032689	negative regulation of interferon-gamma production	1/450	21/18292	0.40747955188404	0.759843537990988	0.722928062461061	ENSSMAG00000009140	1
GO:0034389	GO:0034389	lipid droplet organization	1/450	21/18292	0.40747955188404	0.759843537990988	0.722928062461061	ENSSMAG00000003187	1
GO:0035136	GO:0035136	forelimb morphogenesis	1/450	21/18292	0.40747955188404	0.759843537990988	0.722928062461061	ENSSMAG00000016425	1
GO:0035729	GO:0035729	cellular response to hepatocyte growth factor stimulus	1/450	21/18292	0.40747955188404	0.759843537990988	0.722928062461061	ENSSMAG00000010149	1
GO:0048667	GO:0048667	cell morphogenesis involved in neuron differentiation	1/450	21/18292	0.40747955188404	0.759843537990988	0.722928062461061	ENSSMAG00000014749	1
GO:0050673	GO:0050673	epithelial cell proliferation	1/450	21/18292	0.40747955188404	0.759843537990988	0.722928062461061	ENSSMAG00000008372	1
GO:0060452	GO:0060452	positive regulation of cardiac muscle contraction	1/450	21/18292	0.40747955188404	0.759843537990988	0.722928062461061	ENSSMAG00000018254	1
GO:0061136	GO:0061136	regulation of proteasomal protein catabolic process	1/450	21/18292	0.40747955188404	0.759843537990988	0.722928062461061	ENSSMAG00000002352	1
GO:0097120	GO:0097120	receptor localization to synapse	1/450	21/18292	0.40747955188404	0.759843537990988	0.722928062461061	ENSSMAG00000009636	1
GO:1902742	GO:1902742	apoptotic process involved in development	1/450	21/18292	0.40747955188404	0.759843537990988	0.722928062461061	ENSSMAG00000001691	1
GO:0001654	GO:0001654	eye development	4/450	132/18292	0.408855763039838	0.759843537990988	0.722928062461061	ENSSMAG00000012420/ENSSMAG00000019120/ENSSMAG00000019698/ENSSMAG00000020438	4
GO:0008277	GO:0008277	regulation of G protein-coupled receptor signaling pathway	2/450	57/18292	0.410875147515506	0.759843537990988	0.722928062461061	ENSSMAG00000016013/ENSSMAG00000020795	2
GO:0010923	GO:0010923	negative regulation of phosphatase activity	2/450	57/18292	0.410875147515506	0.759843537990988	0.722928062461061	ENSSMAG00000008594/ENSSMAG00000011397	2
GO:0044331	GO:0044331	cell-cell adhesion mediated by cadherin	2/450	57/18292	0.410875147515506	0.759843537990988	0.722928062461061	ENSSMAG00000000911/ENSSMAG00000013208	2
GO:0060028	GO:0060028	convergent extension involved in axis elongation	2/450	57/18292	0.410875147515506	0.759843537990988	0.722928062461061	ENSSMAG00000012420/ENSSMAG00000019698	2
GO:0030182	GO:0030182	neuron differentiation	6/450	210/18292	0.413673553013115	0.759843537990988	0.722928062461061	ENSSMAG00000002702/ENSSMAG00000009636/ENSSMAG00000010508/ENSSMAG00000011813/ENSSMAG00000016575/ENSSMAG00000019748	6
GO:0002377	GO:0002377	immunoglobulin production	1/450	22/18292	0.422072852833751	0.759843537990988	0.722928062461061	ENSSMAG00000020552	1
GO:0009395	GO:0009395	phospholipid catabolic process	1/450	22/18292	0.422072852833751	0.759843537990988	0.722928062461061	ENSSMAG00000012227	1
GO:0021879	GO:0021879	forebrain neuron differentiation	1/450	22/18292	0.422072852833751	0.759843537990988	0.722928062461061	ENSSMAG00000017355	1
GO:0030042	GO:0030042	actin filament depolymerization	1/450	22/18292	0.422072852833751	0.759843537990988	0.722928062461061	ENSSMAG00000021045	1
GO:0032148	GO:0032148	activation of protein kinase B activity	1/450	22/18292	0.422072852833751	0.759843537990988	0.722928062461061	ENSSMAG00000001263	1
GO:0032509	GO:0032509	endosome transport via multivesicular body sorting pathway	1/450	22/18292	0.422072852833751	0.759843537990988	0.722928062461061	ENSSMAG00000002216	1
GO:0033993	GO:0033993	response to lipid	1/450	22/18292	0.422072852833751	0.759843537990988	0.722928062461061	ENSSMAG00000017299	1
GO:0034472	GO:0034472	snRNA 3'-end processing	1/450	22/18292	0.422072852833751	0.759843537990988	0.722928062461061	ENSSMAG00000000361	1
GO:0040029	GO:0040029	regulation of gene expression, epigenetic	1/450	22/18292	0.422072852833751	0.759843537990988	0.722928062461061	ENSSMAG00000002352	1
GO:0042059	GO:0042059	negative regulation of epidermal growth factor receptor signaling pathway	1/450	22/18292	0.422072852833751	0.759843537990988	0.722928062461061	ENSSMAG00000009445	1
GO:0042100	GO:0042100	B cell proliferation	1/450	22/18292	0.422072852833751	0.759843537990988	0.722928062461061	ENSSMAG00000007004	1
GO:0042176	GO:0042176	regulation of protein catabolic process	1/450	22/18292	0.422072852833751	0.759843537990988	0.722928062461061	ENSSMAG00000012120	1
GO:0042308	GO:0042308	negative regulation of protein import into nucleus	1/450	22/18292	0.422072852833751	0.759843537990988	0.722928062461061	ENSSMAG00000015800	1
GO:0046323	GO:0046323	glucose import	1/450	22/18292	0.422072852833751	0.759843537990988	0.722928062461061	ENSSMAG00000002216	1
GO:0050868	GO:0050868	negative regulation of T cell activation	1/450	22/18292	0.422072852833751	0.759843537990988	0.722928062461061	ENSSMAG00000011595	1
GO:0060445	GO:0060445	branching involved in salivary gland morphogenesis	1/450	22/18292	0.422072852833751	0.759843537990988	0.722928062461061	ENSSMAG00000006665	1
GO:0070498	GO:0070498	interleukin-1-mediated signaling pathway	1/450	22/18292	0.422072852833751	0.759843537990988	0.722928062461061	ENSSMAG00000009785	1
GO:0090136	GO:0090136	epithelial cell-cell adhesion	1/450	22/18292	0.422072852833751	0.759843537990988	0.722928062461061	ENSSMAG00000000735	1
GO:0098703	GO:0098703	calcium ion import across plasma membrane	1/450	22/18292	0.422072852833751	0.759843537990988	0.722928062461061	ENSSMAG00000014916	1
GO:1902808	GO:1902808	positive regulation of cell cycle G1/S phase transition	1/450	22/18292	0.422072852833751	0.759843537990988	0.722928062461061	ENSSMAG00000013033	1
GO:1990266	GO:1990266	neutrophil migration	1/450	22/18292	0.422072852833751	0.759843537990988	0.722928062461061	ENSSMAG00000001094	1
GO:0007519	GO:0007519	skeletal muscle tissue development	5/450	174/18292	0.426711953195269	0.767084207704869	0.729816958747547	ENSSMAG00000001121/ENSSMAG00000003417/ENSSMAG00000008515/ENSSMAG00000009542/ENSSMAG00000009877	5
GO:0046330	GO:0046330	positive regulation of JNK cascade	3/450	98/18292	0.434738659294231	0.767084207704869	0.729816958747547	ENSSMAG00000012420/ENSSMAG00000018872/ENSSMAG00000019698	3
GO:0000470	GO:0000470	maturation of LSU-rRNA	1/450	23/18292	0.43630751163095	0.767084207704869	0.729816958747547	ENSSMAG00000012004	1
GO:0003197	GO:0003197	endocardial cushion development	1/450	23/18292	0.43630751163095	0.767084207704869	0.729816958747547	ENSSMAG00000017355	1
GO:0006002	GO:0006002	fructose 6-phosphate metabolic process	1/450	23/18292	0.43630751163095	0.767084207704869	0.729816958747547	ENSSMAG00000013448	1
GO:0006807	GO:0006807	nitrogen compound metabolic process	1/450	23/18292	0.43630751163095	0.767084207704869	0.729816958747547	ENSSMAG00000021115	1
GO:0006910	GO:0006910	phagocytosis, recognition	1/450	23/18292	0.43630751163095	0.767084207704869	0.729816958747547	ENSSMAG00000010727	1
GO:0006913	GO:0006913	nucleocytoplasmic transport	1/450	23/18292	0.43630751163095	0.767084207704869	0.729816958747547	ENSSMAG00000019658	1
GO:0008637	GO:0008637	apoptotic mitochondrial changes	1/450	23/18292	0.43630751163095	0.767084207704869	0.729816958747547	ENSSMAG00000014470	1
GO:0031954	GO:0031954	positive regulation of protein autophosphorylation	1/450	23/18292	0.43630751163095	0.767084207704869	0.729816958747547	ENSSMAG00000009199	1
GO:0032502	GO:0032502	developmental process	1/450	23/18292	0.43630751163095	0.767084207704869	0.729816958747547	ENSSMAG00000020438	1
GO:0042541	GO:0042541	hemoglobin biosynthetic process	1/450	23/18292	0.43630751163095	0.767084207704869	0.729816958747547	ENSSMAG00000016509	1
GO:0042554	GO:0042554	superoxide anion generation	1/450	23/18292	0.43630751163095	0.767084207704869	0.729816958747547	ENSSMAG00000001094	1
GO:0060872	GO:0060872	semicircular canal development	1/450	23/18292	0.43630751163095	0.767084207704869	0.729816958747547	ENSSMAG00000013930	1
GO:0061178	GO:0061178	regulation of insulin secretion involved in cellular response to glucose stimulus	1/450	23/18292	0.43630751163095	0.767084207704869	0.729816958747547	ENSSMAG00000013033	1
GO:0070309	GO:0070309	lens fiber cell morphogenesis	1/450	23/18292	0.43630751163095	0.767084207704869	0.729816958747547	ENSSMAG00000009877	1
GO:0070831	GO:0070831	basement membrane assembly	1/450	23/18292	0.43630751163095	0.767084207704869	0.729816958747547	ENSSMAG00000000143	1
GO:1903076	GO:1903076	regulation of protein localization to plasma membrane	1/450	23/18292	0.43630751163095	0.767084207704869	0.729816958747547	ENSSMAG00000012120	1
GO:0010842	GO:0010842	retina layer formation	3/450	99/18292	0.44123416715655	0.774038137923279	0.73643304620231	ENSSMAG00000012227/ENSSMAG00000018147/ENSSMAG00000019251	3
GO:0021591	GO:0021591	ventricular system development	2/450	61/18292	0.444748444161915	0.774038137923279	0.73643304620231	ENSSMAG00000004313/ENSSMAG00000019408	2
GO:0048840	GO:0048840	otolith development	2/450	61/18292	0.444748444161915	0.774038137923279	0.73643304620231	ENSSMAG00000020366/ENSSMAG00000020795	2
GO:0070588	GO:0070588	calcium ion transmembrane transport	2/450	61/18292	0.444748444161915	0.774038137923279	0.73643304620231	ENSSMAG00000007857/ENSSMAG00000014916	2
GO:1903078	GO:1903078	positive regulation of protein localization to plasma membrane	2/450	61/18292	0.444748444161915	0.774038137923279	0.73643304620231	ENSSMAG00000002149/ENSSMAG00000008649	2
GO:0045444	GO:0045444	fat cell differentiation	3/450	100/18292	0.447700718509395	0.774038137923279	0.73643304620231	ENSSMAG00000002352/ENSSMAG00000007940/ENSSMAG00000020885	3
GO:0002009	GO:0002009	morphogenesis of an epithelium	1/450	24/18292	0.450192323047342	0.774038137923279	0.73643304620231	ENSSMAG00000012347	1
GO:0010737	GO:0010737	protein kinase A signaling	1/450	24/18292	0.450192323047342	0.774038137923279	0.73643304620231	ENSSMAG00000008649	1
GO:0036158	GO:0036158	outer dynein arm assembly	1/450	24/18292	0.450192323047342	0.774038137923279	0.73643304620231	ENSSMAG00000020902	1
GO:0042058	GO:0042058	regulation of epidermal growth factor receptor signaling pathway	1/450	24/18292	0.450192323047342	0.774038137923279	0.73643304620231	ENSSMAG00000000911	1
GO:0042098	GO:0042098	T cell proliferation	1/450	24/18292	0.450192323047342	0.774038137923279	0.73643304620231	ENSSMAG00000002797	1
GO:0043085	GO:0043085	positive regulation of catalytic activity	1/450	24/18292	0.450192323047342	0.774038137923279	0.73643304620231	ENSSMAG00000020885	1
GO:0048545	GO:0048545	response to steroid hormone	1/450	24/18292	0.450192323047342	0.774038137923279	0.73643304620231	ENSSMAG00000012274	1
GO:1904646	GO:1904646	cellular response to amyloid-beta	1/450	24/18292	0.450192323047342	0.774038137923279	0.73643304620231	ENSSMAG00000010149	1
GO:0008203	GO:0008203	cholesterol metabolic process	2/450	62/18292	0.453047375887543	0.774038137923279	0.73643304620231	ENSSMAG00000016575/ENSSMAG00000018159	2
GO:0086091	GO:0086091	regulation of heart rate by cardiac conduction	2/450	62/18292	0.453047375887543	0.774038137923279	0.73643304620231	ENSSMAG00000004008/ENSSMAG00000004508	2
GO:0007613	GO:0007613	memory	3/450	101/18292	0.454137106434804	0.774038137923279	0.73643304620231	ENSSMAG00000006037/ENSSMAG00000010149/ENSSMAG00000014916	3
GO:0031532	GO:0031532	actin cytoskeleton reorganization	3/450	102/18292	0.460542168546322	0.774038137923279	0.73643304620231	ENSSMAG00000000911/ENSSMAG00000008649/ENSSMAG00000013491	3
GO:0051480	GO:0051480	regulation of cytosolic calcium ion concentration	2/450	63/18292	0.461275067087059	0.774038137923279	0.73643304620231	ENSSMAG00000006883/ENSSMAG00000020179	2
GO:0001508	GO:0001508	action potential	1/450	25/18292	0.463735866655219	0.774038137923279	0.73643304620231	ENSSMAG00000019408	1
GO:0002028	GO:0002028	regulation of sodium ion transport	1/450	25/18292	0.463735866655219	0.774038137923279	0.73643304620231	ENSSMAG00000007525	1
GO:0002682	GO:0002682	regulation of immune system process	1/450	25/18292	0.463735866655219	0.774038137923279	0.73643304620231	ENSSMAG00000016425	1
GO:0006383	GO:0006383	transcription by RNA polymerase III	1/450	25/18292	0.463735866655219	0.774038137923279	0.73643304620231	ENSSMAG00000020833	1
GO:0006801	GO:0006801	superoxide metabolic process	1/450	25/18292	0.463735866655219	0.774038137923279	0.73643304620231	ENSSMAG00000014477	1
GO:0007634	GO:0007634	optokinetic behavior	1/450	25/18292	0.463735866655219	0.774038137923279	0.73643304620231	ENSSMAG00000014470	1
GO:0019752	GO:0019752	carboxylic acid metabolic process	1/450	25/18292	0.463735866655219	0.774038137923279	0.73643304620231	ENSSMAG00000008730	1
GO:0030916	GO:0030916	otic vesicle formation	1/450	25/18292	0.463735866655219	0.774038137923279	0.73643304620231	ENSSMAG00000008822	1
GO:0031629	GO:0031629	synaptic vesicle fusion to presynaptic active zone membrane	1/450	25/18292	0.463735866655219	0.774038137923279	0.73643304620231	ENSSMAG00000018474	1
GO:0031668	GO:0031668	cellular response to extracellular stimulus	1/450	25/18292	0.463735866655219	0.774038137923279	0.73643304620231	ENSSMAG00000020885	1
GO:0043525	GO:0043525	positive regulation of neuron apoptotic process	1/450	25/18292	0.463735866655219	0.774038137923279	0.73643304620231	ENSSMAG00000016575	1
GO:0045109	GO:0045109	intermediate filament organization	1/450	25/18292	0.463735866655219	0.774038137923279	0.73643304620231	ENSSMAG00000001246	1
GO:0045947	GO:0045947	negative regulation of translational initiation	1/450	25/18292	0.463735866655219	0.774038137923279	0.73643304620231	ENSSMAG00000006037	1
GO:0045987	GO:0045987	positive regulation of smooth muscle contraction	1/450	25/18292	0.463735866655219	0.774038137923279	0.73643304620231	ENSSMAG00000019748	1
GO:0050806	GO:0050806	positive regulation of synaptic transmission	1/450	25/18292	0.463735866655219	0.774038137923279	0.73643304620231	ENSSMAG00000014749	1
GO:0051276	GO:0051276	chromosome organization	1/450	25/18292	0.463735866655219	0.774038137923279	0.73643304620231	ENSSMAG00000018142	1
GO:0051895	GO:0051895	negative regulation of focal adhesion assembly	1/450	25/18292	0.463735866655219	0.774038137923279	0.73643304620231	ENSSMAG00000015800	1
GO:0060087	GO:0060087	relaxation of vascular smooth muscle	1/450	25/18292	0.463735866655219	0.774038137923279	0.73643304620231	ENSSMAG00000018254	1
GO:0061028	GO:0061028	establishment of endothelial barrier	1/450	25/18292	0.463735866655219	0.774038137923279	0.73643304620231	ENSSMAG00000008649	1
GO:0071380	GO:0071380	cellular response to prostaglandin E stimulus	1/450	25/18292	0.463735866655219	0.774038137923279	0.73643304620231	ENSSMAG00000011189	1
GO:0072358	GO:0072358	cardiovascular system development	1/450	25/18292	0.463735866655219	0.774038137923279	0.73643304620231	ENSSMAG00000003417	1
GO:0090336	GO:0090336	positive regulation of brown fat cell differentiation	1/450	25/18292	0.463735866655219	0.774038137923279	0.73643304620231	ENSSMAG00000014470	1
GO:0006366	GO:0006366	transcription by RNA polymerase II	3/450	103/18292	0.466914786324529	0.778383219618697	0.740567030811311	ENSSMAG00000001039/ENSSMAG00000002075/ENSSMAG00000008372	3
GO:0001503	GO:0001503	ossification	3/450	104/18292	0.473253884438968	0.782538843014762	0.74452076157275	ENSSMAG00000004248/ENSSMAG00000012121/ENSSMAG00000018872	3
GO:0008360	GO:0008360	regulation of cell shape	5/450	184/18292	0.474657481762555	0.782538843014762	0.74452076157275	ENSSMAG00000000911/ENSSMAG00000002069/ENSSMAG00000008649/ENSSMAG00000013491/ENSSMAG00000016626	5
GO:0003203	GO:0003203	endocardial cushion morphogenesis	1/450	26/18292	0.476946512081679	0.782538843014762	0.74452076157275	ENSSMAG00000009163	1
GO:0006000	GO:0006000	fructose metabolic process	1/450	26/18292	0.476946512081679	0.782538843014762	0.74452076157275	ENSSMAG00000013448	1
GO:0010996	GO:0010996	response to auditory stimulus	1/450	26/18292	0.476946512081679	0.782538843014762	0.74452076157275	ENSSMAG00000012227	1
GO:0030490	GO:0030490	maturation of SSU-rRNA	1/450	26/18292	0.476946512081679	0.782538843014762	0.74452076157275	ENSSMAG00000018248	1
GO:0032570	GO:0032570	response to progesterone	1/450	26/18292	0.476946512081679	0.782538843014762	0.74452076157275	ENSSMAG00000011189	1
GO:0032924	GO:0032924	activin receptor signaling pathway	1/450	26/18292	0.476946512081679	0.782538843014762	0.74452076157275	ENSSMAG00000011491	1
GO:0045475	GO:0045475	locomotor rhythm	1/450	26/18292	0.476946512081679	0.782538843014762	0.74452076157275	ENSSMAG00000019034	1
GO:0090051	GO:0090051	negative regulation of cell migration involved in sprouting angiogenesis	1/450	26/18292	0.476946512081679	0.782538843014762	0.74452076157275	ENSSMAG00000007940	1
GO:0090201	GO:0090201	negative regulation of release of cytochrome c from mitochondria	1/450	26/18292	0.476946512081679	0.782538843014762	0.74452076157275	ENSSMAG00000002352	1
GO:2000251	GO:2000251	positive regulation of actin cytoskeleton reorganization	1/450	26/18292	0.476946512081679	0.782538843014762	0.74452076157275	ENSSMAG00000000911	1
GO:0000082	GO:0000082	G1/S transition of mitotic cell cycle	2/450	65/18292	0.477510758496434	0.782538843014762	0.74452076157275	ENSSMAG00000014470/ENSSMAG00000014491	2
GO:0009611	GO:0009611	response to wounding	2/450	65/18292	0.477510758496434	0.782538843014762	0.74452076157275	ENSSMAG00000011503/ENSSMAG00000014749	2
GO:0003341	GO:0003341	cilium movement	2/450	66/18292	0.485516063084027	0.783731878615762	0.745655835929976	ENSSMAG00000003104/ENSSMAG00000007086	2
GO:0006730	GO:0006730	one-carbon metabolic process	2/450	66/18292	0.485516063084027	0.783731878615762	0.745655835929976	ENSSMAG00000000365/ENSSMAG00000019267	2
GO:0030501	GO:0030501	positive regulation of bone mineralization	2/450	66/18292	0.485516063084027	0.783731878615762	0.745655835929976	ENSSMAG00000008807/ENSSMAG00000017577	2
GO:0007213	GO:0007213	G protein-coupled acetylcholine receptor signaling pathway	1/450	27/18292	0.489832424134852	0.783731878615762	0.745655835929976	ENSSMAG00000018254	1
GO:0007585	GO:0007585	respiratory gaseous exchange by respiratory system	1/450	27/18292	0.489832424134852	0.783731878615762	0.745655835929976	ENSSMAG00000014825	1
GO:0019933	GO:0019933	cAMP-mediated signaling	1/450	27/18292	0.489832424134852	0.783731878615762	0.745655835929976	ENSSMAG00000015801	1
GO:0030521	GO:0030521	androgen receptor signaling pathway	1/450	27/18292	0.489832424134852	0.783731878615762	0.745655835929976	ENSSMAG00000020806	1
GO:0031116	GO:0031116	positive regulation of microtubule polymerization	1/450	27/18292	0.489832424134852	0.783731878615762	0.745655835929976	ENSSMAG00000000911	1
GO:0033627	GO:0033627	cell adhesion mediated by integrin	1/450	27/18292	0.489832424134852	0.783731878615762	0.745655835929976	ENSSMAG00000018872	1
GO:0042594	GO:0042594	response to starvation	1/450	27/18292	0.489832424134852	0.783731878615762	0.745655835929976	ENSSMAG00000017299	1
GO:0043277	GO:0043277	apoptotic cell clearance	1/450	27/18292	0.489832424134852	0.783731878615762	0.745655835929976	ENSSMAG00000009140	1
GO:0043534	GO:0043534	blood vessel endothelial cell migration	1/450	27/18292	0.489832424134852	0.783731878615762	0.745655835929976	ENSSMAG00000002352	1
GO:0045089	GO:0045089	positive regulation of innate immune response	1/450	27/18292	0.489832424134852	0.783731878615762	0.745655835929976	ENSSMAG00000001511	1
GO:0045453	GO:0045453	bone resorption	1/450	27/18292	0.489832424134852	0.783731878615762	0.745655835929976	ENSSMAG00000000124	1
GO:0060413	GO:0060413	atrial septum morphogenesis	1/450	27/18292	0.489832424134852	0.783731878615762	0.745655835929976	ENSSMAG00000017577	1
GO:0061515	GO:0061515	myeloid cell development	1/450	27/18292	0.489832424134852	0.783731878615762	0.745655835929976	ENSSMAG00000006455	1
GO:1901215	GO:1901215	negative regulation of neuron death	1/450	27/18292	0.489832424134852	0.783731878615762	0.745655835929976	ENSSMAG00000010475	1
GO:1903672	GO:1903672	positive regulation of sprouting angiogenesis	1/450	27/18292	0.489832424134852	0.783731878615762	0.745655835929976	ENSSMAG00000007940	1
GO:2000344	GO:2000344	positive regulation of acrosome reaction	1/450	27/18292	0.489832424134852	0.783731878615762	0.745655835929976	ENSSMAG00000006645	1
GO:2001235	GO:2001235	positive regulation of apoptotic signaling pathway	1/450	27/18292	0.489832424134852	0.783731878615762	0.745655835929976	ENSSMAG00000001156	1
GO:0009888	GO:0009888	tissue development	2/450	67/18292	0.493444726386024	0.788578333420691	0.750266835440739	ENSSMAG00000000143/ENSSMAG00000009623	2
GO:0002062	GO:0002062	chondrocyte differentiation	2/450	68/18292	0.501295668551559	0.791663076541562	0.753201712499057	ENSSMAG00000008412/ENSSMAG00000018872	2
GO:0003181	GO:0003181	atrioventricular valve morphogenesis	1/450	28/18292	0.502401567805222	0.791663076541562	0.753201712499057	ENSSMAG00000017577	1
GO:0006839	GO:0006839	mitochondrial transport	1/450	28/18292	0.502401567805222	0.791663076541562	0.753201712499057	ENSSMAG00000017321	1
GO:0006893	GO:0006893	Golgi to plasma membrane transport	1/450	28/18292	0.502401567805222	0.791663076541562	0.753201712499057	ENSSMAG00000017895	1
GO:0009312	GO:0009312	oligosaccharide biosynthetic process	1/450	28/18292	0.502401567805222	0.791663076541562	0.753201712499057	ENSSMAG00000002484	1
GO:0016239	GO:0016239	positive regulation of macroautophagy	1/450	28/18292	0.502401567805222	0.791663076541562	0.753201712499057	ENSSMAG00000014470	1
GO:0018108	GO:0018108	peptidyl-tyrosine phosphorylation	1/450	28/18292	0.502401567805222	0.791663076541562	0.753201712499057	ENSSMAG00000020913	1
GO:0032332	GO:0032332	positive regulation of chondrocyte differentiation	1/450	28/18292	0.502401567805222	0.791663076541562	0.753201712499057	ENSSMAG00000016425	1
GO:0042157	GO:0042157	lipoprotein metabolic process	1/450	28/18292	0.502401567805222	0.791663076541562	0.753201712499057	ENSSMAG00000016575	1
GO:0042531	GO:0042531	positive regulation of tyrosine phosphorylation of STAT protein	1/450	28/18292	0.502401567805222	0.791663076541562	0.753201712499057	ENSSMAG00000006455	1
GO:0046928	GO:0046928	regulation of neurotransmitter secretion	1/450	28/18292	0.502401567805222	0.791663076541562	0.753201712499057	ENSSMAG00000014957	1
GO:0070365	GO:0070365	hepatocyte differentiation	1/450	28/18292	0.502401567805222	0.791663076541562	0.753201712499057	ENSSMAG00000017299	1
GO:0060271	GO:0060271	cilium assembly	9/450	354/18292	0.50751251714862	0.792131836198698	0.753647698407669	ENSSMAG00000001314/ENSSMAG00000003104/ENSSMAG00000004556/ENSSMAG00000008272/ENSSMAG00000008649/ENSSMAG00000012420/ENSSMAG00000014171/ENSSMAG00000017302/ENSSMAG00000019698	9
GO:0006906	GO:0006906	vesicle fusion	2/450	69/18292	0.509067908913251	0.792131836198698	0.753647698407669	ENSSMAG00000014477/ENSSMAG00000018474	2
GO:0071363	GO:0071363	cellular response to growth factor stimulus	2/450	69/18292	0.509067908913251	0.792131836198698	0.753647698407669	ENSSMAG00000007940/ENSSMAG00000011491	2
GO:0001885	GO:0001885	endothelial cell development	1/450	29/18292	0.514661713145107	0.792131836198698	0.753647698407669	ENSSMAG00000002352	1
GO:0001886	GO:0001886	endothelial cell morphogenesis	1/450	29/18292	0.514661713145107	0.792131836198698	0.753647698407669	ENSSMAG00000004898	1
GO:0007212	GO:0007212	dopamine receptor signaling pathway	1/450	29/18292	0.514661713145107	0.792131836198698	0.753647698407669	ENSSMAG00000010291	1
GO:0008625	GO:0008625	extrinsic apoptotic signaling pathway via death domain receptors	1/450	29/18292	0.514661713145107	0.792131836198698	0.753647698407669	ENSSMAG00000002216	1
GO:0016540	GO:0016540	protein autoprocessing	1/450	29/18292	0.514661713145107	0.792131836198698	0.753647698407669	ENSSMAG00000016575	1
GO:0016601	GO:0016601	Rac protein signal transduction	1/450	29/18292	0.514661713145107	0.792131836198698	0.753647698407669	ENSSMAG00000013491	1
GO:0016925	GO:0016925	protein sumoylation	1/450	29/18292	0.514661713145107	0.792131836198698	0.753647698407669	ENSSMAG00000002260	1
GO:0021884	GO:0021884	forebrain neuron development	1/450	29/18292	0.514661713145107	0.792131836198698	0.753647698407669	ENSSMAG00000020885	1
GO:0035988	GO:0035988	chondrocyte proliferation	1/450	29/18292	0.514661713145107	0.792131836198698	0.753647698407669	ENSSMAG00000018872	1
GO:0043171	GO:0043171	peptide catabolic process	1/450	29/18292	0.514661713145107	0.792131836198698	0.753647698407669	ENSSMAG00000010607	1
GO:0046580	GO:0046580	negative regulation of Ras protein signal transduction	1/450	29/18292	0.514661713145107	0.792131836198698	0.753647698407669	ENSSMAG00000013448	1
GO:0046847	GO:0046847	filopodium assembly	1/450	29/18292	0.514661713145107	0.792131836198698	0.753647698407669	ENSSMAG00000008649	1
GO:0060441	GO:0060441	epithelial tube branching involved in lung morphogenesis	1/450	29/18292	0.514661713145107	0.792131836198698	0.753647698407669	ENSSMAG00000006665	1
GO:0097623	GO:0097623	potassium ion export across plasma membrane	1/450	29/18292	0.514661713145107	0.792131836198698	0.753647698407669	ENSSMAG00000019408	1
GO:2000352	GO:2000352	negative regulation of endothelial cell apoptotic process	1/450	29/18292	0.514661713145107	0.792131836198698	0.753647698407669	ENSSMAG00000013930	1
GO:1990573	GO:1990573	potassium ion import across plasma membrane	3/450	111/18292	0.516607439301312	0.792131836198698	0.753647698407669	ENSSMAG00000004008/ENSSMAG00000004918/ENSSMAG00000008272	3
GO:0007193	GO:0007193	adenylate cyclase-inhibiting G protein-coupled receptor signaling pathway	2/450	70/18292	0.516760561780512	0.792131836198698	0.753647698407669	ENSSMAG00000005123/ENSSMAG00000016007	2
GO:0030307	GO:0030307	positive regulation of cell growth	2/450	70/18292	0.516760561780512	0.792131836198698	0.753647698407669	ENSSMAG00000009877/ENSSMAG00000020366	2
GO:0045454	GO:0045454	cell redox homeostasis	2/450	70/18292	0.516760561780512	0.792131836198698	0.753647698407669	ENSSMAG00000002352/ENSSMAG00000007004	2
GO:0046854	GO:0046854	phosphatidylinositol phosphorylation	2/450	70/18292	0.516760561780512	0.792131836198698	0.753647698407669	ENSSMAG00000003937/ENSSMAG00000011753	2
GO:0048488	GO:0048488	synaptic vesicle endocytosis	2/450	70/18292	0.516760561780512	0.792131836198698	0.753647698407669	ENSSMAG00000003075/ENSSMAG00000006038	2
GO:0021549	GO:0021549	cerebellum development	2/450	71/18292	0.524372832379031	0.795873976834114	0.757208034639744	ENSSMAG00000001282/ENSSMAG00000001312	2
GO:0006623	GO:0006623	protein targeting to vacuole	1/450	30/18292	0.526620440029227	0.795873976834114	0.757208034639744	ENSSMAG00000014995	1
GO:0018095	GO:0018095	protein polyglutamylation	1/450	30/18292	0.526620440029227	0.795873976834114	0.757208034639744	ENSSMAG00000014749	1
GO:0019934	GO:0019934	cGMP-mediated signaling	1/450	30/18292	0.526620440029227	0.795873976834114	0.757208034639744	ENSSMAG00000021424	1
GO:0042273	GO:0042273	ribosomal large subunit biogenesis	1/450	30/18292	0.526620440029227	0.795873976834114	0.757208034639744	ENSSMAG00000009140	1
GO:0043393	GO:0043393	regulation of protein binding	1/450	30/18292	0.526620440029227	0.795873976834114	0.757208034639744	ENSSMAG00000013722	1
GO:0043951	GO:0043951	negative regulation of cAMP-mediated signaling	1/450	30/18292	0.526620440029227	0.795873976834114	0.757208034639744	ENSSMAG00000018254	1
GO:0045216	GO:0045216	cell-cell junction organization	1/450	30/18292	0.526620440029227	0.795873976834114	0.757208034639744	ENSSMAG00000016007	1
GO:0046329	GO:0046329	negative regulation of JNK cascade	1/450	30/18292	0.526620440029227	0.795873976834114	0.757208034639744	ENSSMAG00000013722	1
GO:0046549	GO:0046549	retinal cone cell development	1/450	30/18292	0.526620440029227	0.795873976834114	0.757208034639744	ENSSMAG00000016780	1
GO:0048752	GO:0048752	semicircular canal morphogenesis	1/450	30/18292	0.526620440029227	0.795873976834114	0.757208034639744	ENSSMAG00000008822	1
GO:0070371	GO:0070371	ERK1 and ERK2 cascade	1/450	30/18292	0.526620440029227	0.795873976834114	0.757208034639744	ENSSMAG00000001156	1
GO:0043009	GO:0043009	chordate embryonic development	4/450	154/18292	0.526854444723766	0.795873976834114	0.757208034639744	ENSSMAG00000003334/ENSSMAG00000008515/ENSSMAG00000013930/ENSSMAG00000018872	4
GO:0051289	GO:0051289	protein homotetramerization	2/450	72/18292	0.531904012931824	0.797110090979888	0.758384094656978	ENSSMAG00000008850/ENSSMAG00000009380	2
GO:0060291	GO:0060291	long-term synaptic potentiation	2/450	72/18292	0.531904012931824	0.797110090979888	0.758384094656978	ENSSMAG00000007857/ENSSMAG00000014916	2
GO:0016192	GO:0016192	vesicle-mediated transport	7/450	279/18292	0.532408018937572	0.797110090979888	0.758384094656978	ENSSMAG00000000102/ENSSMAG00000006038/ENSSMAG00000006744/ENSSMAG00000008849/ENSSMAG00000015043/ENSSMAG00000017895/ENSSMAG00000018474	7
GO:0002098	GO:0002098	tRNA wobble uridine modification	1/450	31/18292	0.538285142799288	0.797110090979888	0.758384094656978	ENSSMAG00000018937	1
GO:0010614	GO:0010614	negative regulation of cardiac muscle hypertrophy	1/450	31/18292	0.538285142799288	0.797110090979888	0.758384094656978	ENSSMAG00000018254	1
GO:0030539	GO:0030539	male genitalia development	1/450	31/18292	0.538285142799288	0.797110090979888	0.758384094656978	ENSSMAG00000002316	1
GO:0034314	GO:0034314	Arp2/3 complex-mediated actin nucleation	1/450	31/18292	0.538285142799288	0.797110090979888	0.758384094656978	ENSSMAG00000003104	1
GO:0035469	GO:0035469	determination of pancreatic left/right asymmetry	1/450	31/18292	0.538285142799288	0.797110090979888	0.758384094656978	ENSSMAG00000008536	1
GO:0035774	GO:0035774	positive regulation of insulin secretion involved in cellular response to glucose stimulus	1/450	31/18292	0.538285142799288	0.797110090979888	0.758384094656978	ENSSMAG00000002206	1
GO:0043652	GO:0043652	engulfment of apoptotic cell	1/450	31/18292	0.538285142799288	0.797110090979888	0.758384094656978	ENSSMAG00000001691	1
GO:0048513	GO:0048513	animal organ development	1/450	31/18292	0.538285142799288	0.797110090979888	0.758384094656978	ENSSMAG00000008594	1
GO:0050829	GO:0050829	defense response to Gram-negative bacterium	1/450	31/18292	0.538285142799288	0.797110090979888	0.758384094656978	ENSSMAG00000017064	1
GO:0050935	GO:0050935	iridophore differentiation	1/450	31/18292	0.538285142799288	0.797110090979888	0.758384094656978	ENSSMAG00000003554	1
GO:0061036	GO:0061036	positive regulation of cartilage development	1/450	31/18292	0.538285142799288	0.797110090979888	0.758384094656978	ENSSMAG00000017577	1
GO:0070654	GO:0070654	sensory epithelium regeneration	1/450	31/18292	0.538285142799288	0.797110090979888	0.758384094656978	ENSSMAG00000017355	1
GO:0072657	GO:0072657	protein localization to membrane	1/450	31/18292	0.538285142799288	0.797110090979888	0.758384094656978	ENSSMAG00000014040	1
GO:0090314	GO:0090314	positive regulation of protein targeting to membrane	1/450	31/18292	0.538285142799288	0.797110090979888	0.758384094656978	ENSSMAG00000019408	1
GO:1904706	GO:1904706	negative regulation of vascular smooth muscle cell proliferation	1/450	31/18292	0.538285142799288	0.797110090979888	0.758384094656978	ENSSMAG00000002000	1
GO:0009653	GO:0009653	anatomical structure morphogenesis	2/450	73/18292	0.53935347887736	0.797365260776106	0.75862686754002	ENSSMAG00000001039/ENSSMAG00000008372	2
GO:0007264	GO:0007264	small GTPase mediated signal transduction	4/450	157/18292	0.542093003021301	0.797365260776106	0.75862686754002	ENSSMAG00000000102/ENSSMAG00000010448/ENSSMAG00000018851/ENSSMAG00000020780	4
GO:0030154	GO:0030154	cell differentiation	11/450	447/18292	0.542647767685005	0.797365260776106	0.75862686754002	ENSSMAG00000000911/ENSSMAG00000001039/ENSSMAG00000004887/ENSSMAG00000008372/ENSSMAG00000009120/ENSSMAG00000009445/ENSSMAG00000011491/ENSSMAG00000011503/ENSSMAG00000018474/ENSSMAG00000018872/ENSSMAG00000021115	11
GO:0006493	GO:0006493	protein O-linked glycosylation	2/450	74/18292	0.54672068522042	0.797365260776106	0.75862686754002	ENSSMAG00000002484/ENSSMAG00000008457	2
GO:0070373	GO:0070373	negative regulation of ERK1 and ERK2 cascade	2/450	74/18292	0.54672068522042	0.797365260776106	0.75862686754002	ENSSMAG00000008649/ENSSMAG00000019639	2
GO:0001894	GO:0001894	tissue homeostasis	1/450	32/18292	0.549663034795363	0.797365260776106	0.75862686754002	ENSSMAG00000018872	1
GO:0006783	GO:0006783	heme biosynthetic process	1/450	32/18292	0.549663034795363	0.797365260776106	0.75862686754002	ENSSMAG00000016509	1
GO:0006813	GO:0006813	potassium ion transport	1/450	32/18292	0.549663034795363	0.797365260776106	0.75862686754002	ENSSMAG00000008272	1
GO:0007034	GO:0007034	vacuolar transport	1/450	32/18292	0.549663034795363	0.797365260776106	0.75862686754002	ENSSMAG00000009244	1
GO:0009792	GO:0009792	embryo development ending in birth or egg hatching	1/450	32/18292	0.549663034795363	0.797365260776106	0.75862686754002	ENSSMAG00000017299	1
GO:0010971	GO:0010971	positive regulation of G2/M transition of mitotic cell cycle	1/450	32/18292	0.549663034795363	0.797365260776106	0.75862686754002	ENSSMAG00000012306	1
GO:0021954	GO:0021954	central nervous system neuron development	1/450	32/18292	0.549663034795363	0.797365260776106	0.75862686754002	ENSSMAG00000013930	1
GO:0045647	GO:0045647	negative regulation of erythrocyte differentiation	1/450	32/18292	0.549663034795363	0.797365260776106	0.75862686754002	ENSSMAG00000014825	1
GO:0070584	GO:0070584	mitochondrion morphogenesis	1/450	32/18292	0.549663034795363	0.797365260776106	0.75862686754002	ENSSMAG00000005601	1
GO:0071353	GO:0071353	cellular response to interleukin-4	1/450	32/18292	0.549663034795363	0.797365260776106	0.75862686754002	ENSSMAG00000002075	1
GO:0071392	GO:0071392	cellular response to estradiol stimulus	1/450	32/18292	0.549663034795363	0.797365260776106	0.75862686754002	ENSSMAG00000011983	1
GO:0071425	GO:0071425	hematopoietic stem cell proliferation	1/450	32/18292	0.549663034795363	0.797365260776106	0.75862686754002	ENSSMAG00000011900	1
GO:0099175	GO:0099175	regulation of postsynapse organization	1/450	32/18292	0.549663034795363	0.797365260776106	0.75862686754002	ENSSMAG00000020091	1
GO:2000377	GO:2000377	regulation of reactive oxygen species metabolic process	1/450	32/18292	0.549663034795363	0.797365260776106	0.75862686754002	ENSSMAG00000006836	1
GO:0007346	GO:0007346	regulation of mitotic cell cycle	4/450	159/18292	0.55211162690653	0.797845646230244	0.759083914429585	ENSSMAG00000003241/ENSSMAG00000006455/ENSSMAG00000013722/ENSSMAG00000014470	4
GO:0030308	GO:0030308	negative regulation of cell growth	3/450	117/18292	0.552196822798645	0.797845646230244	0.759083914429585	ENSSMAG00000011900/ENSSMAG00000013448/ENSSMAG00000018872	3
GO:0008344	GO:0008344	adult locomotory behavior	2/450	75/18292	0.554005163011464	0.797845646230244	0.759083914429585	ENSSMAG00000013491/ENSSMAG00000020885	2
GO:0043588	GO:0043588	skin development	2/450	75/18292	0.554005163011464	0.797845646230244	0.759083914429585	ENSSMAG00000020833/ENSSMAG00000021012	2
GO:0045599	GO:0045599	negative regulation of fat cell differentiation	2/450	75/18292	0.554005163011464	0.797845646230244	0.759083914429585	ENSSMAG00000002216/ENSSMAG00000013930	2
GO:0050885	GO:0050885	neuromuscular process controlling balance	2/450	75/18292	0.554005163011464	0.797845646230244	0.759083914429585	ENSSMAG00000004898/ENSSMAG00000014749	2
GO:0001709	GO:0001709	cell fate determination	1/450	33/18292	0.560761152776857	0.797845646230244	0.759083914429585	ENSSMAG00000013930	1
GO:0007099	GO:0007099	centriole replication	1/450	33/18292	0.560761152776857	0.797845646230244	0.759083914429585	ENSSMAG00000012306	1
GO:0007398	GO:0007398	ectoderm development	1/450	33/18292	0.560761152776857	0.797845646230244	0.759083914429585	ENSSMAG00000017355	1
GO:0016226	GO:0016226	iron-sulfur cluster assembly	1/450	33/18292	0.560761152776857	0.797845646230244	0.759083914429585	ENSSMAG00000008466	1
GO:0019233	GO:0019233	sensory perception of pain	1/450	33/18292	0.560761152776857	0.797845646230244	0.759083914429585	ENSSMAG00000018577	1
GO:0032474	GO:0032474	otolith morphogenesis	1/450	33/18292	0.560761152776857	0.797845646230244	0.759083914429585	ENSSMAG00000008822	1
GO:0035994	GO:0035994	response to muscle stretch	1/450	33/18292	0.560761152776857	0.797845646230244	0.759083914429585	ENSSMAG00000008515	1
GO:0046427	GO:0046427	positive regulation of receptor signaling pathway via JAK-STAT	1/450	33/18292	0.560761152776857	0.797845646230244	0.759083914429585	ENSSMAG00000020366	1
GO:0048489	GO:0048489	synaptic vesicle transport	1/450	33/18292	0.560761152776857	0.797845646230244	0.759083914429585	ENSSMAG00000011370	1
GO:0051016	GO:0051016	barbed-end actin filament capping	1/450	33/18292	0.560761152776857	0.797845646230244	0.759083914429585	ENSSMAG00000013491	1
GO:0060972	GO:0060972	left/right pattern formation	1/450	33/18292	0.560761152776857	0.797845646230244	0.759083914429585	ENSSMAG00000017929	1
GO:2001240	GO:2001240	negative regulation of extrinsic apoptotic signaling pathway in absence of ligand	1/450	33/18292	0.560761152776857	0.797845646230244	0.759083914429585	ENSSMAG00000013930	1
GO:0007154	GO:0007154	cell communication	2/450	76/18292	0.561206515950416	0.797845646230244	0.759083914429585	ENSSMAG00000002521/ENSSMAG00000007614	2
GO:0006486	GO:0006486	protein glycosylation	4/450	161/18292	0.562013620530339	0.798153797223759	0.759377094524629	ENSSMAG00000002484/ENSSMAG00000002702/ENSSMAG00000008457/ENSSMAG00000009253	4
GO:0000266	GO:0000266	mitochondrial fission	1/450	34/18292	0.571586361235722	0.801643942314	0.762697677910082	ENSSMAG00000003382	1
GO:0010507	GO:0010507	negative regulation of autophagy	1/450	34/18292	0.571586361235722	0.801643942314	0.762697677910082	ENSSMAG00000009244	1
GO:0030865	GO:0030865	cortical cytoskeleton organization	1/450	34/18292	0.571586361235722	0.801643942314	0.762697677910082	ENSSMAG00000012094	1
GO:0031103	GO:0031103	axon regeneration	1/450	34/18292	0.571586361235722	0.801643942314	0.762697677910082	ENSSMAG00000010149	1
GO:0032755	GO:0032755	positive regulation of interleukin-6 production	1/450	34/18292	0.571586361235722	0.801643942314	0.762697677910082	ENSSMAG00000001094	1
GO:0045104	GO:0045104	intermediate filament cytoskeleton organization	1/450	34/18292	0.571586361235722	0.801643942314	0.762697677910082	ENSSMAG00000017286	1
GO:0048745	GO:0048745	smooth muscle tissue development	1/450	34/18292	0.571586361235722	0.801643942314	0.762697677910082	ENSSMAG00000003417	1
GO:0048791	GO:0048791	calcium ion-regulated exocytosis of neurotransmitter	1/450	34/18292	0.571586361235722	0.801643942314	0.762697677910082	ENSSMAG00000006038	1
GO:0055074	GO:0055074	calcium ion homeostasis	1/450	34/18292	0.571586361235722	0.801643942314	0.762697677910082	ENSSMAG00000011900	1
GO:0060122	GO:0060122	inner ear receptor cell stereocilium organization	1/450	34/18292	0.571586361235722	0.801643942314	0.762697677910082	ENSSMAG00000011397	1
GO:0070306	GO:0070306	lens fiber cell differentiation	1/450	34/18292	0.571586361235722	0.801643942314	0.762697677910082	ENSSMAG00000014825	1
GO:2001234	GO:2001234	negative regulation of apoptotic signaling pathway	1/450	34/18292	0.571586361235722	0.801643942314	0.762697677910082	ENSSMAG00000020885	1
GO:0001569	GO:0001569	branching involved in blood vessel morphogenesis	2/450	78/18292	0.575358605781125	0.802529675568244	0.76354037958922	ENSSMAG00000000691/ENSSMAG00000009932	2
GO:0060218	GO:0060218	hematopoietic stem cell differentiation	2/450	78/18292	0.575358605781125	0.802529675568244	0.76354037958922	ENSSMAG00000002797/ENSSMAG00000009301	2
GO:0006606	GO:0006606	protein import into nucleus	3/450	122/18292	0.580639647523468	0.802529675568244	0.76354037958922	ENSSMAG00000006507/ENSSMAG00000020833/ENSSMAG00000020913	3
GO:0006821	GO:0006821	chloride transport	1/450	35/18292	0.582145356604543	0.802529675568244	0.76354037958922	ENSSMAG00000016575	1
GO:0019222	GO:0019222	regulation of metabolic process	1/450	35/18292	0.582145356604543	0.802529675568244	0.76354037958922	ENSSMAG00000005123	1
GO:0032720	GO:0032720	negative regulation of tumor necrosis factor production	1/450	35/18292	0.582145356604543	0.802529675568244	0.76354037958922	ENSSMAG00000013184	1
GO:0042574	GO:0042574	retinal metabolic process	1/450	35/18292	0.582145356604543	0.802529675568244	0.76354037958922	ENSSMAG00000011900	1
GO:0045010	GO:0045010	actin nucleation	1/450	35/18292	0.582145356604543	0.802529675568244	0.76354037958922	ENSSMAG00000008849	1
GO:0045773	GO:0045773	positive regulation of axon extension	1/450	35/18292	0.582145356604543	0.802529675568244	0.76354037958922	ENSSMAG00000010254	1
GO:0048382	GO:0048382	mesendoderm development	1/450	35/18292	0.582145356604543	0.802529675568244	0.76354037958922	ENSSMAG00000006455	1
GO:0048754	GO:0048754	branching morphogenesis of an epithelial tube	1/450	35/18292	0.582145356604543	0.802529675568244	0.76354037958922	ENSSMAG00000004898	1
GO:0050905	GO:0050905	neuromuscular process	1/450	35/18292	0.582145356604543	0.802529675568244	0.76354037958922	ENSSMAG00000003187	1
GO:0071480	GO:0071480	cellular response to gamma radiation	1/450	35/18292	0.582145356604543	0.802529675568244	0.76354037958922	ENSSMAG00000009877	1
GO:2000778	GO:2000778	positive regulation of interleukin-6 secretion	1/450	35/18292	0.582145356604543	0.802529675568244	0.76354037958922	ENSSMAG00000007078	1
GO:2001238	GO:2001238	positive regulation of extrinsic apoptotic signaling pathway	1/450	35/18292	0.582145356604543	0.802529675568244	0.76354037958922	ENSSMAG00000013722	1
GO:0000045	GO:0000045	autophagosome assembly	2/450	79/18292	0.58230888441749	0.802529675568244	0.76354037958922	ENSSMAG00000000826/ENSSMAG00000018627	2
GO:0007266	GO:0007266	Rho protein signal transduction	2/450	79/18292	0.58230888441749	0.802529675568244	0.76354037958922	ENSSMAG00000012094/ENSSMAG00000013491	2
GO:0007005	GO:0007005	mitochondrion organization	2/450	80/18292	0.589175115707642	0.809075955233841	0.769768621376326	ENSSMAG00000009877/ENSSMAG00000009917	2
GO:0007528	GO:0007528	neuromuscular junction development	2/450	80/18292	0.589175115707642	0.809075955233841	0.769768621376326	ENSSMAG00000000691/ENSSMAG00000009932	2
GO:0001932	GO:0001932	regulation of protein phosphorylation	1/450	36/18292	0.592444671362058	0.809075955233841	0.769768621376326	ENSSMAG00000000911	1
GO:0002376	GO:0002376	immune system process	1/450	36/18292	0.592444671362058	0.809075955233841	0.769768621376326	ENSSMAG00000005240	1
GO:0007216	GO:0007216	G protein-coupled glutamate receptor signaling pathway	1/450	36/18292	0.592444671362058	0.809075955233841	0.769768621376326	ENSSMAG00000013491	1
GO:0021514	GO:0021514	ventral spinal cord interneuron differentiation	1/450	36/18292	0.592444671362058	0.809075955233841	0.769768621376326	ENSSMAG00000013930	1
GO:0030183	GO:0030183	B cell differentiation	1/450	36/18292	0.592444671362058	0.809075955233841	0.769768621376326	ENSSMAG00000006744	1
GO:0048814	GO:0048814	regulation of dendrite morphogenesis	1/450	36/18292	0.592444671362058	0.809075955233841	0.769768621376326	ENSSMAG00000018627	1
GO:0070536	GO:0070536	protein K63-linked deubiquitination	1/450	36/18292	0.592444671362058	0.809075955233841	0.769768621376326	ENSSMAG00000013722	1
GO:0007015	GO:0007015	actin filament organization	6/450	253/18292	0.593261082897075	0.809373344174415	0.770051562271205	ENSSMAG00000009319/ENSSMAG00000009603/ENSSMAG00000009877/ENSSMAG00000012063/ENSSMAG00000013649/ENSSMAG00000020091	6
GO:0001933	GO:0001933	negative regulation of protein phosphorylation	2/450	81/18292	0.595957219739106	0.812232017225071	0.772771352420615	ENSSMAG00000001367/ENSSMAG00000017632	2
GO:0006414	GO:0006414	translational elongation	1/450	37/18292	0.602490678038607	0.813163464628204	0.773657547318331	ENSSMAG00000003334	1
GO:0007205	GO:0007205	protein kinase C-activating G protein-coupled receptor signaling pathway	1/450	37/18292	0.602490678038607	0.813163464628204	0.773657547318331	ENSSMAG00000018478	1
GO:0007257	GO:0007257	activation of JUN kinase activity	1/450	37/18292	0.602490678038607	0.813163464628204	0.773657547318331	ENSSMAG00000020913	1
GO:0030225	GO:0030225	macrophage differentiation	1/450	37/18292	0.602490678038607	0.813163464628204	0.773657547318331	ENSSMAG00000013930	1
GO:0031099	GO:0031099	regeneration	1/450	37/18292	0.602490678038607	0.813163464628204	0.773657547318331	ENSSMAG00000018872	1
GO:0055064	GO:0055064	chloride ion homeostasis	1/450	37/18292	0.602490678038607	0.813163464628204	0.773657547318331	ENSSMAG00000008272	1
GO:0055075	GO:0055075	potassium ion homeostasis	1/450	37/18292	0.602490678038607	0.813163464628204	0.773657547318331	ENSSMAG00000008272	1
GO:0060319	GO:0060319	primitive erythrocyte differentiation	1/450	37/18292	0.602490678038607	0.813163464628204	0.773657547318331	ENSSMAG00000007940	1
GO:0042074	GO:0042074	cell migration involved in gastrulation	3/450	126/18292	0.602556410145502	0.813163464628204	0.773657547318331	ENSSMAG00000008649/ENSSMAG00000016007/ENSSMAG00000017355	3
GO:0070507	GO:0070507	regulation of microtubule cytoskeleton organization	2/450	82/18292	0.602655171270311	0.813163464628204	0.773657547318331	ENSSMAG00000005724/ENSSMAG00000013722	2
GO:0030509	GO:0030509	BMP signaling pathway	3/450	127/18292	0.607916360340712	0.817192033468467	0.777490396214938	ENSSMAG00000009917/ENSSMAG00000020833/ENSSMAG00000021012	3
GO:0051496	GO:0051496	positive regulation of stress fiber assembly	2/450	83/18292	0.609268997100627	0.817192033468467	0.777490396214938	ENSSMAG00000008515/ENSSMAG00000018872	2
GO:0000902	GO:0000902	cell morphogenesis	4/450	171/18292	0.609665451523648	0.817192033468467	0.777490396214938	ENSSMAG00000004774/ENSSMAG00000012347/ENSSMAG00000013208/ENSSMAG00000019729	4
GO:0003281	GO:0003281	ventricular septum development	1/450	38/18292	0.612289593123933	0.817192033468467	0.777490396214938	ENSSMAG00000017577	1
GO:0006749	GO:0006749	glutathione metabolic process	1/450	38/18292	0.612289593123933	0.817192033468467	0.777490396214938	ENSSMAG00000002352	1
GO:0032006	GO:0032006	regulation of TOR signaling	1/450	38/18292	0.612289593123933	0.817192033468467	0.777490396214938	ENSSMAG00000020335	1
GO:0032959	GO:0032959	inositol trisphosphate biosynthetic process	1/450	38/18292	0.612289593123933	0.817192033468467	0.777490396214938	ENSSMAG00000009464	1
GO:0050910	GO:0050910	detection of mechanical stimulus involved in sensory perception of sound	1/450	38/18292	0.612289593123933	0.817192033468467	0.777490396214938	ENSSMAG00000010403	1
GO:0060347	GO:0060347	heart trabecula formation	1/450	38/18292	0.612289593123933	0.817192033468467	0.777490396214938	ENSSMAG00000012121	1
GO:0061077	GO:0061077	chaperone-mediated protein folding	1/450	38/18292	0.612289593123933	0.817192033468467	0.777490396214938	ENSSMAG00000020806	1
GO:1902042	GO:1902042	negative regulation of extrinsic apoptotic signaling pathway via death domain receptors	1/450	38/18292	0.612289593123933	0.817192033468467	0.777490396214938	ENSSMAG00000002352	1
GO:0042472	GO:0042472	inner ear morphogenesis	3/450	129/18292	0.618491287260337	0.823165099391954	0.783173272700847	ENSSMAG00000010403/ENSSMAG00000013930/ENSSMAG00000014825	3
GO:0007338	GO:0007338	single fertilization	1/450	39/18292	0.621847480879725	0.823165099391954	0.783173272700847	ENSSMAG00000014576	1
GO:0046034	GO:0046034	ATP metabolic process	1/450	39/18292	0.621847480879725	0.823165099391954	0.783173272700847	ENSSMAG00000021226	1
GO:0046326	GO:0046326	positive regulation of glucose import	1/450	39/18292	0.621847480879725	0.823165099391954	0.783173272700847	ENSSMAG00000011262	1
GO:0070527	GO:0070527	platelet aggregation	1/450	39/18292	0.621847480879725	0.823165099391954	0.783173272700847	ENSSMAG00000013930	1
GO:0006487	GO:0006487	protein N-linked glycosylation	2/450	85/18292	0.622244623948652	0.823165099391954	0.783173272700847	ENSSMAG00000008412/ENSSMAG00000013446	2
GO:0007416	GO:0007416	synapse assembly	2/450	85/18292	0.622244623948652	0.823165099391954	0.783173272700847	ENSSMAG00000012072/ENSSMAG00000012569	2
GO:0010862	GO:0010862	positive regulation of pathway-restricted SMAD protein phosphorylation	2/450	85/18292	0.622244623948652	0.823165099391954	0.783173272700847	ENSSMAG00000009917/ENSSMAG00000020885	2
GO:0048675	GO:0048675	axon extension	2/450	85/18292	0.622244623948652	0.823165099391954	0.783173272700847	ENSSMAG00000009203/ENSSMAG00000018627	2
GO:0009887	GO:0009887	animal organ morphogenesis	3/450	131/18292	0.628871498561151	0.827683984038846	0.787472616393235	ENSSMAG00000000143/ENSSMAG00000009623/ENSSMAG00000020438	3
GO:0000184	GO:0000184	nuclear-transcribed mRNA catabolic process, nonsense-mediated decay	1/450	40/18292	0.631170257059209	0.827683984038846	0.787472616393235	ENSSMAG00000003947	1
GO:0000413	GO:0000413	protein peptidyl-prolyl isomerization	1/450	40/18292	0.631170257059209	0.827683984038846	0.787472616393235	ENSSMAG00000020806	1
GO:0006298	GO:0006298	mismatch repair	1/450	40/18292	0.631170257059209	0.827683984038846	0.787472616393235	ENSSMAG00000018378	1
GO:0008585	GO:0008585	female gonad development	1/450	40/18292	0.631170257059209	0.827683984038846	0.787472616393235	ENSSMAG00000012274	1
GO:0021510	GO:0021510	spinal cord development	1/450	40/18292	0.631170257059209	0.827683984038846	0.787472616393235	ENSSMAG00000001511	1
GO:0055117	GO:0055117	regulation of cardiac muscle contraction	1/450	40/18292	0.631170257059209	0.827683984038846	0.787472616393235	ENSSMAG00000001121	1
GO:0060045	GO:0060045	positive regulation of cardiac muscle cell proliferation	1/450	40/18292	0.631170257059209	0.827683984038846	0.787472616393235	ENSSMAG00000014470	1
GO:2000311	GO:2000311	regulation of AMPA receptor activity	1/450	40/18292	0.631170257059209	0.827683984038846	0.787472616393235	ENSSMAG00000014399	1
GO:0048514	GO:0048514	blood vessel morphogenesis	2/450	87/18292	0.634885261493484	0.830943730434841	0.79057399454327	ENSSMAG00000018147/ENSSMAG00000020913	2
GO:0120162	GO:0120162	positive regulation of cold-induced thermogenesis	2/450	87/18292	0.634885261493484	0.830943730434841	0.79057399454327	ENSSMAG00000017321/ENSSMAG00000020913	2
GO:0006402	GO:0006402	mRNA catabolic process	1/450	41/18292	0.640263692536053	0.831007525856058	0.790634690591796	ENSSMAG00000017632	1
GO:0007269	GO:0007269	neurotransmitter secretion	1/450	41/18292	0.640263692536053	0.831007525856058	0.790634690591796	ENSSMAG00000006038	1
GO:0030837	GO:0030837	negative regulation of actin filament polymerization	1/450	41/18292	0.640263692536053	0.831007525856058	0.790634690591796	ENSSMAG00000007651	1
GO:0048468	GO:0048468	cell development	1/450	41/18292	0.640263692536053	0.831007525856058	0.790634690591796	ENSSMAG00000014825	1
GO:0050873	GO:0050873	brown fat cell differentiation	1/450	41/18292	0.640263692536053	0.831007525856058	0.790634690591796	ENSSMAG00000018254	1
GO:0051973	GO:0051973	positive regulation of telomerase activity	1/450	41/18292	0.640263692536053	0.831007525856058	0.790634690591796	ENSSMAG00000007940	1
GO:0097352	GO:0097352	autophagosome maturation	1/450	41/18292	0.640263692536053	0.831007525856058	0.790634690591796	ENSSMAG00000000826	1
GO:2000134	GO:2000134	negative regulation of G1/S transition of mitotic cell cycle	1/450	41/18292	0.640263692536053	0.831007525856058	0.790634690591796	ENSSMAG00000007940	1
GO:0006816	GO:0006816	calcium ion transport	2/450	88/18292	0.641080509961441	0.831007525856058	0.790634690591796	ENSSMAG00000011835/ENSSMAG00000011900	2
GO:0030903	GO:0030903	notochord development	2/450	88/18292	0.641080509961441	0.831007525856058	0.790634690591796	ENSSMAG00000017355/ENSSMAG00000018872	2
GO:0042632	GO:0042632	cholesterol homeostasis	2/450	89/18292	0.647192750796561	0.831087480657346	0.790710760949297	ENSSMAG00000016575/ENSSMAG00000019899	2
GO:0048738	GO:0048738	cardiac muscle tissue development	2/450	89/18292	0.647192750796561	0.831087480657346	0.790710760949297	ENSSMAG00000009542/ENSSMAG00000013930	2
GO:0007399	GO:0007399	nervous system development	5/450	224/18292	0.64849680893174	0.831087480657346	0.790710760949297	ENSSMAG00000009140/ENSSMAG00000009253/ENSSMAG00000010101/ENSSMAG00000011491/ENSSMAG00000017019	5
GO:0006884	GO:0006884	cell volume homeostasis	1/450	42/18292	0.649133416844791	0.831087480657346	0.790710760949297	ENSSMAG00000008272	1
GO:0009566	GO:0009566	fertilization	1/450	42/18292	0.649133416844791	0.831087480657346	0.790710760949297	ENSSMAG00000004898	1
GO:0010634	GO:0010634	positive regulation of epithelial cell migration	1/450	42/18292	0.649133416844791	0.831087480657346	0.790710760949297	ENSSMAG00000001156	1
GO:0016236	GO:0016236	macroautophagy	1/450	42/18292	0.649133416844791	0.831087480657346	0.790710760949297	ENSSMAG00000018627	1
GO:0016310	GO:0016310	phosphorylation	1/450	42/18292	0.649133416844791	0.831087480657346	0.790710760949297	ENSSMAG00000007115	1
GO:0019229	GO:0019229	regulation of vasoconstriction	1/450	42/18292	0.649133416844791	0.831087480657346	0.790710760949297	ENSSMAG00000001263	1
GO:0040018	GO:0040018	positive regulation of multicellular organism growth	1/450	42/18292	0.649133416844791	0.831087480657346	0.790710760949297	ENSSMAG00000008649	1
GO:0045860	GO:0045860	positive regulation of protein kinase activity	1/450	42/18292	0.649133416844791	0.831087480657346	0.790710760949297	ENSSMAG00000017577	1
GO:0046855	GO:0046855	inositol phosphate dephosphorylation	1/450	42/18292	0.649133416844791	0.831087480657346	0.790710760949297	ENSSMAG00000013448	1
GO:0048546	GO:0048546	digestive tract morphogenesis	1/450	42/18292	0.649133416844791	0.831087480657346	0.790710760949297	ENSSMAG00000014315	1
GO:0000187	GO:0000187	activation of MAPK activity	2/450	90/18292	0.653222309115153	0.834741551912747	0.794187306475691	ENSSMAG00000005724/ENSSMAG00000011463	2
GO:0060026	GO:0060026	convergent extension	2/450	90/18292	0.653222309115153	0.834741551912747	0.794187306475691	ENSSMAG00000001282/ENSSMAG00000001312	2
GO:0001945	GO:0001945	lymph vessel development	1/450	43/18292	0.657784921634919	0.835831968092491	0.795224746970589	ENSSMAG00000020913	1
GO:0032007	GO:0032007	negative regulation of TOR signaling	1/450	43/18292	0.657784921634919	0.835831968092491	0.795224746970589	ENSSMAG00000008536	1
GO:0043113	GO:0043113	receptor clustering	1/450	43/18292	0.657784921634919	0.835831968092491	0.795224746970589	ENSSMAG00000009636	1
GO:0050776	GO:0050776	regulation of immune response	1/450	43/18292	0.657784921634919	0.835831968092491	0.795224746970589	ENSSMAG00000011595	1
GO:0060088	GO:0060088	auditory receptor cell stereocilium organization	1/450	43/18292	0.657784921634919	0.835831968092491	0.795224746970589	ENSSMAG00000004898	1
GO:0097190	GO:0097190	apoptotic signaling pathway	1/450	43/18292	0.657784921634919	0.835831968092491	0.795224746970589	ENSSMAG00000008723	1
GO:0042060	GO:0042060	wound healing	2/450	91/18292	0.659169544234978	0.836804904981869	0.796150415671009	ENSSMAG00000010291/ENSSMAG00000018577	2
GO:0001578	GO:0001578	microtubule bundle formation	1/450	44/18292	0.666223564040766	0.841021716697587	0.800162362040214	ENSSMAG00000000911	1
GO:0030833	GO:0030833	regulation of actin filament polymerization	1/450	44/18292	0.666223564040766	0.841021716697587	0.800162362040214	ENSSMAG00000003895	1
GO:0035690	GO:0035690	cellular response to drug	1/450	44/18292	0.666223564040766	0.841021716697587	0.800162362040214	ENSSMAG00000013448	1
GO:0043388	GO:0043388	positive regulation of DNA binding	1/450	44/18292	0.666223564040766	0.841021716697587	0.800162362040214	ENSSMAG00000007004	1
GO:0048167	GO:0048167	regulation of synaptic plasticity	1/450	44/18292	0.666223564040766	0.841021716697587	0.800162362040214	ENSSMAG00000017414	1
GO:2001237	GO:2001237	negative regulation of extrinsic apoptotic signaling pathway	1/450	44/18292	0.666223564040766	0.841021716697587	0.800162362040214	ENSSMAG00000002149	1
GO:0006629	GO:0006629	lipid metabolic process	3/450	139/18292	0.668423080618023	0.843011198689895	0.802055189036945	ENSSMAG00000004774/ENSSMAG00000009479/ENSSMAG00000015800	3
GO:1990830	GO:1990830	cellular response to leukemia inhibitory factor	3/450	140/18292	0.673144339886025	0.845883653616259	0.804788091497251	ENSSMAG00000003059/ENSSMAG00000007940/ENSSMAG00000013491	3
GO:0007052	GO:0007052	mitotic spindle organization	1/450	45/18292	0.674454569969177	0.845883653616259	0.804788091497251	ENSSMAG00000016668	1
GO:0030041	GO:0030041	actin filament polymerization	1/450	45/18292	0.674454569969177	0.845883653616259	0.804788091497251	ENSSMAG00000003104	1
GO:0045332	GO:0045332	phospholipid translocation	1/450	45/18292	0.674454569969177	0.845883653616259	0.804788091497251	ENSSMAG00000000922	1
GO:0045597	GO:0045597	positive regulation of cell differentiation	1/450	45/18292	0.674454569969177	0.845883653616259	0.804788091497251	ENSSMAG00000018872	1
GO:0055007	GO:0055007	cardiac muscle cell differentiation	1/450	45/18292	0.674454569969177	0.845883653616259	0.804788091497251	ENSSMAG00000003417	1
GO:0000724	GO:0000724	double-strand break repair via homologous recombination	2/450	94/18292	0.676521377788451	0.846904539601839	0.805759379783126	ENSSMAG00000008850/ENSSMAG00000014896	2
GO:0042733	GO:0042733	embryonic digit morphogenesis	2/450	94/18292	0.676521377788451	0.846904539601839	0.805759379783126	ENSSMAG00000002797/ENSSMAG00000015157	2
GO:0008217	GO:0008217	regulation of blood pressure	1/450	46/18292	0.682483037307034	0.84964739082791	0.808368975079185	ENSSMAG00000001596	1
GO:0009409	GO:0009409	response to cold	1/450	46/18292	0.682483037307034	0.84964739082791	0.808368975079185	ENSSMAG00000017321	1
GO:0018230	GO:0018230	peptidyl-L-cysteine S-palmitoylation	1/450	46/18292	0.682483037307034	0.84964739082791	0.808368975079185	ENSSMAG00000012120	1
GO:0036302	GO:0036302	atrioventricular canal development	1/450	46/18292	0.682483037307034	0.84964739082791	0.808368975079185	ENSSMAG00000018147	1
GO:0050796	GO:0050796	regulation of insulin secretion	1/450	46/18292	0.682483037307034	0.84964739082791	0.808368975079185	ENSSMAG00000008807	1
GO:0050830	GO:0050830	defense response to Gram-positive bacterium	1/450	46/18292	0.682483037307034	0.84964739082791	0.808368975079185	ENSSMAG00000002509	1
GO:0007173	GO:0007173	epidermal growth factor receptor signaling pathway	1/450	47/18292	0.69031393905053	0.851591363043144	0.810218503300157	ENSSMAG00000004318	1
GO:0008333	GO:0008333	endosome to lysosome transport	1/450	47/18292	0.69031393905053	0.851591363043144	0.810218503300157	ENSSMAG00000002216	1
GO:0009950	GO:0009950	dorsal/ventral axis specification	1/450	47/18292	0.69031393905053	0.851591363043144	0.810218503300157	ENSSMAG00000006455	1
GO:0021952	GO:0021952	central nervous system projection neuron axonogenesis	1/450	47/18292	0.69031393905053	0.851591363043144	0.810218503300157	ENSSMAG00000020885	1
GO:0031648	GO:0031648	protein destabilization	1/450	47/18292	0.69031393905053	0.851591363043144	0.810218503300157	ENSSMAG00000001156	1
GO:0050714	GO:0050714	positive regulation of protein secretion	1/450	47/18292	0.69031393905053	0.851591363043144	0.810218503300157	ENSSMAG00000008649	1
GO:0070534	GO:0070534	protein K63-linked ubiquitination	1/450	47/18292	0.69031393905053	0.851591363043144	0.810218503300157	ENSSMAG00000006334	1
GO:0071526	GO:0071526	semaphorin-plexin signaling pathway	1/450	47/18292	0.69031393905053	0.851591363043144	0.810218503300157	ENSSMAG00000010254	1
GO:0007417	GO:0007417	central nervous system development	4/450	190/18292	0.690926688120059	0.851591363043144	0.810218503300157	ENSSMAG00000008457/ENSSMAG00000009163/ENSSMAG00000016425/ENSSMAG00000016575	4
GO:0006351	GO:0006351	transcription, DNA-templated	3/450	144/18292	0.691534600996045	0.851591363043144	0.810218503300157	ENSSMAG00000008412/ENSSMAG00000010881/ENSSMAG00000013930	3
GO:0007030	GO:0007030	Golgi organization	3/450	144/18292	0.691534600996045	0.851591363043144	0.810218503300157	ENSSMAG00000000735/ENSSMAG00000010101/ENSSMAG00000013649	3
GO:0006508	GO:0006508	proteolysis	4/450	191/18292	0.694851582850537	0.851591363043144	0.810218503300157	ENSSMAG00000009917/ENSSMAG00000010607/ENSSMAG00000021045/ENSSMAG00000021046	4
GO:0050821	GO:0050821	protein stabilization	4/450	191/18292	0.694851582850537	0.851591363043144	0.810218503300157	ENSSMAG00000009244/ENSSMAG00000009877/ENSSMAG00000013033/ENSSMAG00000014470	4
GO:0007409	GO:0007409	axonogenesis	3/450	145/18292	0.696008783476096	0.851591363043144	0.810218503300157	ENSSMAG00000009623/ENSSMAG00000018254/ENSSMAG00000020795	3
GO:0006974	GO:0006974	cellular response to DNA damage stimulus	5/450	237/18292	0.696509196856457	0.851591363043144	0.810218503300157	ENSSMAG00000001367/ENSSMAG00000008850/ENSSMAG00000013033/ENSSMAG00000014482/ENSSMAG00000017632	5
GO:0003094	GO:0003094	glomerular filtration	1/450	48/18292	0.697952126358136	0.851591363043144	0.810218503300157	ENSSMAG00000018577	1
GO:0007009	GO:0007009	plasma membrane organization	1/450	48/18292	0.697952126358136	0.851591363043144	0.810218503300157	ENSSMAG00000009542	1
GO:0007389	GO:0007389	pattern specification process	1/450	48/18292	0.697952126358136	0.851591363043144	0.810218503300157	ENSSMAG00000015157	1
GO:0032981	GO:0032981	mitochondrial respiratory chain complex I assembly	1/450	48/18292	0.697952126358136	0.851591363043144	0.810218503300157	ENSSMAG00000019658	1
GO:0048843	GO:0048843	negative regulation of axon extension involved in axon guidance	1/450	48/18292	0.697952126358136	0.851591363043144	0.810218503300157	ENSSMAG00000010254	1
GO:1905606	GO:1905606	regulation of presynapse assembly	1/450	48/18292	0.697952126358136	0.851591363043144	0.810218503300157	ENSSMAG00000009623	1
GO:0007179	GO:0007179	transforming growth factor beta receptor signaling pathway	2/450	98/18292	0.698531672792046	0.851591363043144	0.810218503300157	ENSSMAG00000007524/ENSSMAG00000008515	2
GO:0042493	GO:0042493	response to drug	2/450	98/18292	0.698531672792046	0.851591363043144	0.810218503300157	ENSSMAG00000009120/ENSSMAG00000011503	2
GO:0001502	GO:0001502	cartilage condensation	1/450	49/18292	0.705402331529087	0.854573433895453	0.813055696216322	ENSSMAG00000018872	1
GO:0002027	GO:0002027	regulation of heart rate	1/450	49/18292	0.705402331529087	0.854573433895453	0.813055696216322	ENSSMAG00000004008	1
GO:0007040	GO:0007040	lysosome organization	1/450	49/18292	0.705402331529087	0.854573433895453	0.813055696216322	ENSSMAG00000018159	1
GO:0007249	GO:0007249	I-kappaB kinase/NF-kappaB signaling	1/450	49/18292	0.705402331529087	0.854573433895453	0.813055696216322	ENSSMAG00000013184	1
GO:0022604	GO:0022604	regulation of cell morphogenesis	1/450	49/18292	0.705402331529087	0.854573433895453	0.813055696216322	ENSSMAG00000008822	1
GO:0048568	GO:0048568	embryonic organ development	1/450	49/18292	0.705402331529087	0.854573433895453	0.813055696216322	ENSSMAG00000020438	1
GO:0051966	GO:0051966	regulation of synaptic transmission, glutamatergic	1/450	49/18292	0.705402331529087	0.854573433895453	0.813055696216322	ENSSMAG00000013491	1
GO:0001817	GO:0001817	regulation of cytokine production	1/450	50/18292	0.712669170909228	0.861062304798281	0.819229318330348	ENSSMAG00000016425	1
GO:0043491	GO:0043491	protein kinase B signaling	1/450	50/18292	0.712669170909228	0.861062304798281	0.819229318330348	ENSSMAG00000009140	1
GO:0048596	GO:0048596	embryonic camera-type eye morphogenesis	1/450	50/18292	0.712669170909228	0.861062304798281	0.819229318330348	ENSSMAG00000009877	1
GO:0031398	GO:0031398	positive regulation of protein ubiquitination	2/450	101/18292	0.71421408159248	0.862158427065208	0.820272187693619	ENSSMAG00000000826/ENSSMAG00000006334	2
GO:0021983	GO:0021983	pituitary gland development	1/450	51/18292	0.719757147725961	0.867300948061943	0.825164869613589	ENSSMAG00000013930	1
GO:0051781	GO:0051781	positive regulation of cell division	1/450	51/18292	0.719757147725961	0.867300948061943	0.825164869613589	ENSSMAG00000008884	1
GO:0042593	GO:0042593	glucose homeostasis	3/450	151/18292	0.721825726137542	0.868663771319774	0.826461482834603	ENSSMAG00000001263/ENSSMAG00000008807/ENSSMAG00000019120	3
GO:0045165	GO:0045165	cell fate commitment	2/450	103/18292	0.724284999725262	0.868663771319774	0.826461482834603	ENSSMAG00000009636/ENSSMAG00000013930	2
GO:0051092	GO:0051092	positive regulation of NF-kappaB transcription factor activity	2/450	103/18292	0.724284999725262	0.868663771319774	0.826461482834603	ENSSMAG00000000911/ENSSMAG00000009785	2
GO:0007612	GO:0007612	learning	1/450	52/18292	0.726670654854042	0.868663771319774	0.826461482834603	ENSSMAG00000014916	1
GO:0014866	GO:0014866	skeletal myofibril assembly	1/450	52/18292	0.726670654854042	0.868663771319774	0.826461482834603	ENSSMAG00000016637	1
GO:0030032	GO:0030032	lamellipodium assembly	1/450	52/18292	0.726670654854042	0.868663771319774	0.826461482834603	ENSSMAG00000014171	1
GO:0042462	GO:0042462	eye photoreceptor cell development	1/450	52/18292	0.726670654854042	0.868663771319774	0.826461482834603	ENSSMAG00000016780	1
GO:0051225	GO:0051225	spindle assembly	1/450	52/18292	0.726670654854042	0.868663771319774	0.826461482834603	ENSSMAG00000011813	1
GO:0055088	GO:0055088	lipid homeostasis	1/450	52/18292	0.726670654854042	0.868663771319774	0.826461482834603	ENSSMAG00000008626	1
GO:0048812	GO:0048812	neuron projection morphogenesis	2/450	104/18292	0.729207178456366	0.870593358004849	0.828297324417569	ENSSMAG00000012072/ENSSMAG00000012569	2
GO:0009612	GO:0009612	response to mechanical stimulus	1/450	53/18292	0.733413977513893	0.870593358004849	0.828297324417569	ENSSMAG00000004248	1
GO:0010499	GO:0010499	proteasomal ubiquitin-independent protein catabolic process	1/450	53/18292	0.733413977513893	0.870593358004849	0.828297324417569	ENSSMAG00000015780	1
GO:0032467	GO:0032467	positive regulation of cytokinesis	1/450	53/18292	0.733413977513893	0.870593358004849	0.828297324417569	ENSSMAG00000017302	1
GO:0048511	GO:0048511	rhythmic process	1/450	53/18292	0.733413977513893	0.870593358004849	0.828297324417569	ENSSMAG00000006482	1
GO:0071364	GO:0071364	cellular response to epidermal growth factor stimulus	1/450	53/18292	0.733413977513893	0.870593358004849	0.828297324417569	ENSSMAG00000009479	1
GO:0071542	GO:0071542	dopaminergic neuron differentiation	1/450	53/18292	0.733413977513893	0.870593358004849	0.828297324417569	ENSSMAG00000020885	1
GO:0018105	GO:0018105	peptidyl-serine phosphorylation	5/450	248/18292	0.733469252713181	0.870593358004849	0.828297324417569	ENSSMAG00000011254/ENSSMAG00000013234/ENSSMAG00000018627/ENSSMAG00000019034/ENSSMAG00000020913	5
GO:0000278	GO:0000278	mitotic cell cycle	3/450	154/18292	0.734080198317698	0.870593358004849	0.828297324417569	ENSSMAG00000010508/ENSSMAG00000011813/ENSSMAG00000017302	3
GO:0042147	GO:0042147	retrograde transport, endosome to Golgi	2/450	106/18292	0.738828328792428	0.873008928501156	0.830595539262234	ENSSMAG00000014477/ENSSMAG00000019639	2
GO:0051091	GO:0051091	positive regulation of DNA-binding transcription factor activity	2/450	106/18292	0.738828328792428	0.873008928501156	0.830595539262234	ENSSMAG00000006507/ENSSMAG00000012072	2
GO:0007162	GO:0007162	negative regulation of cell adhesion	1/450	54/18292	0.739991295904087	0.873008928501156	0.830595539262234	ENSSMAG00000008515	1
GO:0008654	GO:0008654	phospholipid biosynthetic process	1/450	54/18292	0.739991295904087	0.873008928501156	0.830595539262234	ENSSMAG00000020719	1
GO:0034605	GO:0034605	cellular response to heat	1/450	54/18292	0.739991295904087	0.873008928501156	0.830595539262234	ENSSMAG00000002206	1
GO:0043407	GO:0043407	negative regulation of MAP kinase activity	1/450	54/18292	0.739991295904087	0.873008928501156	0.830595539262234	ENSSMAG00000018254	1
GO:0042391	GO:0042391	regulation of membrane potential	4/450	204/18292	0.742641850895709	0.874472999882577	0.831988481669659	ENSSMAG00000004008/ENSSMAG00000008412/ENSSMAG00000010403/ENSSMAG00000014749	4
GO:0006605	GO:0006605	protein targeting	1/450	55/18292	0.746406687769596	0.874472999882577	0.831988481669659	ENSSMAG00000013033	1
GO:0007265	GO:0007265	Ras protein signal transduction	1/450	55/18292	0.746406687769596	0.874472999882577	0.831988481669659	ENSSMAG00000015801	1
GO:0007628	GO:0007628	adult walking behavior	1/450	55/18292	0.746406687769596	0.874472999882577	0.831988481669659	ENSSMAG00000012227	1
GO:0014065	GO:0014065	phosphatidylinositol 3-kinase signaling	1/450	55/18292	0.746406687769596	0.874472999882577	0.831988481669659	ENSSMAG00000003937	1
GO:0035019	GO:0035019	somatic stem cell population maintenance	1/450	55/18292	0.746406687769596	0.874472999882577	0.831988481669659	ENSSMAG00000013930	1
GO:0046856	GO:0046856	phosphatidylinositol dephosphorylation	1/450	55/18292	0.746406687769596	0.874472999882577	0.831988481669659	ENSSMAG00000009244	1
GO:0048589	GO:0048589	developmental growth	1/450	55/18292	0.746406687769596	0.874472999882577	0.831988481669659	ENSSMAG00000017299	1
GO:0016525	GO:0016525	negative regulation of angiogenesis	2/450	108/18292	0.748156483431298	0.875764126059839	0.833216881069078	ENSSMAG00000000691/ENSSMAG00000009932	2
GO:0030073	GO:0030073	insulin secretion	1/450	56/18292	0.752664130907375	0.878056291918565	0.835397686643169	ENSSMAG00000014957	1
GO:0045197	GO:0045197	establishment or maintenance of epithelial cell apical/basal polarity	1/450	56/18292	0.752664130907375	0.878056291918565	0.835397686643169	ENSSMAG00000009636	1
GO:0070301	GO:0070301	cellular response to hydrogen peroxide	1/450	56/18292	0.752664130907375	0.878056291918565	0.835397686643169	ENSSMAG00000020913	1
GO:0048839	GO:0048839	inner ear development	2/450	109/18292	0.75271245734735	0.878056291918565	0.835397686643169	ENSSMAG00000003109/ENSSMAG00000014825	2
GO:0030239	GO:0030239	myofibril assembly	2/450	110/18292	0.757197324936698	0.881766393896999	0.838927540752205	ENSSMAG00000001121/ENSSMAG00000009877	2
GO:0030514	GO:0030514	negative regulation of BMP signaling pathway	2/450	110/18292	0.757197324936698	0.881766393896999	0.838927540752205	ENSSMAG00000003187/ENSSMAG00000017019	2
GO:0036269	GO:0036269	swimming behavior	1/450	57/18292	0.758767505610802	0.882075380555291	0.839221515912929	ENSSMAG00000012227	1
GO:0045880	GO:0045880	positive regulation of smoothened signaling pathway	1/450	57/18292	0.758767505610802	0.882075380555291	0.839221515912929	ENSSMAG00000011753	1
GO:0006006	GO:0006006	glucose metabolic process	1/450	58/18292	0.764720597054462	0.884831116017976	0.841843369490787	ENSSMAG00000015800	1
GO:0010498	GO:0010498	proteasomal protein catabolic process	1/450	58/18292	0.764720597054462	0.884831116017976	0.841843369490787	ENSSMAG00000015780	1
GO:0045727	GO:0045727	positive regulation of translation	1/450	58/18292	0.764720597054462	0.884831116017976	0.841843369490787	ENSSMAG00000003334	1
GO:0031098	GO:0031098	stress-activated protein kinase signaling cascade	2/450	112/18292	0.765956676421643	0.884831116017976	0.841843369490787	ENSSMAG00000003241/ENSSMAG00000006455	2
GO:0060216	GO:0060216	definitive hemopoiesis	2/450	112/18292	0.765956676421643	0.884831116017976	0.841843369490787	ENSSMAG00000009301/ENSSMAG00000013930	2
GO:0006897	GO:0006897	endocytosis	3/450	163/18292	0.768295163042246	0.884831116017976	0.841843369490787	ENSSMAG00000002216/ENSSMAG00000003075/ENSSMAG00000016782	3
GO:0001649	GO:0001649	osteoblast differentiation	2/450	113/18292	0.77023264486977	0.884831116017976	0.841843369490787	ENSSMAG00000004248/ENSSMAG00000017577	2
GO:0008380	GO:0008380	RNA splicing	2/450	113/18292	0.77023264486977	0.884831116017976	0.841843369490787	ENSSMAG00000006665/ENSSMAG00000020833	2
GO:0006310	GO:0006310	DNA recombination	1/450	59/18292	0.770527097620739	0.884831116017976	0.841843369490787	ENSSMAG00000001156	1
GO:0006367	GO:0006367	transcription initiation from RNA polymerase II promoter	1/450	59/18292	0.770527097620739	0.884831116017976	0.841843369490787	ENSSMAG00000011900	1
GO:0006811	GO:0006811	ion transport	1/450	59/18292	0.770527097620739	0.884831116017976	0.841843369490787	ENSSMAG00000000675	1
GO:0009948	GO:0009948	anterior/posterior axis specification	1/450	59/18292	0.770527097620739	0.884831116017976	0.841843369490787	ENSSMAG00000020795	1
GO:0016339	GO:0016339	calcium-dependent cell-cell adhesion via plasma membrane cell adhesion molecules	1/450	59/18292	0.770527097620739	0.884831116017976	0.841843369490787	ENSSMAG00000013208	1
GO:0071482	GO:0071482	cellular response to light stimulus	1/450	59/18292	0.770527097620739	0.884831116017976	0.841843369490787	ENSSMAG00000011348	1
GO:0023014	GO:0023014	signal transduction by protein phosphorylation	2/450	114/18292	0.774440474552848	0.884831116017976	0.841843369490787	ENSSMAG00000003241/ENSSMAG00000006455	2
GO:0006915	GO:0006915	apoptotic process	4/450	214/18292	0.775377936909236	0.884831116017976	0.841843369490787	ENSSMAG00000005259/ENSSMAG00000011254/ENSSMAG00000016714/ENSSMAG00000020885	4
GO:0000086	GO:0000086	G2/M transition of mitotic cell cycle	1/450	60/18292	0.776190609169615	0.884831116017976	0.841843369490787	ENSSMAG00000012306	1
GO:0006289	GO:0006289	nucleotide-excision repair	1/450	60/18292	0.776190609169615	0.884831116017976	0.841843369490787	ENSSMAG00000011900	1
GO:0007274	GO:0007274	neuromuscular synaptic transmission	1/450	60/18292	0.776190609169615	0.884831116017976	0.841843369490787	ENSSMAG00000003895	1
GO:0032465	GO:0032465	regulation of cytokinesis	1/450	60/18292	0.776190609169615	0.884831116017976	0.841843369490787	ENSSMAG00000008108	1
GO:0070509	GO:0070509	calcium ion import	1/450	60/18292	0.776190609169615	0.884831116017976	0.841843369490787	ENSSMAG00000012131	1
GO:0071599	GO:0071599	otic vesicle development	1/450	60/18292	0.776190609169615	0.884831116017976	0.841843369490787	ENSSMAG00000020795	1
GO:1902895	GO:1902895	positive regulation of pri-miRNA transcription by RNA polymerase II	1/450	60/18292	0.776190609169615	0.884831116017976	0.841843369490787	ENSSMAG00000013930	1
GO:0006334	GO:0006334	nucleosome assembly	1/450	61/18292	0.781714645253077	0.886642785555503	0.843567022694507	ENSSMAG00000011759	1
GO:0006633	GO:0006633	fatty acid biosynthetic process	1/450	61/18292	0.781714645253077	0.886642785555503	0.843567022694507	ENSSMAG00000002316	1
GO:0006635	GO:0006635	fatty acid beta-oxidation	1/450	61/18292	0.781714645253077	0.886642785555503	0.843567022694507	ENSSMAG00000012569	1
GO:0007187	GO:0007187	G protein-coupled receptor signaling pathway, coupled to cyclic nucleotide second messenger	1/450	61/18292	0.781714645253077	0.886642785555503	0.843567022694507	ENSSMAG00000019748	1
GO:0017157	GO:0017157	regulation of exocytosis	1/450	61/18292	0.781714645253077	0.886642785555503	0.843567022694507	ENSSMAG00000018474	1
GO:0030317	GO:0030317	flagellated sperm motility	1/450	61/18292	0.781714645253077	0.886642785555503	0.843567022694507	ENSSMAG00000014576	1
GO:0030433	GO:0030433	ubiquitin-dependent ERAD pathway	2/450	116/18292	0.782654744836624	0.886964974869334	0.843873559086208	ENSSMAG00000000826/ENSSMAG00000017735	2
GO:0060395	GO:0060395	SMAD protein signal transduction	2/450	117/18292	0.786662708698154	0.890512770032155	0.847248991730998	ENSSMAG00000009917/ENSSMAG00000020885	2
GO:0060348	GO:0060348	bone development	1/450	62/18292	0.787102633275463	0.890512770032155	0.847248991730998	ENSSMAG00000004248	1
GO:0042981	GO:0042981	regulation of apoptotic process	4/450	219/18292	0.790473579413088	0.893578828901751	0.850166092274946	ENSSMAG00000000765/ENSSMAG00000005065/ENSSMAG00000011645/ENSSMAG00000013184	4
GO:0006879	GO:0006879	cellular iron ion homeostasis	1/450	63/18292	0.792357916601082	0.894213608718416	0.850770032586348	ENSSMAG00000002440	1
GO:0021915	GO:0021915	neural tube development	1/450	63/18292	0.792357916601082	0.894213608718416	0.850770032586348	ENSSMAG00000000231	1
GO:0005975	GO:0005975	carbohydrate metabolic process	3/450	171/18292	0.795620570788421	0.897146798753916	0.853560719462228	ENSSMAG00000008730/ENSSMAG00000013448/ENSSMAG00000014482	3
GO:0006260	GO:0006260	DNA replication	2/450	120/18292	0.798299114523244	0.898668112269297	0.85500812300925	ENSSMAG00000001156/ENSSMAG00000018478	2
GO:0043010	GO:0043010	camera-type eye development	2/450	120/18292	0.798299114523244	0.898668112269297	0.85500812300925	ENSSMAG00000012227/ENSSMAG00000018937	2
GO:0030900	GO:0030900	forebrain development	2/450	121/18292	0.802051321016883	0.901876532437566	0.858060668513474	ENSSMAG00000017019/ENSSMAG00000017355	2
GO:0030177	GO:0030177	positive regulation of Wnt signaling pathway	1/450	65/18292	0.802483334705911	0.901876532437566	0.858060668513474	ENSSMAG00000008536	1
GO:0006397	GO:0006397	mRNA processing	3/450	174/18292	0.805152128223947	0.904035293823688	0.860114550803913	ENSSMAG00000009244/ENSSMAG00000009680/ENSSMAG00000009785	3
GO:0031018	GO:0031018	endocrine pancreas development	2/450	122/18292	0.805741515575106	0.904035293823688	0.860114550803913	ENSSMAG00000018254/ENSSMAG00000020795	2
GO:0006511	GO:0006511	ubiquitin-dependent protein catabolic process	6/450	322/18292	0.807321698669616	0.904349948444182	0.860413918560254	ENSSMAG00000000826/ENSSMAG00000005379/ENSSMAG00000006282/ENSSMAG00000006482/ENSSMAG00000013722/ENSSMAG00000017929	6
GO:0045747	GO:0045747	positive regulation of Notch signaling pathway	1/450	66/18292	0.807359754269325	0.904349948444182	0.860413918560254	ENSSMAG00000018872	1
GO:0006644	GO:0006644	phospholipid metabolic process	1/450	67/18292	0.812116042570587	0.907422222773086	0.863336932597875	ENSSMAG00000016575	1
GO:0007163	GO:0007163	establishment or maintenance of cell polarity	1/450	67/18292	0.812116042570587	0.907422222773086	0.863336932597875	ENSSMAG00000000632	1
GO:0098742	GO:0098742	cell-cell adhesion via plasma-membrane adhesion molecules	1/450	67/18292	0.812116042570587	0.907422222773086	0.863336932597875	ENSSMAG00000013208	1
GO:0051216	GO:0051216	cartilage development	3/450	177/18292	0.814307592117604	0.909119623900083	0.864951868892791	ENSSMAG00000008822/ENSSMAG00000009863/ENSSMAG00000016425	3
GO:0008543	GO:0008543	fibroblast growth factor receptor signaling pathway	1/450	68/18292	0.816755152630573	0.910180518618551	0.865961222167447	ENSSMAG00000018872	1
GO:0043484	GO:0043484	regulation of RNA splicing	1/450	68/18292	0.816755152630573	0.910180518618551	0.865961222167447	ENSSMAG00000006665	1
GO:0008283	GO:0008283	cell population proliferation	3/450	178/18292	0.817277477516953	0.910180518618551	0.865961222167447	ENSSMAG00000000911/ENSSMAG00000009603/ENSSMAG00000016780	3
GO:0001944	GO:0001944	vasculature development	2/450	126/18292	0.819897604891466	0.911596679122749	0.867308581351603	ENSSMAG00000015118/ENSSMAG00000016007	2
GO:0007218	GO:0007218	neuropeptide signaling pathway	2/450	126/18292	0.819897604891466	0.911596679122749	0.867308581351603	ENSSMAG00000002216/ENSSMAG00000011835	2
GO:0031032	GO:0031032	actomyosin structure organization	1/450	69/18292	0.821279965038181	0.911634246906092	0.86734432397948	ENSSMAG00000002000	1
GO:0032456	GO:0032456	endocytic recycling	1/450	69/18292	0.821279965038181	0.911634246906092	0.86734432397948	ENSSMAG00000003075	1
GO:0007010	GO:0007010	cytoskeleton organization	2/450	127/18292	0.823289304804278	0.912319822969874	0.867996592704131	ENSSMAG00000007745/ENSSMAG00000014171	2
GO:0016567	GO:0016567	protein ubiquitination	6/450	330/18292	0.825220256371532	0.912319822969874	0.867996592704131	ENSSMAG00000001790/ENSSMAG00000006193/ENSSMAG00000008108/ENSSMAG00000014107/ENSSMAG00000016782/ENSSMAG00000017735	6
GO:0001946	GO:0001946	lymphangiogenesis	1/450	70/18292	0.825693289723074	0.912319822969874	0.867996592704131	ENSSMAG00000020913	1
GO:0007286	GO:0007286	spermatid development	1/450	70/18292	0.825693289723074	0.912319822969874	0.867996592704131	ENSSMAG00000018474	1
GO:0060215	GO:0060215	primitive hemopoiesis	1/450	70/18292	0.825693289723074	0.912319822969874	0.867996592704131	ENSSMAG00000013930	1
GO:0009953	GO:0009953	dorsal/ventral pattern formation	3/450	181/18292	0.825946348605862	0.912319822969874	0.867996592704131	ENSSMAG00000010672/ENSSMAG00000011491/ENSSMAG00000017090	3
GO:0043065	GO:0043065	positive regulation of apoptotic process	4/450	233/18292	0.828446726857286	0.912322859439267	0.867999481652744	ENSSMAG00000006836/ENSSMAG00000008091/ENSSMAG00000016425/ENSSMAG00000020885	4
GO:0006612	GO:0006612	protein targeting to membrane	1/450	71/18292	0.829997867685132	0.912322859439267	0.867999481652744	ENSSMAG00000012120	1
GO:0006904	GO:0006904	vesicle docking involved in exocytosis	1/450	71/18292	0.829997867685132	0.912322859439267	0.867999481652744	ENSSMAG00000008594	1
GO:0007422	GO:0007422	peripheral nervous system development	1/450	71/18292	0.829997867685132	0.912322859439267	0.867999481652744	ENSSMAG00000012197	1
GO:0009755	GO:0009755	hormone-mediated signaling pathway	1/450	71/18292	0.829997867685132	0.912322859439267	0.867999481652744	ENSSMAG00000017698	1
GO:0050919	GO:0050919	negative chemotaxis	1/450	71/18292	0.829997867685132	0.912322859439267	0.867999481652744	ENSSMAG00000010254	1
GO:0035116	GO:0035116	embryonic hindlimb morphogenesis	1/450	72/18292	0.834196372681657	0.916192929216573	0.871681531845727	ENSSMAG00000016425	1
GO:0030513	GO:0030513	positive regulation of BMP signaling pathway	1/450	73/18292	0.838291412873384	0.919943173867544	0.875249578376004	ENSSMAG00000017577	1
GO:0008643	GO:0008643	carbohydrate transport	1/450	74/18292	0.842285532430274	0.921334983693956	0.876573769911254	ENSSMAG00000011862	1
GO:0019827	GO:0019827	stem cell population maintenance	1/450	74/18292	0.842285532430274	0.921334983693956	0.876573769911254	ENSSMAG00000007940	1
GO:0032870	GO:0032870	cellular response to hormone stimulus	1/450	74/18292	0.842285532430274	0.921334983693956	0.876573769911254	ENSSMAG00000001263	1
GO:0034332	GO:0034332	adherens junction organization	1/450	74/18292	0.842285532430274	0.921334983693956	0.876573769911254	ENSSMAG00000013208	1
GO:0001889	GO:0001889	liver development	3/450	188/18292	0.844816128172558	0.923320662849139	0.87846297882408	ENSSMAG00000016575/ENSSMAG00000017355/ENSSMAG00000019120	3
GO:0032147	GO:0032147	activation of protein kinase activity	2/450	134/18292	0.84546670163257	0.923320662849139	0.87846297882408	ENSSMAG00000003241/ENSSMAG00000006455	2
GO:0007492	GO:0007492	endoderm development	1/450	75/18292	0.846181213098096	0.92335512518856	0.878495766879804	ENSSMAG00000018872	1
GO:0061053	GO:0061053	somite development	1/450	76/18292	0.849980875726731	0.925260985493189	0.880309034780969	ENSSMAG00000018254	1
GO:0061371	GO:0061371	determination of heart left/right asymmetry	1/450	76/18292	0.849980875726731	0.925260985493189	0.880309034780969	ENSSMAG00000017929	1
GO:0065003	GO:0065003	protein-containing complex assembly	1/450	76/18292	0.849980875726731	0.925260985493189	0.880309034780969	ENSSMAG00000019120	1
GO:0001708	GO:0001708	cell fate specification	1/450	77/18292	0.85368688176115	0.928547597860881	0.883435973673308	ENSSMAG00000000911	1
GO:0031017	GO:0031017	exocrine pancreas development	1/450	78/18292	0.857301534695955	0.930981264987094	0.885751405959381	ENSSMAG00000011189	1
GO:0055113	GO:0055113	epiboly involved in gastrulation with mouth forming second	1/450	78/18292	0.857301534695955	0.930981264987094	0.885751405959381	ENSSMAG00000013913	1
GO:0000281	GO:0000281	mitotic cytokinesis	1/450	79/18292	0.860827081494397	0.933310516584142	0.88796749553552	ENSSMAG00000012094	1
GO:0007498	GO:0007498	mesoderm development	1/450	79/18292	0.860827081494397	0.933310516584142	0.88796749553552	ENSSMAG00000021423	1
GO:0010628	GO:0010628	positive regulation of gene expression	5/450	300/18292	0.86431763387289	0.935221822469548	0.889785944454833	ENSSMAG00000001156/ENSSMAG00000002509/ENSSMAG00000007940/ENSSMAG00000008649/ENSSMAG00000009146	5
GO:0007623	GO:0007623	circadian rhythm	1/450	81/18292	0.867619570150631	0.935221822469548	0.889785944454833	ENSSMAG00000002075	1
GO:0016485	GO:0016485	protein processing	1/450	81/18292	0.867619570150631	0.935221822469548	0.889785944454833	ENSSMAG00000009301	1
GO:0017148	GO:0017148	negative regulation of translation	1/450	81/18292	0.867619570150631	0.935221822469548	0.889785944454833	ENSSMAG00000006037	1
GO:0032091	GO:0032091	negative regulation of protein binding	1/450	81/18292	0.867619570150631	0.935221822469548	0.889785944454833	ENSSMAG00000014470	1
GO:0032880	GO:0032880	regulation of protein localization	1/450	81/18292	0.867619570150631	0.935221822469548	0.889785944454833	ENSSMAG00000009380	1
GO:0050767	GO:0050767	regulation of neurogenesis	1/450	81/18292	0.867619570150631	0.935221822469548	0.889785944454833	ENSSMAG00000016425	1
GO:0006886	GO:0006886	intracellular protein transport	8/450	452/18292	0.870666491697478	0.935221822469548	0.889785944454833	ENSSMAG00000005896/ENSSMAG00000006744/ENSSMAG00000008594/ENSSMAG00000010101/ENSSMAG00000012321/ENSSMAG00000016013/ENSSMAG00000018474/ENSSMAG00000019639	8
GO:0007596	GO:0007596	blood coagulation	1/450	82/18292	0.870890735568906	0.935221822469548	0.889785944454833	ENSSMAG00000003947	1
GO:0031122	GO:0031122	cytoplasmic microtubule organization	1/450	82/18292	0.870890735568906	0.935221822469548	0.889785944454833	ENSSMAG00000016637	1
GO:0051865	GO:0051865	protein autoubiquitination	1/450	82/18292	0.870890735568906	0.935221822469548	0.889785944454833	ENSSMAG00000001246	1
GO:0060037	GO:0060037	pharyngeal system development	1/450	82/18292	0.870890735568906	0.935221822469548	0.889785944454833	ENSSMAG00000008822	1
GO:0051301	GO:0051301	cell division	4/450	253/18292	0.872638407045593	0.936354862163208	0.890863937685643	ENSSMAG00000003187/ENSSMAG00000008108/ENSSMAG00000010124/ENSSMAG00000017302	4
GO:0045746	GO:0045746	negative regulation of Notch signaling pathway	1/450	83/18292	0.874081244574617	0.936560672865087	0.891059749487026	ENSSMAG00000013930	1
GO:0043066	GO:0043066	negative regulation of apoptotic process	6/450	356/18292	0.874400894253074	0.936560672865087	0.891059749487026	ENSSMAG00000001156/ENSSMAG00000009140/ENSSMAG00000010475/ENSSMAG00000013930/ENSSMAG00000014470/ENSSMAG00000017577	6
GO:0045214	GO:0045214	sarcomere organization	2/450	145/18292	0.87525124937038	0.936560672865087	0.891059749487026	ENSSMAG00000001121/ENSSMAG00000003417	2
GO:0048856	GO:0048856	anatomical structure development	1/450	84/18292	0.877193081575079	0.936560672865087	0.891059749487026	ENSSMAG00000008822	1
GO:0070936	GO:0070936	protein K48-linked ubiquitination	1/450	84/18292	0.877193081575079	0.936560672865087	0.891059749487026	ENSSMAG00000006334	1
GO:0072659	GO:0072659	protein localization to plasma membrane	3/450	202/18292	0.877292076172965	0.936560672865087	0.891059749487026	ENSSMAG00000008594/ENSSMAG00000008649/ENSSMAG00000009479	3
GO:0090630	GO:0090630	activation of GTPase activity	2/450	146/18292	0.877679269615433	0.936560672865087	0.891059749487026	ENSSMAG00000019639/ENSSMAG00000020091	2
GO:0007219	GO:0007219	Notch signaling pathway	2/450	147/18292	0.880063676907762	0.937800238311283	0.892239093130169	ENSSMAG00000005123/ENSSMAG00000006880	2
GO:0009880	GO:0009880	embryonic pattern specification	1/450	85/18292	0.880228182261108	0.937800238311283	0.892239093130169	ENSSMAG00000016425	1
GO:0006417	GO:0006417	regulation of translation	1/450	86/18292	0.883188434800379	0.939473457002449	0.893831021844435	ENSSMAG00000017735	1
GO:0035914	GO:0035914	skeletal muscle cell differentiation	1/450	86/18292	0.883188434800379	0.939473457002449	0.893831021844435	ENSSMAG00000020885	1
GO:0051726	GO:0051726	regulation of cell cycle	2/450	149/18292	0.884704327232386	0.940346108819328	0.894661277621628	ENSSMAG00000006744/ENSSMAG00000008850	2
GO:0006631	GO:0006631	fatty acid metabolic process	1/450	87/18292	0.886075681001622	0.941063881158047	0.89534417842972	ENSSMAG00000017321	1
GO:0010506	GO:0010506	regulation of autophagy	1/450	88/18292	0.88889171745036	0.942138958025007	0.896367024841606	ENSSMAG00000018627	1
GO:0048666	GO:0048666	neuron development	1/450	88/18292	0.88889171745036	0.942138958025007	0.896367024841606	ENSSMAG00000020438	1
GO:0031175	GO:0031175	neuron projection development	2/450	151/18292	0.889178484053187	0.942138958025007	0.896367024841606	ENSSMAG00000010149/ENSSMAG00000018627	2
GO:0001707	GO:0001707	mesoderm formation	1/450	89/18292	0.89163829661688	0.943266805184681	0.897440077807287	ENSSMAG00000011491	1
GO:0031016	GO:0031016	pancreas development	1/450	89/18292	0.89163829661688	0.943266805184681	0.897440077807287	ENSSMAG00000019748	1
GO:0010468	GO:0010468	regulation of gene expression	5/450	317/18292	0.893272104453728	0.943885056183444	0.898028292320281	ENSSMAG00000000733/ENSSMAG00000002216/ENSSMAG00000012420/ENSSMAG00000016425/ENSSMAG00000019698	5
GO:0032436	GO:0032436	positive regulation of proteasomal ubiquitin-dependent protein catabolic process	1/450	90/18292	0.894317127937124	0.943885056183444	0.898028292320281	ENSSMAG00000008594	1
GO:0043433	GO:0043433	negative regulation of DNA-binding transcription factor activity	1/450	90/18292	0.894317127937124	0.943885056183444	0.898028292320281	ENSSMAG00000014470	1
GO:0048565	GO:0048565	digestive tract development	1/450	91/18292	0.896929878867148	0.9444308381841	0.898547558596209	ENSSMAG00000014315	1
GO:0048741	GO:0048741	skeletal muscle fiber development	1/450	91/18292	0.896929878867148	0.9444308381841	0.898547558596209	ENSSMAG00000002352	1
GO:0060027	GO:0060027	convergent extension involved in gastrulation	1/450	91/18292	0.896929878867148	0.9444308381841	0.898547558596209	ENSSMAG00000000911	1
GO:0014068	GO:0014068	positive regulation of phosphatidylinositol 3-kinase signaling	1/450	92/18292	0.899478175911804	0.945841931348249	0.899890096626877	ENSSMAG00000009199	1
GO:0031101	GO:0031101	fin regeneration	2/450	156/18292	0.899669174344563	0.945841931348249	0.899890096626877	ENSSMAG00000011491/ENSSMAG00000017577	2
GO:0007517	GO:0007517	muscle organ development	1/450	93/18292	0.901963605628271	0.947120210300556	0.901106272958019	ENSSMAG00000009877	1
GO:0022008	GO:0022008	neurogenesis	1/450	94/18292	0.904387715605043	0.947120210300556	0.901106272958019	ENSSMAG00000016575	1
GO:0032922	GO:0032922	circadian regulation of gene expression	1/450	94/18292	0.904387715605043	0.947120210300556	0.901106272958019	ENSSMAG00000002075	1
GO:0043087	GO:0043087	regulation of GTPase activity	1/450	94/18292	0.904387715605043	0.947120210300556	0.901106272958019	ENSSMAG00000016626	1
GO:0045669	GO:0045669	positive regulation of osteoblast differentiation	1/450	94/18292	0.904387715605043	0.947120210300556	0.901106272958019	ENSSMAG00000017577	1
GO:0030178	GO:0030178	negative regulation of Wnt signaling pathway	1/450	95/18292	0.906752015416985	0.948861242139136	0.902762720253834	ENSSMAG00000017355	1
GO:0001934	GO:0001934	positive regulation of protein phosphorylation	1/450	97/18292	0.911307038345077	0.951085209319804	0.904878640445967	ENSSMAG00000009877	1
GO:0031290	GO:0031290	retinal ganglion cell axon guidance	1/450	97/18292	0.911307038345077	0.951085209319804	0.904878640445967	ENSSMAG00000009932	1
GO:0070830	GO:0070830	bicellular tight junction assembly	1/450	97/18292	0.911307038345077	0.951085209319804	0.904878640445967	ENSSMAG00000007525	1
GO:0009267	GO:0009267	cellular response to starvation	1/450	98/18292	0.913500598814696	0.951085209319804	0.904878640445967	ENSSMAG00000016575	1
GO:0018107	GO:0018107	peptidyl-threonine phosphorylation	1/450	98/18292	0.913500598814696	0.951085209319804	0.904878640445967	ENSSMAG00000018627	1
GO:0033138	GO:0033138	positive regulation of peptidyl-serine phosphorylation	1/450	98/18292	0.913500598814696	0.951085209319804	0.904878640445967	ENSSMAG00000007004	1
GO:0043161	GO:0043161	proteasome-mediated ubiquitin-dependent protein catabolic process	4/450	278/18292	0.913801543569841	0.951085209319804	0.904878640445967	ENSSMAG00000002216/ENSSMAG00000006334/ENSSMAG00000007524/ENSSMAG00000016626	4
GO:0007018	GO:0007018	microtubule-based movement	2/450	164/18292	0.914549328866028	0.951131302020669	0.904922493825333	ENSSMAG00000000735/ENSSMAG00000018182	2
GO:0015031	GO:0015031	protein transport	3/450	224/18292	0.916238237387067	0.952155339698167	0.905896780684491	ENSSMAG00000000102/ENSSMAG00000020833/ENSSMAG00000021012	3
GO:0006396	GO:0006396	RNA processing	1/450	100/18292	0.917726651669996	0.952238244864033	0.905975658069019	ENSSMAG00000019639	1
GO:0042552	GO:0042552	myelination	1/450	100/18292	0.917726651669996	0.952238244864033	0.905975658069019	ENSSMAG00000012227	1
GO:0030334	GO:0030334	regulation of cell migration	1/450	101/18292	0.919761777370771	0.952887297322056	0.906593177614102	ENSSMAG00000017355	1
GO:0043410	GO:0043410	positive regulation of MAPK cascade	1/450	101/18292	0.919761777370771	0.952887297322056	0.906593177614102	ENSSMAG00000006334	1
GO:0008584	GO:0008584	male gonad development	1/450	102/18292	0.921746671009557	0.954212480248791	0.907853979184073	ENSSMAG00000013930	1
GO:0045666	GO:0045666	positive regulation of neuron differentiation	1/450	104/18292	0.925570680342699	0.956991822154732	0.910498292333449	ENSSMAG00000017019	1
GO:0001501	GO:0001501	skeletal system development	2/450	171/18292	0.925847117883424	0.956991822154732	0.910498292333449	ENSSMAG00000009163/ENSSMAG00000015157	2
GO:0007049	GO:0007049	cell cycle	2/450	172/18292	0.927341317831362	0.957146005509304	0.910644984998731	ENSSMAG00000008108/ENSSMAG00000011254	2
GO:0030324	GO:0030324	lung development	1/450	105/18292	0.92741217989437	0.957146005509304	0.910644984998731	ENSSMAG00000018872	1
GO:0001947	GO:0001947	heart looping	3/450	233/18292	0.928642693066801	0.95768491306355	0.911157710809451	ENSSMAG00000008091/ENSSMAG00000008536/ENSSMAG00000018147	3
GO:0016042	GO:0016042	lipid catabolic process	1/450	107/18292	0.930959910321823	0.959342834417001	0.912735085376499	ENSSMAG00000009464	1
GO:0006364	GO:0006364	rRNA processing	1/450	110/18292	0.935959724586177	0.963760508484777	0.916938135602925	ENSSMAG00000014373	1
GO:0034220	GO:0034220	ion transmembrane transport	1/450	111/18292	0.93754470555286	0.964657870553627	0.917791901134018	ENSSMAG00000010403	1
GO:0008045	GO:0008045	motor neuron axon guidance	1/450	112/18292	0.939090543653141	0.965037709079438	0.918153285966267	ENSSMAG00000003417	1
GO:0032259	GO:0032259	methylation	3/450	242/18292	0.939341438719335	0.965037709079438	0.918153285966267	ENSSMAG00000003947/ENSSMAG00000012347/ENSSMAG00000020577	3
GO:0050877	GO:0050877	nervous system process	1/450	113/18292	0.940598203463707	0.965595118513995	0.918683614780522	ENSSMAG00000010403	1
GO:0001755	GO:0001755	neural crest cell migration	2/450	186/18292	0.945489668178315	0.969880145202642	0.922760462034902	ENSSMAG00000010254/ENSSMAG00000020438	2
GO:0009791	GO:0009791	post-embryonic development	1/450	118/18292	0.947595960300605	0.971303819807747	0.924114970262431	ENSSMAG00000020885	1
GO:0007224	GO:0007224	smoothened signaling pathway	1/450	123/18292	0.953770969353594	0.976892689822772	0.929432316228143	ENSSMAG00000004556	1
GO:0006470	GO:0006470	protein dephosphorylation	1/450	127/18292	0.958183866159707	0.980669634404181	0.933025765526245	ENSSMAG00000016007	1
GO:0001822	GO:0001822	kidney development	1/450	130/18292	0.961215399853544	0.983028154767013	0.935269701903839	ENSSMAG00000016575	1
GO:0035264	GO:0035264	multicellular organism growth	1/450	132/18292	0.963113574201179	0.984224907271348	0.936408312586101	ENSSMAG00000004898	1
GO:0006936	GO:0006936	muscle contraction	1/450	133/18292	0.964027610082758	0.984414900930429	0.936589075784012	ENSSMAG00000001121	1
GO:0032482	GO:0032482	Rab protein signal transduction	1/450	136/18292	0.966636331546955	0.985768581075189	0.937876990091779	ENSSMAG00000005896	1
GO:0016055	GO:0016055	Wnt signaling pathway	2/450	210/18292	0.96700442885473	0.985768581075189	0.937876990091779	ENSSMAG00000002797/ENSSMAG00000009301	2
GO:0043123	GO:0043123	positive regulation of I-kappaB kinase/NF-kappaB signaling	1/450	138/18292	0.968269730523558	0.985768581075189	0.937876990091779	ENSSMAG00000006334	1
GO:0050804	GO:0050804	modulation of chemical synaptic transmission	1/450	138/18292	0.968269730523558	0.985768581075189	0.937876990091779	ENSSMAG00000009623	1
GO:0048793	GO:0048793	pronephros development	1/450	139/18292	0.969056258080262	0.985826983389401	0.937932555046596	ENSSMAG00000011189	1
GO:0030336	GO:0030336	negative regulation of cell migration	1/450	141/18292	0.970571430932487	0.986625834233712	0.938692595323573	ENSSMAG00000004898	1
GO:0001568	GO:0001568	blood vessel development	1/450	142/18292	0.971301024678307	0.986625834233712	0.938692595323573	ENSSMAG00000000911	1
GO:0007283	GO:0007283	spermatogenesis	2/450	220/18292	0.973314440503712	0.987928771442206	0.939932231938941	ENSSMAG00000006037/ENSSMAG00000018254	2
GO:0006412	GO:0006412	translation	2/450	234/18292	0.980227992320389	0.994032466267024	0.945739390982796	ENSSMAG00000001314/ENSSMAG00000012396	2
GO:0000398	GO:0000398	mRNA splicing, via spliceosome	1/450	158/18292	0.980798306213173	0.994032466267024	0.945739390982796	ENSSMAG00000004887	1
GO:0045893	GO:0045893	positive regulation of transcription, DNA-templated	5/450	440/18292	0.984841069178039	0.997042088976652	0.948602797204507	ENSSMAG00000006507/ENSSMAG00000007940/ENSSMAG00000010101/ENSSMAG00000016425/ENSSMAG00000018147	5
GO:0001764	GO:0001764	neuron migration	1/450	171/18292	0.986150897964912	0.997042088976652	0.948602797204507	ENSSMAG00000011813	1
GO:0043524	GO:0043524	negative regulation of neuron apoptotic process	1/450	179/18292	0.988675051035967	0.997042088976652	0.948602797204507	ENSSMAG00000010149	1
GO:0001756	GO:0001756	somitogenesis	1/450	180/18292	0.988956408460679	0.997042088976652	0.948602797204507	ENSSMAG00000008515	1
GO:0007268	GO:0007268	chemical synaptic transmission	2/450	262/18292	0.989236966519378	0.997042088976652	0.948602797204507	ENSSMAG00000010403/ENSSMAG00000019748	2
GO:0007368	GO:0007368	determination of left/right symmetry	1/450	184/18292	0.990013793256045	0.997042088976652	0.948602797204507	ENSSMAG00000008536	1
GO:0007275	GO:0007275	multicellular organism development	4/450	411/18292	0.991603025981282	0.997042088976652	0.948602797204507	ENSSMAG00000009140/ENSSMAG00000014995/ENSSMAG00000016910/ENSSMAG00000017355	4
GO:0000209	GO:0000209	protein polyubiquitination	1/450	193/18292	0.992038080492693	0.997042088976652	0.948602797204507	ENSSMAG00000006334	1
GO:0001525	GO:0001525	angiogenesis	3/450	349/18292	0.992284757908515	0.997042088976652	0.948602797204507	ENSSMAG00000004318/ENSSMAG00000016910/ENSSMAG00000018872	3
GO:0008285	GO:0008285	negative regulation of cell population proliferation	3/450	349/18292	0.992284757908515	0.997042088976652	0.948602797204507	ENSSMAG00000009479/ENSSMAG00000016425/ENSSMAG00000016714	3
GO:0007411	GO:0007411	axon guidance	2/450	279/18292	0.992595971080317	0.997042088976652	0.948602797204507	ENSSMAG00000010508/ENSSMAG00000011813	2
GO:0006281	GO:0006281	DNA repair	1/450	196/18292	0.992617345978235	0.997042088976652	0.948602797204507	ENSSMAG00000001156	1
GO:0007420	GO:0007420	brain development	3/450	358/18292	0.993570236793529	0.997258322305012	0.948808525269951	ENSSMAG00000000691/ENSSMAG00000006334/ENSSMAG00000008457	3
GO:0008284	GO:0008284	positive regulation of cell population proliferation	3/450	365/18292	0.994424348045333	0.997375162134488	0.948919688670464	ENSSMAG00000000911/ENSSMAG00000001156/ENSSMAG00000010149	3
GO:0009952	GO:0009952	anterior/posterior pattern specification	1/450	214/18292	0.995309002655668	0.997522440022582	0.949059811357518	ENSSMAG00000016425	1
GO:0030036	GO:0030036	actin cytoskeleton organization	1/450	231/18292	0.996944537564329	0.998194219445863	0.949698953723797	ENSSMAG00000018851	1
GO:0007507	GO:0007507	heart development	3/450	403/18292	0.997455910111954	0.998194219445863	0.949698953723797	ENSSMAG00000001246/ENSSMAG00000006507/ENSSMAG00000008536	3
GO:0045892	GO:0045892	negative regulation of transcription, DNA-templated	3/450	424/18292	0.99836291293867	0.99836291293867	0.949859451581326	ENSSMAG00000001039/ENSSMAG00000008372/ENSSMAG00000009877	3
