# Supplementary material for: Unraveling the transcriptomic landscape of eye migration and visual adaptations during flatfish metamorphosis
Source: Commun Biol. 2024 Mar 1;7:253. doi: 10.1038/s42003-024-05951-x (PMC10907633; doi:10.1038/s42003-024-05951-x)
Supplement: Supplementary file 12 — Supplementary Data 11 [file 42003_2024_5951_MOESM12_ESM.csv]

	ID	Description	GeneRatio	BgRatio	pvalue	p.adjust	qvalue	geneID	Count
GO:0045214	GO:0045214	sarcomere organization	9/115	145/18292	3.31912501688526e-07	0.000190517775969214	0.000172943882458758	ENSSMAG00000004763/ENSSMAG00000008403/ENSSMAG00000009476/ENSSMAG00000012612/ENSSMAG00000013764/ENSSMAG00000014934/ENSSMAG00000018337/ENSSMAG00000018615/ENSSMAG00000021113	9
GO:0007519	GO:0007519	skeletal muscle tissue development	8/115	174/18292	1.42110709362755e-05	0.0037644689807721	0.00341722381346449	ENSSMAG00000003260/ENSSMAG00000004763/ENSSMAG00000005103/ENSSMAG00000012687/ENSSMAG00000013862/ENSSMAG00000014260/ENSSMAG00000014934/ENSSMAG00000018337	8
GO:0006955	GO:0006955	immune response	8/115	182/18292	1.96749249866137e-05	0.0037644689807721	0.00341722381346449	ENSSMAG00000000373/ENSSMAG00000009138/ENSSMAG00000011846/ENSSMAG00000012687/ENSSMAG00000012899/ENSSMAG00000014583/ENSSMAG00000015894/ENSSMAG00000021010	8
GO:0009253	GO:0009253	peptidoglycan catabolic process	3/115	12/18292	5.10995507286282e-05	0.00733278552955815	0.00665638884491341	ENSSMAG00000007522/ENSSMAG00000007538/ENSSMAG00000016762	3
GO:0002376	GO:0002376	immune system process	4/115	36/18292	7.47605126131919e-05	0.00858250684799442	0.00779083236705894	ENSSMAG00000006804/ENSSMAG00000008566/ENSSMAG00000015932/ENSSMAG00000020987	4
GO:0045445	GO:0045445	myoblast differentiation	3/115	20/18292	0.000255245667720098	0.0223145608467221	0.020256203225981	ENSSMAG00000000951/ENSSMAG00000003260/ENSSMAG00000011783	3
GO:0048741	GO:0048741	skeletal muscle fiber development	5/115	91/18292	0.000272128790813684	0.0223145608467221	0.020256203225981	ENSSMAG00000000951/ENSSMAG00000003578/ENSSMAG00000013764/ENSSMAG00000015016/ENSSMAG00000020871	5
GO:0060048	GO:0060048	cardiac muscle contraction	4/115	74/18292	0.00121561080075174	0.0792550534285375	0.0719443452175428	ENSSMAG00000000778/ENSSMAG00000001145/ENSSMAG00000008403/ENSSMAG00000008539	4
GO:0007405	GO:0007405	neuroblast proliferation	3/115	34/18292	0.00125670151775341	0.0792550534285375	0.0719443452175428	ENSSMAG00000000951/ENSSMAG00000007883/ENSSMAG00000008240	3
GO:0006936	GO:0006936	muscle contraction	5/115	133/18292	0.00152655248904026	0.0792550534285375	0.0719443452175428	ENSSMAG00000001145/ENSSMAG00000008403/ENSSMAG00000008539/ENSSMAG00000014934/ENSSMAG00000021113	5
GO:0035194	GO:0035194	post-transcriptional gene silencing by RNA	2/115	10/18292	0.00170608528713647	0.0792550534285375	0.0719443452175428	ENSSMAG00000004913/ENSSMAG00000018346	2
GO:0140289	GO:0140289	protein mono-ADP-ribosylation	2/115	10/18292	0.00170608528713647	0.0792550534285375	0.0719443452175428	ENSSMAG00000010702/ENSSMAG00000016922	2
GO:0055003	GO:0055003	cardiac myofibril assembly	4/115	86/18292	0.00211776881724631	0.0792550534285375	0.0719443452175428	ENSSMAG00000000778/ENSSMAG00000014934/ENSSMAG00000020871/ENSSMAG00000021113	4
GO:2000134	GO:2000134	negative regulation of G1/S transition of mitotic cell cycle	3/115	41/18292	0.00216836152612535	0.0792550534285375	0.0719443452175428	ENSSMAG00000004980/ENSSMAG00000008106/ENSSMAG00000014260	3
GO:0051607	GO:0051607	defense response to virus	4/115	87/18292	0.00220920009556899	0.0792550534285375	0.0719443452175428	ENSSMAG00000010402/ENSSMAG00000012718/ENSSMAG00000013762/ENSSMAG00000014637	4
GO:0055008	GO:0055008	cardiac muscle tissue morphogenesis	4/115	87/18292	0.00220920009556899	0.0792550534285375	0.0719443452175428	ENSSMAG00000003260/ENSSMAG00000014934/ENSSMAG00000020871/ENSSMAG00000021113	4
GO:0048738	GO:0048738	cardiac muscle tissue development	4/115	89/18292	0.00240016638774371	0.0793245280088527	0.0720074112678931	ENSSMAG00000005103/ENSSMAG00000014260/ENSSMAG00000014934/ENSSMAG00000018615	4
GO:0097190	GO:0097190	apoptotic signaling pathway	3/115	43/18292	0.00248752875289085	0.0793245280088527	0.0720074112678931	ENSSMAG00000000951/ENSSMAG00000007522/ENSSMAG00000007538	3
GO:0007517	GO:0007517	muscle organ development	4/115	93/18292	0.0028156189895628	0.07984012003114	0.0724754436372902	ENSSMAG00000011783/ENSSMAG00000012687/ENSSMAG00000014260/ENSSMAG00000020108	4
GO:0010628	GO:0010628	positive regulation of gene expression	7/115	300/18292	0.00288638633020452	0.07984012003114	0.0724754436372902	ENSSMAG00000000951/ENSSMAG00000003260/ENSSMAG00000008566/ENSSMAG00000015932/ENSSMAG00000016762/ENSSMAG00000018684/ENSSMAG00000020871	7
GO:0014883	GO:0014883	transition between fast and slow fiber	2/115	13/18292	0.00292098000113927	0.07984012003114	0.0724754436372902	ENSSMAG00000001145/ENSSMAG00000008539	2
GO:0002320	GO:0002320	lymphoid progenitor cell differentiation	2/115	14/18292	0.00339384772942924	0.0811695248621826	0.0736822204415558	ENSSMAG00000000951/ENSSMAG00000020987	2
GO:0042694	GO:0042694	muscle cell fate specification	2/115	14/18292	0.00339384772942924	0.0811695248621826	0.0736822204415558	ENSSMAG00000000778/ENSSMAG00000000951	2
GO:2000406	GO:2000406	positive regulation of T cell migration	2/115	14/18292	0.00339384772942924	0.0811695248621826	0.0736822204415558	ENSSMAG00000002682/ENSSMAG00000008361	2
GO:0003208	GO:0003208	cardiac ventricle morphogenesis	2/115	15/18292	0.00389994161270809	0.082909869840535	0.0752620311224368	ENSSMAG00000014260/ENSSMAG00000018684	2
GO:0006032	GO:0006032	chitin catabolic process	2/115	15/18292	0.00389994161270809	0.082909869840535	0.0752620311224368	ENSSMAG00000011803/ENSSMAG00000011856	2
GO:0035457	GO:0035457	cellular response to interferon-alpha	2/115	15/18292	0.00389994161270809	0.082909869840535	0.0752620311224368	ENSSMAG00000010402/ENSSMAG00000012718	2
GO:0051781	GO:0051781	positive regulation of cell division	3/115	51/18292	0.00404760616275699	0.0829759263365183	0.075321994382132	ENSSMAG00000000951/ENSSMAG00000010306/ENSSMAG00000018684	3
GO:0003009	GO:0003009	skeletal muscle contraction	3/115	54/18292	0.00475573409189702	0.0898685881379007	0.0815788577448393	ENSSMAG00000001145/ENSSMAG00000008403/ENSSMAG00000008539	3
GO:0008654	GO:0008654	phospholipid biosynthetic process	3/115	54/18292	0.00475573409189702	0.0898685881379007	0.0815788577448393	ENSSMAG00000003443/ENSSMAG00000003578/ENSSMAG00000018029	3
GO:0055010	GO:0055010	ventricular cardiac muscle tissue morphogenesis	3/115	55/18292	0.00500732265826436	0.0898685881379007	0.0815788577448393	ENSSMAG00000000778/ENSSMAG00000001145/ENSSMAG00000008539	3
GO:0003334	GO:0003334	keratinocyte development	2/115	17/18292	0.00501009550594569	0.0898685881379007	0.0815788577448393	ENSSMAG00000012612/ENSSMAG00000013862	2
GO:0055005	GO:0055005	ventricular cardiac myofibril assembly	2/115	18/18292	0.00561330931459585	0.0976375620175156	0.0886311997041449	ENSSMAG00000002571/ENSSMAG00000018615	2
GO:0014902	GO:0014902	myotube differentiation	2/115	19/18292	0.0062480568106208	0.099621794702676	0.0904324012063536	ENSSMAG00000000951/ENSSMAG00000006804	2
GO:0046426	GO:0046426	negative regulation of receptor signaling pathway via JAK-STAT	2/115	19/18292	0.0062480568106208	0.099621794702676	0.0904324012063536	ENSSMAG00000002682/ENSSMAG00000008361	2
GO:0060339	GO:0060339	negative regulation of type I interferon-mediated signaling pathway	2/115	19/18292	0.0062480568106208	0.099621794702676	0.0904324012063536	ENSSMAG00000002682/ENSSMAG00000008361	2
GO:0030947	GO:0030947	regulation of vascular endothelial growth factor receptor signaling pathway	2/115	20/18292	0.00691392471538754	0.10725926450358	0.0973653693916596	ENSSMAG00000000951/ENSSMAG00000005292	2
GO:0032728	GO:0032728	positive regulation of interferon-beta production	2/115	21/18292	0.00761050362143068	0.114958659965821	0.104354551041778	ENSSMAG00000007427/ENSSMAG00000012345	2
GO:0051156	GO:0051156	glucose 6-phosphate metabolic process	2/115	22/18292	0.00833738796080609	0.119641517237567	0.108605448436816	ENSSMAG00000001281/ENSSMAG00000012692	2
GO:0060445	GO:0060445	branching involved in salivary gland morphogenesis	2/115	22/18292	0.00833738796080609	0.119641517237567	0.108605448436816	ENSSMAG00000000951/ENSSMAG00000018684	2
GO:0010002	GO:0010002	cardioblast differentiation	2/115	24/18292	0.00988046967717986	0.135033085588125	0.122577255393585	ENSSMAG00000000951/ENSSMAG00000018684	2
GO:0051896	GO:0051896	regulation of protein kinase B signaling	2/115	24/18292	0.00988046967717986	0.135033085588125	0.122577255393585	ENSSMAG00000002682/ENSSMAG00000008361	2
GO:0030240	GO:0030240	skeletal muscle thin filament assembly	3/115	72/18292	0.0105399122150477	0.139532548976315	0.126661675670779	ENSSMAG00000014934/ENSSMAG00000020871/ENSSMAG00000021113	3
GO:0001839	GO:0001839	neural plate morphogenesis	2/115	25/18292	0.0106958748344214	0.139532548976315	0.126661675670779	ENSSMAG00000000951/ENSSMAG00000018684	2
GO:0001757	GO:0001757	somite specification	2/115	26/18292	0.0115400009238496	0.146905067296749	0.133354132242602	ENSSMAG00000013570/ENSSMAG00000015016	2
GO:0009615	GO:0009615	response to virus	3/115	75/18292	0.0117728799575792	0.146905067296749	0.133354132242602	ENSSMAG00000007427/ENSSMAG00000008566/ENSSMAG00000012345	3
GO:0060059	GO:0060059	embryonic retina morphogenesis in camera-type eye	3/115	78/18292	0.0130854844506989	0.159809959036195	0.145068640606852	ENSSMAG00000000951/ENSSMAG00000011106/ENSSMAG00000018684	3
GO:0003382	GO:0003382	epithelial cell morphogenesis	2/115	30/18292	0.0151960325085771	0.170994092955357	0.155221118673944	ENSSMAG00000012612/ENSSMAG00000013862	2
GO:0007259	GO:0007259	receptor signaling pathway via JAK-STAT	2/115	30/18292	0.0151960325085771	0.170994092955357	0.155221118673944	ENSSMAG00000008361/ENSSMAG00000012718	2
GO:0014823	GO:0014823	response to activity	2/115	31/18292	0.0161780333517902	0.170994092955357	0.155221118673944	ENSSMAG00000013570/ENSSMAG00000015016	2
GO:0030539	GO:0030539	male genitalia development	2/115	31/18292	0.0161780333517902	0.170994092955357	0.155221118673944	ENSSMAG00000000951/ENSSMAG00000018684	2
GO:0060174	GO:0060174	limb bud formation	2/115	31/18292	0.0161780333517902	0.170994092955357	0.155221118673944	ENSSMAG00000000951/ENSSMAG00000018684	2
GO:0042742	GO:0042742	defense response to bacterium	3/115	85/18292	0.0164617910152154	0.170994092955357	0.155221118673944	ENSSMAG00000003443/ENSSMAG00000016135/ENSSMAG00000016762	3
GO:0048706	GO:0048706	embryonic skeletal system development	3/115	85/18292	0.0164617910152154	0.170994092955357	0.155221118673944	ENSSMAG00000000951/ENSSMAG00000013570/ENSSMAG00000015016	3
GO:0045087	GO:0045087	innate immune response	4/115	156/18292	0.0169549662408158	0.170994092955357	0.155221118673944	ENSSMAG00000007427/ENSSMAG00000012345/ENSSMAG00000015947/ENSSMAG00000016135	4
GO:0035050	GO:0035050	embryonic heart tube development	3/115	86/18292	0.0169802496488769	0.170994092955357	0.155221118673944	ENSSMAG00000002571/ENSSMAG00000018684/ENSSMAG00000020871	3
GO:0035914	GO:0035914	skeletal muscle cell differentiation	3/115	86/18292	0.0169802496488769	0.170994092955357	0.155221118673944	ENSSMAG00000003260/ENSSMAG00000013764/ENSSMAG00000019993	3
GO:0016567	GO:0016567	protein ubiquitination	6/115	330/18292	0.0179945779320639	0.177269024030886	0.160917232523911	ENSSMAG00000002682/ENSSMAG00000008361/ENSSMAG00000009777/ENSSMAG00000013764/ENSSMAG00000014889/ENSSMAG00000016945	6
GO:0070593	GO:0070593	dendrite self-avoidance	2/115	33/18292	0.0182210320867984	0.177269024030886	0.160917232523911	ENSSMAG00000012612/ENSSMAG00000013862	2
GO:2000778	GO:2000778	positive regulation of interleukin-6 secretion	2/115	35/18292	0.0203669418837531	0.194843744021238	0.176870811095751	ENSSMAG00000007427/ENSSMAG00000012345	2
GO:0060047	GO:0060047	heart contraction	4/115	167/18292	0.0211924622096838	0.199417595218992	0.181022757442511	ENSSMAG00000013862/ENSSMAG00000014934/ENSSMAG00000018615/ENSSMAG00000020871	4
GO:0006986	GO:0006986	response to unfolded protein	2/115	37/18292	0.0226129089506722	0.206028725995014	0.187024058990522	ENSSMAG00000010045/ENSSMAG00000010306	2
GO:0048702	GO:0048702	embryonic neurocranium morphogenesis	2/115	37/18292	0.0226129089506722	0.206028725995014	0.187024058990522	ENSSMAG00000000951/ENSSMAG00000018684	2
GO:0007626	GO:0007626	locomotory behavior	4/115	173/18292	0.0237543672918334	0.209929788436517	0.190565276501148	ENSSMAG00000004763/ENSSMAG00000009476/ENSSMAG00000013862/ENSSMAG00000014260	4
GO:0001937	GO:0001937	negative regulation of endothelial cell proliferation	2/115	38/18292	0.0237725370180725	0.209929788436517	0.190565276501148	ENSSMAG00000012692/ENSSMAG00000012718	2
GO:0001816	GO:0001816	cytokine production	2/115	40/18292	0.0261633576308786	0.227541928486732	0.206552823401673	ENSSMAG00000008190/ENSSMAG00000010045	2
GO:0048703	GO:0048703	embryonic viscerocranium morphogenesis	4/115	180/18292	0.0269715741220726	0.231069903672682	0.209755368270635	ENSSMAG00000000951/ENSSMAG00000008190/ENSSMAG00000011106/ENSSMAG00000011783	4
GO:0030166	GO:0030166	proteoglycan biosynthetic process	2/115	43/18292	0.0299234247611819	0.252588909013506	0.229289400259831	ENSSMAG00000000951/ENSSMAG00000004785	2
GO:0031076	GO:0031076	embryonic camera-type eye development	2/115	45/18292	0.0325421553460026	0.263714330913501	0.239388582068922	ENSSMAG00000000951/ENSSMAG00000018684	2
GO:0032868	GO:0032868	response to insulin	2/115	47/18292	0.0352474708361063	0.263714330913501	0.239388582068922	ENSSMAG00000002682/ENSSMAG00000008361	2
GO:0006952	GO:0006952	defense response	2/115	48/18292	0.0366318018614315	0.263714330913501	0.239388582068922	ENSSMAG00000012718/ENSSMAG00000012899	2
GO:0030308	GO:0030308	negative regulation of cell growth	3/115	117/18292	0.0375691966399696	0.263714330913501	0.239388582068922	ENSSMAG00000000778/ENSSMAG00000007092/ENSSMAG00000014260	3
GO:0006096	GO:0006096	glycolytic process	2/115	50/18292	0.0394622453088489	0.263714330913501	0.239388582068922	ENSSMAG00000011551/ENSSMAG00000012692	2
GO:0071688	GO:0071688	striated muscle myosin thick filament assembly	2/115	51/18292	0.0409077407841995	0.263714330913501	0.239388582068922	ENSSMAG00000014934/ENSSMAG00000021113	2
GO:0000226	GO:0000226	microtubule cytoskeleton organization	4/115	207/18292	0.0417362582146703	0.263714330913501	0.239388582068922	ENSSMAG00000007522/ENSSMAG00000008240/ENSSMAG00000011551/ENSSMAG00000015894	4
GO:0007507	GO:0007507	heart development	6/115	403/18292	0.0418869817000012	0.263714330913501	0.239388582068922	ENSSMAG00000001145/ENSSMAG00000004763/ENSSMAG00000004785/ENSSMAG00000008539/ENSSMAG00000009476/ENSSMAG00000014934	6
GO:0014866	GO:0014866	skeletal myofibril assembly	2/115	52/18292	0.0423730124697815	0.263714330913501	0.239388582068922	ENSSMAG00000003260/ENSSMAG00000014934	2
GO:0071542	GO:0071542	dopaminergic neuron differentiation	2/115	53/18292	0.0438577593651164	0.263714330913501	0.239388582068922	ENSSMAG00000004980/ENSSMAG00000018684	2
GO:0045880	GO:0045880	positive regulation of smoothened signaling pathway	2/115	57/18292	0.0499855815719565	0.263714330913501	0.239388582068922	ENSSMAG00000000951/ENSSMAG00000003287	2
GO:0006006	GO:0006006	glucose metabolic process	2/115	58/18292	0.0515632917047843	0.263714330913501	0.239388582068922	ENSSMAG00000001281/ENSSMAG00000011551	2
GO:0006941	GO:0006941	striated muscle contraction	2/115	58/18292	0.0515632917047843	0.263714330913501	0.239388582068922	ENSSMAG00000014934/ENSSMAG00000021113	2
GO:0048739	GO:0048739	cardiac muscle fiber development	2/115	58/18292	0.0515632917047843	0.263714330913501	0.239388582068922	ENSSMAG00000014934/ENSSMAG00000021113	2
GO:0006511	GO:0006511	ubiquitin-dependent protein catabolic process	5/115	322/18292	0.0526870415228941	0.263714330913501	0.239388582068922	ENSSMAG00000003743/ENSSMAG00000004980/ENSSMAG00000012612/ENSSMAG00000016477/ENSSMAG00000016945	5
GO:0042476	GO:0042476	odontogenesis	2/115	60/18292	0.0547716216237149	0.263714330913501	0.239388582068922	ENSSMAG00000000951/ENSSMAG00000018684	2
GO:0048709	GO:0048709	oligodendrocyte differentiation	2/115	62/18292	0.0580486389390596	0.263714330913501	0.239388582068922	ENSSMAG00000000951/ENSSMAG00000018684	2
GO:0060348	GO:0060348	bone development	2/115	62/18292	0.0580486389390596	0.263714330913501	0.239388582068922	ENSSMAG00000011061/ENSSMAG00000018684	2
GO:0030241	GO:0030241	skeletal muscle myosin thick filament assembly	2/115	63/18292	0.0597122186407359	0.263714330913501	0.239388582068922	ENSSMAG00000014934/ENSSMAG00000021113	2
GO:0003254	GO:0003254	regulation of membrane depolarization	1/115	10/18292	0.0611344941244795	0.263714330913501	0.239388582068922	ENSSMAG00000014260	1
GO:0006739	GO:0006739	NADP metabolic process	1/115	10/18292	0.0611344941244795	0.263714330913501	0.239388582068922	ENSSMAG00000001281	1
GO:0010972	GO:0010972	negative regulation of G2/M transition of mitotic cell cycle	1/115	10/18292	0.0611344941244795	0.263714330913501	0.239388582068922	ENSSMAG00000014260	1
GO:0019372	GO:0019372	lipoxygenase pathway	1/115	10/18292	0.0611344941244795	0.263714330913501	0.239388582068922	ENSSMAG00000007192	1
GO:0021544	GO:0021544	subpallium development	1/115	10/18292	0.0611344941244795	0.263714330913501	0.239388582068922	ENSSMAG00000018684	1
GO:0021588	GO:0021588	cerebellum formation	1/115	10/18292	0.0611344941244795	0.263714330913501	0.239388582068922	ENSSMAG00000018684	1
GO:0030187	GO:0030187	melatonin biosynthetic process	1/115	10/18292	0.0611344941244795	0.263714330913501	0.239388582068922	ENSSMAG00000020987	1
GO:0035143	GO:0035143	caudal fin morphogenesis	1/115	10/18292	0.0611344941244795	0.263714330913501	0.239388582068922	ENSSMAG00000000951	1
GO:0035694	GO:0035694	mitochondrial protein catabolic process	1/115	10/18292	0.0611344941244795	0.263714330913501	0.239388582068922	ENSSMAG00000012612	1
GO:0043651	GO:0043651	linoleic acid metabolic process	1/115	10/18292	0.0611344941244795	0.263714330913501	0.239388582068922	ENSSMAG00000007192	1
GO:0048642	GO:0048642	negative regulation of skeletal muscle tissue development	1/115	10/18292	0.0611344941244795	0.263714330913501	0.239388582068922	ENSSMAG00000012687	1
GO:0048795	GO:0048795	swim bladder morphogenesis	1/115	10/18292	0.0611344941244795	0.263714330913501	0.239388582068922	ENSSMAG00000000951	1
GO:0050881	GO:0050881	musculoskeletal movement	1/115	10/18292	0.0611344941244795	0.263714330913501	0.239388582068922	ENSSMAG00000004980	1
GO:0051122	GO:0051122	hepoxilin biosynthetic process	1/115	10/18292	0.0611344941244795	0.263714330913501	0.239388582068922	ENSSMAG00000007192	1
GO:0060664	GO:0060664	epithelial cell proliferation involved in salivary gland morphogenesis	1/115	10/18292	0.0611344941244795	0.263714330913501	0.239388582068922	ENSSMAG00000000951	1
GO:0061621	GO:0061621	canonical glycolysis	1/115	10/18292	0.0611344941244795	0.263714330913501	0.239388582068922	ENSSMAG00000002590	1
GO:0070528	GO:0070528	protein kinase C signaling	1/115	10/18292	0.0611344941244795	0.263714330913501	0.239388582068922	ENSSMAG00000003260	1
GO:0097264	GO:0097264	self proteolysis	1/115	10/18292	0.0611344941244795	0.263714330913501	0.239388582068922	ENSSMAG00000000951	1
GO:2001014	GO:2001014	regulation of skeletal muscle cell differentiation	1/115	10/18292	0.0611344941244795	0.263714330913501	0.239388582068922	ENSSMAG00000013764	1
GO:0030177	GO:0030177	positive regulation of Wnt signaling pathway	2/115	65/18292	0.0630881704377145	0.263714330913501	0.239388582068922	ENSSMAG00000000951/ENSSMAG00000018684	2
GO:0003429	GO:0003429	growth plate cartilage chondrocyte morphogenesis	2/115	66/18292	0.0648000106938199	0.263714330913501	0.239388582068922	ENSSMAG00000000846/ENSSMAG00000013513	2
GO:0030917	GO:0030917	midbrain-hindbrain boundary development	2/115	66/18292	0.0648000106938199	0.263714330913501	0.239388582068922	ENSSMAG00000000951/ENSSMAG00000018684	2
GO:0048747	GO:0048747	muscle fiber development	2/115	66/18292	0.0648000106938199	0.263714330913501	0.239388582068922	ENSSMAG00000000778/ENSSMAG00000006578	2
GO:0008272	GO:0008272	sulfate transport	1/115	11/18292	0.0670402775822897	0.263714330913501	0.239388582068922	ENSSMAG00000008240	1
GO:0014706	GO:0014706	striated muscle tissue development	1/115	11/18292	0.0670402775822897	0.263714330913501	0.239388582068922	ENSSMAG00000000951	1
GO:0034440	GO:0034440	lipid oxidation	1/115	11/18292	0.0670402775822897	0.263714330913501	0.239388582068922	ENSSMAG00000007192	1
GO:0038031	GO:0038031	non-canonical Wnt signaling pathway via JNK cascade	1/115	11/18292	0.0670402775822897	0.263714330913501	0.239388582068922	ENSSMAG00000011061	1
GO:0042487	GO:0042487	regulation of odontogenesis of dentin-containing tooth	1/115	11/18292	0.0670402775822897	0.263714330913501	0.239388582068922	ENSSMAG00000018684	1
GO:0043517	GO:0043517	positive regulation of DNA damage response, signal transduction by p53 class mediator	1/115	11/18292	0.0670402775822897	0.263714330913501	0.239388582068922	ENSSMAG00000003260	1
GO:0045060	GO:0045060	negative thymic T cell selection	1/115	11/18292	0.0670402775822897	0.263714330913501	0.239388582068922	ENSSMAG00000000951	1
GO:0048618	GO:0048618	post-embryonic foregut morphogenesis	1/115	11/18292	0.0670402775822897	0.263714330913501	0.239388582068922	ENSSMAG00000000951	1
GO:0060129	GO:0060129	thyroid-stimulating hormone-secreting cell differentiation	1/115	11/18292	0.0670402775822897	0.263714330913501	0.239388582068922	ENSSMAG00000018684	1
GO:0060662	GO:0060662	salivary gland cavitation	1/115	11/18292	0.0670402775822897	0.263714330913501	0.239388582068922	ENSSMAG00000000951	1
GO:0070292	GO:0070292	N-acylphosphatidylethanolamine metabolic process	1/115	11/18292	0.0670402775822897	0.263714330913501	0.239388582068922	ENSSMAG00000018029	1
GO:0071076	GO:0071076	RNA 3' uridylation	1/115	11/18292	0.0670402775822897	0.263714330913501	0.239388582068922	ENSSMAG00000010045	1
GO:0071286	GO:0071286	cellular response to magnesium ion	1/115	11/18292	0.0670402775822897	0.263714330913501	0.239388582068922	ENSSMAG00000007883	1
GO:0098735	GO:0098735	positive regulation of the force of heart contraction	1/115	11/18292	0.0670402775822897	0.263714330913501	0.239388582068922	ENSSMAG00000000778	1
GO:0001946	GO:0001946	lymphangiogenesis	2/115	70/18292	0.0718003855943446	0.263714330913501	0.239388582068922	ENSSMAG00000005292/ENSSMAG00000008106	2
GO:0030326	GO:0030326	embryonic limb morphogenesis	2/115	70/18292	0.0718003855943446	0.263714330913501	0.239388582068922	ENSSMAG00000000951/ENSSMAG00000018684	2
GO:0030878	GO:0030878	thyroid gland development	2/115	70/18292	0.0718003855943446	0.263714330913501	0.239388582068922	ENSSMAG00000000951/ENSSMAG00000018684	2
GO:0046854	GO:0046854	phosphatidylinositol phosphorylation	2/115	70/18292	0.0718003855943446	0.263714330913501	0.239388582068922	ENSSMAG00000002682/ENSSMAG00000008361	2
GO:0000915	GO:0000915	actomyosin contractile ring assembly	1/115	12/18292	0.0729092326765424	0.263714330913501	0.239388582068922	ENSSMAG00000008240	1
GO:0010586	GO:0010586	miRNA metabolic process	1/115	12/18292	0.0729092326765424	0.263714330913501	0.239388582068922	ENSSMAG00000010045	1
GO:0010694	GO:0010694	positive regulation of alkaline phosphatase activity	1/115	12/18292	0.0729092326765424	0.263714330913501	0.239388582068922	ENSSMAG00000000951	1
GO:0019835	GO:0019835	cytolysis	1/115	12/18292	0.0729092326765424	0.263714330913501	0.239388582068922	ENSSMAG00000016762	1
GO:0021572	GO:0021572	rhombomere 6 development	1/115	12/18292	0.0729092326765424	0.263714330913501	0.239388582068922	ENSSMAG00000018684	1
GO:0032481	GO:0032481	positive regulation of type I interferon production	1/115	12/18292	0.0729092326765424	0.263714330913501	0.239388582068922	ENSSMAG00000007427	1
GO:0035458	GO:0035458	cellular response to interferon-beta	1/115	12/18292	0.0729092326765424	0.263714330913501	0.239388582068922	ENSSMAG00000012718	1
GO:0048859	GO:0048859	formation of anatomical boundary	1/115	12/18292	0.0729092326765424	0.263714330913501	0.239388582068922	ENSSMAG00000000951	1
GO:0050966	GO:0050966	detection of mechanical stimulus involved in sensory perception of pain	1/115	12/18292	0.0729092326765424	0.263714330913501	0.239388582068922	ENSSMAG00000007883	1
GO:0051988	GO:0051988	regulation of attachment of spindle microtubules to kinetochore	1/115	12/18292	0.0729092326765424	0.263714330913501	0.239388582068922	ENSSMAG00000008240	1
GO:0060788	GO:0060788	ectodermal placode formation	1/115	12/18292	0.0729092326765424	0.263714330913501	0.239388582068922	ENSSMAG00000018684	1
GO:0070102	GO:0070102	interleukin-6-mediated signaling pathway	1/115	12/18292	0.0729092326765424	0.263714330913501	0.239388582068922	ENSSMAG00000010045	1
GO:0070212	GO:0070212	protein poly-ADP-ribosylation	1/115	12/18292	0.0729092326765424	0.263714330913501	0.239388582068922	ENSSMAG00000016922	1
GO:0098884	GO:0098884	postsynaptic neurotransmitter receptor internalization	1/115	12/18292	0.0729092326765424	0.263714330913501	0.239388582068922	ENSSMAG00000010402	1
GO:1900746	GO:1900746	regulation of vascular endothelial growth factor signaling pathway	1/115	12/18292	0.0729092326765424	0.263714330913501	0.239388582068922	ENSSMAG00000005292	1
GO:2000279	GO:2000279	negative regulation of DNA biosynthetic process	1/115	12/18292	0.0729092326765424	0.263714330913501	0.239388582068922	ENSSMAG00000003260	1
GO:0001658	GO:0001658	branching involved in ureteric bud morphogenesis	2/115	71/18292	0.0735874554847314	0.263714330913501	0.239388582068922	ENSSMAG00000000951/ENSSMAG00000018684	2
GO:0035116	GO:0035116	embryonic hindlimb morphogenesis	2/115	72/18292	0.0753888138638652	0.263714330913501	0.239388582068922	ENSSMAG00000000951/ENSSMAG00000018684	2
GO:0051289	GO:0051289	protein homotetramerization	2/115	72/18292	0.0753888138638652	0.263714330913501	0.239388582068922	ENSSMAG00000002590/ENSSMAG00000010049	2
GO:0001952	GO:0001952	regulation of cell-matrix adhesion	1/115	13/18292	0.0787415870661596	0.263714330913501	0.239388582068922	ENSSMAG00000011061	1
GO:0006020	GO:0006020	inositol metabolic process	1/115	13/18292	0.0787415870661596	0.263714330913501	0.239388582068922	ENSSMAG00000016922	1
GO:0007442	GO:0007442	hindgut morphogenesis	1/115	13/18292	0.0787415870661596	0.263714330913501	0.239388582068922	ENSSMAG00000000951	1
GO:0021930	GO:0021930	cerebellar granule cell precursor proliferation	1/115	13/18292	0.0787415870661596	0.263714330913501	0.239388582068922	ENSSMAG00000000951	1
GO:0032233	GO:0032233	positive regulation of actin filament bundle assembly	1/115	13/18292	0.0787415870661596	0.263714330913501	0.239388582068922	ENSSMAG00000005103	1
GO:0035196	GO:0035196	production of miRNAs involved in gene silencing by miRNA	1/115	13/18292	0.0787415870661596	0.263714330913501	0.239388582068922	ENSSMAG00000005891	1
GO:0045580	GO:0045580	regulation of T cell differentiation	1/115	13/18292	0.0787415870661596	0.263714330913501	0.239388582068922	ENSSMAG00000008566	1
GO:0045661	GO:0045661	regulation of myoblast differentiation	1/115	13/18292	0.0787415870661596	0.263714330913501	0.239388582068922	ENSSMAG00000013764	1
GO:0048643	GO:0048643	positive regulation of skeletal muscle tissue development	1/115	13/18292	0.0787415870661596	0.263714330913501	0.239388582068922	ENSSMAG00000000951	1
GO:0050707	GO:0050707	regulation of cytokine secretion	1/115	13/18292	0.0787415870661596	0.263714330913501	0.239388582068922	ENSSMAG00000008361	1
GO:0055012	GO:0055012	ventricular cardiac muscle cell differentiation	1/115	13/18292	0.0787415870661596	0.263714330913501	0.239388582068922	ENSSMAG00000018684	1
GO:0060428	GO:0060428	lung epithelium development	1/115	13/18292	0.0787415870661596	0.263714330913501	0.239388582068922	ENSSMAG00000000951	1
GO:0060484	GO:0060484	lung-associated mesenchyme development	1/115	13/18292	0.0787415870661596	0.263714330913501	0.239388582068922	ENSSMAG00000000951	1
GO:0070782	GO:0070782	phosphatidylserine exposure on apoptotic cell surface	1/115	13/18292	0.0787415870661596	0.263714330913501	0.239388582068922	ENSSMAG00000016153	1
GO:0072205	GO:0072205	metanephric collecting duct development	1/115	13/18292	0.0787415870661596	0.263714330913501	0.239388582068922	ENSSMAG00000000951	1
GO:0003272	GO:0003272	endocardial cushion formation	1/115	14/18292	0.0845375670151388	0.263714330913501	0.239388582068922	ENSSMAG00000020871	1
GO:0006228	GO:0006228	UTP biosynthetic process	1/115	14/18292	0.0845375670151388	0.263714330913501	0.239388582068922	ENSSMAG00000005292	1
GO:0019941	GO:0019941	modification-dependent protein catabolic process	1/115	14/18292	0.0845375670151388	0.263714330913501	0.239388582068922	ENSSMAG00000010071	1
GO:0032480	GO:0032480	negative regulation of type I interferon production	1/115	14/18292	0.0845375670151388	0.263714330913501	0.239388582068922	ENSSMAG00000007427	1
GO:0039536	GO:0039536	negative regulation of RIG-I signaling pathway	1/115	14/18292	0.0845375670151388	0.263714330913501	0.239388582068922	ENSSMAG00000007427	1
GO:0042532	GO:0042532	negative regulation of tyrosine phosphorylation of STAT protein	1/115	14/18292	0.0845375670151388	0.263714330913501	0.239388582068922	ENSSMAG00000008361	1
GO:0045046	GO:0045046	protein import into peroxisome membrane	1/115	14/18292	0.0845375670151388	0.263714330913501	0.239388582068922	ENSSMAG00000003743	1
GO:0045059	GO:0045059	positive thymic T cell selection	1/115	14/18292	0.0845375670151388	0.263714330913501	0.239388582068922	ENSSMAG00000000951	1
GO:0045162	GO:0045162	clustering of voltage-gated sodium channels	1/115	14/18292	0.0845375670151388	0.263714330913501	0.239388582068922	ENSSMAG00000011061	1
GO:0046850	GO:0046850	regulation of bone remodeling	1/115	14/18292	0.0845375670151388	0.263714330913501	0.239388582068922	ENSSMAG00000018684	1
GO:0048645	GO:0048645	animal organ formation	1/115	14/18292	0.0845375670151388	0.263714330913501	0.239388582068922	ENSSMAG00000000951	1
GO:0071285	GO:0071285	cellular response to lithium ion	1/115	14/18292	0.0845375670151388	0.263714330913501	0.239388582068922	ENSSMAG00000000951	1
GO:0071310	GO:0071310	cellular response to organic substance	1/115	14/18292	0.0845375670151388	0.263714330913501	0.239388582068922	ENSSMAG00000019993	1
GO:0090131	GO:0090131	mesenchyme migration	1/115	14/18292	0.0845375670151388	0.263714330913501	0.239388582068922	ENSSMAG00000020871	1
GO:0001708	GO:0001708	cell fate specification	2/115	77/18292	0.0846013894952089	0.263714330913501	0.239388582068922	ENSSMAG00000000951/ENSSMAG00000018684	2
GO:1904888	GO:1904888	cranial skeletal system development	2/115	77/18292	0.0846013894952089	0.263714330913501	0.239388582068922	ENSSMAG00000003743/ENSSMAG00000016477	2
GO:0001569	GO:0001569	branching involved in blood vessel morphogenesis	2/115	78/18292	0.0864833869963803	0.263714330913501	0.239388582068922	ENSSMAG00000000951/ENSSMAG00000018684	2
GO:0060042	GO:0060042	retina morphogenesis in camera-type eye	2/115	78/18292	0.0864833869963803	0.263714330913501	0.239388582068922	ENSSMAG00000002682/ENSSMAG00000008361	2
GO:0071230	GO:0071230	cellular response to amino acid stimulus	2/115	78/18292	0.0864833869963803	0.263714330913501	0.239388582068922	ENSSMAG00000003287/ENSSMAG00000008361	2
GO:0000281	GO:0000281	mitotic cytokinesis	2/115	79/18292	0.0883779984398103	0.263714330913501	0.239388582068922	ENSSMAG00000000778/ENSSMAG00000008240	2
GO:0035162	GO:0035162	embryonic hemopoiesis	2/115	79/18292	0.0883779984398103	0.263714330913501	0.239388582068922	ENSSMAG00000002682/ENSSMAG00000008361	2
GO:0005980	GO:0005980	glycogen catabolic process	1/115	15/18292	0.0902973974010266	0.263714330913501	0.239388582068922	ENSSMAG00000004446	1
GO:0006098	GO:0006098	pentose-phosphate shunt	1/115	15/18292	0.0902973974010266	0.263714330913501	0.239388582068922	ENSSMAG00000001281	1
GO:0016539	GO:0016539	intein-mediated protein splicing	1/115	15/18292	0.0902973974010266	0.263714330913501	0.239388582068922	ENSSMAG00000000951	1
GO:0021571	GO:0021571	rhombomere 5 development	1/115	15/18292	0.0902973974010266	0.263714330913501	0.239388582068922	ENSSMAG00000018684	1
GO:0021703	GO:0021703	locus ceruleus development	1/115	15/18292	0.0902973974010266	0.263714330913501	0.239388582068922	ENSSMAG00000018684	1
GO:0032446	GO:0032446	protein modification by small protein conjugation	1/115	15/18292	0.0902973974010266	0.263714330913501	0.239388582068922	ENSSMAG00000016945	1
GO:0045843	GO:0045843	negative regulation of striated muscle tissue development	1/115	15/18292	0.0902973974010266	0.263714330913501	0.239388582068922	ENSSMAG00000012687	1
GO:0048932	GO:0048932	myelination of posterior lateral line nerve axons	1/115	15/18292	0.0902973974010266	0.263714330913501	0.239388582068922	ENSSMAG00000019993	1
GO:0060020	GO:0060020	Bergmann glial cell differentiation	1/115	15/18292	0.0902973974010266	0.263714330913501	0.239388582068922	ENSSMAG00000000951	1
GO:1900180	GO:1900180	regulation of protein localization to nucleus	1/115	15/18292	0.0902973974010266	0.263714330913501	0.239388582068922	ENSSMAG00000000951	1
GO:2001022	GO:2001022	positive regulation of response to DNA damage stimulus	1/115	15/18292	0.0902973974010266	0.263714330913501	0.239388582068922	ENSSMAG00000008190	1
GO:2001054	GO:2001054	negative regulation of mesenchymal cell apoptotic process	1/115	15/18292	0.0902973974010266	0.263714330913501	0.239388582068922	ENSSMAG00000000951	1
GO:0001501	GO:0001501	skeletal system development	3/115	171/18292	0.093171780335496	0.263714330913501	0.239388582068922	ENSSMAG00000004785/ENSSMAG00000013570/ENSSMAG00000015016	3
GO:0006626	GO:0006626	protein targeting to mitochondrion	1/115	16/18292	0.0960213017233378	0.263714330913501	0.239388582068922	ENSSMAG00000004980	1
GO:0007031	GO:0007031	peroxisome organization	1/115	16/18292	0.0960213017233378	0.263714330913501	0.239388582068922	ENSSMAG00000018029	1
GO:0010960	GO:0010960	magnesium ion homeostasis	1/115	16/18292	0.0960213017233378	0.263714330913501	0.239388582068922	ENSSMAG00000007883	1
GO:0021631	GO:0021631	optic nerve morphogenesis	1/115	16/18292	0.0960213017233378	0.263714330913501	0.239388582068922	ENSSMAG00000000951	1
GO:0021978	GO:0021978	telencephalon regionalization	1/115	16/18292	0.0960213017233378	0.263714330913501	0.239388582068922	ENSSMAG00000000951	1
GO:0030948	GO:0030948	negative regulation of vascular endothelial growth factor receptor signaling pathway	1/115	16/18292	0.0960213017233378	0.263714330913501	0.239388582068922	ENSSMAG00000012692	1
GO:0042063	GO:0042063	gliogenesis	1/115	16/18292	0.0960213017233378	0.263714330913501	0.239388582068922	ENSSMAG00000000951	1
GO:0048341	GO:0048341	paraxial mesoderm formation	1/115	16/18292	0.0960213017233378	0.263714330913501	0.239388582068922	ENSSMAG00000018684	1
GO:0050715	GO:0050715	positive regulation of cytokine secretion	1/115	16/18292	0.0960213017233378	0.263714330913501	0.239388582068922	ENSSMAG00000011551	1
GO:0050832	GO:0050832	defense response to fungus	1/115	16/18292	0.0960213017233378	0.263714330913501	0.239388582068922	ENSSMAG00000011551	1
GO:0060425	GO:0060425	lung morphogenesis	1/115	16/18292	0.0960213017233378	0.263714330913501	0.239388582068922	ENSSMAG00000018684	1
GO:0007416	GO:0007416	synapse assembly	2/115	85/18292	0.0999978648477423	0.263714330913501	0.239388582068922	ENSSMAG00000012612/ENSSMAG00000013862	2
GO:0009880	GO:0009880	embryonic pattern specification	2/115	85/18292	0.0999978648477423	0.263714330913501	0.239388582068922	ENSSMAG00000000951/ENSSMAG00000018684	2
GO:0071346	GO:0071346	cellular response to interferon-gamma	2/115	85/18292	0.0999978648477423	0.263714330913501	0.239388582068922	ENSSMAG00000011551/ENSSMAG00000012718	2
GO:0002230	GO:0002230	positive regulation of defense response to virus by host	1/115	17/18292	0.101709502111925	0.263714330913501	0.239388582068922	ENSSMAG00000012718	1
GO:0003209	GO:0003209	cardiac atrium morphogenesis	1/115	17/18292	0.101709502111925	0.263714330913501	0.239388582068922	ENSSMAG00000014260	1
GO:0014037	GO:0014037	Schwann cell differentiation	1/115	17/18292	0.101709502111925	0.263714330913501	0.239388582068922	ENSSMAG00000019993	1
GO:0016185	GO:0016185	synaptic vesicle budding from presynaptic endocytic zone membrane	1/115	17/18292	0.101709502111925	0.263714330913501	0.239388582068922	ENSSMAG00000010402	1
GO:0030388	GO:0030388	fructose 1,6-bisphosphate metabolic process	1/115	17/18292	0.101709502111925	0.263714330913501	0.239388582068922	ENSSMAG00000002590	1
GO:0035989	GO:0035989	tendon development	1/115	17/18292	0.101709502111925	0.263714330913501	0.239388582068922	ENSSMAG00000010306	1
GO:0040012	GO:0040012	regulation of locomotion	1/115	17/18292	0.101709502111925	0.263714330913501	0.239388582068922	ENSSMAG00000004980	1
GO:0046622	GO:0046622	positive regulation of organ growth	1/115	17/18292	0.101709502111925	0.263714330913501	0.239388582068922	ENSSMAG00000018684	1
GO:0048285	GO:0048285	organelle fission	1/115	17/18292	0.101709502111925	0.263714330913501	0.239388582068922	ENSSMAG00000010402	1
GO:0048853	GO:0048853	forebrain morphogenesis	1/115	17/18292	0.101709502111925	0.263714330913501	0.239388582068922	ENSSMAG00000018684	1
GO:0060463	GO:0060463	lung lobe morphogenesis	1/115	17/18292	0.101709502111925	0.263714330913501	0.239388582068922	ENSSMAG00000000951	1
GO:0010629	GO:0010629	negative regulation of gene expression	3/115	178/18292	0.101994044360274	0.263714330913501	0.239388582068922	ENSSMAG00000003260/ENSSMAG00000003906/ENSSMAG00000016922	3
GO:0001756	GO:0001756	somitogenesis	3/115	180/18292	0.104574308337053	0.269173331773401	0.24434402939269	ENSSMAG00000000951/ENSSMAG00000004763/ENSSMAG00000018684	3
GO:0050803	GO:0050803	regulation of synapse structure or activity	1/115	18/18292	0.107362219335297	0.270058072485261	0.245147159142131	ENSSMAG00000010402	1
GO:0051256	GO:0051256	mitotic spindle midzone assembly	1/115	18/18292	0.107362219335297	0.270058072485261	0.245147159142131	ENSSMAG00000008240	1
GO:0061844	GO:0061844	antimicrobial humoral immune response mediated by antimicrobial peptide	1/115	18/18292	0.107362219335297	0.270058072485261	0.245147159142131	ENSSMAG00000011551	1
GO:0070885	GO:0070885	negative regulation of calcineurin-NFAT signaling cascade	1/115	18/18292	0.107362219335297	0.270058072485261	0.245147159142131	ENSSMAG00000018337	1
GO:0097535	GO:0097535	lymphoid lineage cell migration into thymus	1/115	18/18292	0.107362219335297	0.270058072485261	0.245147159142131	ENSSMAG00000020987	1
GO:0001957	GO:0001957	intramembranous ossification	1/115	19/18292	0.11297967280889	0.270058072485261	0.245147159142131	ENSSMAG00000000951	1
GO:0010832	GO:0010832	negative regulation of myotube differentiation	1/115	19/18292	0.11297967280889	0.270058072485261	0.245147159142131	ENSSMAG00000003260	1
GO:0018401	GO:0018401	peptidyl-proline hydroxylation to 4-hydroxy-L-proline	1/115	19/18292	0.11297967280889	0.270058072485261	0.245147159142131	ENSSMAG00000003260	1
GO:0021508	GO:0021508	floor plate formation	1/115	19/18292	0.11297967280889	0.270058072485261	0.245147159142131	ENSSMAG00000000951	1
GO:0021798	GO:0021798	forebrain dorsal/ventral pattern formation	1/115	19/18292	0.11297967280889	0.270058072485261	0.245147159142131	ENSSMAG00000018684	1
GO:0035284	GO:0035284	brain segmentation	1/115	19/18292	0.11297967280889	0.270058072485261	0.245147159142131	ENSSMAG00000019993	1
GO:0042664	GO:0042664	negative regulation of endodermal cell fate specification	1/115	19/18292	0.11297967280889	0.270058072485261	0.245147159142131	ENSSMAG00000018684	1
GO:0043011	GO:0043011	myeloid dendritic cell differentiation	1/115	19/18292	0.11297967280889	0.270058072485261	0.245147159142131	ENSSMAG00000020987	1
GO:0060956	GO:0060956	endocardial cell differentiation	1/115	19/18292	0.11297967280889	0.270058072485261	0.245147159142131	ENSSMAG00000000951	1
GO:0061035	GO:0061035	regulation of cartilage development	1/115	19/18292	0.11297967280889	0.270058072485261	0.245147159142131	ENSSMAG00000000951	1
GO:1903204	GO:1903204	negative regulation of oxidative stress-induced neuron death	1/115	19/18292	0.11297967280889	0.270058072485261	0.245147159142131	ENSSMAG00000004980	1
GO:0019221	GO:0019221	cytokine-mediated signaling pathway	2/115	92/18292	0.114054484067337	0.270058072485261	0.245147159142131	ENSSMAG00000008361/ENSSMAG00000012718	2
GO:0030901	GO:0030901	midbrain development	2/115	93/18292	0.116102621282533	0.270058072485261	0.245147159142131	ENSSMAG00000000951/ENSSMAG00000018684	2
GO:0042733	GO:0042733	embryonic digit morphogenesis	2/115	94/18292	0.118160165473736	0.270058072485261	0.245147159142131	ENSSMAG00000000951/ENSSMAG00000018684	2
GO:0008209	GO:0008209	androgen metabolic process	1/115	20/18292	0.118562080603285	0.270058072485261	0.245147159142131	ENSSMAG00000000951	1
GO:0014034	GO:0014034	neural crest cell fate commitment	1/115	20/18292	0.118562080603285	0.270058072485261	0.245147159142131	ENSSMAG00000018684	1
GO:0021575	GO:0021575	hindbrain morphogenesis	1/115	20/18292	0.118562080603285	0.270058072485261	0.245147159142131	ENSSMAG00000019993	1
GO:0031643	GO:0031643	positive regulation of myelination	1/115	20/18292	0.118562080603285	0.270058072485261	0.245147159142131	ENSSMAG00000019993	1
GO:0032729	GO:0032729	positive regulation of interferon-gamma production	1/115	20/18292	0.118562080603285	0.270058072485261	0.245147159142131	ENSSMAG00000008190	1
GO:0046638	GO:0046638	positive regulation of alpha-beta T cell differentiation	1/115	20/18292	0.118562080603285	0.270058072485261	0.245147159142131	ENSSMAG00000000951	1
GO:0050862	GO:0050862	positive regulation of T cell receptor signaling pathway	1/115	20/18292	0.118562080603285	0.270058072485261	0.245147159142131	ENSSMAG00000008190	1
GO:0060591	GO:0060591	chondroblast differentiation	1/115	20/18292	0.118562080603285	0.270058072485261	0.245147159142131	ENSSMAG00000000951	1
GO:0097194	GO:0097194	execution phase of apoptosis	1/115	20/18292	0.118562080603285	0.270058072485261	0.245147159142131	ENSSMAG00000009168	1
GO:2000223	GO:2000223	regulation of BMP signaling pathway involved in heart jogging	1/115	20/18292	0.118562080603285	0.270058072485261	0.245147159142131	ENSSMAG00000000951	1
GO:0001953	GO:0001953	negative regulation of cell-matrix adhesion	1/115	21/18292	0.124109659452378	0.279368409904568	0.253598684949131	ENSSMAG00000011061	1
GO:0034244	GO:0034244	negative regulation of transcription elongation from RNA polymerase II promoter	1/115	21/18292	0.124109659452378	0.279368409904568	0.253598684949131	ENSSMAG00000000951	1
GO:1902742	GO:1902742	apoptotic process involved in development	1/115	21/18292	0.124109659452378	0.279368409904568	0.253598684949131	ENSSMAG00000016153	1
GO:0010842	GO:0010842	retina layer formation	2/115	99/18292	0.128582185607018	0.283022202238293	0.256915441239602	ENSSMAG00000012612/ENSSMAG00000013862	2
GO:0001895	GO:0001895	retina homeostasis	1/115	22/18292	0.1296226247615	0.283022202238293	0.256915441239602	ENSSMAG00000000951	1
GO:0021551	GO:0021551	central nervous system morphogenesis	1/115	22/18292	0.1296226247615	0.283022202238293	0.256915441239602	ENSSMAG00000016477	1
GO:0031054	GO:0031054	pre-miRNA processing	1/115	22/18292	0.1296226247615	0.283022202238293	0.256915441239602	ENSSMAG00000010045	1
GO:0045840	GO:0045840	positive regulation of mitotic nuclear division	1/115	22/18292	0.1296226247615	0.283022202238293	0.256915441239602	ENSSMAG00000018684	1
GO:0048617	GO:0048617	embryonic foregut morphogenesis	1/115	22/18292	0.1296226247615	0.283022202238293	0.256915441239602	ENSSMAG00000000951	1
GO:0051492	GO:0051492	regulation of stress fiber assembly	1/115	22/18292	0.1296226247615	0.283022202238293	0.256915441239602	ENSSMAG00000011061	1
GO:0045444	GO:0045444	fat cell differentiation	2/115	100/18292	0.130692116810478	0.283022202238293	0.256915441239602	ENSSMAG00000008361/ENSSMAG00000019993	2
GO:0006002	GO:0006002	fructose 6-phosphate metabolic process	1/115	23/18292	0.135101190615492	0.283022202238293	0.256915441239602	ENSSMAG00000002590	1
GO:0006275	GO:0006275	regulation of DNA replication	1/115	23/18292	0.135101190615492	0.283022202238293	0.256915441239602	ENSSMAG00000010071	1
GO:0006614	GO:0006614	SRP-dependent cotranslational protein targeting to membrane	1/115	23/18292	0.135101190615492	0.283022202238293	0.256915441239602	ENSSMAG00000006804	1
GO:0006807	GO:0006807	nitrogen compound metabolic process	1/115	23/18292	0.135101190615492	0.283022202238293	0.256915441239602	ENSSMAG00000005292	1
GO:0006937	GO:0006937	regulation of muscle contraction	1/115	23/18292	0.135101190615492	0.283022202238293	0.256915441239602	ENSSMAG00000008403	1
GO:0008078	GO:0008078	mesodermal cell migration	1/115	23/18292	0.135101190615492	0.283022202238293	0.256915441239602	ENSSMAG00000018684	1
GO:0008406	GO:0008406	gonad development	1/115	23/18292	0.135101190615492	0.283022202238293	0.256915441239602	ENSSMAG00000018684	1
GO:0021555	GO:0021555	midbrain-hindbrain boundary morphogenesis	1/115	23/18292	0.135101190615492	0.283022202238293	0.256915441239602	ENSSMAG00000018684	1
GO:0021654	GO:0021654	rhombomere boundary formation	1/115	23/18292	0.135101190615492	0.283022202238293	0.256915441239602	ENSSMAG00000019993	1
GO:0034620	GO:0034620	cellular response to unfolded protein	1/115	23/18292	0.135101190615492	0.283022202238293	0.256915441239602	ENSSMAG00000010045	1
GO:0045745	GO:0045745	positive regulation of G protein-coupled receptor signaling pathway	1/115	23/18292	0.135101190615492	0.283022202238293	0.256915441239602	ENSSMAG00000018684	1
GO:0006405	GO:0006405	RNA export from nucleus	1/115	24/18292	0.140545569786723	0.28709308561416	0.260610814925746	ENSSMAG00000011154	1
GO:0009435	GO:0009435	NAD biosynthetic process	1/115	24/18292	0.140545569786723	0.28709308561416	0.260610814925746	ENSSMAG00000003195	1
GO:0019369	GO:0019369	arachidonic acid metabolic process	1/115	24/18292	0.140545569786723	0.28709308561416	0.260610814925746	ENSSMAG00000007192	1
GO:0021904	GO:0021904	dorsal/ventral neural tube patterning	1/115	24/18292	0.140545569786723	0.28709308561416	0.260610814925746	ENSSMAG00000000951	1
GO:0035909	GO:0035909	aorta morphogenesis	1/115	24/18292	0.140545569786723	0.28709308561416	0.260610814925746	ENSSMAG00000018684	1
GO:0042026	GO:0042026	protein refolding	1/115	24/18292	0.140545569786723	0.28709308561416	0.260610814925746	ENSSMAG00000010045	1
GO:0048794	GO:0048794	swim bladder development	1/115	24/18292	0.140545569786723	0.28709308561416	0.260610814925746	ENSSMAG00000000951	1
GO:0030916	GO:0030916	otic vesicle formation	1/115	25/18292	0.145955973743069	0.293960452380777	0.266844716538574	ENSSMAG00000018684	1
GO:0045109	GO:0045109	intermediate filament organization	1/115	25/18292	0.145955973743069	0.293960452380777	0.266844716538574	ENSSMAG00000000951	1
GO:0051146	GO:0051146	striated muscle cell differentiation	1/115	25/18292	0.145955973743069	0.293960452380777	0.266844716538574	ENSSMAG00000018684	1
GO:0090336	GO:0090336	positive regulation of brown fat cell differentiation	1/115	25/18292	0.145955973743069	0.293960452380777	0.266844716538574	ENSSMAG00000015091	1
GO:0016525	GO:0016525	negative regulation of angiogenesis	2/115	108/18292	0.147847153376628	0.296156830961556	0.26883849500453	ENSSMAG00000012692/ENSSMAG00000012718	2
GO:0001759	GO:0001759	organ induction	1/115	26/18292	0.151332612655838	0.296156830961556	0.26883849500453	ENSSMAG00000018684	1
GO:0003203	GO:0003203	endocardial cushion morphogenesis	1/115	26/18292	0.151332612655838	0.296156830961556	0.26883849500453	ENSSMAG00000020871	1
GO:0008345	GO:0008345	larval locomotory behavior	1/115	26/18292	0.151332612655838	0.296156830961556	0.26883849500453	ENSSMAG00000004980	1
GO:0030330	GO:0030330	DNA damage response, signal transduction by p53 class mediator	1/115	26/18292	0.151332612655838	0.296156830961556	0.26883849500453	ENSSMAG00000008106	1
GO:0034122	GO:0034122	negative regulation of toll-like receptor signaling pathway	1/115	26/18292	0.151332612655838	0.296156830961556	0.26883849500453	ENSSMAG00000020987	1
GO:0048714	GO:0048714	positive regulation of oligodendrocyte differentiation	1/115	26/18292	0.151332612655838	0.296156830961556	0.26883849500453	ENSSMAG00000000951	1
GO:0055015	GO:0055015	ventricular cardiac muscle cell development	1/115	26/18292	0.151332612655838	0.296156830961556	0.26883849500453	ENSSMAG00000018615	1
GO:0006915	GO:0006915	apoptotic process	3/115	214/18292	0.152054765035896	0.296156830961556	0.26883849500453	ENSSMAG00000000373/ENSSMAG00000009168/ENSSMAG00000015894	3
GO:0030239	GO:0030239	myofibril assembly	2/115	110/18292	0.152206036818221	0.296156830961556	0.26883849500453	ENSSMAG00000013862/ENSSMAG00000014934	2
GO:1990573	GO:1990573	potassium ion import across plasma membrane	2/115	111/18292	0.15439506376208	0.2994012385116	0.271783629310916	ENSSMAG00000008760/ENSSMAG00000010049	2
GO:0008045	GO:0008045	motor neuron axon guidance	2/115	112/18292	0.156590261850594	0.300775415264181	0.27303104814922	ENSSMAG00000008106/ENSSMAG00000019993	2
GO:0031098	GO:0031098	stress-activated protein kinase signaling cascade	2/115	112/18292	0.156590261850594	0.300775415264181	0.27303104814922	ENSSMAG00000012612/ENSSMAG00000013862	2
GO:0021520	GO:0021520	spinal cord motor neuron cell fate specification	1/115	27/18292	0.156675695407648	0.300775415264181	0.27303104814922	ENSSMAG00000000951	1
GO:0001649	GO:0001649	osteoblast differentiation	2/115	113/18292	0.158791469054284	0.30188193698231	0.274035501203454	ENSSMAG00000000951/ENSSMAG00000011061	2
GO:0042981	GO:0042981	regulation of apoptotic process	3/115	219/18292	0.159545530838104	0.30188193698231	0.274035501203454	ENSSMAG00000012345/ENSSMAG00000014103/ENSSMAG00000015947	3
GO:0023014	GO:0023014	signal transduction by protein phosphorylation	2/115	114/18292	0.160998525103862	0.30188193698231	0.274035501203454	ENSSMAG00000012612/ENSSMAG00000013862	2
GO:0006044	GO:0006044	N-acetylglucosamine metabolic process	1/115	28/18292	0.161985429600264	0.30188193698231	0.274035501203454	ENSSMAG00000000778	1
GO:0043434	GO:0043434	response to peptide hormone	1/115	28/18292	0.161985429600264	0.30188193698231	0.274035501203454	ENSSMAG00000012718	1
GO:0045736	GO:0045736	negative regulation of cyclin-dependent protein serine/threonine kinase activity	1/115	28/18292	0.161985429600264	0.30188193698231	0.274035501203454	ENSSMAG00000004980	1
GO:0051894	GO:0051894	positive regulation of focal adhesion assembly	1/115	28/18292	0.161985429600264	0.30188193698231	0.274035501203454	ENSSMAG00000011061	1
GO:0070365	GO:0070365	hepatocyte differentiation	1/115	28/18292	0.161985429600264	0.30188193698231	0.274035501203454	ENSSMAG00000008106	1
GO:0071679	GO:0071679	commissural neuron axon guidance	1/115	28/18292	0.161985429600264	0.30188193698231	0.274035501203454	ENSSMAG00000000951	1
GO:0003007	GO:0003007	heart morphogenesis	2/115	116/18292	0.165429551372216	0.306736103440263	0.278441905745334	ENSSMAG00000004980/ENSSMAG00000018615	2
GO:0001886	GO:0001886	endothelial cell morphogenesis	1/115	29/18292	0.167262021562374	0.306736103440263	0.278441905745334	ENSSMAG00000012692	1
GO:0016540	GO:0016540	protein autoprocessing	1/115	29/18292	0.167262021562374	0.306736103440263	0.278441905745334	ENSSMAG00000000951	1
GO:0045429	GO:0045429	positive regulation of nitric oxide biosynthetic process	1/115	29/18292	0.167262021562374	0.306736103440263	0.278441905745334	ENSSMAG00000016762	1
GO:0048339	GO:0048339	paraxial mesoderm development	1/115	29/18292	0.167262021562374	0.306736103440263	0.278441905745334	ENSSMAG00000018684	1
GO:0009791	GO:0009791	post-embryonic development	2/115	118/18292	0.16988209312303	0.30861911471977	0.280151222787981	ENSSMAG00000000778/ENSSMAG00000003260	2
GO:0001964	GO:0001964	startle response	1/115	30/18292	0.172505676357332	0.30861911471977	0.280151222787981	ENSSMAG00000007883	1
GO:0006207	GO:0006207	'de novo' pyrimidine nucleobase biosynthetic process	1/115	30/18292	0.172505676357332	0.30861911471977	0.280151222787981	ENSSMAG00000005292	1
GO:0021846	GO:0021846	cell proliferation in forebrain	1/115	30/18292	0.172505676357332	0.30861911471977	0.280151222787981	ENSSMAG00000018684	1
GO:0023019	GO:0023019	signal transduction involved in regulation of gene expression	1/115	30/18292	0.172505676357332	0.30861911471977	0.280151222787981	ENSSMAG00000018684	1
GO:0055002	GO:0055002	striated muscle cell development	1/115	30/18292	0.172505676357332	0.30861911471977	0.280151222787981	ENSSMAG00000000951	1
GO:0003198	GO:0003198	epithelial to mesenchymal transition involved in endocardial cushion formation	1/115	31/18292	0.17771659779085	0.30861911471977	0.280151222787981	ENSSMAG00000018684	1
GO:0006541	GO:0006541	glutamine metabolic process	1/115	31/18292	0.17771659779085	0.30861911471977	0.280151222787981	ENSSMAG00000005292	1
GO:0006611	GO:0006611	protein export from nucleus	1/115	31/18292	0.17771659779085	0.30861911471977	0.280151222787981	ENSSMAG00000019993	1
GO:0016126	GO:0016126	sterol biosynthetic process	1/115	31/18292	0.17771659779085	0.30861911471977	0.280151222787981	ENSSMAG00000013762	1
GO:0021984	GO:0021984	adenohypophysis development	1/115	31/18292	0.17771659779085	0.30861911471977	0.280151222787981	ENSSMAG00000000951	1
GO:0035024	GO:0035024	negative regulation of Rho protein signal transduction	1/115	31/18292	0.17771659779085	0.30861911471977	0.280151222787981	ENSSMAG00000011061	1
GO:0035775	GO:0035775	pronephric glomerulus morphogenesis	1/115	31/18292	0.17771659779085	0.30861911471977	0.280151222787981	ENSSMAG00000008190	1
GO:0043652	GO:0043652	engulfment of apoptotic cell	1/115	31/18292	0.17771659779085	0.30861911471977	0.280151222787981	ENSSMAG00000016153	1
GO:0045638	GO:0045638	negative regulation of myeloid cell differentiation	1/115	31/18292	0.17771659779085	0.30861911471977	0.280151222787981	ENSSMAG00000020987	1
GO:0050829	GO:0050829	defense response to Gram-negative bacterium	1/115	31/18292	0.17771659779085	0.30861911471977	0.280151222787981	ENSSMAG00000016762	1
GO:0061025	GO:0061025	membrane fusion	1/115	31/18292	0.17771659779085	0.30861911471977	0.280151222787981	ENSSMAG00000010402	1
GO:0030036	GO:0030036	actin cytoskeleton organization	3/115	231/18292	0.177966771728648	0.30861911471977	0.280151222787981	ENSSMAG00000004763/ENSSMAG00000012612/ENSSMAG00000013862	3
GO:0031018	GO:0031018	endocrine pancreas development	2/115	122/18292	0.17884686841588	0.309211152020226	0.28068864890888	ENSSMAG00000000951/ENSSMAG00000014260	2
GO:0007224	GO:0007224	smoothened signaling pathway	2/115	123/18292	0.181099634864371	0.309680599859288	0.281114793563814	ENSSMAG00000000951/ENSSMAG00000018337	2
GO:0003222	GO:0003222	ventricular trabecula myocardium morphogenesis	1/115	32/18292	0.182894988418639	0.309680599859288	0.281114793563814	ENSSMAG00000012687	1
GO:0003406	GO:0003406	retinal pigment epithelium development	1/115	32/18292	0.182894988418639	0.309680599859288	0.281114793563814	ENSSMAG00000000951	1
GO:0006641	GO:0006641	triglyceride metabolic process	1/115	32/18292	0.182894988418639	0.309680599859288	0.281114793563814	ENSSMAG00000018029	1
GO:0051497	GO:0051497	negative regulation of stress fiber assembly	1/115	32/18292	0.182894988418639	0.309680599859288	0.281114793563814	ENSSMAG00000011061	1
GO:0071353	GO:0071353	cellular response to interleukin-4	1/115	32/18292	0.182894988418639	0.309680599859288	0.281114793563814	ENSSMAG00000014525	1
GO:1990798	GO:1990798	pancreas regeneration	1/115	32/18292	0.182894988418639	0.309680599859288	0.281114793563814	ENSSMAG00000014260	1
GO:0001709	GO:0001709	cell fate determination	1/115	33/18292	0.188041049554009	0.310159662195406	0.281549665847654	ENSSMAG00000000951	1
GO:0002052	GO:0002052	positive regulation of neuroblast proliferation	1/115	33/18292	0.188041049554009	0.310159662195406	0.281549665847654	ENSSMAG00000000951	1
GO:0007398	GO:0007398	ectoderm development	1/115	33/18292	0.188041049554009	0.310159662195406	0.281549665847654	ENSSMAG00000000951	1
GO:0035994	GO:0035994	response to muscle stretch	1/115	33/18292	0.188041049554009	0.310159662195406	0.281549665847654	ENSSMAG00000003260	1
GO:0043408	GO:0043408	regulation of MAPK cascade	1/115	33/18292	0.188041049554009	0.310159662195406	0.281549665847654	ENSSMAG00000011061	1
GO:0046627	GO:0046627	negative regulation of insulin receptor signaling pathway	1/115	33/18292	0.188041049554009	0.310159662195406	0.281549665847654	ENSSMAG00000008361	1
GO:0060840	GO:0060840	artery development	1/115	33/18292	0.188041049554009	0.310159662195406	0.281549665847654	ENSSMAG00000000951	1
GO:0061061	GO:0061061	muscle structure development	1/115	33/18292	0.188041049554009	0.310159662195406	0.281549665847654	ENSSMAG00000004763	1
GO:2000177	GO:2000177	regulation of neural precursor cell proliferation	1/115	33/18292	0.188041049554009	0.310159662195406	0.281549665847654	ENSSMAG00000000951	1
GO:0000266	GO:0000266	mitochondrial fission	1/115	34/18292	0.193154981275422	0.311435278798012	0.282707616000396	ENSSMAG00000010402	1
GO:0001678	GO:0001678	cellular glucose homeostasis	1/115	34/18292	0.193154981275422	0.311435278798012	0.282707616000396	ENSSMAG00000012692	1
GO:0030150	GO:0030150	protein import into mitochondrial matrix	1/115	34/18292	0.193154981275422	0.311435278798012	0.282707616000396	ENSSMAG00000014637	1
GO:0032755	GO:0032755	positive regulation of interleukin-6 production	1/115	34/18292	0.193154981275422	0.311435278798012	0.282707616000396	ENSSMAG00000010045	1
GO:0045662	GO:0045662	negative regulation of myoblast differentiation	1/115	34/18292	0.193154981275422	0.311435278798012	0.282707616000396	ENSSMAG00000003260	1
GO:0048745	GO:0048745	smooth muscle tissue development	1/115	34/18292	0.193154981275422	0.311435278798012	0.282707616000396	ENSSMAG00000000951	1
GO:0055074	GO:0055074	calcium ion homeostasis	1/115	34/18292	0.193154981275422	0.311435278798012	0.282707616000396	ENSSMAG00000014260	1
GO:0061386	GO:0061386	closure of optic fissure	1/115	34/18292	0.193154981275422	0.311435278798012	0.282707616000396	ENSSMAG00000018684	1
GO:0006261	GO:0006261	DNA-dependent DNA replication	1/115	35/18292	0.198236982434001	0.314331568831814	0.285336744125706	ENSSMAG00000010045	1
GO:0021794	GO:0021794	thalamus development	1/115	35/18292	0.198236982434001	0.314331568831814	0.285336744125706	ENSSMAG00000000951	1
GO:0045648	GO:0045648	positive regulation of erythrocyte differentiation	1/115	35/18292	0.198236982434001	0.314331568831814	0.285336744125706	ENSSMAG00000012718	1
GO:0045995	GO:0045995	regulation of embryonic development	1/115	35/18292	0.198236982434001	0.314331568831814	0.285336744125706	ENSSMAG00000008240	1
GO:0050905	GO:0050905	neuromuscular process	1/115	35/18292	0.198236982434001	0.314331568831814	0.285336744125706	ENSSMAG00000007883	1
GO:0055013	GO:0055013	cardiac muscle cell development	1/115	35/18292	0.198236982434001	0.314331568831814	0.285336744125706	ENSSMAG00000003142	1
GO:0001556	GO:0001556	oocyte maturation	1/115	36/18292	0.203287250660987	0.318816617156849	0.289408079025564	ENSSMAG00000010045	1
GO:0032435	GO:0032435	negative regulation of proteasomal ubiquitin-dependent protein catabolic process	1/115	36/18292	0.203287250660987	0.318816617156849	0.289408079025564	ENSSMAG00000000951	1
GO:0043967	GO:0043967	histone H4 acetylation	1/115	36/18292	0.203287250660987	0.318816617156849	0.289408079025564	ENSSMAG00000020987	1
GO:0060997	GO:0060997	dendritic spine morphogenesis	1/115	36/18292	0.203287250660987	0.318816617156849	0.289408079025564	ENSSMAG00000008106	1
GO:0016579	GO:0016579	protein deubiquitination	2/115	134/18292	0.206136036976449	0.321418370654149	0.291769839489829	ENSSMAG00000003743/ENSSMAG00000016477	2
GO:0032147	GO:0032147	activation of protein kinase activity	2/115	134/18292	0.206136036976449	0.321418370654149	0.291769839489829	ENSSMAG00000012612/ENSSMAG00000013862	2
GO:0007155	GO:0007155	cell adhesion	4/115	373/18292	0.20801762579275	0.321418370654149	0.291769839489829	ENSSMAG00000004785/ENSSMAG00000010306/ENSSMAG00000012612/ENSSMAG00000013862	4
GO:0006885	GO:0006885	regulation of pH	1/115	37/18292	0.208305982375163	0.321418370654149	0.291769839489829	ENSSMAG00000014260	1
GO:0042130	GO:0042130	negative regulation of T cell proliferation	1/115	37/18292	0.208305982375163	0.321418370654149	0.291769839489829	ENSSMAG00000000951	1
GO:0090504	GO:0090504	epiboly	1/115	37/18292	0.208305982375163	0.321418370654149	0.291769839489829	ENSSMAG00000001281	1
GO:0007015	GO:0007015	actin filament organization	3/115	253/18292	0.213121588099713	0.325612755270175	0.295577322315673	ENSSMAG00000014934/ENSSMAG00000020871/ENSSMAG00000021113	3
GO:0002063	GO:0002063	chondrocyte development	1/115	38/18292	0.213293372790219	0.325612755270175	0.295577322315673	ENSSMAG00000004785	1
GO:0006471	GO:0006471	protein ADP-ribosylation	1/115	38/18292	0.213293372790219	0.325612755270175	0.295577322315673	ENSSMAG00000015637	1
GO:0030278	GO:0030278	regulation of ossification	1/115	38/18292	0.213293372790219	0.325612755270175	0.295577322315673	ENSSMAG00000019993	1
GO:0000165	GO:0000165	MAPK cascade	1/115	39/18292	0.218249615922088	0.329671788261259	0.299261938729733	ENSSMAG00000018684	1
GO:0002076	GO:0002076	osteoblast development	1/115	39/18292	0.218249615922088	0.329671788261259	0.299261938729733	ENSSMAG00000000951	1
GO:0008015	GO:0008015	blood circulation	1/115	39/18292	0.218249615922088	0.329671788261259	0.299261938729733	ENSSMAG00000000951	1
GO:0032835	GO:0032835	glomerulus development	1/115	39/18292	0.218249615922088	0.329671788261259	0.299261938729733	ENSSMAG00000000951	1
GO:0000077	GO:0000077	DNA damage checkpoint	1/115	40/18292	0.223174904596221	0.33359998759956	0.302827789953754	ENSSMAG00000016477	1
GO:0003140	GO:0003140	determination of left/right asymmetry in lateral mesoderm	1/115	40/18292	0.223174904596221	0.33359998759956	0.302827789953754	ENSSMAG00000000951	1
GO:0006298	GO:0006298	mismatch repair	1/115	40/18292	0.223174904596221	0.33359998759956	0.302827789953754	ENSSMAG00000015091	1
GO:0048263	GO:0048263	determination of dorsal identity	1/115	40/18292	0.223174904596221	0.33359998759956	0.302827789953754	ENSSMAG00000018684	1
GO:0002040	GO:0002040	sprouting angiogenesis	2/115	143/18292	0.226886760116817	0.33653432668657	0.305491457380987	ENSSMAG00000008106/ENSSMAG00000011688	2
GO:0000027	GO:0000027	ribosomal large subunit assembly	1/115	41/18292	0.228069430454836	0.33653432668657	0.305491457380987	ENSSMAG00000014525	1
GO:0032008	GO:0032008	positive regulation of TOR signaling	1/115	41/18292	0.228069430454836	0.33653432668657	0.305491457380987	ENSSMAG00000003287	1
GO:0048468	GO:0048468	cell development	1/115	41/18292	0.228069430454836	0.33653432668657	0.305491457380987	ENSSMAG00000011783	1
GO:0048557	GO:0048557	embryonic digestive tract morphogenesis	1/115	41/18292	0.228069430454836	0.33653432668657	0.305491457380987	ENSSMAG00000000951	1
GO:0009617	GO:0009617	response to bacterium	2/115	145/18292	0.231520683207545	0.34021313586615	0.308830922893351	ENSSMAG00000007427/ENSSMAG00000018029	2
GO:0001974	GO:0001974	blood vessel remodeling	1/115	42/18292	0.232933383964106	0.34021313586615	0.308830922893351	ENSSMAG00000018684	1
GO:0033209	GO:0033209	tumor necrosis factor-mediated signaling pathway	1/115	42/18292	0.232933383964106	0.34021313586615	0.308830922893351	ENSSMAG00000012718	1
GO:0046855	GO:0046855	inositol phosphate dephosphorylation	1/115	42/18292	0.232933383964106	0.34021313586615	0.308830922893351	ENSSMAG00000016922	1
GO:0000422	GO:0000422	autophagy of mitochondrion	1/115	43/18292	0.237766954421319	0.342944259601421	0.311310120122325	ENSSMAG00000004980	1
GO:0044772	GO:0044772	mitotic cell cycle phase transition	1/115	43/18292	0.237766954421319	0.342944259601421	0.311310120122325	ENSSMAG00000010071	1
GO:0051085	GO:0051085	chaperone cofactor-dependent protein refolding	1/115	43/18292	0.237766954421319	0.342944259601421	0.311310120122325	ENSSMAG00000010045	1
GO:0051726	GO:0051726	regulation of cell cycle	2/115	149/18292	0.240806411476225	0.342944259601421	0.311310120122325	ENSSMAG00000003260/ENSSMAG00000008106	2
GO:0008610	GO:0008610	lipid biosynthetic process	1/115	44/18292	0.242570329961981	0.342944259601421	0.311310120122325	ENSSMAG00000013762	1
GO:0021986	GO:0021986	habenula development	1/115	44/18292	0.242570329961981	0.342944259601421	0.311310120122325	ENSSMAG00000000951	1
GO:0035690	GO:0035690	cellular response to drug	1/115	44/18292	0.242570329961981	0.342944259601421	0.311310120122325	ENSSMAG00000003260	1
GO:0042307	GO:0042307	positive regulation of protein import into nucleus	1/115	44/18292	0.242570329961981	0.342944259601421	0.311310120122325	ENSSMAG00000000951	1
GO:0043388	GO:0043388	positive regulation of DNA binding	1/115	44/18292	0.242570329961981	0.342944259601421	0.311310120122325	ENSSMAG00000020987	1
GO:0043966	GO:0043966	histone H3 acetylation	1/115	44/18292	0.242570329961981	0.342944259601421	0.311310120122325	ENSSMAG00000020987	1
GO:0046716	GO:0046716	muscle cell cellular homeostasis	1/115	44/18292	0.242570329961981	0.342944259601421	0.311310120122325	ENSSMAG00000009476	1
GO:0048769	GO:0048769	sarcomerogenesis	1/115	44/18292	0.242570329961981	0.342944259601421	0.311310120122325	ENSSMAG00000014934	1
GO:0071347	GO:0071347	cellular response to interleukin-1	1/115	44/18292	0.242570329961981	0.342944259601421	0.311310120122325	ENSSMAG00000003260	1
GO:0003148	GO:0003148	outflow tract septum morphogenesis	1/115	45/18292	0.24734369756689	0.346281176593646	0.31433923054072	ENSSMAG00000018684	1
GO:0006520	GO:0006520	cellular amino acid metabolic process	1/115	45/18292	0.24734369756689	0.346281176593646	0.31433923054072	ENSSMAG00000005292	1
GO:0022011	GO:0022011	myelination in peripheral nervous system	1/115	45/18292	0.24734369756689	0.346281176593646	0.31433923054072	ENSSMAG00000011061	1
GO:0071260	GO:0071260	cellular response to mechanical stimulus	1/115	45/18292	0.24734369756689	0.346281176593646	0.31433923054072	ENSSMAG00000003260	1
GO:0009409	GO:0009409	response to cold	1/115	46/18292	0.252087243069153	0.347831917119457	0.315746926415058	ENSSMAG00000001281	1
GO:0014003	GO:0014003	oligodendrocyte development	1/115	46/18292	0.252087243069153	0.347831917119457	0.315746926415058	ENSSMAG00000000951	1
GO:0019228	GO:0019228	neuronal action potential	1/115	46/18292	0.252087243069153	0.347831917119457	0.315746926415058	ENSSMAG00000007883	1
GO:0036302	GO:0036302	atrioventricular canal development	1/115	46/18292	0.252087243069153	0.347831917119457	0.315746926415058	ENSSMAG00000020871	1
GO:0043049	GO:0043049	otic placode formation	1/115	46/18292	0.252087243069153	0.347831917119457	0.315746926415058	ENSSMAG00000018684	1
GO:0050830	GO:0050830	defense response to Gram-positive bacterium	1/115	46/18292	0.252087243069153	0.347831917119457	0.315746926415058	ENSSMAG00000016762	1
GO:0007411	GO:0007411	axon guidance	3/115	279/18292	0.256373872407406	0.349699326082867	0.317442080342966	ENSSMAG00000000951/ENSSMAG00000012612/ENSSMAG00000013862	3
GO:0001656	GO:0001656	metanephros development	1/115	47/18292	0.256801151161176	0.349699326082867	0.317442080342966	ENSSMAG00000018684	1
GO:0010975	GO:0010975	regulation of neuron projection development	1/115	47/18292	0.256801151161176	0.349699326082867	0.317442080342966	ENSSMAG00000004980	1
GO:0018345	GO:0018345	protein palmitoylation	1/115	47/18292	0.256801151161176	0.349699326082867	0.317442080342966	ENSSMAG00000018337	1
GO:0050714	GO:0050714	positive regulation of protein secretion	1/115	47/18292	0.256801151161176	0.349699326082867	0.317442080342966	ENSSMAG00000003260	1
GO:0031101	GO:0031101	fin regeneration	2/115	156/18292	0.257096020221202	0.349699326082867	0.317442080342966	ENSSMAG00000002600/ENSSMAG00000004785	2
GO:0006909	GO:0006909	phagocytosis	1/115	48/18292	0.261485605401596	0.353159382354156	0.320582971328273	ENSSMAG00000006804	1
GO:0048665	GO:0048665	neuron fate specification	1/115	48/18292	0.261485605401596	0.353159382354156	0.320582971328273	ENSSMAG00000018684	1
GO:1900026	GO:1900026	positive regulation of substrate adhesion-dependent cell spreading	1/115	48/18292	0.261485605401596	0.353159382354156	0.320582971328273	ENSSMAG00000011061	1
GO:0034765	GO:0034765	regulation of ion transmembrane transport	2/115	159/18292	0.264085589987912	0.355833635335825	0.323010543721315	ENSSMAG00000007883/ENSSMAG00000010049	2
GO:0001502	GO:0001502	cartilage condensation	1/115	49/18292	0.266140788222185	0.356095133891688	0.323247920917633	ENSSMAG00000004785	1
GO:0030010	GO:0030010	establishment of cell polarity	1/115	49/18292	0.266140788222185	0.356095133891688	0.323247920917633	ENSSMAG00000000951	1
GO:0048568	GO:0048568	embryonic organ development	1/115	49/18292	0.266140788222185	0.356095133891688	0.323247920917633	ENSSMAG00000019993	1
GO:0001817	GO:0001817	regulation of cytokine production	1/115	50/18292	0.270766880934702	0.359768957538238	0.326582860776504	ENSSMAG00000003260	1
GO:0034504	GO:0034504	protein localization to nucleus	1/115	50/18292	0.270766880934702	0.359768957538238	0.326582860776504	ENSSMAG00000000951	1
GO:0048663	GO:0048663	neuron fate commitment	1/115	50/18292	0.270766880934702	0.359768957538238	0.326582860776504	ENSSMAG00000000951	1
GO:0006464	GO:0006464	cellular protein modification process	1/115	51/18292	0.275364063737712	0.363353959966544	0.329837172535191	ENSSMAG00000016945	1
GO:0008593	GO:0008593	regulation of Notch signaling pathway	1/115	51/18292	0.275364063737712	0.363353959966544	0.329837172535191	ENSSMAG00000005292	1
GO:0043124	GO:0043124	negative regulation of I-kappaB kinase/NF-kappaB signaling	1/115	51/18292	0.275364063737712	0.363353959966544	0.329837172535191	ENSSMAG00000012718	1
GO:0009408	GO:0009408	response to heat	1/115	52/18292	0.279932515723358	0.366016546754458	0.33225415485688	ENSSMAG00000001281	1
GO:0031623	GO:0031623	receptor internalization	1/115	52/18292	0.279932515723358	0.366016546754458	0.33225415485688	ENSSMAG00000010402	1
GO:0042462	GO:0042462	eye photoreceptor cell development	1/115	52/18292	0.279932515723358	0.366016546754458	0.33225415485688	ENSSMAG00000000951	1
GO:0051402	GO:0051402	neuron apoptotic process	1/115	52/18292	0.279932515723358	0.366016546754458	0.33225415485688	ENSSMAG00000011551	1
GO:0032467	GO:0032467	positive regulation of cytokinesis	1/115	53/18292	0.284472414884093	0.37026568286501	0.336111338745974	ENSSMAG00000008240	1
GO:0097009	GO:0097009	energy homeostasis	1/115	53/18292	0.284472414884093	0.37026568286501	0.336111338745974	ENSSMAG00000015091	1
GO:0005975	GO:0005975	carbohydrate metabolic process	2/115	171/18292	0.292031743214145	0.379244842997555	0.344262235987145	ENSSMAG00000011803/ENSSMAG00000011856	2
GO:0006397	GO:0006397	mRNA processing	2/115	174/18292	0.299003521977195	0.387422170688284	0.351685264057768	ENSSMAG00000010045/ENSSMAG00000015028	2
GO:0000079	GO:0000079	regulation of cyclin-dependent protein serine/threonine kinase activity	1/115	57/18292	0.302350005011567	0.390875907379818	0.354820418399065	ENSSMAG00000010071	1
GO:0048705	GO:0048705	skeletal system morphogenesis	1/115	58/18292	0.306749771911686	0.395672739499568	0.359174777282755	ENSSMAG00000018684	1
GO:0007156	GO:0007156	homophilic cell adhesion via plasma membrane adhesion molecules	2/115	178/18292	0.308282860429961	0.396758658939008	0.360160528470217	ENSSMAG00000012612/ENSSMAG00000013862	2
GO:0006310	GO:0006310	DNA recombination	1/115	59/18292	0.311122031220129	0.399516881253589	0.36266432462961	ENSSMAG00000015091	1
GO:0071599	GO:0071599	otic vesicle development	1/115	60/18292	0.315466953416679	0.40419203406512	0.366908228245432	ENSSMAG00000018684	1
GO:0032526	GO:0032526	response to retinoic acid	1/115	61/18292	0.319784707933851	0.407903160786734	0.370277030239195	ENSSMAG00000000951	1
GO:0036342	GO:0036342	post-anal tail morphogenesis	1/115	61/18292	0.319784707933851	0.407903160786734	0.370277030239195	ENSSMAG00000004980	1
GO:0008203	GO:0008203	cholesterol metabolic process	1/115	62/18292	0.324075463163274	0.412039702589274	0.374032005834752	ENSSMAG00000013762	1
GO:0006954	GO:0006954	inflammatory response	2/115	185/18292	0.324463319808975	0.412039702589274	0.374032005834752	ENSSMAG00000006804/ENSSMAG00000015947	2
GO:0010951	GO:0010951	negative regulation of endopeptidase activity	1/115	64/18292	0.332576644158929	0.420482365081993	0.381695893481729	ENSSMAG00000017962	1
GO:0071560	GO:0071560	cellular response to transforming growth factor beta stimulus	1/115	64/18292	0.332576644158929	0.420482365081993	0.381695893481729	ENSSMAG00000003260	1
GO:0006508	GO:0006508	proteolysis	2/115	191/18292	0.338257743210016	0.426725152972636	0.387362829124252	ENSSMAG00000007108/ENSSMAG00000016602	2
GO:0003151	GO:0003151	outflow tract morphogenesis	1/115	66/18292	0.340971822958776	0.428266578508397	0.388762069249325	ENSSMAG00000004785	1
GO:0021522	GO:0021522	spinal cord motor neuron differentiation	1/115	66/18292	0.340971822958776	0.428266578508397	0.388762069249325	ENSSMAG00000000951	1
GO:0009888	GO:0009888	tissue development	1/115	67/18292	0.34513007163428	0.432542928205408	0.392643956467407	ENSSMAG00000000951	1
GO:0008543	GO:0008543	fibroblast growth factor receptor signaling pathway	1/115	68/18292	0.349262309865395	0.43676811734801	0.396479402323978	ENSSMAG00000018684	1
GO:0071363	GO:0071363	cellular response to growth factor stimulus	1/115	69/18292	0.35336869893286	0.440942680842308	0.400268892383903	ENSSMAG00000003260	1
GO:0045454	GO:0045454	cell redox homeostasis	1/115	70/18292	0.357449399126171	0.444333239906386	0.403346696779133	ENSSMAG00000015637	1
GO:0006904	GO:0006904	vesicle docking involved in exocytosis	1/115	71/18292	0.361504569749621	0.444333239906386	0.403346696779133	ENSSMAG00000000846	1
GO:0007422	GO:0007422	peripheral nervous system development	1/115	71/18292	0.361504569749621	0.444333239906386	0.403346696779133	ENSSMAG00000018684	1
GO:0021549	GO:0021549	cerebellum development	1/115	71/18292	0.361504569749621	0.444333239906386	0.403346696779133	ENSSMAG00000018684	1
GO:0021766	GO:0021766	hippocampus development	1/115	71/18292	0.361504569749621	0.444333239906386	0.403346696779133	ENSSMAG00000007883	1
GO:0033339	GO:0033339	pectoral fin development	1/115	71/18292	0.361504569749621	0.444333239906386	0.403346696779133	ENSSMAG00000000951	1
GO:0035115	GO:0035115	embryonic forelimb morphogenesis	1/115	71/18292	0.361504569749621	0.444333239906386	0.403346696779133	ENSSMAG00000000951	1
GO:0032088	GO:0032088	negative regulation of NF-kappaB transcription factor activity	1/115	73/18292	0.369538954614037	0.453237948607814	0.411430010197814	ENSSMAG00000010045	1
GO:0007492	GO:0007492	endoderm development	1/115	75/18292	0.377473108483473	0.460999072913859	0.418475226650211	ENSSMAG00000018684	1
GO:0043588	GO:0043588	skin development	1/115	75/18292	0.377473108483473	0.460999072913859	0.418475226650211	ENSSMAG00000000951	1
GO:0007154	GO:0007154	cell communication	1/115	76/18292	0.381402986757855	0.461867751896642	0.419263776249474	ENSSMAG00000015637	1
GO:0045494	GO:0045494	photoreceptor cell maintenance	1/115	76/18292	0.381402986757855	0.461867751896642	0.419263776249474	ENSSMAG00000000951	1
GO:0050731	GO:0050731	positive regulation of peptidyl-tyrosine phosphorylation	1/115	76/18292	0.381402986757855	0.461867751896642	0.419263776249474	ENSSMAG00000018684	1
GO:0061053	GO:0061053	somite development	1/115	76/18292	0.381402986757855	0.461867751896642	0.419263776249474	ENSSMAG00000000951	1
GO:0060271	GO:0060271	cilium assembly	3/115	354/18292	0.384892454756829	0.464636444359614	0.421777076761432	ENSSMAG00000009476/ENSSMAG00000010071/ENSSMAG00000018684	3
GO:0031647	GO:0031647	regulation of protein stability	1/115	77/18292	0.385308270932363	0.464636444359614	0.421777076761432	ENSSMAG00000004980	1
GO:0043066	GO:0043066	negative regulation of apoptotic process	3/115	356/18292	0.388299735016407	0.467262154925404	0.424160584427059	ENSSMAG00000003260/ENSSMAG00000017128/ENSSMAG00000020871	3
GO:0031017	GO:0031017	exocrine pancreas development	1/115	78/18292	0.389189113580882	0.467352617563654	0.424242702538068	ENSSMAG00000014525	1
GO:0009952	GO:0009952	anterior/posterior pattern specification	2/115	214/18292	0.390255180490123	0.4676544334057	0.424516678041118	ENSSMAG00000000951/ENSSMAG00000018684	2
GO:0007498	GO:0007498	mesoderm development	1/115	79/18292	0.393045666339101	0.470017109330508	0.426661414118103	ENSSMAG00000018684	1
GO:0007005	GO:0007005	mitochondrion organization	1/115	80/18292	0.396878079910232	0.473613342761898	0.429925920900678	ENSSMAG00000008760	1
GO:0017148	GO:0017148	negative regulation of translation	1/115	81/18292	0.400686504070694	0.477166085760535	0.433150948929883	ENSSMAG00000011551	1
GO:0007596	GO:0007596	blood coagulation	1/115	82/18292	0.40447108767576	0.479682653565881	0.43543538146912	ENSSMAG00000000951	1
GO:0060037	GO:0060037	pharyngeal system development	1/115	82/18292	0.40447108767576	0.479682653565881	0.43543538146912	ENSSMAG00000018684	1
GO:0051496	GO:0051496	positive regulation of stress fiber assembly	1/115	83/18292	0.408231978665177	0.483144651038787	0.438578034594168	ENSSMAG00000011061	1
GO:0060173	GO:0060173	limb development	1/115	84/18292	0.411969324068742	0.486564592624399	0.441682511184811	ENSSMAG00000018684	1
GO:0010862	GO:0010862	positive regulation of pathway-restricted SMAD protein phosphorylation	1/115	85/18292	0.415683270011849	0.489942909623822	0.444749202757733	ENSSMAG00000012687	1
GO:0007043	GO:0007043	cell-cell junction assembly	1/115	86/18292	0.419373961721007	0.492271276130589	0.446862794213536	ENSSMAG00000008106	1
GO:0008286	GO:0008286	insulin receptor signaling pathway	1/115	86/18292	0.419373961721007	0.492271276130589	0.446862794213536	ENSSMAG00000008760	1
GO:0006631	GO:0006631	fatty acid metabolic process	1/115	87/18292	0.423041543529316	0.494553657812276	0.448934642613381	ENSSMAG00000018615	1
GO:0120162	GO:0120162	positive regulation of cold-induced thermogenesis	1/115	87/18292	0.423041543529316	0.494553657812276	0.448934642613381	ENSSMAG00000020987	1
GO:0010506	GO:0010506	regulation of autophagy	1/115	88/18292	0.426686158881919	0.495785131980205	0.450052522153313	ENSSMAG00000003443	1
GO:0030903	GO:0030903	notochord development	1/115	88/18292	0.426686158881919	0.495785131980205	0.450052522153313	ENSSMAG00000018684	1
GO:0071356	GO:0071356	cellular response to tumor necrosis factor	1/115	88/18292	0.426686158881919	0.495785131980205	0.450052522153313	ENSSMAG00000003260	1
GO:0030199	GO:0030199	collagen fibril organization	1/115	89/18292	0.43030795034141	0.496740509686451	0.450919773142845	ENSSMAG00000004785	1
GO:0031016	GO:0031016	pancreas development	1/115	89/18292	0.43030795034141	0.496740509686451	0.450919773142845	ENSSMAG00000000951	1
GO:0071456	GO:0071456	cellular response to hypoxia	1/115	89/18292	0.43030795034141	0.496740509686451	0.450919773142845	ENSSMAG00000003260	1
GO:0001947	GO:0001947	heart looping	2/115	233/18292	0.431835390824981	0.496740509686451	0.450919773142845	ENSSMAG00000000951/ENSSMAG00000018684	2
GO:0043065	GO:0043065	positive regulation of apoptotic process	2/115	233/18292	0.431835390824981	0.496740509686451	0.450919773142845	ENSSMAG00000003260/ENSSMAG00000014103	2
GO:0006974	GO:0006974	cellular response to DNA damage stimulus	2/115	237/18292	0.440401759549897	0.505300785781763	0.458690425384142	ENSSMAG00000012612/ENSSMAG00000016945	2
GO:0014068	GO:0014068	positive regulation of phosphatidylinositol 3-kinase signaling	1/115	92/18292	0.441037793861782	0.505300785781763	0.458690425384142	ENSSMAG00000011061	1
GO:0032922	GO:0032922	circadian regulation of gene expression	1/115	94/18292	0.448079477830243	0.510312738639999	0.463240061666604	ENSSMAG00000003195	1
GO:0045669	GO:0045669	positive regulation of osteoblast differentiation	1/115	94/18292	0.448079477830243	0.510312738639999	0.463240061666604	ENSSMAG00000000951	1
GO:0070121	GO:0070121	Kupffer's vesicle development	1/115	94/18292	0.448079477830243	0.510312738639999	0.463240061666604	ENSSMAG00000018684	1
GO:0007179	GO:0007179	transforming growth factor beta receptor signaling pathway	1/115	98/18292	0.461900091125919	0.522940142615932	0.474702678516205	ENSSMAG00000012687	1
GO:0018107	GO:0018107	peptidyl-threonine phosphorylation	1/115	98/18292	0.461900091125919	0.522940142615932	0.474702678516205	ENSSMAG00000003142	1
GO:0051897	GO:0051897	positive regulation of protein kinase B signaling	1/115	98/18292	0.461900091125919	0.522940142615932	0.474702678516205	ENSSMAG00000011061	1
GO:0042552	GO:0042552	myelination	1/115	100/18292	0.4686811849246	0.529572834934489	0.48072355270965	ENSSMAG00000019993	1
GO:0006869	GO:0006869	lipid transport	1/115	101/18292	0.472039895552001	0.532320039384771	0.483217347323421	ENSSMAG00000015028	1
GO:0045165	GO:0045165	cell fate commitment	1/115	103/18292	0.478694302105858	0.53876574393875	0.489068482027656	ENSSMAG00000018684	1
GO:0048538	GO:0048538	thymus development	1/115	104/18292	0.481990258742166	0.540356266636726	0.490512290455124	ENSSMAG00000000951	1
GO:0048812	GO:0048812	neuron projection morphogenesis	1/115	104/18292	0.481990258742166	0.540356266636726	0.490512290455124	ENSSMAG00000005292	1
GO:0051091	GO:0051091	positive regulation of DNA-binding transcription factor activity	1/115	106/18292	0.48852032449902	0.546609485891691	0.496188695243696	ENSSMAG00000012718	1
GO:0030902	GO:0030902	hindbrain development	1/115	108/18292	0.49496877866565	0.552747235319228	0.501760281465281	ENSSMAG00000000951	1
GO:0048839	GO:0048839	inner ear development	1/115	109/18292	0.498162717867886	0.555233786516828	0.504017466212782	ENSSMAG00000000951	1
GO:0016477	GO:0016477	cell migration	2/115	266/18292	0.500311542702993	0.55654811145643	0.505210554137049	ENSSMAG00000012612/ENSSMAG00000013862	2
GO:0030514	GO:0030514	negative regulation of BMP signaling pathway	1/115	110/18292	0.501336632372929	0.556609723369557	0.505266482794665	ENSSMAG00000000951	1
GO:0007160	GO:0007160	cell-matrix adhesion	1/115	112/18292	0.50762488433377	0.562503250207691	0.510616374202837	ENSSMAG00000002600	1
GO:0071222	GO:0071222	cellular response to lipopolysaccharide	1/115	116/18292	0.519966516683172	0.575068941379848	0.522022970810608	ENSSMAG00000003260	1
GO:0060395	GO:0060395	SMAD protein signal transduction	1/115	117/18292	0.523003700363929	0.577315623094029	0.524062412307986	ENSSMAG00000012687	1
GO:0043010	GO:0043010	camera-type eye development	1/115	120/18292	0.53200142275682	0.586120569409625	0.532055165702851	ENSSMAG00000000951	1
GO:0030900	GO:0030900	forebrain development	1/115	121/18292	0.534963113070652	0.588254457667729	0.533992218128601	ENSSMAG00000000951	1
GO:0006606	GO:0006606	protein import into nucleus	1/115	122/18292	0.537906222530609	0.589233152161393	0.534880635099742	ENSSMAG00000011154	1
GO:0060021	GO:0060021	roof of mouth development	1/115	122/18292	0.537906222530609	0.589233152161393	0.534880635099742	ENSSMAG00000000951	1
GO:0030335	GO:0030335	positive regulation of cell migration	2/115	292/18292	0.550455421860526	0.601831261234175	0.546316659290146	ENSSMAG00000011061/ENSSMAG00000018684	2
GO:0055114	GO:0055114	oxidation-reduction process	1/115	133/18292	0.569086635244076	0.621018495494486	0.563734009297214	ENSSMAG00000015091	1
GO:0033674	GO:0033674	positive regulation of kinase activity	1/115	136/18292	0.577222198553874	0.628701218159248	0.570708056095411	ENSSMAG00000008106	1
GO:0060070	GO:0060070	canonical Wnt signaling pathway	1/115	137/18292	0.579900070726506	0.630421667797375	0.572269806637999	ENSSMAG00000000951	1
GO:0030097	GO:0030097	hemopoiesis	1/115	138/18292	0.582561127838401	0.632117367446582	0.573809090199996	ENSSMAG00000008566	1
GO:0006629	GO:0006629	lipid metabolic process	1/115	139/18292	0.585205474555299	0.632594995093676	0.574242660134549	ENSSMAG00000015091	1
GO:0048793	GO:0048793	pronephros development	1/115	139/18292	0.585205474555299	0.632594995093676	0.574242660134549	ENSSMAG00000000951	1
GO:0030336	GO:0030336	negative regulation of cell migration	1/115	141/18292	0.5904444522422	0.637058487945532	0.578294427898475	ENSSMAG00000000951	1
GO:0010468	GO:0010468	regulation of gene expression	2/115	317/18292	0.595282499274883	0.64023339592934	0.58117647347336	ENSSMAG00000000951/ENSSMAG00000018684	2
GO:0051260	GO:0051260	protein homooligomerization	1/115	143/18292	0.595617828268759	0.64023339592934	0.58117647347336	ENSSMAG00000007883	1
GO:0001570	GO:0001570	vasculogenesis	1/115	144/18292	0.598180170532745	0.641785827823917	0.58258570469987	ENSSMAG00000000951	1
GO:0007409	GO:0007409	axonogenesis	1/115	145/18292	0.600726416972504	0.643315230116077	0.583974030639021	ENSSMAG00000016945	1
GO:0090630	GO:0090630	activation of GTPase activity	1/115	146/18292	0.603256667815517	0.644821838596102	0.58534166533114	ENSSMAG00000013626	1
GO:0002244	GO:0002244	hematopoietic progenitor cell differentiation	1/115	150/18292	0.613219698197395	0.653039159119304	0.592800997183304	ENSSMAG00000006804	1
GO:0007166	GO:0007166	cell surface receptor signaling pathway	1/115	150/18292	0.613219698197395	0.653039159119304	0.592800997183304	ENSSMAG00000014260	1
GO:0031175	GO:0031175	neuron projection development	1/115	151/18292	0.615671452949203	0.654435951838597	0.594068945828178	ENSSMAG00000011061	1
GO:0000278	GO:0000278	mitotic cell cycle	1/115	154/18292	0.622934657968004	0.659713087958735	0.598859304125387	ENSSMAG00000010071	1
GO:0007267	GO:0007267	cell-cell signaling	1/115	154/18292	0.622934657968004	0.659713087958735	0.598859304125387	ENSSMAG00000000951	1
GO:0007346	GO:0007346	regulation of mitotic cell cycle	1/115	159/18292	0.634738823435219	0.670976214828389	0.60908348861187	ENSSMAG00000012612	1
GO:0071805	GO:0071805	potassium ion transmembrane transport	1/115	161/18292	0.639357252565407	0.674615924581882	0.612387461338771	ENSSMAG00000007883	1
GO:0008285	GO:0008285	negative regulation of cell population proliferation	2/115	349/18292	0.647721726110125	0.682187652820572	0.619260752147777	ENSSMAG00000000951/ENSSMAG00000008106	2
GO:0000902	GO:0000902	cell morphogenesis	1/115	171/18292	0.661595232534963	0.695523193177781	0.631366184894557	ENSSMAG00000014934	1
GO:0007049	GO:0007049	cell cycle	1/115	172/18292	0.663742826390626	0.696505269375173	0.632257671631598	ENSSMAG00000010071	1
GO:0051216	GO:0051216	cartilage development	1/115	177/18292	0.674279802877275	0.70627118038605	0.641122747645507	ENSSMAG00000018684	1
GO:0043524	GO:0043524	negative regulation of neuron apoptotic process	1/115	179/18292	0.678402348032142	0.70929498683142	0.643867629711265	ENSSMAG00000018684	1
GO:0009953	GO:0009953	dorsal/ventral pattern formation	1/115	181/18292	0.682473163362748	0.712253810491305	0.646553523185762	ENSSMAG00000000951	1
GO:0060041	GO:0060041	retina development in camera-type eye	1/115	182/18292	0.684489373743914	0.713061525460992	0.647286732263325	ENSSMAG00000005292	1
GO:0007368	GO:0007368	determination of left/right symmetry	1/115	184/18292	0.688483798388024	0.715923370062909	0.649884592299908	ENSSMAG00000018684	1
GO:0001755	GO:0001755	neural crest cell migration	1/115	186/18292	0.692428087071929	0.718722824555673	0.652425817265832	ENSSMAG00000000951	1
GO:0001889	GO:0001889	liver development	1/115	188/18292	0.696322863625105	0.721460873142257	0.654911300578429	ENSSMAG00000014260	1
GO:0007417	GO:0007417	central nervous system development	1/115	190/18292	0.700168744182712	0.724138484974553	0.657341921992305	ENSSMAG00000004785	1
GO:0050821	GO:0050821	protein stabilization	1/115	191/18292	0.702073538924674	0.724802538386264	0.657944721256557	ENSSMAG00000011551	1
GO:0000209	GO:0000209	protein polyubiquitination	1/115	193/18292	0.705847214142251	0.72739012732074	0.660293623736964	ENSSMAG00000017130	1
GO:0006281	GO:0006281	DNA repair	1/115	196/18292	0.711419057786424	0.731818170554494	0.664313211854895	ENSSMAG00000008190	1
GO:0070374	GO:0070374	positive regulation of ERK1 and ERK2 cascade	1/115	203/18292	0.724016449745387	0.743444440346784	0.674867041943257	ENSSMAG00000018684	1
GO:0042391	GO:0042391	regulation of membrane potential	1/115	204/18292	0.725771002693548	0.743915277760887	0.675294447994937	ENSSMAG00000007883	1
GO:0090090	GO:0090090	negative regulation of canonical Wnt signaling pathway	1/115	214/18292	0.742719595582388	0.759930566603013	0.689832441717388	ENSSMAG00000000951	1
GO:0045892	GO:0045892	negative regulation of transcription, DNA-templated	2/115	424/18292	0.749617193617406	0.765623254691087	0.695000020304582	ENSSMAG00000008106/ENSSMAG00000011783	2
GO:0007283	GO:0007283	spermatogenesis	1/115	220/18292	0.752385923927216	0.767086181765937	0.696328002886739	ENSSMAG00000008240	1
GO:0042127	GO:0042127	regulation of cell population proliferation	1/115	222/18292	0.755527336083014	0.768923210836259	0.697995579248025	ENSSMAG00000012718	1
GO:0007399	GO:0007399	nervous system development	1/115	224/18292	0.758629236196922	0.769351910913486	0.698384734828857	ENSSMAG00000018684	1
GO:0015031	GO:0015031	protein transport	1/115	224/18292	0.758629236196922	0.769351910913486	0.698384734828857	ENSSMAG00000020903	1
GO:0045893	GO:0045893	positive regulation of transcription, DNA-templated	2/115	440/18292	0.767801553419586	0.777280584943285	0.705582045748993	ENSSMAG00000017130/ENSSMAG00000020108	2
GO:0006412	GO:0006412	translation	1/115	234/18292	0.773563088000494	0.781734529070922	0.709625145589779	ENSSMAG00000014525	1
GO:0030198	GO:0030198	extracellular matrix organization	1/115	245/18292	0.788934021504225	0.795866657897057	0.722453687252968	ENSSMAG00000013513	1
GO:0018105	GO:0018105	peptidyl-serine phosphorylation	1/115	248/18292	0.792943481202923	0.798507996860488	0.724851381709044	ENSSMAG00000003142	1
GO:0051301	GO:0051301	cell division	1/115	253/18292	0.799458800654471	0.803659109589608	0.729527341365957	ENSSMAG00000010071	1
GO:0006468	GO:0006468	protein phosphorylation	1/115	272/18292	0.822415836933618	0.825291416783037	0.749164223927385	ENSSMAG00000006578	1
GO:0008284	GO:0008284	positive regulation of cell population proliferation	1/115	365/18292	0.902240979145477	0.903815570732119	0.820445089881531	ENSSMAG00000018684	1
GO:0007275	GO:0007275	multicellular organism development	1/115	411/18292	0.927317842355392	0.927317842355392	0.841779446113917	ENSSMAG00000000951	1
