# Supplementary material for: Unraveling the transcriptomic landscape of eye migration and visual adaptations during flatfish metamorphosis
Source: Commun Biol. 2024 Mar 1;7:253. doi: 10.1038/s42003-024-05951-x (PMC10907633; doi:10.1038/s42003-024-05951-x)
Supplement: Supplementary file 13 — Supplementary Data 12 [file 42003_2024_5951_MOESM13_ESM.csv]

	ID	Description	GeneRatio	BgRatio	pvalue	p.adjust	qvalue	geneID	Count
GO:0006955	GO:0006955	immune response	10/90	182/18292	2.13388607475036e-08	6.31630278126105e-06	5.72779946380359e-06	ENSSMAG00000000373/ENSSMAG00000009138/ENSSMAG00000011846/ENSSMAG00000012432/ENSSMAG00000012687/ENSSMAG00000012899/ENSSMAG00000013613/ENSSMAG00000014583/ENSSMAG00000015894/ENSSMAG00000021010	10
GO:0002376	GO:0002376	immune system process	4/90	36/18292	2.86151116133063e-05	0.00423503651876934	0.0038404491902069	ENSSMAG00000006804/ENSSMAG00000008566/ENSSMAG00000015932/ENSSMAG00000020987	4
GO:0009615	GO:0009615	response to virus	4/90	75/18292	0.000510175388734206	0.0444009263473784	0.0402639979323666	ENSSMAG00000007427/ENSSMAG00000008566/ENSSMAG00000012345/ENSSMAG00000012432	4
GO:0042742	GO:0042742	defense response to bacterium	4/90	85/18292	0.000818725262206166	0.0444009263473784	0.0402639979323666	ENSSMAG00000003443/ENSSMAG00000010640/ENSSMAG00000012432/ENSSMAG00000016135	4
GO:0051607	GO:0051607	defense response to virus	4/90	87/18292	0.00089335027360623	0.0444009263473784	0.0402639979323666	ENSSMAG00000010402/ENSSMAG00000012718/ENSSMAG00000013762/ENSSMAG00000014637	4
GO:0035194	GO:0035194	post-transcriptional gene silencing by RNA	2/90	10/18292	0.00105002190686368	0.0444009263473784	0.0402639979323666	ENSSMAG00000004913/ENSSMAG00000018346	2
GO:0140289	GO:0140289	protein mono-ADP-ribosylation	2/90	10/18292	0.00105002190686368	0.0444009263473784	0.0402639979323666	ENSSMAG00000010702/ENSSMAG00000016922	2
GO:0009253	GO:0009253	peptidoglycan catabolic process	2/90	12/18292	0.001530198765514	0.0566173543240179	0.0513421954218512	ENSSMAG00000007522/ENSSMAG00000007538	2
GO:2000406	GO:2000406	positive regulation of T cell migration	2/90	14/18292	0.00209635778673077	0.0648818395097973	0.0588366610063951	ENSSMAG00000002682/ENSSMAG00000008361	2
GO:0006032	GO:0006032	chitin catabolic process	2/90	15/18292	0.00241114944124247	0.0648818395097973	0.0588366610063951	ENSSMAG00000011803/ENSSMAG00000011856	2
GO:0035457	GO:0035457	cellular response to interferon-alpha	2/90	15/18292	0.00241114944124247	0.0648818395097973	0.0588366610063951	ENSSMAG00000010402/ENSSMAG00000012718	2
GO:0046426	GO:0046426	negative regulation of receptor signaling pathway via JAK-STAT	2/90	19/18292	0.0038768528053487	0.0882729561833243	0.0800483777622607	ENSSMAG00000002682/ENSSMAG00000008361	2
GO:0060339	GO:0060339	negative regulation of type I interferon-mediated signaling pathway	2/90	19/18292	0.0038768528053487	0.0882729561833243	0.0800483777622607	ENSSMAG00000002682/ENSSMAG00000008361	2
GO:0032728	GO:0032728	positive regulation of interferon-beta production	2/90	21/18292	0.00473074735124072	0.100021515426232	0.0907022988395778	ENSSMAG00000007427/ENSSMAG00000012345	2
GO:0006614	GO:0006614	SRP-dependent cotranslational protein targeting to membrane	2/90	23/18292	0.00566317904854222	0.111753399891233	0.101341098763387	ENSSMAG00000006804/ENSSMAG00000016784	2
GO:0051896	GO:0051896	regulation of protein kinase B signaling	2/90	24/18292	0.00615834875861274	0.113929452034336	0.103314403516201	ENSSMAG00000002682/ENSSMAG00000008361	2
GO:0001757	GO:0001757	somite specification	2/90	26/18292	0.00720561338886905	0.121243157804108	0.109946675818092	ENSSMAG00000013570/ENSSMAG00000015016	2
GO:0045087	GO:0045087	innate immune response	4/90	156/18292	0.00737289473133089	0.121243157804108	0.109946675818092	ENSSMAG00000007427/ENSSMAG00000012345/ENSSMAG00000015947/ENSSMAG00000016135	4
GO:0048246	GO:0048246	macrophage chemotaxis	2/90	29/18292	0.00891591857089257	0.138900626157063	0.125958960419812	ENSSMAG00000002191/ENSSMAG00000012432	2
GO:0007259	GO:0007259	receptor signaling pathway via JAK-STAT	2/90	30/18292	0.0095224310790589	0.140931979970072	0.127801048692633	ENSSMAG00000008361/ENSSMAG00000012718	2
GO:0014823	GO:0014823	response to activity	2/90	31/18292	0.0101468343995066	0.143022046773998	0.129696379542566	ENSSMAG00000013570/ENSSMAG00000015016	2
GO:0010629	GO:0010629	negative regulation of gene expression	4/90	178/18292	0.0115780623943848	0.155777566760814	0.141263440697039	ENSSMAG00000003906/ENSSMAG00000012432/ENSSMAG00000016922/ENSSMAG00000017518	4
GO:2000778	GO:2000778	positive regulation of interleukin-6 secretion	2/90	35/18292	0.0128196427455759	0.162585957214002	0.147437478981403	ENSSMAG00000007427/ENSSMAG00000012345	2
GO:0006954	GO:0006954	inflammatory response	4/90	185/18292	0.0131826451795137	0.162585957214002	0.147437478981403	ENSSMAG00000006804/ENSSMAG00000012432/ENSSMAG00000015947/ENSSMAG00000020788	4
GO:0001816	GO:0001816	cytokine production	2/90	40/18292	0.0165411967020731	0.195847768952545	0.177600217222258	ENSSMAG00000008190/ENSSMAG00000010045	2
GO:0097190	GO:0097190	apoptotic signaling pathway	2/90	43/18292	0.0189685595773877	0.215949755188722	0.195829258794893	ENSSMAG00000007522/ENSSMAG00000007538	2
GO:0032868	GO:0032868	response to insulin	2/90	47/18292	0.0224222227752607	0.238058495828476	0.215878081210033	ENSSMAG00000002682/ENSSMAG00000008361	2
GO:0006952	GO:0006952	defense response	2/90	48/18292	0.0233232985777898	0.238058495828476	0.215878081210033	ENSSMAG00000012718/ENSSMAG00000012899	2
GO:0060349	GO:0060349	bone morphogenesis	2/90	48/18292	0.0233232985777898	0.238058495828476	0.215878081210033	ENSSMAG00000002406/ENSSMAG00000008214	2
GO:0030574	GO:0030574	collagen catabolic process	2/90	51/18292	0.0261142718865146	0.248385412434055	0.225242817107696	ENSSMAG00000002191/ENSSMAG00000002406	2
GO:0009612	GO:0009612	response to mechanical stimulus	2/90	53/18292	0.0280464241226684	0.248385412434055	0.225242817107696	ENSSMAG00000008214/ENSSMAG00000013613	2
GO:0046854	GO:0046854	phosphatidylinositol phosphorylation	2/90	70/18292	0.0465956762225003	0.248385412434055	0.225242817107696	ENSSMAG00000002682/ENSSMAG00000008361	2
GO:0006739	GO:0006739	NADP metabolic process	1/90	10/18292	0.048138220738049	0.248385412434055	0.225242817107696	ENSSMAG00000001281	1
GO:0019372	GO:0019372	lipoxygenase pathway	1/90	10/18292	0.048138220738049	0.248385412434055	0.225242817107696	ENSSMAG00000007192	1
GO:0030187	GO:0030187	melatonin biosynthetic process	1/90	10/18292	0.048138220738049	0.248385412434055	0.225242817107696	ENSSMAG00000020987	1
GO:0042119	GO:0042119	neutrophil activation	1/90	10/18292	0.048138220738049	0.248385412434055	0.225242817107696	ENSSMAG00000012432	1
GO:0043651	GO:0043651	linoleic acid metabolic process	1/90	10/18292	0.048138220738049	0.248385412434055	0.225242817107696	ENSSMAG00000007192	1
GO:0044267	GO:0044267	cellular protein metabolic process	1/90	10/18292	0.048138220738049	0.248385412434055	0.225242817107696	ENSSMAG00000002406	1
GO:0048642	GO:0048642	negative regulation of skeletal muscle tissue development	1/90	10/18292	0.048138220738049	0.248385412434055	0.225242817107696	ENSSMAG00000012687	1
GO:0051122	GO:0051122	hepoxilin biosynthetic process	1/90	10/18292	0.048138220738049	0.248385412434055	0.225242817107696	ENSSMAG00000007192	1
GO:0060628	GO:0060628	regulation of ER to Golgi vesicle-mediated transport	1/90	10/18292	0.048138220738049	0.248385412434055	0.225242817107696	ENSSMAG00000013110	1
GO:0008272	GO:0008272	sulfate transport	1/90	11/18292	0.0528241172555842	0.248385412434055	0.225242817107696	ENSSMAG00000008240	1
GO:0032691	GO:0032691	negative regulation of interleukin-1 beta production	1/90	11/18292	0.0528241172555842	0.248385412434055	0.225242817107696	ENSSMAG00000008214	1
GO:0034440	GO:0034440	lipid oxidation	1/90	11/18292	0.0528241172555842	0.248385412434055	0.225242817107696	ENSSMAG00000007192	1
GO:0060576	GO:0060576	intestinal epithelial cell development	1/90	11/18292	0.0528241172555842	0.248385412434055	0.225242817107696	ENSSMAG00000017518	1
GO:0071076	GO:0071076	RNA 3' uridylation	1/90	11/18292	0.0528241172555842	0.248385412434055	0.225242817107696	ENSSMAG00000010045	1
GO:0060042	GO:0060042	retina morphogenesis in camera-type eye	2/90	78/18292	0.0565092649713167	0.248385412434055	0.225242817107696	ENSSMAG00000002682/ENSSMAG00000008361	2
GO:0071230	GO:0071230	cellular response to amino acid stimulus	2/90	78/18292	0.0565092649713167	0.248385412434055	0.225242817107696	ENSSMAG00000008361/ENSSMAG00000009420	2
GO:0000915	GO:0000915	actomyosin contractile ring assembly	1/90	12/18292	0.0574872007546815	0.248385412434055	0.225242817107696	ENSSMAG00000008240	1
GO:0003417	GO:0003417	growth plate cartilage development	1/90	12/18292	0.0574872007546815	0.248385412434055	0.225242817107696	ENSSMAG00000002406	1
GO:0010586	GO:0010586	miRNA metabolic process	1/90	12/18292	0.0574872007546815	0.248385412434055	0.225242817107696	ENSSMAG00000010045	1
GO:0022617	GO:0022617	extracellular matrix disassembly	1/90	12/18292	0.0574872007546815	0.248385412434055	0.225242817107696	ENSSMAG00000002406	1
GO:0032481	GO:0032481	positive regulation of type I interferon production	1/90	12/18292	0.0574872007546815	0.248385412434055	0.225242817107696	ENSSMAG00000007427	1
GO:0035458	GO:0035458	cellular response to interferon-beta	1/90	12/18292	0.0574872007546815	0.248385412434055	0.225242817107696	ENSSMAG00000012718	1
GO:0051988	GO:0051988	regulation of attachment of spindle microtubules to kinetochore	1/90	12/18292	0.0574872007546815	0.248385412434055	0.225242817107696	ENSSMAG00000008240	1
GO:0070102	GO:0070102	interleukin-6-mediated signaling pathway	1/90	12/18292	0.0574872007546815	0.248385412434055	0.225242817107696	ENSSMAG00000010045	1
GO:0070212	GO:0070212	protein poly-ADP-ribosylation	1/90	12/18292	0.0574872007546815	0.248385412434055	0.225242817107696	ENSSMAG00000016922	1
GO:0098884	GO:0098884	postsynaptic neurotransmitter receptor internalization	1/90	12/18292	0.0574872007546815	0.248385412434055	0.225242817107696	ENSSMAG00000010402	1
GO:1900271	GO:1900271	regulation of long-term synaptic potentiation	1/90	12/18292	0.0574872007546815	0.248385412434055	0.225242817107696	ENSSMAG00000013560	1
GO:0035162	GO:0035162	embryonic hemopoiesis	2/90	79/18292	0.0577963516232784	0.248385412434055	0.225242817107696	ENSSMAG00000002682/ENSSMAG00000008361	2
GO:0010628	GO:0010628	positive regulation of gene expression	4/90	300/18292	0.0606662598205829	0.248385412434055	0.225242817107696	ENSSMAG00000008566/ENSSMAG00000012432/ENSSMAG00000015932/ENSSMAG00000017518	4
GO:0006020	GO:0006020	inositol metabolic process	1/90	13/18292	0.0621275810573115	0.248385412434055	0.225242817107696	ENSSMAG00000016922	1
GO:0035196	GO:0035196	production of miRNAs involved in gene silencing by miRNA	1/90	13/18292	0.0621275810573115	0.248385412434055	0.225242817107696	ENSSMAG00000005891	1
GO:0045580	GO:0045580	regulation of T cell differentiation	1/90	13/18292	0.0621275810573115	0.248385412434055	0.225242817107696	ENSSMAG00000008566	1
GO:0050707	GO:0050707	regulation of cytokine secretion	1/90	13/18292	0.0621275810573115	0.248385412434055	0.225242817107696	ENSSMAG00000008361	1
GO:0070782	GO:0070782	phosphatidylserine exposure on apoptotic cell surface	1/90	13/18292	0.0621275810573115	0.248385412434055	0.225242817107696	ENSSMAG00000016153	1
GO:0010862	GO:0010862	positive regulation of pathway-restricted SMAD protein phosphorylation	2/90	85/18292	0.0657286452318713	0.248385412434055	0.225242817107696	ENSSMAG00000012687/ENSSMAG00000018188	2
GO:0048706	GO:0048706	embryonic skeletal system development	2/90	85/18292	0.0657286452318713	0.248385412434055	0.225242817107696	ENSSMAG00000013570/ENSSMAG00000015016	2
GO:0002320	GO:0002320	lymphoid progenitor cell differentiation	1/90	14/18292	0.0667453674627405	0.248385412434055	0.225242817107696	ENSSMAG00000020987	1
GO:0003170	GO:0003170	heart valve development	1/90	14/18292	0.0667453674627405	0.248385412434055	0.225242817107696	ENSSMAG00000017518	1
GO:0032480	GO:0032480	negative regulation of type I interferon production	1/90	14/18292	0.0667453674627405	0.248385412434055	0.225242817107696	ENSSMAG00000007427	1
GO:0039536	GO:0039536	negative regulation of RIG-I signaling pathway	1/90	14/18292	0.0667453674627405	0.248385412434055	0.225242817107696	ENSSMAG00000007427	1
GO:0042532	GO:0042532	negative regulation of tyrosine phosphorylation of STAT protein	1/90	14/18292	0.0667453674627405	0.248385412434055	0.225242817107696	ENSSMAG00000008361	1
GO:0045046	GO:0045046	protein import into peroxisome membrane	1/90	14/18292	0.0667453674627405	0.248385412434055	0.225242817107696	ENSSMAG00000003743	1
GO:0071310	GO:0071310	cellular response to organic substance	1/90	14/18292	0.0667453674627405	0.248385412434055	0.225242817107696	ENSSMAG00000019993	1
GO:0006508	GO:0006508	proteolysis	3/90	191/18292	0.0681433533683643	0.248385412434055	0.225242817107696	ENSSMAG00000007108/ENSSMAG00000009420/ENSSMAG00000016602	3
GO:0006098	GO:0006098	pentose-phosphate shunt	1/90	15/18292	0.0713406687499906	0.248385412434055	0.225242817107696	ENSSMAG00000001281	1
GO:0032446	GO:0032446	protein modification by small protein conjugation	1/90	15/18292	0.0713406687499906	0.248385412434055	0.225242817107696	ENSSMAG00000016945	1
GO:0045843	GO:0045843	negative regulation of striated muscle tissue development	1/90	15/18292	0.0713406687499906	0.248385412434055	0.225242817107696	ENSSMAG00000012687	1
GO:0048932	GO:0048932	myelination of posterior lateral line nerve axons	1/90	15/18292	0.0713406687499906	0.248385412434055	0.225242817107696	ENSSMAG00000019993	1
GO:2001022	GO:2001022	positive regulation of response to DNA damage stimulus	1/90	15/18292	0.0713406687499906	0.248385412434055	0.225242817107696	ENSSMAG00000008190	1
GO:0019221	GO:0019221	cytokine-mediated signaling pathway	2/90	92/18292	0.0754109434531448	0.248385412434055	0.225242817107696	ENSSMAG00000008361/ENSSMAG00000012718	2
GO:0001763	GO:0001763	morphogenesis of a branching structure	1/90	16/18292	0.0759135931802851	0.248385412434055	0.225242817107696	ENSSMAG00000017518	1
GO:0016567	GO:0016567	protein ubiquitination	4/90	330/18292	0.0798582150881484	0.248385412434055	0.225242817107696	ENSSMAG00000002682/ENSSMAG00000008361/ENSSMAG00000014889/ENSSMAG00000016945	4
GO:0002230	GO:0002230	positive regulation of defense response to virus by host	1/90	17/18292	0.0804642484994895	0.248385412434055	0.225242817107696	ENSSMAG00000012718	1
GO:0002690	GO:0002690	positive regulation of leukocyte chemotaxis	1/90	17/18292	0.0804642484994895	0.248385412434055	0.225242817107696	ENSSMAG00000012432	1
GO:0014037	GO:0014037	Schwann cell differentiation	1/90	17/18292	0.0804642484994895	0.248385412434055	0.225242817107696	ENSSMAG00000019993	1
GO:0016185	GO:0016185	synaptic vesicle budding from presynaptic endocytic zone membrane	1/90	17/18292	0.0804642484994895	0.248385412434055	0.225242817107696	ENSSMAG00000010402	1
GO:0043330	GO:0043330	response to exogenous dsRNA	1/90	17/18292	0.0804642484994895	0.248385412434055	0.225242817107696	ENSSMAG00000012432	1
GO:0045019	GO:0045019	negative regulation of nitric oxide biosynthetic process	1/90	17/18292	0.0804642484994895	0.248385412434055	0.225242817107696	ENSSMAG00000008214	1
GO:0048285	GO:0048285	organelle fission	1/90	17/18292	0.0804642484994895	0.248385412434055	0.225242817107696	ENSSMAG00000010402	1
GO:0051279	GO:0051279	regulation of release of sequestered calcium ion into cytosol	1/90	17/18292	0.0804642484994895	0.248385412434055	0.225242817107696	ENSSMAG00000013960	1
GO:0032496	GO:0032496	response to lipopolysaccharide	2/90	96/18292	0.0811355561252351	0.248385412434055	0.225242817107696	ENSSMAG00000008214/ENSSMAG00000012432	2
GO:0000226	GO:0000226	microtubule cytoskeleton organization	3/90	207/18292	0.0822230952156369	0.248385412434055	0.225242817107696	ENSSMAG00000007522/ENSSMAG00000008240/ENSSMAG00000015894	3
GO:0050803	GO:0050803	regulation of synapse structure or activity	1/90	18/18292	0.084992741940532	0.248385412434055	0.225242817107696	ENSSMAG00000010402	1
GO:0051256	GO:0051256	mitotic spindle midzone assembly	1/90	18/18292	0.084992741940532	0.248385412434055	0.225242817107696	ENSSMAG00000008240	1
GO:0070885	GO:0070885	negative regulation of calcineurin-NFAT signaling cascade	1/90	18/18292	0.084992741940532	0.248385412434055	0.225242817107696	ENSSMAG00000018337	1
GO:0097535	GO:0097535	lymphoid lineage cell migration into thymus	1/90	18/18292	0.084992741940532	0.248385412434055	0.225242817107696	ENSSMAG00000020987	1
GO:0045444	GO:0045444	fat cell differentiation	2/90	100/18292	0.0869904428156801	0.248385412434055	0.225242817107696	ENSSMAG00000008361/ENSSMAG00000019993	2
GO:0006915	GO:0006915	apoptotic process	3/90	214/18292	0.0887486456654821	0.248385412434055	0.225242817107696	ENSSMAG00000000373/ENSSMAG00000009168/ENSSMAG00000015894	3
GO:0014902	GO:0014902	myotube differentiation	1/90	19/18292	0.0894991802258195	0.248385412434055	0.225242817107696	ENSSMAG00000006804	1
GO:0035138	GO:0035138	pectoral fin morphogenesis	1/90	19/18292	0.0894991802258195	0.248385412434055	0.225242817107696	ENSSMAG00000017518	1
GO:0035284	GO:0035284	brain segmentation	1/90	19/18292	0.0894991802258195	0.248385412434055	0.225242817107696	ENSSMAG00000019993	1
GO:0043011	GO:0043011	myeloid dendritic cell differentiation	1/90	19/18292	0.0894991802258195	0.248385412434055	0.225242817107696	ENSSMAG00000020987	1
GO:0042981	GO:0042981	regulation of apoptotic process	3/90	219/18292	0.0935399732028966	0.248385412434055	0.225242817107696	ENSSMAG00000012345/ENSSMAG00000014103/ENSSMAG00000015947	3
GO:0000578	GO:0000578	embryonic axis specification	1/90	20/18292	0.0939836695696425	0.248385412434055	0.225242817107696	ENSSMAG00000017518	1
GO:0021575	GO:0021575	hindbrain morphogenesis	1/90	20/18292	0.0939836695696425	0.248385412434055	0.225242817107696	ENSSMAG00000019993	1
GO:0031643	GO:0031643	positive regulation of myelination	1/90	20/18292	0.0939836695696425	0.248385412434055	0.225242817107696	ENSSMAG00000019993	1
GO:0032729	GO:0032729	positive regulation of interferon-gamma production	1/90	20/18292	0.0939836695696425	0.248385412434055	0.225242817107696	ENSSMAG00000008190	1
GO:0050862	GO:0050862	positive regulation of T cell receptor signaling pathway	1/90	20/18292	0.0939836695696425	0.248385412434055	0.225242817107696	ENSSMAG00000008190	1
GO:0051924	GO:0051924	regulation of calcium ion transport	1/90	20/18292	0.0939836695696425	0.248385412434055	0.225242817107696	ENSSMAG00000012432	1
GO:0097194	GO:0097194	execution phase of apoptosis	1/90	20/18292	0.0939836695696425	0.248385412434055	0.225242817107696	ENSSMAG00000009168	1
GO:0042127	GO:0042127	regulation of cell population proliferation	3/90	222/18292	0.096465513583872	0.252688424963063	0.229144908839193	ENSSMAG00000012478/ENSSMAG00000012718/ENSSMAG00000017518	3
GO:1902742	GO:1902742	apoptotic process involved in development	1/90	21/18292	0.0984463156805629	0.255614995100409	0.231798804234013	ENSSMAG00000016153	1
GO:0030042	GO:0030042	actin filament depolymerization	1/90	22/18292	0.102887223763796	0.258089985034606	0.234043194110329	ENSSMAG00000009420	1
GO:0031054	GO:0031054	pre-miRNA processing	1/90	22/18292	0.102887223763796	0.258089985034606	0.234043194110329	ENSSMAG00000010045	1
GO:0051156	GO:0051156	glucose 6-phosphate metabolic process	1/90	22/18292	0.102887223763796	0.258089985034606	0.234043194110329	ENSSMAG00000001281	1
GO:0060294	GO:0060294	cilium movement involved in cell motility	1/90	22/18292	0.102887223763796	0.258089985034606	0.234043194110329	ENSSMAG00000018188	1
GO:0021654	GO:0021654	rhombomere boundary formation	1/90	23/18292	0.10730649852358	0.262416319626972	0.23796643493911	ENSSMAG00000019993	1
GO:0034620	GO:0034620	cellular response to unfolded protein	1/90	23/18292	0.10730649852358	0.262416319626972	0.23796643493911	ENSSMAG00000010045	1
GO:0006405	GO:0006405	RNA export from nucleus	1/90	24/18292	0.111704244165535	0.262416319626972	0.23796643493911	ENSSMAG00000011154	1
GO:0009435	GO:0009435	NAD biosynthetic process	1/90	24/18292	0.111704244165535	0.262416319626972	0.23796643493911	ENSSMAG00000003195	1
GO:0019369	GO:0019369	arachidonic acid metabolic process	1/90	24/18292	0.111704244165535	0.262416319626972	0.23796643493911	ENSSMAG00000007192	1
GO:0042026	GO:0042026	protein refolding	1/90	24/18292	0.111704244165535	0.262416319626972	0.23796643493911	ENSSMAG00000010045	1
GO:0042098	GO:0042098	T cell proliferation	1/90	24/18292	0.111704244165535	0.262416319626972	0.23796643493911	ENSSMAG00000012432	1
GO:0060351	GO:0060351	cartilage development involved in endochondral bone morphogenesis	1/90	24/18292	0.111704244165535	0.262416319626972	0.23796643493911	ENSSMAG00000017518	1
GO:0060395	GO:0060395	SMAD protein signal transduction	2/90	117/18292	0.113165288541963	0.263755318176545	0.239180676155828	ENSSMAG00000012687/ENSSMAG00000018188	2
GO:0090336	GO:0090336	positive regulation of brown fat cell differentiation	1/90	25/18292	0.116080564399009	0.266355403582223	0.241538506093409	ENSSMAG00000015091	1
GO:1902287	GO:1902287	semaphorin-plexin signaling pathway involved in axon guidance	1/90	25/18292	0.116080564399009	0.266355403582223	0.241538506093409	ENSSMAG00000008214	1
GO:0007586	GO:0007586	digestion	1/90	26/18292	0.120435562439415	0.272129209786769	0.246774354536366	ENSSMAG00000009420	1
GO:0034122	GO:0034122	negative regulation of toll-like receptor signaling pathway	1/90	26/18292	0.120435562439415	0.272129209786769	0.246774354536366	ENSSMAG00000020987	1
GO:0045453	GO:0045453	bone resorption	1/90	27/18292	0.124769341010555	0.279785794993366	0.253717559471224	ENSSMAG00000008214	1
GO:0043434	GO:0043434	response to peptide hormone	1/90	28/18292	0.129082002346939	0.285136363393238	0.258569604072815	ENSSMAG00000012718	1
GO:0050766	GO:0050766	positive regulation of phagocytosis	1/90	28/18292	0.129082002346939	0.285136363393238	0.258569604072815	ENSSMAG00000012432	1
GO:0006611	GO:0006611	protein export from nucleus	1/90	31/18292	0.141894298001519	0.300005087203211	0.272052977371333	ENSSMAG00000019993	1
GO:0016126	GO:0016126	sterol biosynthetic process	1/90	31/18292	0.141894298001519	0.300005087203211	0.272052977371333	ENSSMAG00000013762	1
GO:0035775	GO:0035775	pronephric glomerulus morphogenesis	1/90	31/18292	0.141894298001519	0.300005087203211	0.272052977371333	ENSSMAG00000008190	1
GO:0043652	GO:0043652	engulfment of apoptotic cell	1/90	31/18292	0.141894298001519	0.300005087203211	0.272052977371333	ENSSMAG00000016153	1
GO:0045638	GO:0045638	negative regulation of myeloid cell differentiation	1/90	31/18292	0.141894298001519	0.300005087203211	0.272052977371333	ENSSMAG00000020987	1
GO:0061025	GO:0061025	membrane fusion	1/90	31/18292	0.141894298001519	0.300005087203211	0.272052977371333	ENSSMAG00000010402	1
GO:0003222	GO:0003222	ventricular trabecula myocardium morphogenesis	1/90	32/18292	0.146123503038475	0.302465432862858	0.274284087411198	ENSSMAG00000012687	1
GO:0035904	GO:0035904	aorta development	1/90	32/18292	0.146123503038475	0.302465432862858	0.274284087411198	ENSSMAG00000017518	1
GO:0071353	GO:0071353	cellular response to interleukin-4	1/90	32/18292	0.146123503038475	0.302465432862858	0.274284087411198	ENSSMAG00000014525	1
GO:0046627	GO:0046627	negative regulation of insulin receptor signaling pathway	1/90	33/18292	0.150332094754058	0.305010384414757	0.276591920433012	ENSSMAG00000008361	1
GO:0000266	GO:0000266	mitochondrial fission	1/90	34/18292	0.154520172495015	0.305010384414757	0.276591920433012	ENSSMAG00000010402	1
GO:0007405	GO:0007405	neuroblast proliferation	1/90	34/18292	0.154520172495015	0.305010384414757	0.276591920433012	ENSSMAG00000008240	1
GO:0030150	GO:0030150	protein import into mitochondrial matrix	1/90	34/18292	0.154520172495015	0.305010384414757	0.276591920433012	ENSSMAG00000014637	1
GO:0032755	GO:0032755	positive regulation of interleukin-6 production	1/90	34/18292	0.154520172495015	0.305010384414757	0.276591920433012	ENSSMAG00000010045	1
GO:0002040	GO:0002040	sprouting angiogenesis	2/90	143/18292	0.156381284040146	0.305010384414757	0.276591920433012	ENSSMAG00000011688/ENSSMAG00000017162	2
GO:0006261	GO:0006261	DNA-dependent DNA replication	1/90	35/18292	0.158687835134704	0.305010384414757	0.276591920433012	ENSSMAG00000010045	1
GO:0032720	GO:0032720	negative regulation of tumor necrosis factor production	1/90	35/18292	0.158687835134704	0.305010384414757	0.276591920433012	ENSSMAG00000008214	1
GO:0045648	GO:0045648	positive regulation of erythrocyte differentiation	1/90	35/18292	0.158687835134704	0.305010384414757	0.276591920433012	ENSSMAG00000012718	1
GO:0045995	GO:0045995	regulation of embryonic development	1/90	35/18292	0.158687835134704	0.305010384414757	0.276591920433012	ENSSMAG00000008240	1
GO:0055013	GO:0055013	cardiac muscle cell development	1/90	35/18292	0.158687835134704	0.305010384414757	0.276591920433012	ENSSMAG00000003142	1
GO:0001556	GO:0001556	oocyte maturation	1/90	36/18292	0.162835181075323	0.306887981704178	0.278294578003433	ENSSMAG00000010045	1
GO:0033333	GO:0033333	fin development	1/90	36/18292	0.162835181075323	0.306887981704178	0.278294578003433	ENSSMAG00000017518	1
GO:0043967	GO:0043967	histone H4 acetylation	1/90	36/18292	0.162835181075323	0.306887981704178	0.278294578003433	ENSSMAG00000020987	1
GO:0006986	GO:0006986	response to unfolded protein	1/90	37/18292	0.166962308250127	0.306887981704178	0.278294578003433	ENSSMAG00000010045	1
GO:0048702	GO:0048702	embryonic neurocranium morphogenesis	1/90	37/18292	0.166962308250127	0.306887981704178	0.278294578003433	ENSSMAG00000017518	1
GO:0060976	GO:0060976	coronary vasculature development	1/90	37/18292	0.166962308250127	0.306887981704178	0.278294578003433	ENSSMAG00000017518	1
GO:0090504	GO:0090504	epiboly	1/90	37/18292	0.166962308250127	0.306887981704178	0.278294578003433	ENSSMAG00000001281	1
GO:0001937	GO:0001937	negative regulation of endothelial cell proliferation	1/90	38/18292	0.17106931412564	0.306887981704178	0.278294578003433	ENSSMAG00000012718	1
GO:0003281	GO:0003281	ventricular septum development	1/90	38/18292	0.17106931412564	0.306887981704178	0.278294578003433	ENSSMAG00000017518	1
GO:0006471	GO:0006471	protein ADP-ribosylation	1/90	38/18292	0.17106931412564	0.306887981704178	0.278294578003433	ENSSMAG00000015637	1
GO:0030278	GO:0030278	regulation of ossification	1/90	38/18292	0.17106931412564	0.306887981704178	0.278294578003433	ENSSMAG00000019993	1
GO:0008015	GO:0008015	blood circulation	1/90	39/18292	0.175156295703852	0.312326888724942	0.283226730529374	ENSSMAG00000017162	1
GO:0006298	GO:0006298	mismatch repair	1/90	40/18292	0.179223349524411	0.315774472971581	0.286353096044641	ENSSMAG00000015091	1
GO:0014033	GO:0014033	neural crest cell differentiation	1/90	40/18292	0.179223349524411	0.315774472971581	0.286353096044641	ENSSMAG00000017518	1
GO:0000027	GO:0000027	ribosomal large subunit assembly	1/90	41/18292	0.183270571666795	0.318621983303084	0.288935297803295	ENSSMAG00000014525	1
GO:0071407	GO:0071407	cellular response to organic cyclic compound	1/90	41/18292	0.183270571666795	0.318621983303084	0.288935297803295	ENSSMAG00000020788	1
GO:0033209	GO:0033209	tumor necrosis factor-mediated signaling pathway	1/90	42/18292	0.187298057752489	0.318621983303084	0.288935297803295	ENSSMAG00000012718	1
GO:0034097	GO:0034097	response to cytokine	1/90	42/18292	0.187298057752489	0.318621983303084	0.288935297803295	ENSSMAG00000008214	1
GO:0046855	GO:0046855	inositol phosphate dephosphorylation	1/90	42/18292	0.187298057752489	0.318621983303084	0.288935297803295	ENSSMAG00000016922	1
GO:0051493	GO:0051493	regulation of cytoskeleton organization	1/90	42/18292	0.187298057752489	0.318621983303084	0.288935297803295	ENSSMAG00000009420	1
GO:0051085	GO:0051085	chaperone cofactor-dependent protein refolding	1/90	43/18292	0.191305902947134	0.323580270127724	0.293431610535454	ENSSMAG00000010045	1
GO:0008610	GO:0008610	lipid biosynthetic process	1/90	44/18292	0.195294201962683	0.32475889764581	0.294500422829593	ENSSMAG00000013762	1
GO:0043388	GO:0043388	positive regulation of DNA binding	1/90	44/18292	0.195294201962683	0.32475889764581	0.294500422829593	ENSSMAG00000020987	1
GO:0043966	GO:0043966	histone H3 acetylation	1/90	44/18292	0.195294201962683	0.32475889764581	0.294500422829593	ENSSMAG00000020987	1
GO:0008217	GO:0008217	regulation of blood pressure	1/90	46/18292	0.203212538048665	0.329263686876958	0.298585491300229	ENSSMAG00000020788	1
GO:0009409	GO:0009409	response to cold	1/90	46/18292	0.203212538048665	0.329263686876958	0.298585491300229	ENSSMAG00000001281	1
GO:0050830	GO:0050830	defense response to Gram-positive bacterium	1/90	46/18292	0.203212538048665	0.329263686876958	0.298585491300229	ENSSMAG00000008214	1
GO:0001501	GO:0001501	skeletal system development	2/90	171/18292	0.205716812906987	0.329263686876958	0.298585491300229	ENSSMAG00000013570/ENSSMAG00000015016	2
GO:0005975	GO:0005975	carbohydrate metabolic process	2/90	171/18292	0.205716812906987	0.329263686876958	0.298585491300229	ENSSMAG00000011803/ENSSMAG00000011856	2
GO:0018345	GO:0018345	protein palmitoylation	1/90	47/18292	0.207142762293739	0.329263686876958	0.298585491300229	ENSSMAG00000018337	1
GO:0031334	GO:0031334	positive regulation of protein-containing complex assembly	1/90	47/18292	0.207142762293739	0.329263686876958	0.298585491300229	ENSSMAG00000002406	1
GO:0006909	GO:0006909	phagocytosis	1/90	48/18292	0.211053814713227	0.329263686876958	0.298585491300229	ENSSMAG00000006804	1
GO:0007520	GO:0007520	myoblast fusion	1/90	48/18292	0.211053814713227	0.329263686876958	0.298585491300229	ENSSMAG00000009420	1
GO:0006397	GO:0006397	mRNA processing	2/90	174/18292	0.21111097378125	0.329263686876958	0.298585491300229	ENSSMAG00000010045/ENSSMAG00000015028	2
GO:0007519	GO:0007519	skeletal muscle tissue development	2/90	174/18292	0.21111097378125	0.329263686876958	0.298585491300229	ENSSMAG00000012687/ENSSMAG00000018337	2
GO:0006511	GO:0006511	ubiquitin-dependent protein catabolic process	3/90	322/18292	0.21135169090075	0.329263686876958	0.298585491300229	ENSSMAG00000003743/ENSSMAG00000016945/ENSSMAG00000017162	3
GO:0001558	GO:0001558	regulation of cell growth	1/90	49/18292	0.2149457877825	0.331374756164687	0.300499867788034	ENSSMAG00000017638	1
GO:0048568	GO:0048568	embryonic organ development	1/90	49/18292	0.2149457877825	0.331374756164687	0.300499867788034	ENSSMAG00000019993	1
GO:0048703	GO:0048703	embryonic viscerocranium morphogenesis	2/90	180/18292	0.221941238735754	0.331912931266578	0.300987899975026	ENSSMAG00000008190/ENSSMAG00000017518	2
GO:0006464	GO:0006464	cellular protein modification process	1/90	51/18292	0.222672863568904	0.331912931266578	0.300987899975026	ENSSMAG00000016945	1
GO:0007281	GO:0007281	germ cell development	1/90	51/18292	0.222672863568904	0.331912931266578	0.300987899975026	ENSSMAG00000017518	1
GO:0043124	GO:0043124	negative regulation of I-kappaB kinase/NF-kappaB signaling	1/90	51/18292	0.222672863568904	0.331912931266578	0.300987899975026	ENSSMAG00000012718	1
GO:0048844	GO:0048844	artery morphogenesis	1/90	51/18292	0.222672863568904	0.331912931266578	0.300987899975026	ENSSMAG00000017518	1
GO:0051781	GO:0051781	positive regulation of cell division	1/90	51/18292	0.222672863568904	0.331912931266578	0.300987899975026	ENSSMAG00000012432	1
GO:0009408	GO:0009408	response to heat	1/90	52/18292	0.226508149040029	0.331912931266578	0.300987899975026	ENSSMAG00000001281	1
GO:0031623	GO:0031623	receptor internalization	1/90	52/18292	0.226508149040029	0.331912931266578	0.300987899975026	ENSSMAG00000010402	1
GO:0042462	GO:0042462	eye photoreceptor cell development	1/90	52/18292	0.226508149040029	0.331912931266578	0.300987899975026	ENSSMAG00000017518	1
GO:0045765	GO:0045765	regulation of angiogenesis	1/90	52/18292	0.226508149040029	0.331912931266578	0.300987899975026	ENSSMAG00000013613	1
GO:0032467	GO:0032467	positive regulation of cytokinesis	1/90	53/18292	0.230324720673055	0.33419665352561	0.303058842990862	ENSSMAG00000008240	1
GO:0097009	GO:0097009	energy homeostasis	1/90	53/18292	0.230324720673055	0.33419665352561	0.303058842990862	ENSSMAG00000015091	1
GO:0006406	GO:0006406	mRNA export from nucleus	1/90	54/18292	0.234122668758993	0.334784106051508	0.303591561319824	ENSSMAG00000016789	1
GO:0007162	GO:0007162	negative regulation of cell adhesion	1/90	54/18292	0.234122668758993	0.334784106051508	0.303591561319824	ENSSMAG00000008214	1
GO:0008654	GO:0008654	phospholipid biosynthetic process	1/90	54/18292	0.234122668758993	0.334784106051508	0.303591561319824	ENSSMAG00000003443	1
GO:0046856	GO:0046856	phosphatidylinositol dephosphorylation	1/90	55/18292	0.237902083158143	0.338552964494281	0.307009267233434	ENSSMAG00000018188	1
GO:0001958	GO:0001958	endochondral ossification	1/90	56/18292	0.241663053302123	0.339015468139471	0.307428678433731	ENSSMAG00000002406	1
GO:0035118	GO:0035118	embryonic pectoral fin morphogenesis	1/90	56/18292	0.241663053302123	0.339015468139471	0.307428678433731	ENSSMAG00000017518	1
GO:0048066	GO:0048066	developmental pigmentation	1/90	56/18292	0.241663053302123	0.339015468139471	0.307428678433731	ENSSMAG00000017518	1
GO:0006006	GO:0006006	glucose metabolic process	1/90	58/18292	0.24913001641977	0.347841909718169	0.315432741743006	ENSSMAG00000001281	1
GO:0006310	GO:0006310	DNA recombination	1/90	59/18292	0.25283618613142	0.351359207018311	0.318622324998824	ENSSMAG00000015091	1
GO:0006334	GO:0006334	nucleosome assembly	1/90	61/18292	0.260194340547453	0.358221045590912	0.324844831528032	ENSSMAG00000013267	1
GO:0050772	GO:0050772	positive regulation of axonogenesis	1/90	61/18292	0.260194340547453	0.358221045590912	0.324844831528032	ENSSMAG00000008214	1
GO:0008203	GO:0008203	cholesterol metabolic process	1/90	62/18292	0.263846499471853	0.361567425202169	0.327879421858297	ENSSMAG00000013762	1
GO:0030593	GO:0030593	neutrophil chemotaxis	1/90	63/18292	0.267480828327999	0.363184977913246	0.329346263754899	ENSSMAG00000012432	1
GO:0051480	GO:0051480	regulation of cytosolic calcium ion concentration	1/90	63/18292	0.267480828327999	0.363184977913246	0.329346263754899	ENSSMAG00000013560	1
GO:0010951	GO:0010951	negative regulation of endopeptidase activity	1/90	64/18292	0.271097413190058	0.36641476851259	0.3322751279186	ENSSMAG00000017962	1
GO:0045454	GO:0045454	cell redox homeostasis	1/90	70/18292	0.292429067119985	0.393450017579617	0.356791445529169	ENSSMAG00000015637	1
GO:0032088	GO:0032088	negative regulation of NF-kappaB transcription factor activity	1/90	73/18292	0.302862197622686	0.405643486408666	0.367848823023506	ENSSMAG00000010045	1
GO:0030282	GO:0030282	bone mineralization	1/90	74/18292	0.306305987194779	0.408407982926372	0.370355745541341	ENSSMAG00000002406	1
GO:0007154	GO:0007154	cell communication	1/90	76/18292	0.31314317599788	0.415651928678801	0.37692475751456	ENSSMAG00000015637	1
GO:1904888	GO:1904888	cranial skeletal system development	1/90	77/18292	0.31653673738129	0.418280688682419	0.379308590377016	ENSSMAG00000003743	1
GO:0031017	GO:0031017	exocrine pancreas development	1/90	78/18292	0.319913717542458	0.420864268411412	0.381651452506793	ENSSMAG00000014525	1
GO:0000281	GO:0000281	mitotic cytokinesis	1/90	79/18292	0.323274196592704	0.423403372528498	0.383953982911689	ENSSMAG00000008240	1
GO:0030512	GO:0030512	negative regulation of transforming growth factor beta receptor signaling pathway	1/90	80/18292	0.32661825426067	0.425898692780433	0.38621680888695	ENSSMAG00000016048	1
GO:0060037	GO:0060037	pharyngeal system development	1/90	82/18292	0.333257422461781	0.432649987055645	0.392339070765254	ENSSMAG00000017518	1
GO:0045746	GO:0045746	negative regulation of Notch signaling pathway	1/90	83/18292	0.33655269055505	0.435020071634476	0.39448832954051	ENSSMAG00000006425	1
GO:0030198	GO:0030198	extracellular matrix organization	2/90	245/18292	0.340008954715737	0.437576741721123	0.396806789256352	ENSSMAG00000002191/ENSSMAG00000002406	2
GO:0006935	GO:0006935	chemotaxis	1/90	85/18292	0.343094985808408	0.43774187844521	0.396956539841851	ENSSMAG00000013613	1
GO:0071346	GO:0071346	cellular response to interferon-gamma	1/90	85/18292	0.343094985808408	0.43774187844521	0.396956539841851	ENSSMAG00000012718	1
GO:0035914	GO:0035914	skeletal muscle cell differentiation	1/90	86/18292	0.346342168280932	0.439988333953458	0.398993688329061	ENSSMAG00000019993	1
GO:0120162	GO:0120162	positive regulation of cold-induced thermogenesis	1/90	87/18292	0.349573476907468	0.442195509250472	0.40099521642557	ENSSMAG00000020987	1
GO:0010506	GO:0010506	regulation of autophagy	1/90	88/18292	0.352788988419597	0.444364002434897	0.402961666503907	ENSSMAG00000003443	1
GO:0048741	GO:0048741	skeletal muscle fiber development	1/90	91/18292	0.362341502095059	0.454462222966684	0.412119014425691	ENSSMAG00000015016	1
GO:0007517	GO:0007517	muscle organ development	1/90	93/18292	0.368632249296391	0.460401459036842	0.417504879283054	ENSSMAG00000012687	1
GO:0032922	GO:0032922	circadian regulation of gene expression	1/90	94/18292	0.371754569070188	0.4623502203562	0.419272070379911	ENSSMAG00000003195	1
GO:0001934	GO:0001934	positive regulation of protein phosphorylation	1/90	97/18292	0.38103020243317	0.471747707182232	0.427793973440502	ENSSMAG00000012432	1
GO:0007179	GO:0007179	transforming growth factor beta receptor signaling pathway	1/90	98/18292	0.38409188321256	0.471747707182232	0.427793973440502	ENSSMAG00000012687	1
GO:0018107	GO:0018107	peptidyl-threonine phosphorylation	1/90	98/18292	0.38409188321256	0.471747707182232	0.427793973440502	ENSSMAG00000003142	1
GO:0042552	GO:0042552	myelination	1/90	100/18292	0.39017038653626	0.475034517028229	0.430774544246794	ENSSMAG00000019993	1
GO:0006869	GO:0006869	lipid transport	1/90	101/18292	0.393187353621338	0.475034517028229	0.430774544246794	ENSSMAG00000015028	1
GO:0030334	GO:0030334	regulation of cell migration	1/90	101/18292	0.393187353621338	0.475034517028229	0.430774544246794	ENSSMAG00000013613	1
GO:0043410	GO:0043410	positive regulation of MAPK cascade	1/90	101/18292	0.393187353621338	0.475034517028229	0.430774544246794	ENSSMAG00000012298	1
GO:0014032	GO:0014032	neural crest cell development	1/90	102/18292	0.396189560106637	0.476145572262453	0.431782080109977	ENSSMAG00000017518	1
GO:0045165	GO:0045165	cell fate commitment	1/90	103/18292	0.399177077401327	0.476145572262453	0.431782080109977	ENSSMAG00000017518	1
GO:0016192	GO:0016192	vesicle-mediated transport	2/90	279/18292	0.400020807968539	0.476145572262453	0.431782080109977	ENSSMAG00000013110/ENSSMAG00000016784	2
GO:0001503	GO:0001503	ossification	1/90	104/18292	0.402149976573017	0.476145572262453	0.431782080109977	ENSSMAG00000008214	1
GO:0045666	GO:0045666	positive regulation of neuron differentiation	1/90	104/18292	0.402149976573017	0.476145572262453	0.431782080109977	ENSSMAG00000017518	1
GO:0051091	GO:0051091	positive regulation of DNA-binding transcription factor activity	1/90	106/18292	0.408052203119738	0.481208972603357	0.436373712709303	ENSSMAG00000012718	1
GO:0016525	GO:0016525	negative regulation of angiogenesis	1/90	108/18292	0.413896801517709	0.486164497020801	0.4408675204136	ENSSMAG00000012718	1
GO:0030514	GO:0030514	negative regulation of BMP signaling pathway	1/90	110/18292	0.419684328175492	0.491014075651959	0.44526525352507	ENSSMAG00000016048	1
GO:0048701	GO:0048701	embryonic cranial skeleton morphogenesis	1/90	111/18292	0.422556862025686	0.491886480157078	0.446056374253396	ENSSMAG00000017518	1
GO:0007160	GO:0007160	cell-matrix adhesion	1/90	112/18292	0.425415334189906	0.491886480157078	0.446056374253396	ENSSMAG00000016789	1
GO:0008045	GO:0008045	motor neuron axon guidance	1/90	112/18292	0.425415334189906	0.491886480157078	0.446056374253396	ENSSMAG00000019993	1
GO:0050728	GO:0050728	negative regulation of inflammatory response	1/90	113/18292	0.42825981273352	0.49324865591098	0.447291633205192	ENSSMAG00000008214	1
GO:0006979	GO:0006979	response to oxidative stress	1/90	114/18292	0.431090365396152	0.494584295183182	0.448502828135531	ENSSMAG00000020788	1
GO:0071222	GO:0071222	cellular response to lipopolysaccharide	1/90	116/18292	0.436709962417484	0.499097099905696	0.452595165277214	ENSSMAG00000012432	1
GO:0030308	GO:0030308	negative regulation of cell growth	1/90	117/18292	0.439499140640549	0.500352867806163	0.45373393062081	ENSSMAG00000007092	1
GO:0009791	GO:0009791	post-embryonic development	1/90	118/18292	0.442274660714406	0.501583523262315	0.454849923299752	ENSSMAG00000017518	1
GO:0006260	GO:0006260	DNA replication	1/90	120/18292	0.447784990633411	0.505894493234694	0.458759231062756	ENSSMAG00000008214	1
GO:0006606	GO:0006606	protein import into nucleus	1/90	122/18292	0.45324147745527	0.510112081090342	0.462583857318767	ENSSMAG00000011154	1
GO:0007224	GO:0007224	smoothened signaling pathway	1/90	123/18292	0.455949692481634	0.511216321873347	0.463585213647594	ENSSMAG00000018337	1
GO:0007218	GO:0007218	neuropeptide signaling pathway	1/90	126/18292	0.463994997888587	0.517335422312765	0.469134184529712	ENSSMAG00000013358	1
GO:0007010	GO:0007010	cytoskeleton organization	1/90	127/18292	0.466650532964555	0.517335422312765	0.469134184529712	ENSSMAG00000016784	1
GO:0030509	GO:0030509	BMP signaling pathway	1/90	127/18292	0.466650532964555	0.517335422312765	0.469134184529712	ENSSMAG00000018188	1
GO:0055114	GO:0055114	oxidation-reduction process	1/90	133/18292	0.482312710623273	0.532703590837644	0.483070468220481	ENSSMAG00000015091	1
GO:0016579	GO:0016579	protein deubiquitination	1/90	134/18292	0.484878482749706	0.533546583248747	0.48383491724193	ENSSMAG00000003743	1
GO:0033674	GO:0033674	positive regulation of kinase activity	1/90	136/18292	0.48997236016619	0.537154883737749	0.487107024726621	ENSSMAG00000016512	1
GO:0030097	GO:0030097	hemopoiesis	1/90	138/18292	0.495016420013187	0.540682141416618	0.49030564033157	ENSSMAG00000008566	1
GO:0006629	GO:0006629	lipid metabolic process	1/90	139/18292	0.497519919087706	0.541418735477798	0.490973604362868	ENSSMAG00000015091	1
GO:0007409	GO:0007409	axonogenesis	1/90	145/18292	0.512285230495674	0.551405193551707	0.500029602971854	ENSSMAG00000016945	1
GO:0009617	GO:0009617	response to bacterium	1/90	145/18292	0.512285230495674	0.551405193551707	0.500029602971854	ENSSMAG00000007427	1
GO:0045214	GO:0045214	sarcomere organization	1/90	145/18292	0.512285230495674	0.551405193551707	0.500029602971854	ENSSMAG00000018337	1
GO:0007169	GO:0007169	transmembrane receptor protein tyrosine kinase signaling pathway	1/90	146/18292	0.514704050645307	0.552001445619605	0.500570300970837	ENSSMAG00000016512	1
GO:0002244	GO:0002244	hematopoietic progenitor cell differentiation	1/90	150/18292	0.524261270266836	0.560221429599218	0.508024411620913	ENSSMAG00000006804	1
GO:0031101	GO:0031101	fin regeneration	1/90	156/18292	0.538249162848958	0.573099828069394	0.519702902410012	ENSSMAG00000012432	1
GO:0000209	GO:0000209	protein polyubiquitination	1/90	193/18292	0.615950199003221	0.653481214713095	0.592594984892743	ENSSMAG00000017130	1
GO:0006281	GO:0006281	DNA repair	1/90	196/18292	0.621651306391179	0.657174238184961	0.595943921540416	ENSSMAG00000008190	1
GO:0007283	GO:0007283	spermatogenesis	1/90	220/18292	0.664346717118584	0.699810065007476	0.634607278011758	ENSSMAG00000008240	1
GO:0007399	GO:0007399	nervous system development	1/90	224/18292	0.670983802298182	0.701806379788911	0.636417591913842	ENSSMAG00000006425	1
GO:0015031	GO:0015031	protein transport	1/90	224/18292	0.670983802298182	0.701806379788911	0.636417591913842	ENSSMAG00000013110	1
GO:0043065	GO:0043065	positive regulation of apoptotic process	1/90	233/18292	0.685446448015128	0.713530410247428	0.647049269605598	ENSSMAG00000014103	1
GO:0006412	GO:0006412	translation	1/90	234/18292	0.687014077434179	0.713530410247428	0.647049269605598	ENSSMAG00000014525	1
GO:0006974	GO:0006974	cellular response to DNA damage stimulus	1/90	237/18292	0.691670759155357	0.715855051433517	0.64915731904533	ENSSMAG00000016945	1
GO:0018105	GO:0018105	peptidyl-serine phosphorylation	1/90	248/18292	0.708166529472049	0.730373842242949	0.662323363342646	ENSSMAG00000003142	1
GO:0007411	GO:0007411	axon guidance	1/90	279/18292	0.750103940187482	0.770940160748245	0.699110031972982	ENSSMAG00000016512	1
GO:0030335	GO:0030335	positive regulation of cell migration	1/90	292/18292	0.765862764714208	0.784413073894137	0.711327645245394	ENSSMAG00000013560	1
GO:0010468	GO:0010468	regulation of gene expression	1/90	317/18292	0.793456706314126	0.809873051962004	0.734415463194563	ENSSMAG00000017518	1
GO:0060271	GO:0060271	cilium assembly	1/90	354/18292	0.82849701014701	0.840431276479819	0.762126513166265	ENSSMAG00000018188	1
GO:0043066	GO:0043066	negative regulation of apoptotic process	1/90	356/18292	0.830213698255437	0.840431276479819	0.762126513166265	ENSSMAG00000017128	1
GO:0007420	GO:0007420	brain development	1/90	358/18292	0.831913391920902	0.840431276479819	0.762126513166265	ENSSMAG00000013560	1
GO:0008284	GO:0008284	positive regulation of cell population proliferation	1/90	365/18292	0.837730875926045	0.84342972542214	0.764845590265455	ENSSMAG00000012298	1
GO:0045893	GO:0045893	positive regulation of transcription, DNA-templated	1/90	440/18292	0.888836994380884	0.891850001141497	0.80875444626985	ENSSMAG00000017130	1
GO:0006886	GO:0006886	intracellular protein transport	1/90	452/18292	0.895380656071259	0.895380656071259	0.811956142596625	ENSSMAG00000016784	1
