# Supplementary material for: Unraveling the transcriptomic landscape of eye migration and visual adaptations during flatfish metamorphosis
Source: Commun Biol. 2024 Mar 1;7:253. doi: 10.1038/s42003-024-05951-x (PMC10907633; doi:10.1038/s42003-024-05951-x)
Supplement: Supplementary file 14 — Supplementary Data 13 [file 42003_2024_5951_MOESM14_ESM.csv]

	baseMean	log2FoldChange	lfcSE	stat	pvalue	padj
ENSSMAG00000011664	2091.7019646451	-1.32964791057391	0.149327632656059	-8.90423217005282	5.37568358026356e-19	9.05426385423792e-15
ENSSMAG00000014649	2765.99031393097	-1.20547073466871	0.140660245133413	-8.57008839651426	1.03405634580699e-17	4.35415275810677e-14
ENSSMAG00000014673	330.418366144558	-1.52773234300425	0.179403903773913	-8.51560256419792	1.65726291294503e-17	5.58265584854662e-14
ENSSMAG00000030204	675.151706709271	-1.4670658366054	0.175878710575273	-8.34134973929958	7.34473141533672e-17	2.06178852047527e-13
ENSSMAG00000000300	1297.99558290391	-1.63141038872242	0.197997215782895	-8.23956226996276	1.72841835802384e-16	4.15882148631366e-13
ENSSMAG00000006030	1932.97563795017	-1.61943247796613	0.197438015899263	-8.20223233398174	2.35963698783011e-16	4.73532194571338e-13
ENSSMAG00000006796	931.439709579813	-1.54219325990763	0.188213836490839	-8.19383573844047	2.53030324238084e-16	4.73532194571338e-13
ENSSMAG00000018418	424.715680317461	-1.67792776822072	0.206107890476252	-8.14101665076259	3.91972476945126e-16	6.60199242918676e-13
ENSSMAG00000003464	224.200292286607	-1.69582478695248	0.211059704197155	-8.0348107821111	9.37234276966845e-16	1.43507608426842e-12
ENSSMAG00000010982	901.549612352281	-1.33002616410895	0.167243681711061	-7.95262428153655	1.82601495067981e-15	2.42870499056333e-12
ENSSMAG00000010644	2869.49685728853	-1.28069004731221	0.1617614892698	-7.91715044843684	2.43015629733213e-15	2.72874150106433e-12
ENSSMAG00000010947	2522.56466726566	1.03396178181188	0.130499890393361	7.9230854424111	2.3168825405314e-15	2.72874150106433e-12
ENSSMAG00000008421	2832.56934961606	-1.32562242269092	0.167997450648925	-7.89072939839518	3.00425436367343e-15	3.16254101545947e-12
ENSSMAG00000032129	3451.59767610628	-1.35837004153204	0.173812361666569	-7.81515208991787	5.48967038616708e-15	5.08028970054821e-12
ENSSMAG00000018935	4065.54994336196	-1.32478141669071	0.170500678224975	-7.76994807576467	7.85183065507849e-15	6.61241918617435e-12
ENSSMAG00000029591	914.305314799681	-1.1082705004718	0.142799728175191	-7.76101267582342	8.42538947405031e-15	6.75756356721092e-12
ENSSMAG00000011232	230.627985536374	-1.87803393471467	0.242990483708322	-7.72883738512576	1.08533207151122e-14	8.15127258436997e-12
ENSSMAG00000014153	767.859876577339	-1.34505309709759	0.174102924166539	-7.72562036816206	1.11309902891711e-14	8.15127258436997e-12
ENSSMAG00000011700	1012.45764955253	-1.17768900844771	0.152845900260048	-7.70507423780434	1.30767248819907e-14	9.17713654947372e-12
ENSSMAG00000011999	946.165733705871	-1.09102302875007	0.142103720276258	-7.67765282027141	1.62029899655597e-14	1.09162783995968e-11
ENSSMAG00000014020	385.92793589191	-1.23990166551095	0.162358960533155	-7.63679233618739	2.22700256859238e-14	1.38923719491857e-11
ENSSMAG00000014116	1439.38750589209	-1.07305003352634	0.1406254473613	-7.63055374159573	2.33747496949113e-14	1.40607467539783e-11
ENSSMAG00000002052	358.986689443231	-1.24689539992872	0.163653184615741	-7.61913312506836	2.55384973929037e-14	1.48325831582302e-11
ENSSMAG00000021501	244.454940234184	-1.22977776237162	0.161511747240514	-7.61416914486289	2.65393066428697e-14	1.49000513928618e-11
ENSSMAG00000010405	731.116500027497	-1.20964026811129	0.158970044632044	-7.60923399695301	2.75725159457422e-14	1.49807705185205e-11
ENSSMAG00000012562	902.72602185333	-1.04110086737576	0.138063184652285	-7.54075657459153	4.67252605648088e-14	2.3848289808881e-11
ENSSMAG00000028311	5697.21187787173	-1.49495365664061	0.198627072870523	-7.52643451386462	5.21446132680099e-14	2.58315212139144e-11
ENSSMAG00000010321	1076.33046453528	-1.32754104047881	0.176564920981886	-7.51871341768391	5.53178897729615e-14	2.66205490698855e-11
ENSSMAG00000020937	1254.12820192318	-1.19111426350844	0.158582773473876	-7.5109940217098	5.86800725426741e-14	2.74541239398961e-11
ENSSMAG00000002021	1387.12356601573	-1.28774071357907	0.17192678527173	-7.49005288235803	6.8845869064522e-14	3.13397560176688e-11
ENSSMAG00000014265	739.856556772113	-1.7761853787032	0.237343759232607	-7.48359840783703	7.23147075874444e-14	3.20525426288244e-11
ENSSMAG00000016587	1050.27388843835	-1.15556589070021	0.155359912050955	-7.43799269351548	1.02226712912259e-13	4.30451131395294e-11
ENSSMAG00000016890	1135.3347733561	-1.54482618952407	0.213551335839337	-7.23398045464018	4.69039307950814e-13	1.75556201418123e-10
ENSSMAG00000030947	1354.36377432341	-1.90315498792151	0.263456048889564	-7.22380448633875	5.05529248520451e-13	1.8510063332239e-10
ENSSMAG00000021809	290.477067841172	-1.31957466674937	0.182948960109016	-7.2128022261677	5.48119975519339e-13	1.92333015576505e-10
ENSSMAG00000011657	393.348973249859	-1.8172090688027	0.252217467397511	-7.20492949022702	5.8073893004543e-13	1.98459437445956e-10
ENSSMAG00000013232	458.379035563984	-1.08047480054094	0.150004047440356	-7.2029709796368	5.89145156581238e-13	1.98459437445956e-10
ENSSMAG00000002034	269.256348824099	-1.4653077611499	0.203974534454827	-7.18377794103711	6.7810971559183e-13	2.19642344994484e-10
ENSSMAG00000013197	337.058757341921	-1.66229053919901	0.23285519356072	-7.13873078706121	9.41966128644924e-13	2.99349726505027e-10
ENSSMAG00000005898	636.795820435373	-1.07601724152236	0.150998832172764	-7.12599710897923	1.03329885998999e-12	3.22293568496509e-10
ENSSMAG00000018193	1078.3364328689	-1.03153452423989	0.144820794848847	-7.12283429542371	1.05729907887865e-12	3.23783425191874e-10
ENSSMAG00000009876	2119.43835992471	-1.10845636558016	0.156834440619352	-7.06768463102089	1.57540068303379e-12	4.68621361058401e-10
ENSSMAG00000003722	2309.18084442606	-1.11598052839433	0.158131738291209	-7.05728363232928	1.69788841149047e-12	4.85820723818704e-10
ENSSMAG00000004787	1159.06263367362	-1.0089512756933	0.143019792368602	-7.05462690851175	1.73064438812101e-12	4.85820723818704e-10
ENSSMAG00000019434	544.405806832265	-1.41308962242079	0.200263512897654	-7.05615117788811	1.71177591561591e-12	4.85820723818704e-10
ENSSMAG00000008527	1015.59823024106	-1.10934626299016	0.15741270956606	-7.04737416723399	1.82325574216523e-12	5.03427810906377e-10
ENSSMAG00000017640	464.167875476041	-1.48682258034239	0.211350121181947	-7.03487924221444	1.9943364928139e-12	5.41784024975234e-10
ENSSMAG00000000567	360.752339726371	-1.19422700135264	0.170111705126021	-7.02025178377905	2.21468778404193e-12	5.92095021374892e-10
ENSSMAG00000009180	159.961790719964	-1.91915035426346	0.273754815781373	-7.01047157393622	2.37516197338987e-12	6.23509705491261e-10
ENSSMAG00000026832	1783.77439276737	-1.091304959627	0.155871982037269	-7.00129006742258	2.53616238296422e-12	6.37560940541288e-10
ENSSMAG00000014652	868.287098002108	-1.0710261446632	0.153092799655233	-6.99592761433044	2.6350956877473e-12	6.52689951010703e-10
ENSSMAG00000011707	959.486498745579	-1.04133565159225	0.148987337183598	-6.98942387505726	2.7601732980904e-12	6.73762302315024e-10
ENSSMAG00000002559	4447.25752901545	-1.44542332540629	0.207082269852837	-6.97994727618875	2.95290859986021e-12	6.90775549270076e-10
ENSSMAG00000006690	410.083197797831	-1.27025741087846	0.181966273579491	-6.98072992258948	2.93650348414904e-12	6.90775549270076e-10
ENSSMAG00000017020	2264.38260255493	-1.39273001931705	0.199450393800124	-6.982839155047	2.89273539219777e-12	6.90775549270076e-10
ENSSMAG00000002017	670.363623480078	-1.43447080801298	0.206970685261065	-6.93079218539375	4.1849044237577e-12	9.39817936124679e-10
ENSSMAG00000013654	429.359444039149	-2.47125660117657	0.356507375460782	-6.93185266639295	4.1536444257932e-12	9.39817936124679e-10
ENSSMAG00000008099	152.688097794865	-1.60636650048261	0.231984578185292	-6.92445382813147	4.37660751782811e-12	9.69936847668143e-10
ENSSMAG00000025057	1839.2627903032	-1.07770506480174	0.155743975919914	-6.91972230987551	4.52529817826444e-12	9.89864898915688e-10
ENSSMAG00000002365	320.759320852938	-1.37463599704293	0.199276847553324	-6.89812195405738	5.26945022296686e-12	1.12346012791685e-09
ENSSMAG00000005800	567.132615349588	-1.21551664463956	0.176534152572602	-6.88544752913838	5.76061451372093e-12	1.19587678890198e-09
ENSSMAG00000010772	533.517066753844	-1.57577522674862	0.228906150941061	-6.88393571020447	5.82211581606377e-12	1.19587678890198e-09
ENSSMAG00000012618	513.771124016316	-1.17980413353704	0.171428315962309	-6.88220103495874	5.89347604416444e-12	1.19594960255255e-09
ENSSMAG00000020941	417.609947457941	-1.13897169026881	0.165544573447374	-6.88015116744907	5.97890804709247e-12	1.19884224091879e-09
ENSSMAG00000001211	72.501066850618	-2.057874233474	0.299432160430618	-6.87258920522946	6.30469292478581e-12	1.22057405669158e-09
ENSSMAG00000012255	162.909543936999	-2.21324833304719	0.321994042514866	-6.87356919948297	6.26151133761186e-12	1.22057405669158e-09
ENSSMAG00000007636	204.473181436656	-1.43977717976844	0.209690443769376	-6.86620312250356	6.59331769408715e-12	1.26194602183534e-09
ENSSMAG00000006656	587.887835693346	-1.18009520274386	0.172100991826678	-6.85699245668688	7.03253428986103e-12	1.3308873600464e-09
ENSSMAG00000018445	224.596633690424	-1.12289088944685	0.164310663723344	-6.83395017707134	8.2607725206179e-12	1.51675345905854e-09
ENSSMAG00000020229	523.31328556162	-1.06886401262385	0.156394306550333	-6.83441767287002	8.2338804814188e-12	1.51675345905854e-09
ENSSMAG00000021389	210.294448616449	-1.20571159350864	0.17644043592417	-6.83353329520692	8.2848256387452e-12	1.51675345905854e-09
ENSSMAG00000009438	469.571072815206	-1.56021667680356	0.228589115115395	-6.82541981938176	8.76685560678419e-12	1.58558583338616e-09
ENSSMAG00000009575	474.907753795491	-1.53278105383034	0.224613595331887	-6.824079600193	8.84908082516769e-12	1.58558583338616e-09
ENSSMAG00000003138	500.184101033801	-1.36819959297031	0.200604504818461	-6.82038319233398	9.0797989157577e-12	1.60980055934849e-09
ENSSMAG00000004070	1348.94592943593	-1.72201254124944	0.252626590186548	-6.81643424778779	9.33279118294548e-12	1.63741876973282e-09
ENSSMAG00000021231	890.690389813014	-1.50400600611774	0.220861873906549	-6.80971314566547	9.77935432102404e-12	1.69807901885575e-09
ENSSMAG00000011172	487.7795994498	-2.07313365557336	0.304845019869732	-6.80061513374653	1.04173378483377e-11	1.79040021815869e-09
ENSSMAG00000016230	738.749256371046	-1.18152000769191	0.173911068850354	-6.79381718197928	1.09204758080793e-11	1.85791488924727e-09
ENSSMAG00000012039	277.362286695513	-1.12161867945538	0.165423545638657	-6.78028436112349	1.19939573567982e-11	2.0001408293124e-09
ENSSMAG00000012065	321.832085632288	-1.21266212789763	0.17893227952367	-6.77721275963073	1.22516404467294e-11	2.01097300079991e-09
ENSSMAG00000013006	1575.14544378934	-1.02598281776378	0.15190386612323	-6.75415869225784	1.43666437041183e-11	2.24053129544875e-09
ENSSMAG00000015538	1484.923753134	-1.01235654040694	0.14985538659927	-6.75555656276868	1.42287983233511e-11	2.24053129544875e-09
ENSSMAG00000013851	1460.22496725932	-1.17847227072849	0.174567109031645	-6.75082652892454	1.4700527798427e-11	2.25091808826279e-09
ENSSMAG00000017237	423.224244315837	-1.44208179951088	0.214030873732328	-6.73772794720438	1.6088243073034e-11	2.41941319713493e-09
ENSSMAG00000009547	275.158636985555	-1.15430011341416	0.171430544283951	-6.73333983879924	1.65812164619112e-11	2.47071484458259e-09
ENSSMAG00000021388	729.44641827876	-1.43629252221243	0.213571121671855	-6.72512515254401	1.7544158131325e-11	2.54738151211988e-09
ENSSMAG00000001237	454.885959419568	-1.23818343307931	0.184493014115834	-6.71127543236905	1.92930539582098e-11	2.72085816994329e-09
ENSSMAG00000009729	1073.28369980846	-1.64688853029528	0.245413517111618	-6.710667569082	1.93736021708844e-11	2.72085816994329e-09
ENSSMAG00000010858	893.253313446668	-1.25217505640075	0.186597112007279	-6.71058111741782	1.93850846282251e-11	2.72085816994329e-09
ENSSMAG00000021275	1922.45190359495	-1.10546635055747	0.164719264333926	-6.71121471448794	1.93010849458133e-11	2.72085816994329e-09
ENSSMAG00000001033	744.117444085805	-1.09668766922741	0.163787734860391	-6.69578628804046	2.14515033101503e-11	2.98601380374266e-09
ENSSMAG00000031647	171.890787356173	-1.6955945699229	0.253802258638491	-6.68077021464987	2.37689674056219e-11	3.28148129518762e-09
ENSSMAG00000005933	149.878731805045	-1.52002351651371	0.228240754278659	-6.65973752723368	2.74317034390756e-11	3.7260040813661e-09
ENSSMAG00000009790	1079.16171773288	-1.11024053008795	0.166695236100692	-6.6603014942629	2.73266424627986e-11	3.7260040813661e-09
ENSSMAG00000006672	807.067898727781	-1.00751118713227	0.151533362826873	-6.64877468787744	2.95543004446109e-11	3.95065938403636e-09
ENSSMAG00000002739	169.602997653489	-1.86268676596302	0.280282773344426	-6.64574116966531	3.01695022840246e-11	4.00114115724272e-09
ENSSMAG00000012762	394.365922658287	-1.30066422554368	0.196210602520898	-6.6289191757879	3.38153661862214e-11	4.38117086672713e-09
ENSSMAG00000015085	343.226411805454	-1.41179872429552	0.213320187626134	-6.61821433782835	3.63563635563809e-11	4.67442924717651e-09
ENSSMAG00000004923	597.688645122311	-1.15937898849358	0.175243770515773	-6.61580714156817	3.69529876292608e-11	4.68186540477072e-09
ENSSMAG00000006881	820.611285281351	-1.81421967443437	0.27456656688751	-6.60757678912035	3.90661562911488e-11	4.91038261501357e-09
ENSSMAG00000014713	783.232678359943	-1.37634390161222	0.20834583360679	-6.60605435580625	3.94698021059166e-11	4.92436945829595e-09
ENSSMAG00000008282	164.369990741489	-1.66668337418531	0.252811646035206	-6.59258938551117	4.32220790917168e-11	5.27780490451522e-09
ENSSMAG00000017535	76.5038721963248	-2.10851227430184	0.319834106190149	-6.59251853849593	4.32427166670486e-11	5.27780490451522e-09
ENSSMAG00000019078	1558.82146719886	-1.13460009596843	0.172151440747872	-6.59070926760429	4.37730324104934e-11	5.30409485532331e-09
ENSSMAG00000010376	1190.59612955288	-1.11437953930518	0.169205084829626	-6.58596956721043	4.51926392556702e-11	5.39843704243443e-09
ENSSMAG00000000631	2056.43417898244	-1.0311645589905	0.156693790343589	-6.58076211398947	4.68042922228401e-11	5.5127600972678e-09
ENSSMAG00000031050	325.577035158128	-1.39672871643507	0.212294084176282	-6.57921638209793	4.72934094730599e-11	5.53168677607464e-09
ENSSMAG00000015510	564.723782624623	-1.15801424337356	0.176094580162552	-6.57609247430903	4.82972242270003e-11	5.61013894934736e-09
ENSSMAG00000002383	300.961293055475	-1.33228690922875	0.202919912116897	-6.56557996369155	5.18307296290198e-11	5.89854715636203e-09
ENSSMAG00000019673	3055.30568700948	-1.27523763666173	0.194539108813199	-6.55517363290817	5.55771718282871e-11	6.24057536735893e-09
ENSSMAG00000005100	280.329806655113	-1.10423538660436	0.168594930182731	-6.54963577734832	5.76775800159438e-11	6.36084516764202e-09
ENSSMAG00000007176	1126.61665898553	-1.06704691219869	0.162898082557705	-6.55039577780604	5.73847942448088e-11	6.36084516764202e-09
ENSSMAG00000007710	1493.63642045565	-1.04460626978649	0.159598125013908	-6.54522895989825	5.94043037444175e-11	6.49705641537158e-09
ENSSMAG00000010021	857.210023959117	-1.71789642294288	0.262527439502724	-6.5436833048648	6.00218343822659e-11	6.52224359032584e-09
ENSSMAG00000016313	846.131229351646	-1.41199876241815	0.215847819790671	-6.54164014159379	6.08477767948153e-11	6.5696096445838e-09
ENSSMAG00000003689	610.230290172007	-1.05903060488901	0.162109748663535	-6.53280023946663	6.45512173415351e-11	6.9250710425699e-09
ENSSMAG00000020070	1458.60117437397	-1.72701502527601	0.264657432429449	-6.52547336163095	6.77871053839874e-11	7.18074349674528e-09
ENSSMAG00000019216	657.982473072337	-1.23810328117305	0.189964293870048	-6.51755788390432	7.14612485029287e-11	7.47591185425359e-09
ENSSMAG00000000694	1022.49115477606	-1.10450298935797	0.169648223170528	-6.51054852633346	7.48768744639183e-11	7.72414835635694e-09
ENSSMAG00000007958	172.391136136133	-1.35123049135636	0.207556964177081	-6.51016696410883	7.50673206548884e-11	7.72414835635694e-09
ENSSMAG00000020277	300.974801128131	-1.80741627063017	0.277641943661355	-6.50988192488203	7.52098990941363e-11	7.72414835635694e-09
ENSSMAG00000009334	378.002269196199	-1.50042727079993	0.230555247375631	-6.50788601811939	7.62157104527704e-11	7.78000734033946e-09
ENSSMAG00000003732	722.165328495327	-1.22694408596027	0.188570495500278	-6.50655386308016	7.68943398038878e-11	7.80199617660773e-09
ENSSMAG00000011214	306.571936698448	-1.63377015065057	0.25154718280753	-6.49488550186087	8.30965849594145e-11	8.32082666379303e-09
ENSSMAG00000000330	326.053668609721	-1.16207872206408	0.178971631513557	-6.49308894508266	8.40940052166064e-11	8.33173723449001e-09
ENSSMAG00000010026	2140.43527454738	-1.28952901436564	0.198766915958366	-6.48764412401383	8.71889228754754e-11	8.58785396486334e-09
ENSSMAG00000003395	493.977886202784	-1.23073405132529	0.18986239952415	-6.48224216279722	9.03694364668275e-11	8.84937452564405e-09
ENSSMAG00000026771	178.270324539402	-2.05361157386153	0.31714827539314	-6.47524118274286	9.46606152822269e-11	9.21600429594536e-09
ENSSMAG00000002420	3029.11894054139	-1.19488236503365	0.184821476312985	-6.46506233404489	1.01257060533686e-10	9.6941847211812e-09
ENSSMAG00000016535	776.359341989343	-1.22606106943806	0.189658763849646	-6.46456322160804	1.01591817292932e-10	9.6941847211812e-09
ENSSMAG00000021557	283.60469670232	-1.00858609530038	0.156027809792718	-6.46414313345986	1.01874410476107e-10	9.6941847211812e-09
ENSSMAG00000009764	450.048047334592	-1.02768586125067	0.159006521448274	-6.46316800021931	1.02533347900923e-10	9.70207403761372e-09
ENSSMAG00000019600	1012.718244175	-1.05169037477676	0.162910603828961	-6.45562873169952	1.07770524151849e-10	1.00843274349421e-08
ENSSMAG00000032301	312.362859868286	-1.40125012201323	0.217057982021002	-6.45564889605234	1.07756174085424e-10	1.00843274349421e-08
ENSSMAG00000008974	582.014544227263	-1.26290770443763	0.19580553483117	-6.44980595429312	1.1199345205475e-10	1.03808862637142e-08
ENSSMAG00000014424	1139.45422036593	-1.09999634707754	0.170562657772557	-6.44922142655854	1.1242620451129e-10	1.03808862637142e-08
ENSSMAG00000003813	513.946783145599	-1.33184174435816	0.206748324210774	-6.44185025171177	1.18025704181374e-10	1.06176515923967e-08
ENSSMAG00000013003	615.229900246732	-1.58272794603005	0.245685107141036	-6.44209966345858	1.17831859147649e-10	1.06176515923967e-08
ENSSMAG00000017553	495.797467595777	-1.52355139294066	0.236449709924268	-6.44344792568633	1.16789353603203e-10	1.06176515923967e-08
ENSSMAG00000038089	282.996148099547	-1.80361145252882	0.280010639125192	-6.44122472690199	1.18513239884259e-10	1.06176515923967e-08
ENSSMAG00000010745	1426.26493758807	-1.06955942770627	0.166125068817133	-6.43827831236965	1.20836283721067e-10	1.07684948503383e-08
ENSSMAG00000002418	1457.81173589322	-1.19874406590798	0.186475887255355	-6.42841325788385	1.28942797568045e-10	1.13113726012426e-08
ENSSMAG00000012018	242.188354493296	-1.05702189988634	0.164505851143231	-6.42543649688194	1.31491650616413e-10	1.14752014058665e-08
ENSSMAG00000009899	699.776575668512	-1.394270879359	0.217110350470091	-6.42194568955419	1.34543428497524e-10	1.15031216557553e-08
ENSSMAG00000014430	1084.46694850298	-1.1893256738889	0.185190463613844	-6.42217558442352	1.34340335239052e-10	1.15031216557553e-08
ENSSMAG00000014678	776.229757303379	-1.13695244697463	0.176996098295938	-6.42360175122981	1.33087112072097e-10	1.15031216557553e-08
ENSSMAG00000035611	544.987415082248	-1.21260322322386	0.188780805262923	-6.42333960560775	1.33316608388786e-10	1.15031216557553e-08
ENSSMAG00000002201	230.591469505059	-1.08707358574736	0.169371114077002	-6.41829388483053	1.37810027164958e-10	1.16056714376969e-08
ENSSMAG00000017238	184.527999136838	-1.54239753706464	0.240309661753139	-6.41837504914423	1.37736589166312e-10	1.16056714376969e-08
ENSSMAG00000020387	1086.38687998336	-1.149818277923	0.179141204099449	-6.41850256451715	1.37621289667293e-10	1.16056714376969e-08
ENSSMAG00000003126	280.835036209444	-1.25295834028133	0.1952867004479	-6.41599421469871	1.39906759605024e-10	1.17236296120767e-08
ENSSMAG00000011920	396.863831023333	-1.20636451723963	0.188128221401338	-6.41245905719839	1.43190888931019e-10	1.18735242857505e-08
ENSSMAG00000032921	634.673314047749	-1.20393336831156	0.187768359742507	-6.4118010614917	1.43810422982432e-10	1.18735242857505e-08
ENSSMAG00000020468	1153.67844182552	-1.02375053975366	0.159719074205544	-6.40969492745858	1.45811110791867e-10	1.1979983117402e-08
ENSSMAG00000004112	257.272010996958	-1.55738114632956	0.243023472735502	-6.40835689161826	1.47096258509513e-10	1.2026904281921e-08
ENSSMAG00000005310	164.495178451595	-1.83076206549944	0.286042663799098	-6.400311202476	1.55060578432705e-10	1.25455529457823e-08
ENSSMAG00000013069	848.260924881132	-1.18957113975319	0.185878966301798	-6.39970817258459	1.55674200894645e-10	1.25455529457823e-08
ENSSMAG00000013529	160.056489761718	-1.62960755928183	0.254632957379948	-6.39982968445921	1.55550364000351e-10	1.25455529457823e-08
ENSSMAG00000013241	1559.17964333022	-1.56644711816586	0.245001766924051	-6.39361559645995	1.62008413986541e-10	1.28216445060953e-08
ENSSMAG00000003297	258.865034473519	-1.77739762263244	0.278119576143117	-6.39076776716291	1.65054896830454e-10	1.29303238479783e-08
ENSSMAG00000032779	501.962769547157	-1.17342221373583	0.183593291020158	-6.39142207874576	1.64350028019059e-10	1.29303238479783e-08
ENSSMAG00000010829	1571.55530003613	-1.50017703631211	0.234888315792213	-6.38676739305841	1.69429051662379e-10	1.32115440608771e-08
ENSSMAG00000001353	1399.83364565497	-1.36136352770779	0.213239217610001	-6.38420804093187	1.72286739355174e-10	1.33111263805468e-08
ENSSMAG00000006071	555.336764656963	-1.26067610672181	0.197869537338567	-6.37124907491301	1.8749485505025e-10	1.44199810210564e-08
ENSSMAG00000014857	59.3735015959966	-2.62301724116007	0.411815537762349	-6.36939843361075	1.89771038225999e-10	1.45259971940347e-08
ENSSMAG00000015409	519.204214790682	-1.46479136259597	0.230022371747175	-6.36803868888878	1.91460629167945e-10	1.45259971940347e-08
ENSSMAG00000002253	392.68982510335	-1.01800488861946	0.159914913979391	-6.36591586917688	1.94127824092472e-10	1.45822249224848e-08
ENSSMAG00000009574	1847.75427011653	-1.39044916962038	0.218814018797522	-6.35447937596276	2.09133701918681e-10	1.54492936027033e-08
ENSSMAG00000014128	583.519095683871	-1.53052863513235	0.240851035377355	-6.35466911211065	2.08875742561147e-10	1.54492936027033e-08
ENSSMAG00000015892	229.034383541677	-1.82343848317493	0.286928026697415	-6.35503789630797	2.08375243952236e-10	1.54492936027033e-08
ENSSMAG00000001896	1493.76329007518	-1.04117080089264	0.163866030396891	-6.35379278042484	2.10069779154347e-10	1.54506781235662e-08
ENSSMAG00000004442	1015.27874459756	-1.28518793901697	0.202295793645859	-6.35301365319952	2.11136968416696e-10	1.54589285957762e-08
ENSSMAG00000011574	114.771423262227	-1.72325241938464	0.271319006472168	-6.35138850680337	2.13380042841555e-10	1.54912071619841e-08
ENSSMAG00000008015	470.004021960569	-1.13903875434764	0.179409364674907	-6.34882552765069	2.1696492640817e-10	1.55690214280254e-08
ENSSMAG00000006963	92.7570918525648	-1.94534386376614	0.306527175318762	-6.34639934205883	2.20412644599885e-10	1.5730551580491e-08
ENSSMAG00000013394	267.412672169969	-1.07966264446278	0.170348838571179	-6.33795130931669	2.32840381131203e-10	1.64778594092137e-08
ENSSMAG00000016839	483.187297096757	-2.09426848123391	0.330475138054754	-6.33714382740323	2.34063478337488e-10	1.64951094796582e-08
ENSSMAG00000009725	243.958199157856	-1.59251969176085	0.251432279803192	-6.33379171921515	2.39208380293251e-10	1.67874447886634e-08
ENSSMAG00000016528	180.316617005444	-1.42079405185196	0.224596557899694	-6.32598319911249	2.51625194892404e-10	1.75129056098048e-08
ENSSMAG00000017668	1058.13256338164	-1.1482213525311	0.181744967440703	-6.31776146927271	2.65379198533509e-10	1.83941639543205e-08
ENSSMAG00000004562	431.003066739691	-1.22268319698568	0.193776771047023	-6.30975111402271	2.79484549718752e-10	1.92137072282161e-08
ENSSMAG00000015019	901.5476523683	-1.38606570919949	0.219651398310283	-6.31029768015187	2.7849926926358e-10	1.92137072282161e-08
ENSSMAG00000000379	177.498885190204	-1.35602640235942	0.214984313201284	-6.30755975711499	2.83469147960704e-10	1.94084181264314e-08
ENSSMAG00000007389	1468.80732299643	-1.67277501722589	0.265272900599952	-6.30586469044775	2.86589330983686e-10	1.94638068619283e-08
ENSSMAG00000015447	170.767887897442	-1.22019927073978	0.193490548721476	-6.30624740486017	2.85881933772538e-10	1.94638068619283e-08
ENSSMAG00000017416	796.865357674577	-1.3344627697136	0.211832362396401	-6.29961708691339	2.98381834850484e-10	2.01833142344847e-08
ENSSMAG00000017197	253.921164707898	-1.47046459737037	0.233525499040933	-6.29680528854206	3.03842548073414e-10	2.04704801488021e-08
ENSSMAG00000020030	1134.45837451667	-1.09249280831169	0.173697671727664	-6.28962263826183	3.18238613101762e-10	2.13549520337569e-08
ENSSMAG00000008697	274.757431646273	-1.26387582575638	0.200991445137656	-6.28820706717526	3.21153368005027e-10	2.14650245131296e-08
ENSSMAG00000020398	326.189014227874	-1.00433198438401	0.160097296647478	-6.27326010754244	3.53565508811469e-10	2.33533484898493e-08
ENSSMAG00000006616	442.362040384226	-1.19119309117423	0.190053478166235	-6.26767319739515	3.66482901682024e-10	2.41119980977747e-08
ENSSMAG00000020924	1549.62220665944	-1.04029088096027	0.166204642226628	-6.25909641887008	3.87214425055776e-10	2.51808979197469e-08
ENSSMAG00000006021	1115.66744402582	-1.32400148411977	0.211818782575776	-6.250633055386	4.08792300200604e-10	2.64818796626107e-08
ENSSMAG00000021132	369.80422725703	-1.51138686811398	0.2425246030518	-6.23189090548134	4.60838373088513e-10	2.95129304864252e-08
ENSSMAG00000031105	1371.71116780337	-1.6678635973436	0.267608520852143	-6.23247567765272	4.59120842121262e-10	2.95129304864252e-08
ENSSMAG00000014836	235.099623141267	-1.39750229246327	0.224632488257707	-6.22128305350026	4.93105641052553e-10	3.10399047345041e-08
ENSSMAG00000037199	116.577331645645	-1.93275956801916	0.310681515627037	-6.22103173443823	4.93896245849736e-10	3.10399047345041e-08
ENSSMAG00000001453	897.880035032691	-1.25813709513345	0.202508381041646	-6.21276555894602	5.20600936456866e-10	3.24758576768259e-08
ENSSMAG00000035410	786.09411833074	-1.15408550300944	0.185837930185798	-6.21017195927443	5.29266523681495e-10	3.28945980013558e-08
ENSSMAG00000008873	665.89563374467	-1.05433747239779	0.169828249965684	-6.20825729883474	5.35753829760696e-10	3.30914994613007e-08
ENSSMAG00000002220	2055.75752592457	-2.03222270660856	0.328076952762504	-6.19434766598706	5.85269133606189e-10	3.59769635668943e-08
ENSSMAG00000015193	910.458831209867	-1.39407498057198	0.225132186882628	-6.19225087214551	5.93110497972429e-10	3.63264004267259e-08
ENSSMAG00000034935	2035.56227279428	-1.19301597393866	0.19275252446217	-6.18936627298393	6.04065739125279e-10	3.68633305945184e-08
ENSSMAG00000015618	106.434716202428	-1.7808714271487	0.287777148434524	-6.18836984394502	6.0789570063222e-10	3.69631309954819e-08
ENSSMAG00000022278	677.810044134912	-1.11241014556603	0.179865407032161	-6.18468088956719	6.22282205616893e-10	3.77017956446235e-08
ENSSMAG00000005615	519.156134382429	-1.333476949877	0.215732448112532	-6.18116079219305	6.36319635079975e-10	3.82768986201858e-08
ENSSMAG00000011409	857.106403042259	-1.24395307108736	0.201239267075702	-6.18146293794346	6.35102717998131e-10	3.82768986201858e-08
ENSSMAG00000012482	107.928688940775	-1.53146922728069	0.247799886952885	-6.18026604496342	6.39936662444028e-10	3.83574847172411e-08
ENSSMAG00000008857	1259.36590120204	-1.11994884885541	0.181486382549997	-6.17098006538802	6.78679796111737e-10	4.03922395968551e-08
ENSSMAG00000007787	113.181244970641	-1.52007621336025	0.246350945127897	-6.17036891241102	6.81308406291435e-10	4.0405906644953e-08
ENSSMAG00000020413	83.5384820967708	-1.96110918764803	0.318043867778637	-6.16615940859137	6.99685504810917e-10	4.12056047466093e-08
ENSSMAG00000024854	1016.24702798163	-1.01583890563126	0.164858943066496	-6.16186714979437	7.18921555348346e-10	4.20444297108756e-08
ENSSMAG00000003540	378.535811854827	-1.22162242653658	0.198282954985516	-6.16100575375132	7.22843647221069e-10	4.20913508358462e-08
ENSSMAG00000017704	4001.5175453775	-1.26115495030325	0.204713178281084	-6.16059484246589	7.24721946351327e-10	4.20913508358462e-08
ENSSMAG00000000552	239.187325497751	-1.09396097893007	0.17767835407266	-6.15697384546181	7.41480884985549e-10	4.29167097794213e-08
ENSSMAG00000017758	1520.7294711193	-1.03132037345423	0.167689392324235	-6.15018254380767	7.7393819400228e-10	4.43382346992531e-08
ENSSMAG00000024184	932.040602618034	-1.03081317055412	0.167601337367137	-6.15038750136039	7.7293867464868e-10	4.43382346992531e-08
ENSSMAG00000014126	363.657141909101	-1.21151353332046	0.197054826055455	-6.14810384283364	7.84146924372913e-10	4.44693153104814e-08
ENSSMAG00000004106	854.501220703209	-1.61158262900193	0.262258222256144	-6.14502231860596	7.99522719650134e-10	4.48878705568907e-08
ENSSMAG00000000856	954.66201204365	-1.50466302080036	0.244924829903649	-6.14336660514283	8.07905233914109e-10	4.52078001821107e-08
ENSSMAG00000000936	806.481105251365	-1.34834644682109	0.219654631953497	-6.13848401387935	8.33126945559504e-10	4.64647587551613e-08
ENSSMAG00000014562	382.771554405974	-1.03665075011413	0.169047542048856	-6.13230300511868	8.66159300844181e-10	4.81475944030315e-08
ENSSMAG00000012153	202.906610965343	-1.64593438519351	0.268554315610506	-6.12886961600969	8.85056166112528e-10	4.88754131338797e-08
ENSSMAG00000007878	572.180970822962	-1.15730729101483	0.189036115680159	-6.12214912928567	9.23215533043353e-10	5.08160758923176e-08
ENSSMAG00000014692	240.394763588614	-1.18735321132264	0.194053163199069	-6.11870062692354	9.434145158052e-10	5.17587318882964e-08
ENSSMAG00000005244	1761.47764238339	-1.26510556549495	0.206921663538333	-6.11393482858105	9.72040153333226e-10	5.29840527591959e-08
ENSSMAG00000018557	526.316613355543	-1.81889958225236	0.297579256233382	-6.11231980775521	9.81931531493235e-10	5.31790121702269e-08
ENSSMAG00000001302	482.128254194281	-1.40360166902153	0.22972171733591	-6.11000860214322	9.96257701029524e-10	5.36104781312751e-08
ENSSMAG00000001434	505.835156825888	-1.30699276884454	0.213927997396365	-6.10949845158859	9.99447256024483e-10	5.36104781312751e-08
ENSSMAG00000018323	136.225342627277	-1.75360896445538	0.287006963816931	-6.10998751087423	9.96389370599007e-10	5.36104781312751e-08
ENSSMAG00000007934	579.499366450199	-1.71706791508257	0.281087117130892	-6.10866813324281	1.00465986288761e-09	5.37190033987812e-08
ENSSMAG00000005154	718.048840603357	-1.07514623862404	0.176415080965838	-6.09441229592065	1.09840232031044e-09	5.82329797311842e-08
ENSSMAG00000010349	149.747983958487	-1.55654434938807	0.255411571007916	-6.09425932915085	1.09945304010667e-09	5.82329797311842e-08
ENSSMAG00000007493	511.612721023992	-1.21391515849231	0.199244665391685	-6.09258549585725	1.11101472650567e-09	5.82953926434111e-08
ENSSMAG00000015207	296.089175356351	-1.56261319858368	0.256654583226903	-6.08839000237998	1.14051771056857e-09	5.93211768289072e-08
ENSSMAG00000010229	212.503915821943	-1.82194706261524	0.299640861135317	-6.08043594492425	1.19856227042506e-09	6.19244917815008e-08
ENSSMAG00000007465	175.392540916093	-1.50708217777835	0.248048515274756	-6.07575568879738	1.23405173026131e-09	6.28747363852918e-08
ENSSMAG00000009013	384.49355543323	-1.30900069352689	0.215453089256879	-6.07557170816985	1.23546754483279e-09	6.28747363852918e-08
ENSSMAG00000015761	8593.26651835868	1.0602377131355	0.174522774739568	6.07506793722273	1.23935240039879e-09	6.28747363852918e-08
ENSSMAG00000017529	229.623334951975	-1.43159188856713	0.235637784997411	-6.07539189261545	1.23685283735959e-09	6.28747363852918e-08
ENSSMAG00000029300	112.769398991573	-1.99528315680944	0.328526841889259	-6.07342506729485	1.25210439762534e-09	6.31413005065977e-08
ENSSMAG00000003551	352.213179207205	-1.71677295885242	0.283040335351052	-6.06547104575441	1.31567472144637e-09	6.59521111110748e-08
ENSSMAG00000024126	209.547410883657	-2.04552482675106	0.337398785477316	-6.06263245392916	1.33911445916139e-09	6.67298959634772e-08
ENSSMAG00000014891	381.960513909399	-1.06509481511413	0.175743296458936	-6.06051460610334	1.35686728544985e-09	6.72168108495053e-08
ENSSMAG00000034972	850.029783208637	-1.21082396725342	0.199776700263901	-6.06088680839131	1.35373077653296e-09	6.72168108495053e-08
ENSSMAG00000000777	799.081736919855	-1.03390951442869	0.170869227633358	-6.05088188639326	1.44055041305158e-09	7.07381650350664e-08
ENSSMAG00000008008	170.590830159971	-1.32946606750729	0.219733269262323	-6.05036311510999	1.44519715528921e-09	7.07600456003959e-08
ENSSMAG00000001227	2437.55308595701	-1.15394437935856	0.190767540575658	-6.04895558162794	1.45787843891599e-09	7.1174047961339e-08
ENSSMAG00000007996	74.0512917851272	-1.75752525654978	0.290691127982703	-6.04602303739505	1.48464876775853e-09	7.19376008837436e-08
ENSSMAG00000020667	747.23108759375	-1.18816393668043	0.196525851994934	-6.04584040531757	1.48633171688789e-09	7.19376008837436e-08
ENSSMAG00000021082	186.350558080696	-1.30528503221577	0.2161241232394	-6.03951568502101	1.54577487377376e-09	7.41751743560439e-08
ENSSMAG00000010194	3224.88370217679	-1.00144728051027	0.165853397425572	-6.03814752097359	1.55893515658149e-09	7.44266581759623e-08
ENSSMAG00000010498	1187.10415925999	-1.2769550365714	0.211754765002016	-6.03034853340486	1.63606447927011e-09	7.76231944347788e-08
ENSSMAG00000011291	302.445193871826	-1.05716845200493	0.175803816176933	-6.01334188867077	1.81737182904295e-09	8.50277603238065e-08
ENSSMAG00000008084	162.375962184736	-1.37843656845799	0.22933984391289	-6.0104539400557	1.85004567234315e-09	8.60782299979991e-08
ENSSMAG00000001725	1088.14434329579	-1.33093778506551	0.221674385181508	-6.0040215470801	1.92489139366695e-09	8.9246145914345e-08
ENSSMAG00000000893	273.417365583624	-1.65096053999377	0.275162694528626	-5.99994320749763	1.97386553685312e-09	9.08355662219045e-08
ENSSMAG00000001083	116.462364079841	-1.22803408608858	0.204750163949552	-5.99771967162458	2.00107571325802e-09	9.18368344370705e-08
ENSSMAG00000000750	391.626054144944	-1.60187893013886	0.267309344689884	-5.99260355823797	2.06507847559972e-09	9.40057209852055e-08
ENSSMAG00000003483	178.924264681929	-1.06536878625066	0.177812486846783	-5.99152964532047	2.07876420981185e-09	9.41199612523145e-08
ENSSMAG00000003852	234.088663688353	-1.14189971349577	0.190582913967632	-5.99161640318769	2.0776553118812e-09	9.41199612523145e-08
ENSSMAG00000003939	245.355202834053	-1.78307227441511	0.297706781043915	-5.9893572734982	2.10671916579861e-09	9.5129948819158e-08
ENSSMAG00000036829	1232.67913840073	-1.07663384688171	0.179800950036239	-5.98792079054487	2.12540520141597e-09	9.57171117846236e-08
ENSSMAG00000022653	1044.33897732084	-1.06172313108945	0.177336605541127	-5.98705003882136	2.13681059539282e-09	9.59741356218699e-08
ENSSMAG00000020645	1942.58072085351	-1.12766293715649	0.18862118585611	-5.97845322644046	2.25266271604131e-09	1.00640843836297e-07
ENSSMAG00000006107	596.429789230663	-1.42154654689772	0.237819013228985	-5.97743017934811	2.26685031140648e-09	1.00758365715343e-07
ENSSMAG00000003494	394.532414016444	-1.46116306018052	0.244625423482169	-5.97306297678019	2.32839963651936e-09	1.02932375532534e-07
ENSSMAG00000001983	660.386206924568	-1.05484576988102	0.176700978489207	-5.96966569681701	2.37740208324155e-09	1.04823516460831e-07
ENSSMAG00000004782	720.647097266458	-1.05455253623494	0.176759020303776	-5.96604651022954	2.43071024462416e-09	1.06894132245965e-07
ENSSMAG00000014675	250.715186592092	-1.16978046300448	0.196270423527351	-5.96004452418918	2.52169216921223e-09	1.10033319186636e-07
ENSSMAG00000016215	324.201495999722	-1.04747277691242	0.175747652324714	-5.96009541553987	2.52090695980208e-09	1.10033319186636e-07
ENSSMAG00000019393	126.093169385849	-1.20894025435802	0.202992394329801	-5.95559384552044	2.59129149149189e-09	1.12778094550899e-07
ENSSMAG00000020465	898.9744246856	-1.28278367676942	0.215501398440143	-5.95255383981056	2.63990247395328e-09	1.14597622084523e-07
ENSSMAG00000012907	385.015752233675	-1.47240429970306	0.247468002236681	-5.94987750495046	2.68343241648591e-09	1.1595717550656e-07
ENSSMAG00000020682	134.821995645884	-1.26711227324533	0.212967831489163	-5.94978248304045	2.68499070519256e-09	1.1595717550656e-07
ENSSMAG00000008391	2038.4658808031	-1.36337937462902	0.229192089986156	-5.94863188651657	2.70392971568505e-09	1.16476440412489e-07
ENSSMAG00000001904	1015.57413374646	-1.46817642698092	0.246890840819544	-5.94666218522878	2.7366537338954e-09	1.16854359584961e-07
ENSSMAG00000009730	292.933116805787	-1.20442170010791	0.202525973565615	-5.94699869307234	2.73103590827077e-09	1.16854359584961e-07
ENSSMAG00000001107	232.777804472296	-1.1840841945792	0.199150643036665	-5.94567095804557	2.75326723887351e-09	1.17104242687744e-07
ENSSMAG00000005019	130.172769154632	-1.54918745771143	0.260824406191685	-5.93958011955717	2.85752998665169e-09	1.20928084334609e-07
ENSSMAG00000016634	249.729940874303	-1.07365429700806	0.180877405601283	-5.93581212334931	2.92394482391472e-09	1.23350165089055e-07
ENSSMAG00000018285	573.411536994846	-1.3645001328606	0.22988776243599	-5.93550573724222	2.92941079591651e-09	1.23350165089055e-07
ENSSMAG00000008339	320.22769041412	-1.28114409982351	0.216206265141728	-5.9255641781874	3.11227002431762e-09	1.30397920446721e-07
ENSSMAG00000009107	621.604321060666	-1.18549400100171	0.200166608610127	-5.92253627732062	3.17013842936742e-09	1.31838621150211e-07
ENSSMAG00000032558	318.673227988005	-1.17649459794422	0.198638016334172	-5.92280682044764	3.1649255535108e-09	1.31838621150211e-07
ENSSMAG00000003307	1602.65310623693	-1.22646621425818	0.207127268493706	-5.92131699113024	3.19373578512946e-09	1.32167301790996e-07
ENSSMAG00000012658	476.118586916826	-1.19995637075618	0.202639875555921	-5.92162015232306	3.18785265493457e-09	1.32167301790996e-07
ENSSMAG00000012386	833.85704675114	-1.03403178122881	0.174799086183091	-5.91554454778857	3.30779363650016e-09	1.36218015206778e-07
ENSSMAG00000018355	478.477996255531	-1.65109367748851	0.279564921888271	-5.90594008123943	3.50641410707501e-09	1.43694727020595e-07
ENSSMAG00000020461	100.666449381487	-1.78408105122676	0.302345264667481	-5.90080699027612	3.61727875837888e-09	1.46809219584037e-07
ENSSMAG00000022967	192.471394792655	-1.20814742655477	0.204960986745425	-5.89452385909599	3.75763303501223e-09	1.51049673529143e-07
ENSSMAG00000007249	183.637456357357	-1.36818645354317	0.232396605365274	-5.88729104451719	3.92577033296358e-09	1.57058787928992e-07
ENSSMAG00000010490	763.651550220414	-1.01424481163126	0.172330464180215	-5.88546439804522	3.96937828763932e-09	1.58052573283e-07
ENSSMAG00000006587	212.390835056556	-1.85442391210998	0.315288069216958	-5.88168120891979	4.06119987280397e-09	1.61327333626503e-07
ENSSMAG00000004110	533.050887988896	-1.20756570831523	0.205351365660592	-5.88048540330196	4.09065082299658e-09	1.62114898380545e-07
ENSSMAG00000015789	562.775192207356	-1.71728180578628	0.292071479976774	-5.87966276585048	4.11103176227409e-09	1.62540159558644e-07
ENSSMAG00000011066	2925.39286102814	-1.21412207378166	0.206709296640036	-5.87357266226848	4.26501958395249e-09	1.670598252384e-07
ENSSMAG00000008741	215.102608016727	-1.12323954316553	0.191364797814587	-5.86962469583269	4.36782739370707e-09	1.70294714796778e-07
ENSSMAG00000000251	325.060784006401	-1.31224029274093	0.223711694456278	-5.86576529193198	4.47065827428726e-09	1.72333337828605e-07
ENSSMAG00000011952	551.771574705991	-1.0803668908786	0.184161254114221	-5.86641797198301	4.45310410790402e-09	1.72333337828605e-07
ENSSMAG00000013743	919.117153289926	-1.36348009565038	0.232455055079558	-5.8655643998954	4.47607490970754e-09	1.72333337828605e-07
ENSSMAG00000001155	477.207422759823	-1.24266229965465	0.211933703845224	-5.86344822512126	4.53352253552495e-09	1.73936492177328e-07
ENSSMAG00000033926	608.441341332886	-1.00505960684486	0.171438123081061	-5.86252105880579	4.55891770319842e-09	1.74513297443116e-07
ENSSMAG00000000637	1611.72774825252	-1.04677432914974	0.178602219022818	-5.86092566417669	4.60294011048902e-09	1.75798912201738e-07
ENSSMAG00000019985	546.466875593794	-1.52084728562806	0.259565792290404	-5.85919767088004	4.65108803582685e-09	1.76835836991945e-07
ENSSMAG00000011371	229.464933402974	-1.17032110004952	0.199839592264929	-5.85630248133223	4.73285871426999e-09	1.79136043425729e-07
ENSSMAG00000014785	419.339757218596	-1.09586120762174	0.187291139299579	-5.85111079851389	4.88300784689213e-09	1.83581475815188e-07
ENSSMAG00000017921	719.313741618924	-1.00226924474114	0.171331952878294	-5.84986762774545	4.91964378941793e-09	1.8454690500037e-07
ENSSMAG00000002405	337.900441655778	-1.29643073867905	0.221720750273351	-5.8471331036032	5.00117321447609e-09	1.86918271172994e-07
ENSSMAG00000006827	169.703662384999	-1.15599552925168	0.197741201884344	-5.8460023416253	5.03526958378587e-09	1.87295663046788e-07
ENSSMAG00000014625	326.449258424854	-1.37403940377354	0.235087359320093	-5.84480342859547	5.07166796727504e-09	1.88154413155977e-07
ENSSMAG00000028455	129.618330294377	-1.37634317098468	0.235670341052141	-5.8401204192265	5.21631044489523e-09	1.93095201809605e-07
ENSSMAG00000011931	668.747214943626	-1.23157460949387	0.211088028053753	-5.83441240533195	5.39804569044122e-09	1.98948104078997e-07
ENSSMAG00000012273	406.97753908467	-1.20645695703182	0.206883036305402	-5.83158957146606	5.49018267947009e-09	2.01462193617243e-07
ENSSMAG00000000088	229.13642621441	-1.34699256765783	0.231162410732434	-5.82703980024219	5.64191607872384e-09	2.05427856876066e-07
ENSSMAG00000009378	1396.46344385775	-1.11494640219513	0.191345081025373	-5.82688823888443	5.64704017892409e-09	2.05427856876066e-07
ENSSMAG00000005155	295.919323935992	-1.10922470096893	0.190580775377679	-5.82023395996134	5.87653107591625e-09	2.12014004106396e-07
ENSSMAG00000000732	234.650975433894	-1.97011842934545	0.33861889276061	-5.81809955517824	5.95204504527713e-09	2.14210031405134e-07
ENSSMAG00000012171	223.024948865272	-1.71182685180507	0.294472874553503	-5.81319027907286	6.12933224964018e-09	2.19651793788701e-07
ENSSMAG00000007853	310.516403154962	-1.1540355365779	0.198723038756139	-5.80725588639002	6.35050434538516e-09	2.26613442138395e-07
ENSSMAG00000013259	329.416642940344	-1.43620814377526	0.247412559508437	-5.80491203287635	6.4399805638283e-09	2.29320491832051e-07
ENSSMAG00000008552	463.87876275964	-1.21614620592475	0.20962481985485	-5.8015372739108	6.57096856256661e-09	2.33116658481396e-07
ENSSMAG00000006144	240.619886403875	-1.24921580730993	0.215345431711009	-5.80098587364676	6.59261547156326e-09	2.33276097452815e-07
ENSSMAG00000003454	2390.39966049729	-1.13231695105414	0.195297471790644	-5.79790890620421	6.7146906240373e-09	2.36695631588626e-07
ENSSMAG00000013701	968.029906373788	-1.34214500989903	0.231490434197024	-5.79784220697742	6.71736103421974e-09	2.36695631588626e-07
ENSSMAG00000014698	196.8092210436	-1.28818594738523	0.22246419126447	-5.79053168091132	7.01639617144132e-09	2.45690562818266e-07
ENSSMAG00000007684	544.999764664998	-1.03769703009862	0.179243663457835	-5.78930942427837	7.06763949591491e-09	2.46971477240031e-07
ENSSMAG00000026344	261.323334432668	-1.16489025563193	0.201267581627021	-5.78776893037177	7.13274361878061e-09	2.48216530518847e-07
ENSSMAG00000035058	497.078049677404	-1.02182564453501	0.176546113782262	-5.78786823818307	7.12852915878626e-09	2.48216530518847e-07
ENSSMAG00000015694	480.629305453157	-1.01666738791828	0.175868609688152	-5.78083485006801	7.43308319628608e-09	2.57603745421906e-07
ENSSMAG00000016488	209.759931872838	-1.3885426231114	0.240383831756135	-5.7763561424549	7.63357094232679e-09	2.63787278470429e-07
ENSSMAG00000015848	2023.15726400165	-1.1259690160307	0.195031709046234	-5.77326128934129	7.7751728972727e-09	2.67259667568906e-07
ENSSMAG00000012365	137.905275903775	-1.44587545035421	0.250524404920524	-5.77139560839553	7.86176576173967e-09	2.69685785590593e-07
ENSSMAG00000011994	272.864895992268	-1.55617515299367	0.269826213877096	-5.7673238290424	8.05402046967476e-09	2.75719241403927e-07
ENSSMAG00000028385	313.906001323029	-2.2474547170077	0.389711206272729	-5.76697482862446	8.07071008681978e-09	2.75730162256198e-07
ENSSMAG00000008701	3653.59793844778	-1.23043618195523	0.213382498040803	-5.76634069453974	8.10112123623699e-09	2.76208876481659e-07
ENSSMAG00000009237	415.102388291631	-1.17197862844605	0.203260367480885	-5.76589840395846	8.12239807778225e-09	2.7637485014967e-07
ENSSMAG00000006397	1849.39242451405	-1.31497059017545	0.228088101218936	-5.76518714982527	8.15672767673988e-09	2.76983395684133e-07
ENSSMAG00000002189	547.523553645164	-1.39966125304675	0.243306535613536	-5.75266607416562	8.78468989694303e-09	2.94742095486477e-07
ENSSMAG00000021243	438.328260683593	-1.60610567322823	0.279415151987979	-5.74809798896422	9.02529324887176e-09	3.01613123394339e-07
ENSSMAG00000018373	601.918291940362	-1.92437016307381	0.334964298315412	-5.74500080382228	9.19205497119769e-09	3.05971900948385e-07
ENSSMAG00000015919	189.306241047608	-1.13803951864703	0.198212101751229	-5.74152389582829	9.3828315076969e-09	3.11706175708361e-07
ENSSMAG00000027615	195.031585017771	-1.48318918652308	0.258430364961981	-5.73922180832457	9.51125811875286e-09	3.14113961753244e-07
ENSSMAG00000010000	1029.92765460538	-1.09857228253935	0.191960325770081	-5.72291320163289	1.04712770256723e-08	3.43127857866536e-07
ENSSMAG00000008410	1202.28181754398	-1.10199777874598	0.192648088927214	-5.7202632265007	1.0635914870298e-08	3.47634857341656e-07
ENSSMAG00000010640	43.5694349566413	2.07495803786786	0.362937507211666	5.71712208476083	1.08343279301411e-08	3.52964381677691e-07
ENSSMAG00000004183	152.106637208127	-1.09293094016181	0.191207624495986	-5.71593807016183	1.09100469315329e-08	3.54745020208125e-07
ENSSMAG00000005541	220.287766718865	-1.17998454310734	0.206486720768635	-5.71457834535275	1.09976373020155e-08	3.56904056026682e-07
ENSSMAG00000004890	199.860809844423	-1.12274366134079	0.196660857253639	-5.70903471600734	1.13618716450231e-08	3.67261157622322e-07
ENSSMAG00000024546	1610.61057414383	-1.13272587595416	0.198579630965778	-5.70413929387034	1.1693242743758e-08	3.75857418956329e-07
ENSSMAG00000009674	330.710206834112	-1.15806586582175	0.203207160714063	-5.69894221125057	1.20553077965916e-08	3.85289467206818e-07
ENSSMAG00000003522	98.6029068854096	-1.49459167414139	0.26233578273037	-5.69724670643784	1.21757678924934e-08	3.87462042216124e-07
ENSSMAG00000003975	313.900338010515	-1.02068579421255	0.179161497559048	-5.69701530808061	1.21922984251348e-08	3.87462042216124e-07
ENSSMAG00000005304	351.903534583675	-1.60841574340618	0.282378456876681	-5.69595769166131	1.2268129975935e-08	3.87796720958552e-07
ENSSMAG00000007256	160.303326615996	-1.27071414003722	0.223082503927872	-5.69616226133122	1.22534265836648e-08	3.87796720958552e-07
ENSSMAG00000037338	559.495176331089	-1.6230419764249	0.284948907493921	-5.69590524385334	1.22719024087697e-08	3.87796720958552e-07
ENSSMAG00000005369	739.399488866456	-1.83203460138673	0.321668514706945	-5.69541163534701	1.23074616367437e-08	3.88192090538716e-07
ENSSMAG00000004794	245.022232468594	-1.54783650045677	0.271786118048625	-5.69505356480293	1.23333194344169e-08	3.88280559315672e-07
ENSSMAG00000015310	133.806691063802	-1.49481996742275	0.262664335666647	-5.69098946619025	1.2630530066977e-08	3.96156457948033e-07
ENSSMAG00000013953	2514.62710737696	-1.02744656601594	0.180575861023505	-5.68983340404622	1.27163374118964e-08	3.98106451725968e-07
ENSSMAG00000019814	592.646635043779	-1.36500625345919	0.240204518680495	-5.68268349387228	1.32597524901638e-08	4.11296521531912e-07
ENSSMAG00000010859	162.689334631643	-1.16712026950401	0.205450267647764	-5.68079215893254	1.34072320634386e-08	4.14344971824764e-07
ENSSMAG00000006338	163.494721444937	-1.78493356209871	0.314302294296708	-5.67903446614263	1.35457185739407e-08	4.17094219270354e-07
ENSSMAG00000016830	832.482326825298	-1.50714142516243	0.26556869712225	-5.67514711445321	1.3856951737444e-08	4.25898974660162e-07
ENSSMAG00000017348	978.841629710322	-1.06922685219217	0.188616891011663	-5.66877572022992	1.43821481789921e-08	4.41235923094287e-07
ENSSMAG00000002033	1956.25081385315	-1.13216516624199	0.199754035706	-5.66779620867494	1.44645857751164e-08	4.42958214927793e-07
ENSSMAG00000005818	1232.35419305113	-1.11442676204883	0.196658600641689	-5.66680917291438	1.45481208702301e-08	4.44707803661136e-07
ENSSMAG00000011452	172.701276379629	-1.33447904328556	0.235865657427655	-5.6577929056708	1.53331992672318e-08	4.653280635279e-07
ENSSMAG00000009649	211.852144222648	-1.05954812223497	0.187367839486118	-5.65490921569534	1.559286684815e-08	4.72357295545667e-07
ENSSMAG00000019486	273.515992458392	-1.09051449260663	0.193000988787189	-5.6503052106592	1.60163205783814e-08	4.83446034949243e-07
ENSSMAG00000019345	258.340995713311	-1.15946726059168	0.205421230449356	-5.64433996454682	1.65816137004871e-08	4.98721642066616e-07
ENSSMAG00000014807	478.228911493799	-1.45680738447941	0.258151900183978	-5.64321774676533	1.66901042542257e-08	5.00198266821927e-07
ENSSMAG00000022911	230.311547614838	-1.81230894907031	0.321389467119209	-5.63898053447437	1.71059869997743e-08	5.11202995645076e-07
ENSSMAG00000006588	199.097235484454	-1.96086451383995	0.347823502821494	-5.63752736066915	1.72509202655443e-08	5.13391232198524e-07
ENSSMAG00000000600	2977.18801291504	-1.48172708103532	0.262940049966376	-5.63522780658482	1.74827076160661e-08	5.18417683763031e-07
ENSSMAG00000009078	752.09032898753	-1.09798945402796	0.194837021277915	-5.63542517138872	1.74626958430888e-08	5.18417683763031e-07
ENSSMAG00000006041	291.876907517718	-1.08219507279778	0.192118125418837	-5.63296706356304	1.77135297906855e-08	5.23306091446149e-07
ENSSMAG00000012434	215.880030926077	-1.67613224790896	0.297544202184896	-5.63322099910186	1.7687456132087e-08	5.23306091446149e-07
ENSSMAG00000013143	922.221537968121	-1.36854892446915	0.242964901298958	-5.63270216048698	1.77407693531883e-08	5.23306091446149e-07
ENSSMAG00000013180	278.344162925872	-1.30193124873786	0.231362970306921	-5.62722395468361	1.8313289824539e-08	5.3737062807441e-07
ENSSMAG00000020835	94.0963639145134	-1.86470803444225	0.33146034106159	-5.62573497773528	1.84719763942053e-08	5.41084345056695e-07
ENSSMAG00000020531	378.84209047432	-1.03309962282581	0.183652043980526	-5.62530969127334	1.8517545575455e-08	5.41477465498937e-07
ENSSMAG00000007243	111.970321157592	-1.92461160243147	0.342406833291305	-5.62083292535838	1.90038989536615e-08	5.53776245807129e-07
ENSSMAG00000007089	396.767298994784	-1.55116085532339	0.276251058186287	-5.61504041109368	1.96516312226482e-08	5.69694362621452e-07
ENSSMAG00000009091	298.704445285001	-1.24378441618808	0.221506101783151	-5.6151248483697	1.96420370902007e-08	5.69694362621452e-07
ENSSMAG00000037598	1349.11820454554	-1.16374642459442	0.207536259045517	-5.60743664719902	2.05345139532321e-08	5.90209587908342e-07
ENSSMAG00000005051	719.789360804219	-1.10064832585409	0.196576553557713	-5.5990824232807	2.15489330778616e-08	6.16211680527033e-07
ENSSMAG00000010659	1432.50455096089	-1.84452527477645	0.329564660730454	-5.59685395481483	2.18276429627746e-08	6.2101856490205e-07
ENSSMAG00000011971	208.671207413934	-1.69774654890874	0.303575957352308	-5.59249343629164	2.23831618381386e-08	6.35749738346995e-07
ENSSMAG00000001398	2200.29091608182	-1.04073049727038	0.186288692681962	-5.58665414570894	2.31486082301322e-08	6.55280686420364e-07
ENSSMAG00000004250	655.237978954798	-1.06730534051346	0.191138894097704	-5.58392547760521	2.35149498654699e-08	6.63420939001858e-07
ENSSMAG00000020319	737.567103379515	-1.21554927452439	0.217816724973749	-5.5806057807126	2.39682330393527e-08	6.75078510170263e-07
ENSSMAG00000018500	127.22392701535	-1.87501605118633	0.336090967579092	-5.57889450196274	2.4205198226175e-08	6.80614613895602e-07
ENSSMAG00000015271	201.693183880532	-1.03915649791887	0.186280969321174	-5.57843617469704	2.42690490492591e-08	6.81272655227784e-07
ENSSMAG00000012763	129.796040704263	-1.6779361300919	0.300820719594908	-5.57786090117545	2.43494233660585e-08	6.82391576962602e-07
ENSSMAG00000018639	132.172107420771	-1.32334058492343	0.237770558182847	-5.56562004579966	2.61221874855199e-08	7.21272137407559e-07
ENSSMAG00000031113	80.0508969691843	-2.07625166173821	0.373104442416918	-5.56480016235815	2.62453002203777e-08	7.23485419986615e-07
ENSSMAG00000007241	356.943792244294	-1.11040891764589	0.199689257309865	-5.56068429821856	2.68718911290287e-08	7.37397021077817e-07
ENSSMAG00000007419	285.831352518062	-1.83040729611867	0.32917379825305	-5.56061055233672	2.68832493803914e-08	7.37397021077817e-07
ENSSMAG00000004881	666.351518895623	-1.04633524678958	0.188325043398636	-5.55600693304902	2.76015912800861e-08	7.53474233274701e-07
ENSSMAG00000009461	322.198288118949	-1.71173820085171	0.308072684833207	-5.55628033617606	2.75584145965767e-08	7.53474233274701e-07
ENSSMAG00000014159	173.952051864876	-1.26162941061384	0.227203678258159	-5.55285645147137	2.81038856995906e-08	7.65944574171851e-07
ENSSMAG00000018013	442.756156390064	-1.16647044910794	0.210178862618666	-5.54989419285376	2.85842541557638e-08	7.72071316051546e-07
ENSSMAG00000014612	271.410401337257	-1.16270967314074	0.209522076244097	-5.54934207403599	2.86746639082403e-08	7.72747782730386e-07
ENSSMAG00000006599	1070.41959746888	-1.11979782089065	0.20190769783813	-5.54608780586662	2.92132161545889e-08	7.83500317980479e-07
ENSSMAG00000015283	1832.17693893104	-1.07577352570166	0.19396886809094	-5.54611436510161	2.92087813741761e-08	7.83500317980479e-07
ENSSMAG00000013472	282.479914550254	-1.13232786571293	0.204379473080105	-5.5403208974373	3.01917883553707e-08	8.08292502797685e-07
ENSSMAG00000014750	211.98279886164	-1.52917122367149	0.276019768607623	-5.54007863779239	3.02335852735583e-08	8.08292502797685e-07
ENSSMAG00000018457	272.438100869587	-1.65833695849163	0.299491333411241	-5.53717845389039	3.07383315851457e-08	8.20484499031077e-07
ENSSMAG00000011599	152.22041526732	-2.41910050311703	0.436905574317138	-5.53689548799638	3.07880142695454e-08	8.20510323325875e-07
ENSSMAG00000030864	251.962356423422	-1.6287681327645	0.294226808836234	-5.53575705492925	3.09886868461735e-08	8.24553637519906e-07
ENSSMAG00000004080	1360.81928864517	-1.01084290211351	0.182828732619991	-5.52890613870055	3.22233683620622e-08	8.53361939185869e-07
ENSSMAG00000014606	1029.4872826937	-1.26350923251756	0.228627191973946	-5.52650461919487	3.26673662798509e-08	8.63641351070337e-07
ENSSMAG00000015733	92.0279673098282	-1.33904672884137	0.242306411052165	-5.52625381650796	3.2714075994946e-08	8.63641351070337e-07
ENSSMAG00000019480	258.494026985817	-1.55748741676442	0.281957262887124	-5.52384216251925	3.3166543890156e-08	8.70130994925074e-07
ENSSMAG00000013781	152.516473826069	-1.86857357976939	0.338821350965652	-5.5149227592768	3.48933172170555e-08	9.0695700908467e-07
ENSSMAG00000005714	555.259580998087	-1.26084468682401	0.228640109541928	-5.51453850048471	3.49696352069946e-08	9.0699181664442e-07
ENSSMAG00000011879	284.445802831525	-1.11254112182548	0.201752931788425	-5.51437400172299	3.50023559234622e-08	9.0699181664442e-07
ENSSMAG00000009592	1793.73738623607	-1.04335000749993	0.189463489631169	-5.50686577942288	3.65278542397212e-08	9.42172509892226e-07
ENSSMAG00000010368	2035.28015702357	-1.16098920255886	0.210918129329628	-5.50445429346872	3.70313516175536e-08	9.53698861306506e-07
ENSSMAG00000011477	169.534343086036	-1.02705628581517	0.186606926902796	-5.50384866661551	3.71588548782097e-08	9.55521515593412e-07
ENSSMAG00000017580	242.153200644659	-1.38007327191709	0.250900228705004	-5.50048630501532	3.78745171278882e-08	9.72439774367411e-07
ENSSMAG00000011386	296.812028495929	-1.11442678225026	0.202655710936969	-5.49911363019457	3.81705108363637e-08	9.78547814333143e-07
ENSSMAG00000021376	761.601826414607	-1.47501650166981	0.268315629015405	-5.49731861346444	3.85609618396661e-08	9.85557329689675e-07
ENSSMAG00000022034	347.164328177867	-1.13968001203344	0.20753559518758	-5.49149176556122	3.98552909372647e-08	1.01555622580386e-06
ENSSMAG00000016646	494.047988725498	-1.53970760281272	0.280514205445472	-5.48887568944175	4.04500162528292e-08	1.0276012424531e-06
ENSSMAG00000019358	264.226917413208	-1.02562003085123	0.186894906384241	-5.48768316212236	4.07239662328379e-08	1.03144926805968e-06
ENSSMAG00000020382	351.158268723704	-1.31850931249076	0.240288610742666	-5.48719021020437	4.08377329996602e-08	1.03277768305297e-06
ENSSMAG00000010572	78.7698856076119	-1.74938464922069	0.319044878784424	-5.48319300998007	4.17716845102572e-08	1.05323425479979e-06
ENSSMAG00000008958	273.174499518691	-1.35051621669644	0.246330760877006	-5.48253174669794	4.19281729084508e-08	1.05402420342841e-06
ENSSMAG00000008025	491.743861725678	-2.06303771489149	0.376477556511879	-5.47984250111972	4.25704615451402e-08	1.06857568376274e-06
ENSSMAG00000012832	210.546284691217	-1.46728430724137	0.268041179631337	-5.47410032018017	4.39739911627949e-08	1.09889307589756e-06
ENSSMAG00000015368	385.170595012424	-1.18094662053887	0.21580617292695	-5.47225598101226	4.44342366858853e-08	1.10710924334374e-06
ENSSMAG00000000710	618.832583706673	-1.1178779213029	0.204293289321491	-5.4719267824002	4.45168762494658e-08	1.10752990645458e-06
ENSSMAG00000020199	156.199203149771	-1.78595122028499	0.326685009785303	-5.46689063406587	4.57998434531086e-08	1.13609243487586e-06
ENSSMAG00000009526	126.135879738129	-1.27325050924358	0.233033006126464	-5.46382047079031	4.6599482880309e-08	1.14926086579369e-06
ENSSMAG00000035227	100.005851457683	-1.54454333647092	0.28268481929818	-5.46383544862985	4.65955491704561e-08	1.14926086579369e-06
ENSSMAG00000021446	170.976790156274	-1.47269603345142	0.269607522078238	-5.46236997432161	4.69819635815387e-08	1.15689650965476e-06
ENSSMAG00000003811	451.62468652467	-1.14739920712999	0.210258918233089	-5.45707747748422	4.8403518623723e-08	1.18516897509007e-06
ENSSMAG00000009457	346.827600205119	-1.02424629027039	0.1876923769453	-5.45704789368665	4.8411580767201e-08	1.18516897509007e-06
ENSSMAG00000009591	437.051518750171	-1.47861589629636	0.271371339371376	-5.44868113088704	5.07446959578796e-08	1.2386853826356e-06
ENSSMAG00000011403	399.224387910834	-1.20879196152205	0.221895264301914	-5.44757890766587	5.10600654155389e-08	1.24457985787832e-06
ENSSMAG00000014934	1184.2564495381	-1.12021476784674	0.206268259246312	-5.43086353634784	5.60820085863474e-08	1.35327975733503e-06
ENSSMAG00000007278	632.348197581475	-1.12232077156676	0.206766089929969	-5.42797308759324	5.69976314539612e-08	1.3714444379701e-06
ENSSMAG00000017456	835.497863013729	-1.20743941330282	0.222520304605954	-5.42619881561365	5.75668346264945e-08	1.3831643304052e-06
ENSSMAG00000013049	240.542731727327	-1.43664302332719	0.264952849298539	-5.42225919491221	5.88504644765411e-08	1.40798064371929e-06
ENSSMAG00000003769	73.3367211847116	-1.46824365035433	0.270803257902834	-5.42180940408457	5.89987699445121e-08	1.40799803050843e-06
ENSSMAG00000001861	1419.51543682931	-1.02755460944046	0.189634163839157	-5.41861544690865	6.00623499072644e-08	1.42561470813053e-06
ENSSMAG00000005284	67.7117090289908	-1.70454854105856	0.314593028816162	-5.41826545703479	6.01800188494217e-08	1.42561470813053e-06
ENSSMAG00000019191	341.16491258535	-1.08652915911446	0.200751024523606	-5.41232186332725	6.22127334402311e-08	1.46143524314339e-06
ENSSMAG00000016344	179.714806700759	-1.0456588397088	0.193350774701191	-5.40809231990295	6.36995896132714e-08	1.48600026018882e-06
ENSSMAG00000005360	440.714894263895	-1.27352325425772	0.235552474954581	-5.40653735225361	6.425483225038e-08	1.49687986112469e-06
ENSSMAG00000000943	211.647968060901	-1.28833087366626	0.238604358012296	-5.39944401853663	6.68477390570973e-08	1.54683514289941e-06
ENSSMAG00000009319	127.072012809947	1.14296604051572	0.21197527199807	5.39197817623806	6.96862330614353e-08	1.6034497588166e-06
ENSSMAG00000005559	536.490018735626	-1.00115951694697	0.185688441452944	-5.39160924133601	6.98294871471502e-08	1.60455395909884e-06
ENSSMAG00000014696	766.834437509505	-1.02942609755756	0.191044430304366	-5.38841198310523	7.10829595138504e-08	1.62891195522691e-06
ENSSMAG00000005389	453.126369657627	-1.87738573155931	0.34843531713121	-5.38804661656137	7.12275799960373e-08	1.63000832863214e-06
ENSSMAG00000033675	783.273443319408	-1.01360284572519	0.188197636775208	-5.38584258066898	7.2106052209475e-08	1.6478727779704e-06
ENSSMAG00000027187	170.457555922421	-1.08550696207102	0.201678737382199	-5.38235699093002	7.35167794910496e-08	1.6755657875071e-06
ENSSMAG00000018619	64.1769376740344	-1.83515215333622	0.341136071745655	-5.37953123498612	7.46800374480861e-08	1.69413001889074e-06
ENSSMAG00000036592	202.237140234656	-1.33519097545755	0.248204346598215	-5.37940206832443	7.47336343902997e-08	1.69413001889074e-06
ENSSMAG00000021741	285.230682657221	-1.20683761655594	0.224418512800937	-5.37762059597295	7.54766568617928e-08	1.70867383269244e-06
ENSSMAG00000005431	547.855214384738	-1.44360116432573	0.268614185440389	-5.3742551308635	7.68999091408118e-08	1.73390250288982e-06
ENSSMAG00000006746	347.828962672827	-1.01863219337732	0.189800327596237	-5.36686214548721	8.01182443100315e-08	1.79924211855181e-06
ENSSMAG00000012579	410.541421297624	-1.2512267311583	0.233168028280509	-5.36620196338852	8.04118983291295e-08	1.80343222843879e-06
ENSSMAG00000021349	147.109798697008	-1.20503158816511	0.224629969226011	-5.36451833349391	8.11655159604223e-08	1.81791327835292e-06
ENSSMAG00000035901	119.437497242994	-1.77004475874815	0.330072873732852	-5.36258777866355	8.20380795576524e-08	1.83258272412406e-06
ENSSMAG00000001165	529.949542778045	-1.12860298682114	0.210567125291585	-5.35982521135858	8.33025089111317e-08	1.85345331253658e-06
ENSSMAG00000007145	181.809671923738	-1.25363639892127	0.233894886771494	-5.35982815283182	8.33011526133958e-08	1.85345331253658e-06
ENSSMAG00000020698	337.229116584944	-1.14586792545369	0.213837763443558	-5.35858543879756	8.38760693664733e-08	1.86375281838985e-06
ENSSMAG00000016336	928.064022472107	-1.39323598553494	0.26040661778938	-5.3502326375661	8.78412385617428e-08	1.9467236593361e-06
ENSSMAG00000016024	544.79898341277	-1.0048745815289	0.187896723937701	-5.34801544417603	8.89238791177772e-08	1.96812732717572e-06
ENSSMAG00000020448	127.237600731165	-1.18344409940747	0.221337427353721	-5.34678709134992	8.95292251000171e-08	1.97892485349027e-06
ENSSMAG00000032922	575.968033059012	-1.4447435534933	0.27053973366034	-5.34022686407745	9.28303406267174e-08	2.04384500284418e-06
ENSSMAG00000020329	592.305652595971	-1.08831344083078	0.203827081941601	-5.33939568021977	9.32569116186069e-08	2.05055634777049e-06
ENSSMAG00000020394	153.036761392161	-1.24211967736871	0.232722326540648	-5.3373464240946	9.43167306125829e-08	2.07115605437775e-06
ENSSMAG00000015798	57.0674365359618	-1.66307567533409	0.311612620550919	-5.33699717422816	9.44985121375685e-08	2.07244588532951e-06
ENSSMAG00000012854	308.686434529814	-1.24612976851639	0.233747169344768	-5.33110100117788	9.76191038652537e-08	2.13255326381643e-06
ENSSMAG00000017164	251.069930271267	-1.48696644988315	0.27898246739618	-5.32996379221037	9.82323492344209e-08	2.14317028258465e-06
ENSSMAG00000007627	527.082965796526	-1.15658255163508	0.217006407081128	-5.32971614613522	9.83663871668015e-08	2.14331831701221e-06
ENSSMAG00000000693	335.695775693275	-1.36123063190302	0.255427031831591	-5.32923481959617	9.86274107926615e-08	2.14622930230077e-06
ENSSMAG00000005694	761.619863215912	-1.04210039066985	0.19571278977119	-5.32464123519049	1.01152482689663e-07	2.18704912187676e-06
ENSSMAG00000015907	128.760090445041	-1.6225223042924	0.305091036035265	-5.31815790256407	1.048230823166e-07	2.25771761567582e-06
ENSSMAG00000021407	545.779340473934	-1.28528204325995	0.242186323578684	-5.3069967959705	1.11446136133039e-07	2.37907131925067e-06
ENSSMAG00000009506	143.76202621007	-1.78887440860404	0.337253169908448	-5.30424787138294	1.13138495035349e-07	2.41214135681061e-06
ENSSMAG00000010978	319.14271489687	-1.29801497768662	0.245370641989174	-5.29001744937315	1.22304691049348e-07	2.59770228416667e-06
ENSSMAG00000038066	127.206622632836	-1.40984111345863	0.26662521507974	-5.28772611786544	1.23846221661649e-07	2.62713087084024e-06
ENSSMAG00000002709	419.239591706822	-1.0028497359015	0.189822576467501	-5.28308989670251	1.27023020569251e-07	2.68101345294222e-06
ENSSMAG00000019589	119.092956993035	-1.33832317042706	0.25336868183307	-5.28211758747991	1.27699189539846e-07	2.69124127656448e-06
ENSSMAG00000020945	116.894348524262	-1.4199488226531	0.268851844264599	-5.281529038929	1.28110171886047e-07	2.69383224104456e-06
ENSSMAG00000016175	341.752998788997	-1.94978370170312	0.369194896048474	-5.28117729300113	1.28356406016049e-07	2.69564457173106e-06
ENSSMAG00000008803	454.837791633933	-1.00005446714731	0.189463970550182	-5.27833584529697	1.30362374962574e-07	2.73096204166e-06
ENSSMAG00000021227	319.878168169279	-1.32009849201373	0.250198211445378	-5.27621074662211	1.31882413630515e-07	2.7559497429017e-06
ENSSMAG00000003763	527.425464394727	-1.17093002494604	0.222313916745597	-5.26701180963846	1.38662289941445e-07	2.88331969072069e-06
ENSSMAG00000012594	2877.34705755875	-1.07624824400836	0.204416115294057	-5.26498726609767	1.40199074780622e-07	2.911680661566e-06
ENSSMAG00000009761	813.597480711181	-1.30406620812737	0.247800878434719	-5.2625568414638	1.42065721550562e-07	2.94681397546319e-06
ENSSMAG00000001229	235.039487106777	-1.07098721337846	0.203561108407084	-5.26125654236802	1.43074242024825e-07	2.96044159511564e-06
ENSSMAG00000011356	510.438201502366	-1.06005590767305	0.201516189964734	-5.26040070457148	1.43741810510228e-07	2.96720170465667e-06
ENSSMAG00000016971	364.15834109055	-1.09562634031823	0.20843334333699	-5.25648306925084	1.4683628762523e-07	3.01973576614377e-06
ENSSMAG00000015337	493.852738925947	-1.58711083209716	0.302266971635456	-5.25069220599884	1.51528697172035e-07	3.11243639813241e-06
ENSSMAG00000004917	268.899983835475	-1.27256413094594	0.242459677321005	-5.2485598636722	1.53292828746492e-07	3.14101108829338e-06
ENSSMAG00000010277	369.423839523511	-1.88119653991314	0.358861882729368	-5.24211857109333	1.58743302426769e-07	3.2369412140122e-06
ENSSMAG00000006100	542.607121221085	-1.06780781425813	0.203796395250396	-5.23958146043828	1.60941192309886e-07	3.27779020807183e-06
ENSSMAG00000006865	97.5547012478519	-1.32304318787487	0.252928647917698	-5.23089495305167	1.68691353445699e-07	3.42321501938061e-06
ENSSMAG00000018817	832.762498079909	-1.15293098681644	0.220482774217623	-5.22912046488706	1.70318364086382e-07	3.44378416123281e-06
ENSSMAG00000001470	158.813105806959	1.08663102767042	0.207826254862207	5.22855511393823	1.70839908235497e-07	3.45018773910129e-06
ENSSMAG00000029282	179.848914615436	-1.04301353581597	0.199702217798949	-5.22284402903342	1.76195793248484e-07	3.55409071339426e-06
ENSSMAG00000021257	381.442800831045	-1.18320579403348	0.227013947859308	-5.21204007591099	1.86775186156057e-07	3.73616919290553e-06
ENSSMAG00000012550	206.668349522248	-1.30417878584517	0.250322418142114	-5.20999595451637	1.88844749091603e-07	3.77308672473294e-06
ENSSMAG00000000949	221.056253121862	-1.5269073156196	0.293281078587757	-5.20629330392587	1.92650060493588e-07	3.83099272994844e-06
ENSSMAG00000017174	824.132370658266	-1.07462627227082	0.20639510700829	-5.20664606757203	1.92284345500937e-07	3.83099272994844e-06
ENSSMAG00000031934	73.1870190822073	-1.39478081047376	0.2679460842404	-5.2054532329809	1.93523682745158e-07	3.83924545168045e-06
ENSSMAG00000019865	236.843374752117	-1.29762582966718	0.249311369646662	-5.20484016234899	1.9416365427741e-07	3.84740991646402e-06
ENSSMAG00000016901	117.194982418171	-1.15281206275967	0.221591764976956	-5.20241383013287	1.96716578318635e-07	3.87520155394243e-06
ENSSMAG00000024338	214.154889894272	1.07621929212633	0.207093310662582	5.19678442863764	2.02765264935434e-07	3.97575710978756e-06
ENSSMAG00000006752	238.382959643487	-1.08351010564041	0.208558003016858	-5.19524587868646	2.04449439234953e-07	3.9917865373252e-06
ENSSMAG00000008882	610.334872900057	-1.56891452870929	0.302160528697993	-5.19232123225932	2.07688256579638e-07	4.04871910366995e-06
ENSSMAG00000006220	167.685808631137	-1.2229175477303	0.235617999319787	-5.19025520656649	2.10006046100232e-07	4.07973683329436e-06
ENSSMAG00000013634	121.280344728747	-1.27166191934221	0.24502327312573	-5.18996380678367	2.10334960357271e-07	4.08141905218607e-06
ENSSMAG00000014361	81.1891408128864	-1.73842647708819	0.33519174602149	-5.18636421607093	2.14439240804593e-07	4.13722810180041e-06
ENSSMAG00000007945	563.517190864261	-1.21167596174002	0.233882256109176	-5.18070922479219	2.21043836840098e-07	4.24520107628025e-06
ENSSMAG00000007134	113.368946782302	-1.6207864506908	0.31290631300439	-5.17978188144789	2.22145495300813e-07	4.26149951862369e-06
ENSSMAG00000005432	892.648340922918	-1.00207786501736	0.193503058948801	-5.17861511058849	2.23539125676526e-07	4.27848806110196e-06
ENSSMAG00000037563	998.162205772125	-1.12656128738856	0.217587230836239	-5.17751562469417	2.24860117362065e-07	4.29888644350654e-06
ENSSMAG00000014771	155.271038768131	-2.03778901195721	0.393814056772476	-5.17449536631072	2.28527781366739e-07	4.35417807868777e-06
ENSSMAG00000021212	262.276274685317	-1.09634922341377	0.211917035450004	-5.17348320339461	2.29769786712525e-07	4.37289550011193e-06
ENSSMAG00000013909	452.076634177835	-1.03471815294191	0.200101687609051	-5.17096165107556	2.32892362770482e-07	4.42232927411864e-06
ENSSMAG00000001895	752.944356697995	-1.12524797256107	0.21775664982545	-5.16745630254253	2.37301423168596e-07	4.48582252573364e-06
ENSSMAG00000011959	252.508845392779	-1.23367160993058	0.238767280961426	-5.16683695087136	2.38088787221376e-07	4.49566081072828e-06
ENSSMAG00000017303	323.84731155781	-1.51172906461946	0.293495313234734	-5.15077753016929	2.59408752967453e-07	4.8763634221326e-06
ENSSMAG00000020960	109.271311059643	-1.71773358246786	0.33380418942109	-5.14593176750385	2.66196173724447e-07	4.98725489882186e-06
ENSSMAG00000019795	64.5081524760637	-1.59433505197523	0.310135654667365	-5.14076671927718	2.73619603758511e-07	5.10928490698959e-06
ENSSMAG00000019841	293.522290610544	-1.02508513855751	0.199639269897914	-5.1346868733876	2.82614158374942e-07	5.25394069482246e-06
ENSSMAG00000000707	2908.89158357954	-1.51663139352097	0.295512014949208	-5.13221566907065	2.86351110310861e-07	5.30584351041346e-06
ENSSMAG00000012855	152.337892859692	-1.90204229914651	0.370781942548984	-5.12981372844292	2.90029026650527e-07	5.36808669876355e-06
ENSSMAG00000020643	114.786968379551	-1.21012303930466	0.236109540580708	-5.12526108148102	2.97125727034012e-07	5.48136760178956e-06
ENSSMAG00000017190	700.273690526293	-1.08330519939892	0.21140291751896	-5.12436257792784	2.98545997456706e-07	5.50154292687451e-06
ENSSMAG00000001844	72.5592656055653	-1.26315930992211	0.246639747409317	-5.12147503875683	3.03154873682601e-07	5.57427678759394e-06
ENSSMAG00000018689	169.485164876857	-1.17500834383706	0.22983619627242	-5.11237291120302	3.18137013847992e-07	5.82432796113232e-06
ENSSMAG00000031194	172.263586219702	-1.12334998800563	0.219754454521775	-5.11184171647505	3.19033091953106e-07	5.83439127879063e-06
ENSSMAG00000012636	431.912564665509	-1.18710229327709	0.232302608106025	-5.11015482329535	3.21894915451442e-07	5.8739718970191e-06
ENSSMAG00000003527	118.45776828803	-1.368694094475	0.267850549542025	-5.10991706686886	3.22300257921952e-07	5.87500351101671e-06
ENSSMAG00000019978	100.012557453282	-1.35452647789965	0.265198111145712	-5.10760228286622	3.26272491223515e-07	5.94098115640829e-06
ENSSMAG00000008806	891.799534690848	-1.08025875173951	0.211651817493313	-5.10394271371489	3.32649009440083e-07	6.01805291729249e-06
ENSSMAG00000018452	838.303532152248	-1.57243977068833	0.308926511289744	-5.09001239202007	3.58040115567423e-07	6.42907213912804e-06
ENSSMAG00000012983	785.345954988704	-1.37805975450133	0.270938505207219	-5.08624550595852	3.65221229403077e-07	6.55103425648139e-06
ENSSMAG00000016040	215.484446141589	-1.35037062237061	0.265570146125914	-5.08479828049032	3.68016987114041e-07	6.58715208710073e-06
ENSSMAG00000026861	341.979860360909	-1.01695682979425	0.200205669763807	-5.07956058883851	3.7830886016236e-07	6.73557730625225e-06
ENSSMAG00000003364	105.302268454248	-1.7232461516042	0.339798846688807	-5.07137139633195	3.94959125769189e-07	6.99489701671207e-06
ENSSMAG00000015010	1133.44914048254	-1.04092543166803	0.205319946911734	-5.06977255412751	3.98291388274814e-07	7.03188873449967e-06
ENSSMAG00000017284	2071.45815699428	-1.22539769902066	0.241852366743027	-5.06671783089339	4.04733543408379e-07	7.12322578017485e-06
ENSSMAG00000019401	415.056232195678	-1.32150170948875	0.260811618059453	-5.06688206346508	4.04384648092044e-07	7.12322578017485e-06
ENSSMAG00000010616	201.262975063696	-1.12371966443483	0.221872137428152	-5.06471735234766	4.0900674093941e-07	7.19091914158923e-06
ENSSMAG00000005654	242.702169563315	-1.10234386047607	0.217871702984833	-5.05960088150046	4.20134953065737e-07	7.36350990060999e-06
ENSSMAG00000032188	130.007494957978	-1.08679218195731	0.214875077449916	-5.05778610928306	4.2415178131847e-07	7.41847191354827e-06
ENSSMAG00000034338	159.045739555698	-1.04825261355582	0.207273778370364	-5.05733345432034	4.25159449395231e-07	7.42838237153929e-06
ENSSMAG00000020660	464.729160990956	-1.06810789212568	0.211226801744304	-5.05668732994716	4.26601807452562e-07	7.43815139018996e-06
ENSSMAG00000000545	207.471416044544	-1.5920453046392	0.314897478497279	-5.05575755079589	4.28685661765722e-07	7.46675553373326e-06
ENSSMAG00000006246	856.751583783451	-1.02378992235817	0.202931091368271	-5.04501264668332	4.53491371903906e-07	7.80199711642236e-06
ENSSMAG00000011722	199.586451606245	-1.35020376893079	0.267626707871842	-5.04510099035917	4.53281886371815e-07	7.80199711642236e-06
ENSSMAG00000017878	95.6974738940211	-1.45963927979482	0.28954258715777	-5.04119029301714	4.62645127451375e-07	7.9190364651052e-06
ENSSMAG00000022089	152.981616472186	-1.36931924541544	0.27179596556216	-5.03804110036459	4.70320464603329e-07	8.0340847721236e-06
ENSSMAG00000004973	106.742454013394	-1.2257419631324	0.243659778001779	-5.03054699131938	4.89082494716334e-07	8.33766848027046e-06
ENSSMAG00000008215	138.703355734173	-1.43572071379826	0.285438901769017	-5.02987050784015	4.90811199388989e-07	8.35867849475101e-06
ENSSMAG00000004285	104.132192803035	-1.47091866838484	0.292484444282862	-5.02904922684474	4.92917844403224e-07	8.36127082568034e-06
ENSSMAG00000010723	501.099989180503	-1.01045659570096	0.200990422862695	-5.02738678445017	4.97208852481105e-07	8.40812118708761e-06
ENSSMAG00000016961	289.064676835484	-1.65007940344067	0.328570621495534	-5.02199312869211	5.11380133030426e-07	8.60457100962184e-06
ENSSMAG00000035959	199.833583600531	-1.24888535679424	0.248784545336216	-5.01994750158799	5.16856031513048e-07	8.67936803467025e-06
ENSSMAG00000017902	304.701582810213	-1.21162444648941	0.24140832158212	-5.01898376389339	5.19455394474248e-07	8.70565891455698e-06
ENSSMAG00000020482	426.538227954827	-1.07842215895916	0.214940441307239	-5.01730689860104	5.24008260401456e-07	8.7732317395047e-06
ENSSMAG00000015993	203.554276524762	-1.02453826223451	0.204287565563948	-5.01517681414537	5.29847170906016e-07	8.82711760590507e-06
ENSSMAG00000004458	161.245371126404	-2.0902299841968	0.416800558439837	-5.0149404598231	5.30498910274218e-07	8.82924223888206e-06
ENSSMAG00000018108	129.175588300416	-1.97392201783451	0.393694983869789	-5.01383583410697	5.33555142161554e-07	8.86259295801484e-06
ENSSMAG00000013769	278.009306861245	-1.11943972182444	0.223453604958764	-5.00971878270221	5.45096276734577e-07	8.98342132000047e-06
ENSSMAG00000006855	646.463528662881	-1.69622695792044	0.338800329601502	-5.00656820468725	5.54090337740131e-07	9.11381206890334e-06
ENSSMAG00000020007	479.411421507865	-1.0307655767377	0.205897955475835	-5.00619627016489	5.55161506482621e-07	9.12252219871881e-06
ENSSMAG00000010904	102.336388178919	-1.3924138337221	0.278229228971434	-5.00455627494501	5.599085376874e-07	9.18260905576327e-06
ENSSMAG00000004940	63.7220317209379	-1.33439782551784	0.266688999945656	-5.00357279748977	5.62773997036143e-07	9.22062493392972e-06
ENSSMAG00000017096	91.4288234050438	-1.78248441310578	0.356874838012416	-4.99470465060854	5.89258762595015e-07	9.58926119650998e-06
ENSSMAG00000002390	190.031595205093	-1.34871224402065	0.270088190520642	-4.99359946623649	5.92642413263417e-07	9.60719554051563e-06
ENSSMAG00000019144	434.602432185367	-1.01687801929029	0.203723883420493	-4.99145216661427	5.99270245918594e-07	9.69597382517472e-06
ENSSMAG00000011589	175.293024690202	-1.14894494434117	0.230446121269239	-4.98574216833451	6.17244124736508e-07	9.96763450904794e-06
ENSSMAG00000000022	72.7757488281204	-1.7424542952409	0.349843439266555	-4.98066877827965	6.33649115675154e-07	1.02129684739872e-05
ENSSMAG00000012048	82.2653875281576	-1.34904162986719	0.271252389774902	-4.97338154693009	6.5794983017063e-07	1.05642030405757e-05
ENSSMAG00000007021	134.466035090647	-1.21895705420643	0.245108166669436	-4.97313929099054	6.58772911021198e-07	1.05673448955524e-05
ENSSMAG00000020837	103.818875308451	-1.79152134412271	0.360376972984173	-4.97124255550422	6.65251584090092e-07	1.06509813981268e-05
ENSSMAG00000027940	192.460786044313	-1.54843917256507	0.31154069581319	-4.97026293314039	6.68621677985487e-07	1.0694772005992e-05
ENSSMAG00000001592	268.22157125956	-1.15789670830563	0.233005749552949	-4.96939114389752	6.71634634963241e-07	1.07225992006501e-05
ENSSMAG00000010746	796.058612442261	-1.01247239559051	0.203783020871952	-4.96838446725503	6.75130048341903e-07	1.07681964055139e-05
ENSSMAG00000019187	227.73611052471	-1.0341864597387	0.208216011644677	-4.96689208274505	6.80344226947949e-07	1.08275757376447e-05
ENSSMAG00000001848	202.737629368391	-1.27376517312258	0.256566289568925	-4.96466303216496	6.88204540315455e-07	1.09147166408034e-05
ENSSMAG00000008359	148.539723321815	-1.21213934514019	0.244319769223847	-4.96128229406448	7.00293295418296e-07	1.10647654547189e-05
ENSSMAG00000001238	444.800069797969	-1.06157668631956	0.214063927483667	-4.95915728912596	7.07996277847438e-07	1.11759899791794e-05
ENSSMAG00000015509	103.68598294825	-1.13213433621317	0.228882741188048	-4.94635082722564	7.56176253413862e-07	1.18256978980963e-05
ENSSMAG00000009501	1941.8190279665	-1.01300440036552	0.204853864650601	-4.94500995669912	7.61399727648785e-07	1.18963410137184e-05
ENSSMAG00000012901	208.830209838771	-1.0440698247763	0.211164267793446	-4.94434894542657	7.63987526913766e-07	1.19257107653462e-05
ENSSMAG00000018139	257.31388820451	-1.05504821201996	0.213495657311583	-4.94177832610519	7.7413204485084e-07	1.2061707707144e-05
ENSSMAG00000009184	111.668824812286	-1.60135174140772	0.324219549718853	-4.93909680275704	7.84852456992878e-07	1.22061587563537e-05
ENSSMAG00000013346	87.2088071447003	-1.39858918302924	0.283180962956326	-4.93885312214628	7.85833720288716e-07	1.2207571051579e-05
ENSSMAG00000025725	280.056620016817	-1.03876410553484	0.210479087165813	-4.93523665235451	8.00536317926626e-07	1.24042623761161e-05
ENSSMAG00000032844	69.9647766025396	-2.01818551766764	0.409010771273385	-4.93430897035882	8.04350256535719e-07	1.24519038334845e-05
ENSSMAG00000009111	334.000380562885	-1.09646810784454	0.222277274434631	-4.93288443739219	8.10240969152252e-07	1.25281190126625e-05
ENSSMAG00000017859	1704.12040600886	-1.03247581555658	0.209382401839071	-4.93105345285956	8.17873484402987e-07	1.26264373032076e-05
ENSSMAG00000034084	150.75352834587	-2.06534687742075	0.419219366542672	-4.92664948772237	8.36516189534853e-07	1.28788319747126e-05
ENSSMAG00000013686	48.624751712028	-1.71846292297838	0.348907794787851	-4.9252637764177	8.42466302953757e-07	1.29547636709412e-05
ENSSMAG00000013919	519.248447194064	-1.22624131034164	0.248975773693417	-4.92514308581529	8.42986462230695e-07	1.29547636709412e-05
ENSSMAG00000011727	180.575953557678	-1.2815745047114	0.26040081209093	-4.92154572952671	8.58633331796254e-07	1.31831916202774e-05
ENSSMAG00000005551	97.2383739308746	-1.32644796563772	0.269999045864709	-4.91278760408055	8.9790530681175e-07	1.36492952009299e-05
ENSSMAG00000035497	573.077160123434	-1.33664336135335	0.27227403369667	-4.9091841157444	9.14560848805563e-07	1.38400254954466e-05
ENSSMAG00000003859	120.959604404866	-1.29927513394534	0.264950231945156	-4.90384599555395	9.397818031892e-07	1.41707653635772e-05
ENSSMAG00000016214	137.190844295025	-1.19928890027237	0.244902332645047	-4.89700889052199	9.73064374288691e-07	1.45553492505723e-05
ENSSMAG00000008053	127.656108909479	-1.22915207651199	0.251113001354952	-4.89481655621075	9.83974703555443e-07	1.4692452067362e-05
ENSSMAG00000011532	131.452714144669	-1.79628231962963	0.367479966532476	-4.88810951132729	1.01808895816836e-06	1.51214041644e-05
ENSSMAG00000014151	499.83726418274	-1.03992972174391	0.212738116118322	-4.88830934822005	1.01705626538105e-06	1.51214041644e-05
ENSSMAG00000002450	159.460074678921	-1.04592730173959	0.214176284784561	-4.88348793047599	1.04225532366909e-06	1.53725963940177e-05
ENSSMAG00000003980	917.699943274089	-1.01460301595995	0.207745820301177	-4.88386728786671	1.04025103481345e-06	1.53725963940177e-05
ENSSMAG00000015439	147.458854855053	-1.54311896616583	0.316241242785189	-4.8795626799823	1.06321330150973e-06	1.56535853473149e-05
ENSSMAG00000029776	118.791399382252	-1.49921991645706	0.307313229594946	-4.8784750283387	1.06909196099028e-06	1.57263894314055e-05
ENSSMAG00000004212	169.710316193283	-1.63073592528762	0.334430881736011	-4.87615233623931	1.08175081447648e-06	1.58434164941107e-05
ENSSMAG00000016253	191.024576502579	-1.00383384511572	0.206203701523986	-4.86816598197171	1.12638707590132e-06	1.63973530850527e-05
ENSSMAG00000000566	115.459377075597	-1.07281576011653	0.220980454307068	-4.85479932368035	1.20508716785224e-06	1.72742835473492e-05
ENSSMAG00000021165	136.675981792395	-1.43723934177143	0.296770405250798	-4.84293351473788	1.27936106379194e-06	1.82457903450023e-05
ENSSMAG00000034298	191.237945385347	-1.9664397049326	0.406480234850989	-4.83772527255471	1.31333496578966e-06	1.86513497713282e-05
ENSSMAG00000003476	441.306711271253	-1.13850404775772	0.235432145144878	-4.83580543794101	1.32607580012275e-06	1.87847726673402e-05
ENSSMAG00000003779	73.8753445532247	-1.71421589618605	0.354613721035654	-4.83403713533605	1.33791611594068e-06	1.89112678961716e-05
ENSSMAG00000008738	148.095981575526	-1.06164790432816	0.219675423708409	-4.83280235178862	1.34624428063175e-06	1.89920584276752e-05
ENSSMAG00000014868	347.781993274645	-1.40453890498841	0.29072446290015	-4.83116862948959	1.35733979405098e-06	1.91151121665557e-05
ENSSMAG00000008927	395.668581607493	-1.55178954993977	0.32125307817048	-4.83042702276079	1.36240543010102e-06	1.91704216033345e-05
ENSSMAG00000025110	41.8271719145678	-1.91089998766244	0.395859325677484	-4.82721983217668	1.38452264521967e-06	1.94329290945291e-05
ENSSMAG00000003945	274.750584372674	-1.55954382998593	0.323224690716436	-4.82495265608934	1.40036528149684e-06	1.96062780018713e-05
ENSSMAG00000012952	66.0448707881865	-1.55578243357495	0.323372885667984	-4.81110972047394	1.50094587508107e-06	2.08756658744761e-05
ENSSMAG00000004451	1282.02074447668	-1.60051860566926	0.333109357758171	-4.80478427997569	1.54918442892343e-06	2.14756488365081e-05
ENSSMAG00000009033	1214.00263735083	-1.00597631928273	0.209574612973929	-4.80008673287099	1.58596929728248e-06	2.19314292891041e-05
ENSSMAG00000008575	202.563054642855	-1.29918176742137	0.270759468989113	-4.79828746995218	1.60027990200687e-06	2.20749503599522e-05
ENSSMAG00000007643	81.5060712189277	-1.48541222720547	0.309619887921791	-4.79753492960595	1.6063020446506e-06	2.2116703207006e-05
ENSSMAG00000029615	693.718255253413	-1.401570370054	0.29266464524268	-4.78899789515679	1.67616238982393e-06	2.29977363280273e-05
ENSSMAG00000016118	3276.15961043312	-1.12003397751596	0.23389575687162	-4.78860323289542	1.67946161950849e-06	2.30164133908719e-05
ENSSMAG00000020771	352.617237806468	-1.15838524622666	0.242266440470093	-4.78145154557492	1.74033954444321e-06	2.38313324772821e-05
ENSSMAG00000021146	70.4869652905684	-1.6243812577528	0.340068380900883	-4.77663125707136	1.78256215076693e-06	2.43501170359833e-05
ENSSMAG00000014021	178.774675675498	-1.02015285392646	0.213676934849454	-4.77427689911971	1.80354093124929e-06	2.46167260170436e-05
ENSSMAG00000000319	469.235640030979	-1.22524823591353	0.256693558057479	-4.77319433017939	1.81326672275619e-06	2.47094267082383e-05
ENSSMAG00000009360	182.486017259106	-1.93980861986866	0.406533469937145	-4.77158404735673	1.82782678187755e-06	2.48675981317962e-05
ENSSMAG00000014845	136.15837211342	-1.07051772207315	0.22442471200239	-4.77005278305426	1.84177652217658e-06	2.50371605835514e-05
ENSSMAG00000007693	288.931865896382	-1.06591961222069	0.223607076103018	-4.76693148891947	1.87052880328183e-06	2.53461919820401e-05
ENSSMAG00000032314	420.89873543452	-1.03664689669716	0.217516665812267	-4.76582744970843	1.88080170112583e-06	2.54649059904038e-05
ENSSMAG00000019442	436.221392672765	-1.13493570709537	0.238249136293824	-4.76365087718806	1.90121333941704e-06	2.5638219596318e-05
ENSSMAG00000000764	98.6250679119129	-1.28254693458622	0.269391289025213	-4.76090722616567	1.92724633112206e-06	2.5870111415093e-05
ENSSMAG00000019556	203.626720282327	-1.40552077400324	0.295249060118817	-4.760458080502	1.93154051576462e-06	2.59020198304328e-05
ENSSMAG00000010313	142.234271008352	1.04312998967461	0.219414989011147	4.7541418860022	1.99291047721626e-06	2.66441158351229e-05
ENSSMAG00000020818	213.697056933301	-1.37612480321278	0.289484792503197	-4.75370326473221	1.99724109628236e-06	2.66768689807167e-05
ENSSMAG00000001795	84.0165544679881	-1.39413121871872	0.293288630546595	-4.75344446909009	1.99980049014028e-06	2.66779917148082e-05
ENSSMAG00000021107	241.061104219307	-1.0348825610627	0.217771718257155	-4.75214398520133	2.01270956654488e-06	2.67773042885588e-05
ENSSMAG00000022435	128.461631243066	-1.02027089287959	0.214901928226914	-4.74761162590544	2.05832794611844e-06	2.73194780114049e-05
ENSSMAG00000008794	785.477295821849	-1.04828851974148	0.221094610316042	-4.74135718750904	2.12291277118629e-06	2.80001721261477e-05
ENSSMAG00000009331	160.708716749903	-1.17416558396306	0.247888877155863	-4.73666102906582	2.17268116306123e-06	2.85448274800626e-05
ENSSMAG00000005774	105.993444226235	-1.2460697933572	0.263168431591935	-4.73487563010346	2.19189466223825e-06	2.8774810441215e-05
ENSSMAG00000004483	105.857483914516	-1.06880176484719	0.225750820792673	-4.73443135707919	2.19670098139591e-06	2.8815447530881e-05
ENSSMAG00000007257	76.218743632676	-1.22184682854751	0.258153284216357	-4.7330284108394	2.2119451361722e-06	2.89477792762613e-05
ENSSMAG00000031015	144.849396746713	-1.07477822462287	0.227501914614224	-4.72426012961419	2.30954636819968e-06	2.99689441291119e-05
ENSSMAG00000005947	256.975881693588	-1.47460577809534	0.312518782384964	-4.71845489362909	2.3764264366514e-06	3.07184577686259e-05
ENSSMAG00000019601	84.814206428669	-1.51594950027751	0.321327116805045	-4.71777643714167	2.38436297310192e-06	3.07502492771482e-05
ENSSMAG00000012869	989.431970765902	-1.46193650003328	0.310030293575591	-4.71546339285982	2.41161251631681e-06	3.10778803460781e-05
ENSSMAG00000008168	379.980265497232	-1.23755988423863	0.262500885836796	-4.7144979350967	2.42307461441724e-06	3.11778806192739e-05
ENSSMAG00000007150	80.1344546590224	-1.64632331371563	0.349608784768603	-4.70904446753329	2.48880775403298e-06	3.18291488239769e-05
ENSSMAG00000010787	194.825615344339	-1.12167940499232	0.238493957806057	-4.70317745284127	2.56143609993545e-06	3.26340909464544e-05
ENSSMAG00000010603	69.7303687021097	-1.29871527412682	0.276378511735086	-4.69904576145796	2.61379887300965e-06	3.32258222023408e-05
ENSSMAG00000011571	209.929770578062	-1.31159840986755	0.27927224590511	-4.69648677625202	2.64674361825383e-06	3.3619232852375e-05
ENSSMAG00000018328	505.457569174254	-1.01619225468262	0.216792503465814	-4.68739572834383	2.76703601216556e-06	3.49888795442226e-05
ENSSMAG00000001774	851.762831103759	-1.03861892100971	0.221606815001262	-4.68676435336066	2.77558236458295e-06	3.50443281609225e-05
ENSSMAG00000025383	215.636185954324	-1.08311757429149	0.231174157768425	-4.68528828977714	2.79566144641543e-06	3.52291541105604e-05
ENSSMAG00000012903	548.07594401712	-1.03166099058823	0.220450477370177	-4.67978569561398	2.8717493203836e-06	3.6069257123953e-05
ENSSMAG00000019017	231.692071656159	-1.19371606648801	0.255248482304552	-4.67668232817822	2.91553376650928e-06	3.64831613887933e-05
ENSSMAG00000037219	110.670426596472	-1.82909733144187	0.391599444581419	-4.6708373996725	2.99974325511653e-06	3.73703222233193e-05
ENSSMAG00000019306	236.153820515595	-1.0544119088137	0.225811877396526	-4.66942625414763	3.02042098138285e-06	3.7572341646552e-05
ENSSMAG00000011609	124.700075715014	-1.00789126220643	0.216065458286823	-4.6647496096691	3.08993052923797e-06	3.83520264583309e-05
ENSSMAG00000031402	130.867858037824	-1.21253184894594	0.259997625597999	-4.66362662411666	3.10684865726806e-06	3.84769499517397e-05
ENSSMAG00000009913	198.583103765013	-1.20347698392014	0.258479524472405	-4.65598575506751	3.22434228238248e-06	3.97857853935297e-05
ENSSMAG00000009153	112.94216418592	-1.47767284319082	0.317519680564306	-4.65379922455406	3.25874127652118e-06	4.00634885550703e-05
ENSSMAG00000001552	107.255773586462	-1.22080782861475	0.262595540862272	-4.64900441418785	3.3354107545263e-06	4.08569624279902e-05
ENSSMAG00000003434	275.897359459129	-1.65636172364175	0.356281625994117	-4.64902370146112	3.33509891185159e-06	4.08569624279902e-05
ENSSMAG00000004097	236.515420146283	-1.45695256112269	0.313892858233981	-4.64156008301614	3.45788441180198e-06	4.20817537196393e-05
ENSSMAG00000026530	2719.501906208	-1.10602306528054	0.23834416052503	-4.64044540820369	3.47659013893181e-06	4.2243232402698e-05
ENSSMAG00000018414	167.174890166851	-1.25663295976765	0.270934410127497	-4.63814455748274	3.51550879385152e-06	4.26290242007496e-05
ENSSMAG00000013108	154.855040500182	-1.08617817880773	0.234510882103285	-4.63167495284654	3.62719304528033e-06	4.37627596430205e-05
ENSSMAG00000031798	55.1189055112774	-1.37048981061949	0.295914624611243	-4.63136897143888	3.63255855030065e-06	4.37961228795375e-05
ENSSMAG00000019258	115.395857027477	-1.67434432925031	0.361677588623615	-4.62938368844507	3.66755657258667e-06	4.41548644403697e-05
ENSSMAG00000004850	262.910031570283	-1.0688530471504	0.2309952865895	-4.62716388256808	3.70707171815307e-06	4.45668871869038e-05
ENSSMAG00000006912	158.923104801665	-1.1029173882544	0.238388356378388	-4.62655729084252	3.71794056651761e-06	4.46338367511447e-05
ENSSMAG00000036175	34.7803997683134	-1.67712111360694	0.363112754689443	-4.61873369069978	3.86088990781577e-06	4.61198359697454e-05
ENSSMAG00000016385	123.435775162767	-1.2923912291153	0.280279968698261	-4.61107240420253	4.00596967295751e-06	4.77850900861355e-05
ENSSMAG00000002670	195.236877678987	-1.08123339851061	0.234598171831021	-4.60887393141926	4.04855713576567e-06	4.81907051856545e-05
ENSSMAG00000001948	576.309296107411	1.09465101403482	0.237998854995146	4.59939613599044	4.23717382144335e-06	4.99417205560324e-05
ENSSMAG00000018726	267.280831714543	-1.14347438248942	0.248642886043945	-4.59886225052633	4.24804538820224e-06	4.99649640178005e-05
ENSSMAG00000021021	142.297401767593	-1.20932796148118	0.263018570671292	-4.59788051617288	4.26810635148869e-06	5.0150269996625e-05
ENSSMAG00000008330	74.7126715772716	-1.47802617835602	0.32172530122919	-4.59406261400345	4.34698852107811e-06	5.08446719864712e-05
ENSSMAG00000018925	67.1811479921435	-1.42164085885289	0.309708801186571	-4.59025011044642	4.42715195049197e-06	5.15480159085961e-05
ENSSMAG00000016893	87.811449996702	-1.85140469576349	0.403437935753715	-4.58906942477939	4.45226348601183e-06	5.17883107008959e-05
ENSSMAG00000011521	223.781553041235	-1.06018975617229	0.231166881222618	-4.58625279955784	4.51272143287474e-06	5.23830234968361e-05
ENSSMAG00000004538	207.884078195558	-1.05139520238505	0.22930848974692	-4.58506880205543	4.53836965643102e-06	5.25981957437515e-05
ENSSMAG00000014007	141.552747662189	-1.30010737096653	0.284030034641291	-4.57735877337222	4.70883478211266e-06	5.42570329227986e-05
ENSSMAG00000011926	203.644721033565	-1.60271824847252	0.350658616536258	-4.5705942272398	4.8634317995021e-06	5.58763859474856e-05
ENSSMAG00000016669	104.950651094014	-1.66508467575974	0.364879782812412	-4.56337882829692	5.03368671080973e-06	5.75185788807112e-05
ENSSMAG00000005614	123.059814266851	-1.0645591810929	0.233341335113914	-4.56224003592504	5.06107385456846e-06	5.77140602115752e-05
ENSSMAG00000001423	178.550341771897	-1.75088717809848	0.383846290122989	-4.56142790265728	5.08069218467313e-06	5.78782675756754e-05
ENSSMAG00000012583	519.959428469871	-1.25712450720595	0.276057755742449	-4.55384600162728	5.26739221874882e-06	5.97030196099504e-05
ENSSMAG00000007492	161.678079887636	-1.14273309474791	0.250982818505886	-4.55303315800922	5.28779348980147e-06	5.98939514113828e-05
ENSSMAG00000002557	257.731124474856	-1.38769277382881	0.305201892105741	-4.5468026566101	5.44670244052955e-06	6.14048254389821e-05
ENSSMAG00000002025	105.534711636271	-1.04774671369648	0.230681319583723	-4.54196601435778	5.57320272992551e-06	6.26631866356044e-05
ENSSMAG00000034893	110.398164182322	-1.35886772125616	0.299611739428125	-4.53542883149324	5.74865609371975e-06	6.44637913359e-05
ENSSMAG00000017186	90.2251161951662	-1.36702947007175	0.30201259201562	-4.52639891915847	5.99972763921966e-06	6.70115468351305e-05
ENSSMAG00000007345	238.12757242524	-1.12622363937688	0.248896133044644	-4.52487399301971	6.04314999427135e-06	6.73031159369851e-05
ENSSMAG00000020089	141.155795242691	-1.51482888680972	0.334993132215934	-4.52196997827788	6.1266750776923e-06	6.80683300353373e-05
ENSSMAG00000010260	212.538886174828	-1.14970642194313	0.25431015609689	-4.52088284474611	6.15822642242452e-06	6.83737690394833e-05
ENSSMAG00000019412	189.742831452557	-1.06060048184562	0.23478172461383	-4.5173894330579	6.26066999960259e-06	6.93283792263685e-05
ENSSMAG00000005616	102.403847623119	-1.19827002309451	0.265561524370357	-4.51221247481386	6.41548714232671e-06	7.08099934064278e-05
ENSSMAG00000009061	91.4846026876296	-1.00231690723271	0.222706078422832	-4.50062663008999	6.7753426811535e-06	7.41020108952392e-05
ENSSMAG00000019404	134.920990733074	-1.62950286058314	0.362279590557744	-4.49791515463088	6.86230707384482e-06	7.49557963973854e-05
ENSSMAG00000007674	362.374398559951	-1.13165793039777	0.252235009353552	-4.48652204663448	7.23952292372639e-06	7.8617204773903e-05
ENSSMAG00000002963	179.121983790591	-1.59048585888497	0.354607115082961	-4.48520571425329	7.28436211576684e-06	7.90366127759726e-05
ENSSMAG00000014886	531.48568061497	-1.00198242357066	0.223620390725763	-4.48072924082959	7.438843253371e-06	8.05739144157735e-05
ENSSMAG00000028004	146.242595744647	-1.34395825837516	0.300290796594607	-4.47552263877571	7.62246211525558e-06	8.22981598764421e-05
ENSSMAG00000023777	352.432288210676	-1.04153154137151	0.232736613306662	-4.4751512302843	7.63572469091677e-06	8.2388540018649e-05
ENSSMAG00000002684	239.01382579103	-1.03915081775705	0.23221563675245	-4.47493903636138	7.64331179577244e-06	8.24176060026858e-05
ENSSMAG00000012591	76.2275246485506	-1.18008490053974	0.263726097982962	-4.47466105768562	7.65326197597708e-06	8.24720994634561e-05
ENSSMAG00000003025	226.060495852848	-1.14153020385301	0.255174819469718	-4.4735221375888	7.69415882222012e-06	8.28068479505773e-05
ENSSMAG00000034067	111.846812631752	-1.33538354593142	0.298608502261463	-4.47202117762257	7.74837518286091e-06	8.32839075972727e-05
ENSSMAG00000001536	311.899496743605	-1.20449756161239	0.269516315051262	-4.46910815541277	7.85464090838089e-06	8.43722683800124e-05
ENSSMAG00000006286	158.185411805984	-1.39872712691037	0.313852919170124	-4.45663252267598	8.32571406776552e-06	8.83545304497569e-05
ENSSMAG00000015204	95.0645287862235	-1.47056505977119	0.329964365851485	-4.45673900566911	8.3215813914374e-06	8.83545304497569e-05
ENSSMAG00000002054	272.755006971749	-1.11853983914118	0.251035176631862	-4.45570957086023	8.36161672914263e-06	8.86310324537126e-05
ENSSMAG00000020688	309.680429685034	-1.05311905756091	0.236548963402861	-4.45201298881775	8.50690188461786e-06	9.00010982679766e-05
ENSSMAG00000024437	120.146142486444	-1.19262910128918	0.267882528161936	-4.45206004838148	8.50503725309371e-06	9.00010982679766e-05
ENSSMAG00000015158	216.23495819526	-1.0729729022995	0.241173249835358	-4.44897144700745	8.62824843745584e-06	9.09421704831469e-05
ENSSMAG00000016718	151.8360274571	-1.05498240914801	0.237493174790627	-4.44215885394634	8.90607680936413e-06	9.34028964508842e-05
ENSSMAG00000004848	58.1772885730968	-2.35714299695284	0.530686091547378	-4.44168979458246	8.92551709676047e-06	9.34903510327964e-05
ENSSMAG00000016410	205.355206594969	-1.51282470291005	0.340974584898921	-4.43676675596956	9.13201498796657e-06	9.53059741890857e-05
ENSSMAG00000017357	724.206079675431	-1.25933705091451	0.283847525996689	-4.43666734981229	9.13623124968353e-06	9.53059741890857e-05
ENSSMAG00000020807	41.5761954188529	-1.5696733242317	0.354120088318371	-4.43260175294119	9.31027397599781e-06	9.68579027657387e-05
ENSSMAG00000006481	81.1743087434562	-1.09498131217867	0.247311370483777	-4.42754132184349	9.53133169563994e-06	9.85738288215196e-05
ENSSMAG00000016833	287.218049460269	-1.17069382427128	0.265028241299623	-4.41724179480092	9.99683800776566e-06	0.000102919769293886
ENSSMAG00000033884	279.99141913364	-1.40332404033477	0.317722946709515	-4.41681677344442	1.00165067293186e-05	0.00010305926868779
ENSSMAG00000024124	90.6259131891912	-1.0447952326086	0.236687725970272	-4.4142349516672	1.01367822703868e-05	0.000104169508102578
ENSSMAG00000006953	397.455391900404	-1.01840421579243	0.230957799006596	-4.40948181950481	1.03618256502017e-05	0.000106158290405321
ENSSMAG00000008192	471.039360749149	-1.03978536733779	0.236008845552679	-4.4057050696674	1.05440345771381e-05	0.000107828278313744
ENSSMAG00000024211	89.7924814259939	-1.39689797296969	0.317330871233886	-4.40202356467272	1.07245905385811e-05	0.000109475320267467
ENSSMAG00000005555	42.8502194129821	-1.95380515704914	0.444123005877298	-4.39924329790053	1.08628987632269e-05	0.000110621054289819
ENSSMAG00000011795	37.2652832343084	-1.76790358082616	0.403755145126432	-4.37865276062936	1.19415223077704e-05	0.000120450591238736
ENSSMAG00000006422	135.410417961328	-1.03313563084291	0.236043776291128	-4.37688147120927	1.2038939907203e-05	0.000121347615114913
ENSSMAG00000020224	3452.63611340243	-1.30885980966744	0.300622354698798	-4.35383393553291	1.33777060954368e-05	0.000133247015828174
ENSSMAG00000006619	172.571016648271	-1.71784111511312	0.394615198506196	-4.35320565861618	1.34161184034475e-05	0.000133392964739827
ENSSMAG00000014075	482.565452713919	-1.50095630050849	0.344865266599908	-4.35229768224182	1.3471817245039e-05	0.000133709969274126
ENSSMAG00000002281	50.3782602783135	-1.51222322741093	0.348073552193327	-4.34455079359494	1.39560949965141e-05	0.000137947481236084
ENSSMAG00000016867	306.611987927418	-1.71507884172216	0.39510164716183	-4.3408546991445	1.41929557682469e-05	0.000139883923366922
ENSSMAG00000015125	40.1208601205617	-1.52746377916003	0.351911283733896	-4.34047968838375	1.42172010712558e-05	0.000139953429364793
ENSSMAG00000017098	175.936807838726	-1.10656322346958	0.255427069628333	-4.33220811357122	1.4762130153352e-05	0.000144641395097678
ENSSMAG00000026387	105.424385522179	-1.06751882928452	0.246710663990585	-4.32700724004886	1.51148995175539e-05	0.000147326535054491
ENSSMAG00000000119	57.1950392880117	-1.27198934410245	0.294201940936389	-4.32352465131247	1.53555971023339e-05	0.000149068773483925
ENSSMAG00000015324	72.9046059361749	-1.06997345714804	0.247492644717317	-4.32325355919224	1.53744860315176e-05	0.000149166168334591
ENSSMAG00000006266	311.601646200207	-1.49240662838915	0.345315798594954	-4.32186026373992	1.54719169189194e-05	0.000150025041258123
ENSSMAG00000008404	360.428044213189	-1.2393147426211	0.287115284348115	-4.31643597600495	1.58568645132792e-05	0.000153316400113181
ENSSMAG00000012127	124.946567373572	-1.17648753994684	0.272630440162842	-4.31531981257899	1.59372003987255e-05	0.000154004742579308
ENSSMAG00000007751	50.9668761322083	-1.69720255369856	0.393546785062455	-4.31258142136574	1.61359429637736e-05	0.000155657323790859
ENSSMAG00000004294	325.495897824019	-1.13890438085037	0.2641550951436	-4.31149881940093	1.62151640445545e-05	0.000156332002291031
ENSSMAG00000017892	43.5585065739565	-1.47902432655899	0.343074207540698	-4.31109157742073	1.62450604561203e-05	0.000156530636877823
ENSSMAG00000037733	32.6303090820222	-1.63730668097485	0.379871340025859	-4.3101611215613	1.63135642710123e-05	0.000157100836487513
ENSSMAG00000031583	102.252711580851	-1.17320133981612	0.272434392509252	-4.30636282376234	1.65960765931879e-05	0.000159275053025107
ENSSMAG00000001669	2384.75565417946	-2.257698527839	0.524487263042064	-4.30458218326253	1.67301178868127e-05	0.000160470031644411
ENSSMAG00000012362	242.74811755895	1.09769176029667	0.25550319034862	4.29619590580819	1.73754042767055e-05	0.000165715704548443
ENSSMAG00000000520	221.89144975003	-1.07846930433526	0.25134762178877	-4.29074799538623	1.78072300463906e-05	0.000169354701113132
ENSSMAG00000003839	335.833694782437	-1.04211656762619	0.242918148616468	-4.28999057320964	1.7868070251553e-05	0.000169837419439564
ENSSMAG00000000904	332.002137740814	1.08675875708744	0.253476529288453	4.28741375044915	1.80765408575327e-05	0.000171528550796295
ENSSMAG00000011170	1641.71186035772	-1.14053266448702	0.267060515343756	-4.27068997084403	1.94869147811371e-05	0.000182444750227177
ENSSMAG00000028975	117.95490174643	-1.44080473892567	0.338483210575895	-4.25665053363883	2.07512333666035e-05	0.000193421706471335
ENSSMAG00000012495	64.3386900046482	-1.15095244957584	0.271164462565227	-4.2444811487751	2.19099784718605e-05	0.000203322185896169
ENSSMAG00000000724	291.292099093608	-1.63899190690468	0.386478117964279	-4.24084011673895	2.22684721914648e-05	0.000206194544871271
ENSSMAG00000006097	188.124833796497	-1.21366391676398	0.286323311494042	-4.2387883488461	2.24729402206973e-05	0.000207859270805713
ENSSMAG00000019430	123.80243869895	-1.02984711659952	0.243113724627113	-4.23607148538854	2.27464387770038e-05	0.000209583297768641
ENSSMAG00000003107	513.204245637368	-1.01163512329815	0.239356677654514	-4.22647545583975	2.37380150712396e-05	0.000216939439959245
ENSSMAG00000018119	299.241344001207	-1.10245118657856	0.26137503404893	-4.21789016915893	2.46598875622575e-05	0.000223424683276548
ENSSMAG00000005797	126.565727525707	-1.01278676606098	0.240670151918456	-4.20819431902022	2.57419458321615e-05	0.000232104707522
ENSSMAG00000031672	47.2683115469617	-1.3667432002949	0.324807538491808	-4.20785554005661	2.57805582902341e-05	0.000232328487577535
ENSSMAG00000018934	66.0244532747699	-1.28000933525363	0.304725379733235	-4.20053405585772	2.66286108090645e-05	0.000239075528708461
ENSSMAG00000007008	164.031804811175	-1.04457759457298	0.24952221448463	-4.18631101335197	2.83524791443743e-05	0.000252400003292123
ENSSMAG00000019010	200.944215282576	-1.02013017099648	0.243990020177703	-4.1810323645758	2.90188551713387e-05	0.000257379977699241
ENSSMAG00000018843	148.449479842953	-1.3861977641086	0.331630715160683	-4.17994383734014	2.91581099590439e-05	0.00025824759873407
ENSSMAG00000003491	101.089918512867	-1.17259200416392	0.280633233577011	-4.1783789796305	2.93594148734594e-05	0.000259444189251667
ENSSMAG00000019294	72.2730857116545	-1.08272069267002	0.259312322394462	-4.17535380761045	2.97523273957457e-05	0.000262091239710536
ENSSMAG00000009916	35.8145040662088	-1.54488481422724	0.370048271432694	-4.17481970188918	2.98222146448299e-05	0.000262354316886011
ENSSMAG00000007204	92.2779558165052	-1.35028594566375	0.323857730596089	-4.16938000268953	3.05429374536638e-05	0.000267377700380488
ENSSMAG00000031168	202.334355372236	-1.23142560575361	0.295407693009781	-4.16856309057883	3.06525918991906e-05	0.000268198236549645
ENSSMAG00000010706	477.600864346977	-1.15161981550956	0.276738101209492	-4.16140679753303	3.16293083749308e-05	0.000275741429067785
ENSSMAG00000015543	40.2748345699878	-1.47531136707116	0.35491232298487	-4.15683331213623	3.22689251305091e-05	0.000280301962853618
ENSSMAG00000010339	97.9427534018189	-1.13894574974014	0.274259743089382	-4.15279959395626	3.28432349047672e-05	0.000284556895833845
ENSSMAG00000033861	41.6081890489616	-1.32993915316293	0.321183738681529	-4.1407424878432	3.46183427824455e-05	0.000297599483167078
ENSSMAG00000027416	298.248374174624	-1.38979511638994	0.335888869530831	-4.13766350260788	3.50860417857866e-05	0.00030089317810489
ENSSMAG00000021917	135.746013748974	-1.44791668401788	0.351474192135488	-4.11955334535552	3.79607534576002e-05	0.000321616182337204
ENSSMAG00000012022	277.492504656148	-1.02909283557968	0.249942549164935	-4.11731751563673	3.83307818468315e-05	0.00032393645692232
ENSSMAG00000007593	82.5612505860693	-1.32937026087848	0.324820620486916	-4.09262890664304	4.26509998929274e-05	0.00035562910455276
ENSSMAG00000019815	106.672655112724	-2.1187199726254	0.517857904403273	-4.09131530987597	4.2893347107422e-05	0.000357296065939816
ENSSMAG00000016424	289.034906112424	-1.02091923800491	0.249825498045484	-4.08652938147667	4.37874056544392e-05	0.00036384374614589
ENSSMAG00000003345	338.732011525799	-1.49135762478546	0.3652545163067	-4.08306415993276	4.44457455077707e-05	0.000367908987707076
ENSSMAG00000007842	79.0454197505592	-1.20921634783293	0.29612480988378	-4.08346854931712	4.43684365209228e-05	0.000367908987707076
ENSSMAG00000012871	119.972519254021	-1.15307062247059	0.282397333014614	-4.08314983063566	4.44293567848029e-05	0.000367908987707076
ENSSMAG00000005696	270.394990135313	-1.01283820935443	0.248187234678742	-4.08094401255352	4.48531591802494e-05	0.000370324392192618
ENSSMAG00000015770	52.1969729451668	-1.87654853650784	0.460006261335472	-4.07939781310783	4.51525121489586e-05	0.000372066419826277
ENSSMAG00000008390	60.3407695769844	-1.28033996336498	0.314157479379155	-4.07547184900774	4.59211376000349e-05	0.000377476681599506
ENSSMAG00000015732	64.4321485431752	-1.12129318251349	0.275588047293045	-4.06872937171028	4.72702125834939e-05	0.000386491354632907
ENSSMAG00000004785	122.233354096354	-1.10772424058795	0.272319618195026	-4.06773572881053	4.74721755630116e-05	0.000387954319751482
ENSSMAG00000007735	340.424988571797	-1.01153542678652	0.248789868317412	-4.06582242929595	4.78633700254417e-05	0.000390772051060841
ENSSMAG00000017782	44.8101688360557	-1.56842234625494	0.38681748245624	-4.05468319657029	5.02022937833073e-05	0.000406713436359906
ENSSMAG00000020316	62.2441499645954	1.11790986583113	0.276026821525012	4.05000448744373	5.12166507987827e-05	0.0004139357242821
ENSSMAG00000031104	27.2129106436457	-1.74047961763363	0.430968098093827	-4.0385346974214	5.37861382793275e-05	0.000431595963334308
ENSSMAG00000019122	113.642009240001	-1.01972113443463	0.252697358794887	-4.03534543968988	5.45220214225698e-05	0.000436253874974035
ENSSMAG00000008073	158.633871555349	1.04169295010174	0.258233306488163	4.03392174413213	5.4853592560801e-05	0.000438074471077084
ENSSMAG00000000436	40.2464668319211	-1.41192751942166	0.350267305263178	-4.0310000339906	5.55400356570719e-05	0.000442926524892075
ENSSMAG00000029827	40.7469455884591	1.32604283544924	0.328956429790926	4.0310591779344	5.55260597030284e-05	0.000442926524892075
ENSSMAG00000006145	125.611511510975	-1.42309767288092	0.353369330393346	-4.02722463575666	5.64391057676218e-05	0.000448609654763593
ENSSMAG00000024289	55.7042716055626	-1.66599796801911	0.414303576594982	-4.02120102778589	5.79021638909581e-05	0.000459371712866419
ENSSMAG00000001372	87.3945695542772	-1.09428784463166	0.272905345536389	-4.00977064953002	6.0777753023446e-05	0.000480149950362993
ENSSMAG00000002765	65.3112094579875	-1.06214559562076	0.264939629544746	-4.00900989197382	6.09738626534408e-05	0.000481247782882804
ENSSMAG00000018277	205.241820512429	-1.13993558791513	0.284466012012396	-4.00728220517765	6.14214568932842e-05	0.00048409995248179
ENSSMAG00000016283	270.936356812068	-1.12059916980608	0.281202151793756	-3.98503056487267	6.74714402777163e-05	0.000522252513142268
ENSSMAG00000036558	817.167862080765	-1.03851742821754	0.261751366330756	-3.96757213830641	7.2608537741122e-05	0.00055842264893777
ENSSMAG00000013429	92.0697780503501	-1.19003466555681	0.300353247266952	-3.9621168620132	7.42881609559423e-05	0.00057003894987742
ENSSMAG00000037916	46.5297852285314	-1.39244378047613	0.352243894259127	-3.95306718773608	7.71557608537501e-05	0.000589090879446832
ENSSMAG00000021720	32.1896129060931	-1.45025763098046	0.367253141339656	-3.94893186125039	7.85006908946494e-05	0.000597733786952342
ENSSMAG00000027541	94.2140102893772	-1.02074699459534	0.258548773717283	-3.94798621521023	7.88113413728904e-05	0.000599557101510204
ENSSMAG00000001331	111.158261607601	-1.22534005688116	0.310620565458165	-3.94481303925833	7.98622635007584e-05	0.000605909956821294
ENSSMAG00000007724	411.999977338659	-1.36445237985934	0.346169166785469	-3.94157686696843	8.09476848969901e-05	0.000613040403201441
ENSSMAG00000016456	39.9795924843497	-1.45793418922414	0.371201507020641	-3.92760848663005	8.57947244264175e-05	0.000644222386605549
ENSSMAG00000011662	164.408768223894	-1.45292270560331	0.370948996559899	-3.91677216835037	8.97424875225957e-05	0.000668228433838674
ENSSMAG00000005474	79.5846713531224	-1.06378207459573	0.27272535837388	-3.9005616527136	9.59697814992168e-05	0.000709889780321172
ENSSMAG00000034590	93.1438912707753	-1.08935246908611	0.279429333510362	-3.89849002393914	9.67943877570871e-05	0.00071473383296476
ENSSMAG00000004569	56.9535165510148	-2.49260092601847	0.640982940878812	-3.88871648066175	0.000100775758669518	0.000739270950901868
ENSSMAG00000006712	199.68426691285	-1.09932418746109	0.282706296497503	-3.88857341021692	0.000100835172159978	0.000739384764776014
ENSSMAG00000027001	87.5585452929546	-1.70521848234423	0.439389574870221	-3.8808806122628	0.000104078926015076	0.000759203703279307
ENSSMAG00000003534	66.1872514843515	-1.13876074295638	0.293967856605926	-3.87375938343804	0.000107169227624758	0.000778374860234497
ENSSMAG00000036477	395.40709009914	-1.12984302416313	0.292511866845182	-3.86255448829747	0.000112207527381645	0.000808273022992062
ENSSMAG00000030285	155.710986663255	-1.07701505771304	0.279087595080027	-3.85905743107003	0.000113825188748695	0.000817846825152477
ENSSMAG00000035057	57.2303114320681	-1.03417012803039	0.26826277437818	-3.85506386574711	0.000115699421022594	0.000829597849418283
ENSSMAG00000005317	147.086527367956	-1.00052754143176	0.25964072462909	-3.85350773789845	0.000116437581809687	0.00083311732813108
ENSSMAG00000002249	68.7435512067933	-1.63878104537675	0.42637601595576	-3.84351132345772	0.000121286400464583	0.000861952254440917
ENSSMAG00000007783	123.034532261905	-1.39430593283264	0.362785615187982	-3.84333301669132	0.000121374593009047	0.000862215213011972
ENSSMAG00000017346	220.548273129362	-1.55715190411593	0.405456469361664	-3.84049095718575	0.000122788495587275	0.000871524075506306
ENSSMAG00000021378	94.8889555767706	-1.01368060722851	0.264660112003879	-3.83012233900081	0.00012807956592209	0.000903747016684444
ENSSMAG00000009903	89.657353341645	-1.17924964410854	0.308236401408349	-3.82579617047333	0.000130350113052633	0.000916313419927169
ENSSMAG00000003182	64.262010172254	-1.75462924808464	0.459788566762382	-3.81616546152926	0.000135541630985509	0.000946880004433397
ENSSMAG00000031434	41.3321108494804	-1.46242713130467	0.383310588375108	-3.81525367588734	0.000136043103881648	0.000949595523696065
ENSSMAG00000009444	89.9910771710182	-1.19307958384404	0.312789518369053	-3.8143208572493	0.000136557953198528	0.000952005631507784
ENSSMAG00000018822	37.109965505841	-1.58007854428614	0.415478062479027	-3.80303724066272	0.000142932859157758	0.000989892330096264
ENSSMAG00000035892	37.9328990628372	-1.55214910204293	0.408683829186548	-3.7979215011574	0.000145914515084525	0.00100640384011821
ENSSMAG00000019801	149.106151016109	-1.23749617966918	0.326088390612113	-3.79497159449998	0.000147660360858878	0.00101636430647572
ENSSMAG00000037864	69.716972600601	-1.15259386688323	0.305022776806904	-3.77871409784222	0.000157640286071307	0.00107800866354
ENSSMAG00000006489	320.827934201753	-1.15530038798324	0.306007339670643	-3.77540090779094	0.000159750522074863	0.00108978454568931
ENSSMAG00000028973	118.177338301976	-1.01145483289816	0.268159386388868	-3.7718419874045	0.000162046867091072	0.0011023244678574
ENSSMAG00000008100	247.196737066929	-1.08502836605778	0.287703215029562	-3.77134598911691	0.000162369358317192	0.00110373718236992
ENSSMAG00000003628	240.483592043456	-1.28869010494568	0.341972676847437	-3.76840078811501	0.00016429676051563	0.00111494456720842
ENSSMAG00000010805	76.1342856172607	-1.09936820542027	0.29252585800809	-3.7581915421298	0.000171145850904304	0.00115489165335785
ENSSMAG00000016188	34.8578812754654	-1.34954247814611	0.360225428066735	-3.74638316175753	0.000179402503172287	0.00120289664049794
ENSSMAG00000011278	173.788949476401	1.13341795937459	0.30441181720133	3.72330473171143	0.000196631951543581	0.00130645836680416
ENSSMAG00000009169	84.4505757336745	-1.16519332186979	0.313814085504575	-3.71300516991231	0.000204812701616806	0.00135196469315167
ENSSMAG00000030108	82.6401563674846	-1.54257912559125	0.415571647547995	-3.71194506336743	0.000205672633753356	0.00135689156690473
ENSSMAG00000014267	114.291702420803	-1.78438836309083	0.480741882427257	-3.71173893583285	0.000205840232634302	0.00135746555922457
ENSSMAG00000020181	1386.9422459131	-1.94065408911617	0.523132774592618	-3.70967789320298	0.00020752310100904	0.00136695799385814
ENSSMAG00000021436	63.3912802533239	-1.11608434942934	0.302526555724896	-3.68921117273505	0.000224950446895959	0.0014578069938702
ENSSMAG00000013137	59.7045816547008	-1.04999908114263	0.284767536792432	-3.68721481728436	0.000226721955875915	0.00146759335235128
ENSSMAG00000012724	166.71623111699	-1.56508682587746	0.426561108644017	-3.66907998446617	0.000243424916756996	0.00155893759427304
ENSSMAG00000011563	78.1039296073285	-1.27883333627769	0.348782655615313	-3.66656230087362	0.000245833046768548	0.00157196887119311
ENSSMAG00000002723	43.4704141750622	1.2391087367319	0.33808514815563	3.66507888173042	0.000247262360495942	0.00157947594115437
ENSSMAG00000017231	50.2667018324956	-1.04544695145988	0.2853045723534	-3.66431895162518	0.000247997589199967	0.00158280537889164
ENSSMAG00000015469	141.667555003684	-1.0428837039531	0.284687916844605	-3.66325243274146	0.000249032900009839	0.00158881103593398
ENSSMAG00000028353	99.3467481813435	-1.35966677306213	0.372857773626555	-3.64660969741224	0.000265723068077639	0.00167373733568873
ENSSMAG00000008879	143.398057594614	-1.37756111385931	0.378400187001562	-3.64048740243783	0.000272122422423879	0.00170893287132192
ENSSMAG00000026110	146.466514423985	-1.14742281351814	0.315549185429266	-3.63627246242835	0.000276611755150866	0.00173453901414968
ENSSMAG00000017025	34.5063781053784	-1.4765734667836	0.406900486804908	-3.62883190034509	0.000284706546224356	0.0017734143336009
ENSSMAG00000020664	52.2378807916303	-1.57296741361299	0.43479503001435	-3.61772169649932	0.000297207724162745	0.00183971690484128
ENSSMAG00000020023	149.493981290322	-1.32692462353981	0.367007077974421	-3.61552870005492	0.000299735263619233	0.001851280177902
ENSSMAG00000036671	37.7997460758101	1.29246862392705	0.357669408785477	3.613584478236	0.000301992898974211	0.00185976833543789
ENSSMAG00000001578	26.3816103016949	-1.44225247461536	0.399220662043648	-3.61266991350683	0.000303060392335294	0.00186566015647052
ENSSMAG00000006475	75.4581265059032	-1.15635448085404	0.322035313086863	-3.59076919164496	0.000329703511061245	0.00200259510883683
ENSSMAG00000021103	95.1787531868161	-1.09077267376305	0.304040335971009	-3.58759198933084	0.000333746002936581	0.00202277219412048
ENSSMAG00000009481	74.9273649725302	-1.07059799508493	0.298519265033811	-3.58636148646443	0.000335324047616329	0.00203087484142461
ENSSMAG00000014579	269.211426626686	-1.3889026972839	0.387974734265217	-3.57987924114268	0.000343753028166361	0.00207744250211913
ENSSMAG00000021193	76.0871479459208	-1.58968605956736	0.444425681575768	-3.57694463994729	0.000347633759870258	0.00209863635035655
ENSSMAG00000005319	269.895528543862	-1.46927212257052	0.410788978422396	-3.57670774959237	0.00034794880583145	0.00209978564551025
ENSSMAG00000000917	72.1190073672961	-1.44060181914256	0.40311412607211	-3.57368230475966	0.000351995971541659	0.0021226882021755
ENSSMAG00000003644	38.2804762587557	-1.25207737874445	0.350401184659365	-3.57326810970012	0.000352553458161811	0.00212376891839034
ENSSMAG00000032365	96.8076207153184	1.07715869884869	0.301742556783189	3.56979376834359	0.000357262376070297	0.00214752683802712
ENSSMAG00000019825	243.651512125138	1.04011456063644	0.291897908652002	3.56328198937683	0.000366246878119565	0.0021938830511346
ENSSMAG00000010538	83.8312784402551	-1.50897336266212	0.423665626719357	-3.56170826117478	0.000368449672724709	0.00220322967884149
ENSSMAG00000019553	74.4738962185291	-1.0770405489726	0.303091755291769	-3.55351318591889	0.000380122140765177	0.00226153204412147
ENSSMAG00000022904	65.9162164842756	-1.11662671640349	0.314284587392853	-3.5529159277789	0.000380986204618898	0.00226430821237101
ENSSMAG00000017300	59.5597297759583	-1.09727079918598	0.309051293018399	-3.55044882184219	0.000384574900256122	0.002282143276113
ENSSMAG00000001141	39.4847829472841	-1.16383453887119	0.32801863207296	-3.54807448441626	0.000388058464331542	0.00230062256766497
ENSSMAG00000022937	27.554036615966	-1.3912943242939	0.392443546931156	-3.54520882092112	0.00039230215907583	0.00232414536240387
ENSSMAG00000014414	48.5419519069036	-1.3491846141591	0.381203823425142	-3.53927356246478	0.000401229826200748	0.00236456051878908
ENSSMAG00000002503	64.5076881249564	-1.00101362309404	0.282881043965098	-3.53863804043918	0.000402196930924034	0.00236943088756681
ENSSMAG00000035202	194.068207345832	-1.48489380217735	0.420257990386485	-3.53329106440495	0.000410420350630365	0.00241037125411466
ENSSMAG00000003702	40.6516127796347	-1.52678366095338	0.433807264242495	-3.51949768203955	0.000432364814183998	0.00252507647895322
ENSSMAG00000002718	55.7576206053065	-1.21620718187693	0.345627494664497	-3.5188380573065	0.000433441199710215	0.0025304853125543
ENSSMAG00000018466	71.1416965673406	-1.61200509457822	0.459076237359551	-3.51141044426504	0.000445735617596866	0.00259237741960774
ENSSMAG00000021931	105.175467788332	-1.06491294900451	0.303314101209816	-3.5109246314528	0.000446550984898025	0.00259532720449877
ENSSMAG00000008312	323.60570315835	-3.36088048568197	0.961446672564322	-3.49564940166468	0.000472909624746824	0.00272315104602077
ENSSMAG00000020168	96.4399714673406	-1.11041532351227	0.317722130081769	-3.49492596951461	0.000474193261998353	0.00272960940254212
ENSSMAG00000028744	39.3202596525677	-1.18585715040811	0.340344015966305	-3.48428970329103	0.000493445064453586	0.00282786499509757
ENSSMAG00000031694	148.104701869821	-1.03803787021395	0.298877306675849	-3.47312374351581	0.000514438109763866	0.00292923633629236
ENSSMAG00000015553	138.273681326459	-1.18018799842463	0.339822341801109	-3.47295587503004	0.000514759977927181	0.00293007850903262
ENSSMAG00000016425	53.0690839670348	-1.24639288996079	0.35960795395312	-3.46597697926134	0.000528308512409271	0.00299303742835834
ENSSMAG00000007909	46.4390918688391	-1.15985999191911	0.334955521645349	-3.46272838322447	0.000534727894903609	0.00302493812064512
ENSSMAG00000018207	45.2465095437949	1.16984999954611	0.337845906288665	3.46267330096509	0.000534837364084852	0.00302493812064512
ENSSMAG00000014712	499.924358198019	-1.27188213981073	0.368491213391598	-3.4515942133445	0.000557285158457525	0.00313087188922618
ENSSMAG00000018799	89.4831652350958	-1.03221721522752	0.299361811253404	-3.44805909245976	0.00056463049134704	0.0031647492065751
ENSSMAG00000008932	51.8191927109675	-1.40791340922769	0.40873805641427	-3.44453712379725	0.000572038075310879	0.00320200641490898
ENSSMAG00000009753	394.567598430932	-2.157508444061	0.628081428019296	-3.43507759951584	0.000592384171603092	0.00329726589633539
ENSSMAG00000032563	30.2106335503896	-1.36407968544981	0.397164996207637	-3.43454155948998	0.000593557047994911	0.0033016120737709
ENSSMAG00000005359	949.791738908704	-1.94656283300468	0.567911733790194	-3.42757988114366	0.000608987106113684	0.00337406902245815
ENSSMAG00000016018	76.4162417634126	-1.0819592603165	0.315930580489998	-3.42467404908513	0.000615537429930014	0.00340638605285192
ENSSMAG00000007733	338.840610531708	-1.34686132292728	0.393614201826175	-3.4217803033491	0.000622125610899017	0.0034389437690752
ENSSMAG00000002006	115.484482453915	-1.50672443860783	0.440433550138336	-3.42100286895624	0.000623906740877736	0.00344765788602484
ENSSMAG00000016136	118.899584712297	-1.06152115794459	0.311223861899446	-3.41079617567229	0.000647734926977621	0.0035629651780157
ENSSMAG00000025569	39.1718691299498	-1.26632627478377	0.371682230959792	-3.40701322071208	0.000656779456282852	0.00360682633914968
ENSSMAG00000032329	229.237407344732	-1.37624900149835	0.404639233175442	-3.40117538948982	0.000670967637422734	0.00367635260803875
ENSSMAG00000013613	48.271870842356	1.09488698039746	0.32231510140283	3.39694595640143	0.000681424233946594	0.0037182111264001
ENSSMAG00000033775	57.4117359391851	-1.02126919262686	0.301435722269602	-3.38801647308888	0.000704000359969247	0.00382129489621722
ENSSMAG00000014279	82.4084274011976	-1.24735718306239	0.369935261548966	-3.3718255941311	0.000746717179320969	0.00401514147041914
ENSSMAG00000033279	54.0174053707191	-1.11836008906104	0.331920741222917	-3.36935885639623	0.000753432671355408	0.00404528737125889
ENSSMAG00000004339	85.7115309268469	-1.17470567109167	0.349677994277871	-3.35939261353173	0.000781140036228561	0.00417674337466592
ENSSMAG00000005425	38.5040985612174	-1.11170839246511	0.331647922754848	-3.35207404053869	0.000802085646847088	0.00427333546370175
ENSSMAG00000004104	304.702505079331	-1.17711311711481	0.351245967219555	-3.35125019778243	0.000804475827949583	0.00427978091287266
ENSSMAG00000015673	40.9431581109293	-1.30094292208141	0.390174409738111	-3.33425998633435	0.000855266761782974	0.00451292546012238
ENSSMAG00000015016	41.5995157907614	1.14671613209949	0.344088349739313	3.33262120896642	0.000860319864253564	0.00453248904398585
ENSSMAG00000004660	225.832177745558	-1.02064477711754	0.307141345932092	-3.32304585701465	0.000890402757922478	0.00467926791004315
ENSSMAG00000014022	879.708238514805	-2.41661333234924	0.728044815267148	-3.31931947274768	0.000902371291225403	0.00472888601683555
ENSSMAG00000016475	41.0745941293719	-1.33803770852268	0.404632711527294	-3.30679569497047	0.000943696921905311	0.00490274128798617
ENSSMAG00000012265	61.5543008272785	-1.61986976660597	0.489876624819599	-3.30668924487364	0.00094405557921044	0.00490309223578213
ENSSMAG00000020718	119.066996330238	-1.62865717556771	0.492901989845156	-3.30422114156882	0.00095240673035829	0.00494189357961327
ENSSMAG00000026972	63.946614771066	-1.15158372081305	0.348841861748025	-3.30116263868829	0.00096285050913775	0.00498686688973159
ENSSMAG00000010382	75.6615664637247	-1.04210374454034	0.315898660515659	-3.29885458469262	0.000970801864868728	0.00502341499538679
ENSSMAG00000005074	54.7148750648336	-1.07985224291907	0.328371942888179	-3.28850337644954	0.00100721576345891	0.00518159288452608
ENSSMAG00000018534	54.7856773954951	1.00990101011972	0.307593153504076	3.28323630943996	0.00102622601904637	0.00526812704626576
ENSSMAG00000004401	122.774511514196	-1.64055307228444	0.501033510096252	-3.27433802176083	0.00105909838348506	0.00541049259115526
ENSSMAG00000011940	52.5816443054137	-1.27840148022255	0.390483411628726	-3.27389446555558	0.00106076220098916	0.00541734922718632
ENSSMAG00000017926	228.547723559962	-2.15803862741059	0.659807851428925	-3.27070771094492	0.00107278727371179	0.00546715765540926
ENSSMAG00000014718	31.9629913372389	1.34908327262038	0.412669458750675	3.26916190188785	0.00107866562016589	0.00549046994271805
ENSSMAG00000006909	73.3170850829075	-1.11181632664672	0.340627636876724	-3.26402266369565	0.00109842378577732	0.00557083764644608
ENSSMAG00000000250	37.345208053562	-1.10614098041543	0.339699430419294	-3.25623442774133	0.00112900492878955	0.00570189805565292
ENSSMAG00000024723	275.894831944522	-1.02322646317862	0.314813483598534	-3.25026250935137	0.0011529852509139	0.00581255030863299
ENSSMAG00000028921	31.886286773165	-1.39018494794599	0.430583547027974	-3.2286067536521	0.00124394820597919	0.00620794655801702
ENSSMAG00000018637	61.2860828414056	-1.11063771240017	0.345403774025824	-3.21547648265456	0.00130228164810794	0.00644987966845566
ENSSMAG00000007372	42.3176748010674	1.05694773134212	0.331441931349923	3.18893788434464	0.0014279655777935	0.00697743667733563
ENSSMAG00000036011	32.2204804864484	-1.26093174226986	0.397186658022282	-3.17465785116861	0.00150013272307229	0.0072793821534735
ENSSMAG00000003053	42.6806997535204	-1.02642455521862	0.324455819792856	-3.16352641131209	0.00155870208173671	0.00752241236753337
ENSSMAG00000032501	64.3321490223868	-1.0153902240274	0.322286861819434	-3.15057901614459	0.00162947173350273	0.00781914313600753
ENSSMAG00000031473	42.2669935195423	-1.11358445084259	0.353521338687199	-3.14997803238098	0.00163282739631339	0.00783078355242209
ENSSMAG00000017466	43.6902536055195	-1.12665735045896	0.35782192331334	-3.14865377734936	0.00164024398573403	0.00786411313740915
ENSSMAG00000002422	25.0297461183103	1.35407247000845	0.431205178798984	3.14020456289484	0.0016882989974633	0.00805781241549288
ENSSMAG00000013578	96.0134915682266	-1.50749414525633	0.481142467448197	-3.13315545237885	0.0017293782394141	0.00823287667791173
ENSSMAG00000004243	47.1039377874273	-1.09573885632604	0.350492230633705	-3.12628572206833	0.0017702946243775	0.00840154194375603
ENSSMAG00000011835	24.2700141383632	1.29323035024223	0.414238988947422	3.12194260981643	0.00179661957941851	0.00850165527792044
ENSSMAG00000034865	31.5411015398808	-1.1511403839827	0.369509180258569	-3.11532282682983	0.00183743693736584	0.00865676932477002
ENSSMAG00000015571	200.330038454203	-1.17142865717014	0.376924210098869	-3.10786260416351	0.00188445654543284	0.00883325645169749
ENSSMAG00000008198	42.3197084413001	-1.5596042539149	0.502069648291926	-3.10635040222164	0.00189412120769954	0.00887418178060733
ENSSMAG00000008103	38.3776742480123	1.08755661420165	0.35096523388998	3.09875882048926	0.00194333146325969	0.0090593777569009
ENSSMAG00000008642	413.901870776203	-2.29146712096358	0.743444187707505	-3.08223153647832	0.00205454961614759	0.00949897863979517
ENSSMAG00000010986	57.001157396839	-1.22595615883516	0.399835800341203	-3.06614904865692	0.00216835194490391	0.00993783722667115
ENSSMAG00000012455	22.2947078198529	-1.46618764778265	0.478534212477694	-3.06391394711615	0.00218461739596076	0.00999063556887512
ENSSMAG00000002539	60.3939829694828	-1.19661388262877	0.394045128428455	-3.03674324664576	0.00239149064493367	0.0107902161619656
ENSSMAG00000005776	263.263713005971	-1.92311560084299	0.633319918159308	-3.03656263714612	0.00239292385302751	0.0107937912309969
ENSSMAG00000015312	587.748607594924	-1.77947207634131	0.586703443539469	-3.0330009069081	0.00242134872435011	0.010899215931158
ENSSMAG00000001642	36.6549808313962	-1.22680420258911	0.405185218760219	-3.02776149224512	0.00246372454642598	0.0110627865996942
ENSSMAG00000005320	35.2438960956837	1.50534959891554	0.505009008679513	2.98083711982029	0.00287461642636612	0.0126283684061775
ENSSMAG00000012239	221.323188309868	-2.13397652684736	0.718787394002912	-2.96885636093768	0.00298910284999118	0.0130563950473033
ENSSMAG00000028658	43.3094896082512	-1.01350702764574	0.341704700614966	-2.96603185681007	0.00301669239978946	0.013143200926841
ENSSMAG00000016572	56.5091342104999	1.46873055502385	0.498414682255862	2.94680435250476	0.00321076278813485	0.0138309149975845
ENSSMAG00000017860	112.452714170291	-1.26217215011857	0.431756947070586	-2.92333952859877	0.00346298674327994	0.0147058609688634
ENSSMAG00000011063	24.6407085934389	-1.15962176706627	0.397391849404294	-2.91808140706606	0.00352192389334036	0.014908209131825
ENSSMAG00000019313	26.95924783505	1.11665719737434	0.382913739975751	2.91621083496523	0.00354310985117411	0.0149865894583942
ENSSMAG00000027594	239.887438130724	-1.20800399646701	0.416163419661351	-2.90271547040346	0.00369942574428913	0.0155617951576079
ENSSMAG00000003045	24.1140167855906	-1.31141029858793	0.453741024857427	-2.89021760595705	0.00384975239531488	0.0160697347197741
ENSSMAG00000016793	74.7852239589936	-1.36052901742067	0.471336151688361	-2.8865365250409	0.00389507534283653	0.0162027053591987
ENSSMAG00000012043	23.966110870745	-1.24750832042573	0.433374122675483	-2.87859439489395	0.00399451717189671	0.0165550326590198
ENSSMAG00000034676	62.7993490231314	-1.36684291753052	0.476302059104436	-2.86969768743078	0.00410864411891249	0.016936341873432
ENSSMAG00000017446	64.3499267378954	-1.20189360802246	0.419630130921511	-2.86417375554775	0.00418098596847408	0.0171547738531082
ENSSMAG00000031863	31.2529543906564	-1.12642249152328	0.396849300840998	-2.83841369793566	0.00453383779944077	0.0183862564056675
ENSSMAG00000012531	40.1989765648212	1.07421613654586	0.379016094152613	2.8342230135307	0.00459372616389687	0.0185633708681658
ENSSMAG00000007251	40.6802535069423	-1.00542732726334	0.354799430019022	-2.83379070594739	0.0045999447874895	0.0185840417499846
ENSSMAG00000013013	35.6817592735691	-1.2341731374441	0.436405330617879	-2.82804322233349	0.00468334828776488	0.0188351564495759
ENSSMAG00000010126	25.2931969285549	-1.30939230213687	0.463578640852248	-2.8245311296691	0.00473498484925792	0.0190019894724925
ENSSMAG00000002076	34.0906532491906	-1.07110058977913	0.380625374854534	-2.81405460733792	0.00489209173091833	0.019530102162564
ENSSMAG00000010340	51.8935220949677	1.11667034549071	0.402215108607236	2.77630134123366	0.00549812234965812	0.0215962860856557
ENSSMAG00000025548	42.0747120635221	-1.14065365829652	0.411575914092707	-2.77142956922303	0.00558107446337336	0.0218542727168397
ENSSMAG00000020877	31.6841846838036	-1.12211788665711	0.405366244805311	-2.76815818050177	0.00563740869808467	0.0220405930134262
ENSSMAG00000020214	33.8656672625706	-1.19689395184504	0.432674714731771	-2.76626738538911	0.00567020215660483	0.0221328423925133
ENSSMAG00000030542	53.6919839052326	-1.29009496003462	0.470383530717182	-2.74264483296778	0.00609465661218071	0.0234956057035843
ENSSMAG00000015268	82.4331594321319	-1.26223532017953	0.460289419117887	-2.74226447046842	0.00610171915155792	0.0235120694737337
ENSSMAG00000005337	34.4061902916313	1.12629544056378	0.412900929590947	2.72776193960032	0.00637656084616525	0.0244091850754457
ENSSMAG00000009241	425.189724537992	-1.06230236526319	0.391905609953649	-2.7106077031886	0.00671600330309378	0.0254826861081344
ENSSMAG00000029354	27.621722913969	-1.05633821221348	0.390074386850333	-2.70804299852373	0.0067681253001103	0.0256400212392618
ENSSMAG00000006136	36.3125929500171	-1.14879797383703	0.42439528449313	-2.70690560383836	0.00679135649551682	0.0257118955677942
ENSSMAG00000008547	232.929853991319	-2.25051674007447	0.832419316566033	-2.70358543499266	0.00685958113668554	0.0259322913525222
ENSSMAG00000031028	393.513337144808	-1.76847832488532	0.657057323855974	-2.69151299388448	0.00711287274343865	0.0266981364796232
ENSSMAG00000005948	31.4443270636683	-1.06535490107508	0.396747658585558	-2.68522038636137	0.00724819946383406	0.0271080406223342
ENSSMAG00000027117	134.295950534321	-1.06578586612077	0.396905684803162	-2.68523709013976	0.0072478372002126	0.0271080406223342
ENSSMAG00000021135	26.2491528502934	-1.16042821387881	0.432216244105683	-2.68483248768194	0.00725661659768505	0.0271305645626658
ENSSMAG00000000491	115.565432750461	-2.10228592574304	0.784392164735652	-2.6801465137678	0.00735899424568876	0.027440234686769
ENSSMAG00000002106	874.833081145061	-1.80592046174694	0.674391186423815	-2.6778530000124	0.00740957294189658	0.027576211121366
ENSSMAG00000017530	46.7805079293549	1.07272090112729	0.400594126809291	2.67782483400704	0.00741019601824511	0.027576211121366
ENSSMAG00000017029	29.5692321099279	1.0450573838192	0.390513797753734	2.67610873119067	0.0074482476900721	0.0276872292747483
ENSSMAG00000003565	30.9187177551174	-1.10785184869493	0.42014266516186	-2.63684681551713	0.00836806106225095	0.0304676291551
ENSSMAG00000019959	189.099465981432	-1.79326799672742	0.680585734151059	-2.63488919432654	0.00841647534480355	0.0306023435863068
ENSSMAG00000000761	140.098243890531	-1.21599547126218	0.461638618051848	-2.63408524268134	0.00843643047932446	0.0306503016745604
ENSSMAG00000008555	53.1514570245218	-1.12698279671869	0.42863286851324	-2.62924959681173	0.00855735271973905	0.0309893553770296
ENSSMAG00000023239	21.8336946456064	-1.10048037284784	0.420825239542884	-2.61505316088745	0.00892135687425413	0.0320457269850847
ENSSMAG00000006485	342.921502635354	-1.97653874684831	0.757570432186585	-2.60904948618889	0.00907941112675434	0.0324887447648021
ENSSMAG00000019846	38.429457263258	-1.01598896723807	0.391338374668983	-2.59619049140644	0.00942637888189703	0.0334531183117976
ENSSMAG00000012396	30.5310798032906	1.07495709897731	0.414358304378018	2.59426947069613	0.0094792159052928	0.0336052270033354
ENSSMAG00000004901	28.2539616485549	-1.22855117837951	0.473789467988215	-2.59303184512762	0.0095133961249456	0.0336767824574314
ENSSMAG00000019539	837.136155988976	-1.50931064734856	0.588225876540032	-2.5658691797552	0.0102917635462108	0.0357927262871833
ENSSMAG00000002200	43.4404510887674	-1.33132418748002	0.520476392067135	-2.5578954353578	0.0105307752162588	0.0364359665212478
ENSSMAG00000020497	31.621046242236	-1.19728847438144	0.471335205767767	-2.5402059080886	0.0110787223031477	0.0378496794628635
ENSSMAG00000008214	69.0214524166441	1.01031027947649	0.397967878171607	2.53867293038369	0.0111273795245888	0.0379543242876973
ENSSMAG00000005442	23.8332354869827	1.11279331156127	0.444167321226061	2.50534710318076	0.0122331276105812	0.0408818716837929
ENSSMAG00000018204	28.6852911624167	-1.14360780190736	0.457544706758637	-2.49944493950978	0.0124388026917579	0.0414947026613742
ENSSMAG00000000170	61.812145543364	-1.25535155985678	0.508476091528179	-2.46885071052983	0.0135547754867826	0.0443306958298795
ENSSMAG00000032465	26.9125423218666	1.19126858796908	0.483696048756099	2.46284539853617	0.013783933700874	0.0449579386761852
ENSSMAG00000033742	426.247456116864	-1.51770366414907	0.617592676808217	-2.45745087521555	0.0139926946605519	0.045489086309144
ENSSMAG00000030002	21.3276934956044	-1.05584868264738	0.431042599239813	-2.44952281864826	0.01430456457197	0.0462859704936026
ENSSMAG00000012991	1595.09103216588	-2.06491268461828	0.845266346854273	-2.44291363580606	0.0145692233090704	0.0469106152159574
