# Supplementary material for: Unraveling the transcriptomic landscape of eye migration and visual adaptations during flatfish metamorphosis
Source: Commun Biol. 2024 Mar 1;7:253. doi: 10.1038/s42003-024-05951-x (PMC10907633; doi:10.1038/s42003-024-05951-x)
Supplement: Supplementary file 15 — Supplementary Data 14 [file 42003_2024_5951_MOESM15_ESM.csv]

	baseMean	log2FoldChange	lfcSE	stat	pvalue	padj
ENSSMAG00000019154	2356.74252405017	3.00627181685891	0.156032358776071	19.2669766735588	1.01706668459049e-82	1.7084686167751e-78
ENSSMAG00000014260	1211.41669333512	2.08329556276003	0.121341806021548	17.1688194783426	4.54571274699832e-66	3.81794413620389e-62
ENSSMAG00000014803	6839.84568248093	1.33816961803675	0.0781112410501728	17.1315882329562	8.62671997123947e-66	4.83038806922935e-62
ENSSMAG00000036341	378.177960511267	2.06540199340586	0.129284678568555	15.9756130136538	1.88987269149566e-57	7.93652036793603e-54
ENSSMAG00000037749	496.369223599271	2.88935181917002	0.18657515320912	15.4862626103892	4.29545884261633e-54	1.44310235276538e-50
ENSSMAG00000001737	1230.54490650427	1.91650171863828	0.124617639441101	15.3790565062347	2.26220087877722e-53	6.33340839361661e-50
ENSSMAG00000001145	1022.87031735583	2.7628426453856	0.192480221518965	14.353904123668	1.00704785448327e-46	2.41662712280142e-43
ENSSMAG00000007732	630.852308482188	1.48543550562379	0.105417531582119	14.0909721877395	4.31579016563341e-45	9.06208040028874e-42
ENSSMAG00000013764	561.291032707199	2.25998638220161	0.163401872465333	13.8308475178648	1.66052482110073e-43	3.09927732720556e-40
ENSSMAG00000000167	245.021086742202	-2.18275869042749	0.164989276081442	-13.2297003918608	5.91225747654589e-40	9.93141010910178e-37
ENSSMAG00000000444	1228.51232854237	-1.35768904014045	0.103188211994952	-13.1574044543659	1.54295793821946e-39	2.35623704056459e-36
ENSSMAG00000000926	549.4321328343	2.67617782576035	0.206608512609776	12.9528923661286	2.26265470870378e-38	3.16733948306718e-35
ENSSMAG00000020767	4633.55634593422	1.36622116436924	0.107264637968018	12.7369204823736	3.68661466793489e-37	4.76367332245925e-34
ENSSMAG00000010306	1156.65127715656	1.6489741914827	0.133721314509175	12.3314237340194	6.13530047450525e-35	7.36148409790995e-32
ENSSMAG00000003578	3972.20208495869	1.86953968147503	0.15211817093408	12.2900483880074	1.02444693076636e-34	1.14724396953422e-31
ENSSMAG00000003026	16056.3713459749	2.02568826844087	0.171233144470793	11.8300009890105	2.73138568697938e-32	2.86761354811748e-29
ENSSMAG00000017164	220.34211405672	-2.8023948031	0.239155234717777	-11.7178902916637	1.0321030840563e-31	1.01983927093986e-28
ENSSMAG00000000778	667.060215744042	2.38375883484554	0.206933836206157	11.5194251387227	1.05311235675147e-30	9.82787853817286e-28
ENSSMAG00000008271	797.565796961461	1.71564632383711	0.149676657621258	11.4623505836053	2.03904519703544e-30	1.80273059051585e-27
ENSSMAG00000010368	1133.1319676855	-1.29014020000056	0.112904851267365	-11.4267915463211	3.07252877189024e-30	2.58061691551061e-27
ENSSMAG00000000732	163.932313496276	-2.58290970646554	0.226213379030874	-11.418023626768	3.39875077489205e-30	2.71867692936365e-27
ENSSMAG00000013513	841.482249052836	1.63366686618745	0.144038702401343	11.3418604788279	8.13953740919622e-30	6.21490679089446e-27
ENSSMAG00000008672	110.551045399279	-3.23388652077346	0.290691355053292	-11.1248114694728	9.50065124273628e-29	6.93877998154278e-26
ENSSMAG00000011668	194.321539438263	1.84814256449805	0.170043604148653	10.8686390984891	1.62608192072365e-27	1.09259696417263e-24
ENSSMAG00000004254	333.535698722863	1.68902254114445	0.165154411427563	10.2269296142008	1.50206242622416e-24	9.34505356878276e-22
ENSSMAG00000003085	374.392716608146	1.52788929187273	0.150175306352339	10.1740381224062	2.58945631747383e-24	1.55348882931876e-21
ENSSMAG00000026110	112.226470016811	-2.31352174217396	0.237739205523886	-9.73134295235758	2.21647132381607e-22	1.24107617658208e-19
ENSSMAG00000016313	441.822206363067	-1.18634869649087	0.123331498633949	-9.61918657951263	6.63537934984389e-22	3.59551942963477e-19
ENSSMAG00000031244	973.825714147819	1.03916264423343	0.108369973330876	9.58902740578009	8.89192306438589e-22	4.66770386361107e-19
ENSSMAG00000006349	305.370435598572	1.4809218438699	0.155880222326518	9.50038319016413	2.09119352479343e-21	1.06448087362061e-18
ENSSMAG00000001669	1437.14996091182	-1.59219787527432	0.168001620112674	-9.47727691082073	2.61005245521529e-21	1.28951944537372e-18
ENSSMAG00000006587	167.778988875226	-2.62717899635143	0.277667610670438	-9.46159687119434	3.03275757343082e-21	1.45555033481403e-18
ENSSMAG00000012239	137.882776272922	-3.50919430997672	0.371308836298687	-9.45087745542867	3.36002082793202e-21	1.56782305187784e-18
ENSSMAG00000013626	8789.05795693464	1.63056088568351	0.172763236220097	9.43812422919779	3.79512236876159e-21	1.72298555541776e-18
ENSSMAG00000013743	486.155794507392	-1.45730013292644	0.154645539020118	-9.42348639450156	4.36353394122682e-21	1.92891166170337e-18
ENSSMAG00000011662	127.014706223944	-2.39995572250463	0.255855051455419	-9.38013812450682	6.58863590834161e-21	2.83784374329032e-18
ENSSMAG00000025868	262.18695159593	1.48232501435828	0.158296247442669	9.36424607851261	7.65951543212931e-21	3.2166135057227e-18
ENSSMAG00000029615	275.957496071994	-2.37710139548982	0.25552763690287	-9.30271740584128	1.36901200939032e-20	5.60894237408256e-18
ENSSMAG00000033619	103.671481181041	-2.68297862967801	0.288943776450067	-9.28546952158239	1.60995766598844e-20	6.43906401744614e-18
ENSSMAG00000004787	753.764325603493	-1.18259551001466	0.127583064589551	-9.269220125878	1.87511900401597e-20	7.32517419289776e-18
ENSSMAG00000017056	2677.09984989586	1.12546304129764	0.123185591542999	9.13632046735589	6.46133632464645e-20	2.46676199048662e-17
ENSSMAG00000012869	280.779069247818	-2.27877956554441	0.249531961449626	-9.13221517719059	6.7111762704559e-20	2.50520753313596e-17
ENSSMAG00000028385	244.457864679028	-2.26098590632786	0.247971045402102	-9.11794319639826	7.65635283944556e-20	2.79590032602188e-17
ENSSMAG00000013781	91.7837069354683	-2.85678086562284	0.314772012177566	-9.07571434277104	1.12934237693011e-19	4.03631771227062e-17
ENSSMAG00000018677	31507.9810344217	1.46473095837221	0.162078464003695	9.03717201033457	1.60777265148387e-19	5.51170714278082e-17
ENSSMAG00000014273	505.726964513457	-1.66990853709035	0.185156363346008	-9.01890978475166	1.89970362820972e-19	6.38224430933337e-17
ENSSMAG00000022260	157.553262199086	-1.9389454165132	0.216557913395624	-8.95347293530205	3.44470337513072e-19	1.13459073128325e-16
ENSSMAG00000011457	141.123942335678	1.86394983565093	0.2086138406673	8.93492890830567	4.0744009972982e-19	1.29135448967198e-16
ENSSMAG00000013654	314.77634468233	-1.91553054865038	0.215254485131628	-8.89891120028943	5.63971920849446e-19	1.75437043082019e-16
ENSSMAG00000020660	261.694987671593	-1.39492938671044	0.156949431425935	-8.88776323709537	6.23513687417767e-19	1.90432416749885e-16
ENSSMAG00000000904	785.962664820924	1.52790509548323	0.172570379100625	8.85380853566021	8.45824324999417e-19	2.53717089488218e-16
ENSSMAG00000015117	155.132064061964	-2.16790068189587	0.245071885500494	-8.84597871138305	9.07295558416124e-19	2.67381592811826e-16
ENSSMAG00000000856	533.723394589959	-1.69096211081573	0.191505328880053	-8.82984364301863	1.04822152356514e-18	3.03586640566333e-16
ENSSMAG00000005776	167.273465127337	-2.54787973073714	0.291576899094604	-8.7382770673834	2.3669242734779e-18	6.73891422811556e-16
ENSSMAG00000010277	244.256379140882	-1.91752022349444	0.220749202737535	-8.68641970034345	3.74041127131571e-18	1.03002341861576e-15
ENSSMAG00000009378	652.040869500411	-1.28872707021493	0.148486088526541	-8.67910982775051	3.98878381484724e-18	1.08070307293232e-15
ENSSMAG00000004829	1328.89150211785	1.10508320805585	0.127611021913711	8.65977868904682	4.72681055560332e-18	1.2603327573496e-15
ENSSMAG00000021558	833.007869621067	1.28379516331484	0.148716770619809	8.63248413722503	6.0033671487228e-18	1.57569627131634e-15
ENSSMAG00000012692	1594.55445719393	1.07158269761255	0.124477779294756	8.60862640451756	7.39411958719936e-18	1.91086801270423e-15
ENSSMAG00000000693	229.484488605124	-2.28549010645477	0.268638689252253	-8.50767293726883	1.7745893136755e-17	4.44918675986881e-15
ENSSMAG00000024388	194.400792739899	-1.63834060792881	0.19464550152406	-8.41704840389696	3.86088184044001e-17	9.39928886314655e-15
ENSSMAG00000019458	795.323502016262	1.05857199149832	0.125918978771823	8.40677078088881	4.21453609424682e-17	1.01136824730226e-14
ENSSMAG00000019078	889.490484913773	-1.24218761522988	0.148183078304545	-8.38278992070162	5.16876802406721e-17	1.22288683476452e-14
ENSSMAG00000016175	207.148352417794	-2.31850274593786	0.276696715447503	-8.37922033945409	5.32794502319597e-17	1.24303917360619e-14
ENSSMAG00000011882	846.937739610844	-1.10888629542169	0.133020561145211	-8.33620220719994	7.67146853193478e-17	1.71820437865921e-14
ENSSMAG00000005171	107.550022905894	-2.51994776420698	0.302515516324906	-8.32997855720072	8.0856998571982e-17	1.78715245001599e-14
ENSSMAG00000009476	2854.57542241237	1.07819713531071	0.129629719650728	8.31751498202566	8.98267434765586e-17	1.95962290508991e-14
ENSSMAG00000008391	1174.43495287356	-1.3707225393296	0.166421512593021	-8.23645043223263	1.77395130872305e-16	3.82036334409356e-14
ENSSMAG00000011170	604.111153579913	-1.78186431130936	0.216690543601246	-8.22308293521264	1.98337579723131e-16	4.16459333023645e-14
ENSSMAG00000032761	301.665884175234	4.23467025375241	0.52066062691512	8.13326384759022	4.17883723832813e-16	8.56050096700438e-14
ENSSMAG00000007317	71.0117311430665	-2.83882566622405	0.352069130840649	-8.06326206289567	7.42850398459151e-16	1.46319728330514e-13
ENSSMAG00000022669	85.5709119027527	-2.4867741084146	0.308447153836513	-8.06223716926455	7.49106836315286e-16	1.46319728330514e-13
ENSSMAG00000018108	67.8230163382307	-3.03921906450657	0.378016333808789	-8.03991466158151	8.99010596099945e-16	1.73581379233182e-13
ENSSMAG00000000677	1330.74036552207	1.22870591817306	0.152914632971973	8.03524093340542	9.33951968486104e-16	1.78278695075336e-13
ENSSMAG00000006855	171.950382854682	-2.31245001573204	0.288243315696237	-8.02256250122032	1.03561675133451e-15	1.93298395002198e-13
ENSSMAG00000016336	364.4401732613	-1.93842595824005	0.241621915962392	-8.02255851055236	1.03565040779842e-15	1.93298395002198e-13
ENSSMAG00000017926	127.837349374391	-2.47920387602962	0.309741005375744	-8.00411903171204	1.20324958106105e-15	2.22111939150149e-13
ENSSMAG00000018615	2109.48085579049	3.58815545643198	0.449204153071019	7.98780561555648	1.3736181103341e-15	2.45468478908428e-13
ENSSMAG00000011278	110.661434602651	1.90810485507292	0.2407455634955	7.92581523567137	2.26654387304601e-15	4.00772673467651e-13
ENSSMAG00000001765	4401.25065341953	1.17502370388933	0.149264327508902	7.87209994175769	3.48737388434383e-15	6.10217776137579e-13
ENSSMAG00000013048	207.761174493779	1.31962317446604	0.168071813093472	7.851543635887	4.1094747570679e-15	7.11659350198212e-13
ENSSMAG00000024521	220.313642893621	-1.29011611204007	0.164440079095327	-7.84550894853427	4.31201094193314e-15	7.39113875536663e-13
ENSSMAG00000007345	167.212942251317	-1.60664523865822	0.205796757639652	-7.80695117399003	5.85879535540448e-15	9.84160443800845e-13
ENSSMAG00000017175	171.95549954998	1.26187733057316	0.161866412078511	7.79579478144672	6.40043339366359e-15	1.06449980343328e-12
ENSSMAG00000007892	180.758599786462	-1.42468828739526	0.182836792573494	-7.7921312627631	6.58882310179423e-15	1.08508873003862e-12
ENSSMAG00000003672	94.9540011087185	-1.71290605423543	0.221007552611283	-7.75044125866666	9.15737733463519e-15	1.49345266473012e-12
ENSSMAG00000006881	242.986319840497	-1.32285814878815	0.17106044887261	-7.73327883509349	1.04811381546398e-14	1.67678246401561e-12
ENSSMAG00000035202	77.3775001512119	-2.1990789636347	0.284634008554725	-7.7259881024087	1.1098899627491e-14	1.75886147115655e-12
ENSSMAG00000000520	158.003449133468	-1.48265879532715	0.192496680877492	-7.70225641589497	1.33684286590796e-14	2.09871836088989e-12
ENSSMAG00000003888	955.306730724024	1.38789664073693	0.180328367393177	7.69649645699306	1.3984767692505e-14	2.17514933054351e-12
ENSSMAG00000000094	240.567500324359	-1.22232246712606	0.1588575703023	-7.6944552582545	1.42098256739014e-14	2.18987753825868e-12
ENSSMAG00000020387	467.054731199495	-1.35438696765567	0.176339613968089	-7.68055989904097	1.58394762853644e-14	2.4188320240141e-12
ENSSMAG00000015608	172.751109451444	1.32823475077707	0.173384930937347	7.6606123934555	1.85048563481995e-14	2.80040159402752e-12
ENSSMAG00000006385	312.975579959069	1.26012253402543	0.16453050118928	7.65889926133365	1.87533421658933e-14	2.81266644377388e-12
ENSSMAG00000008529	70.2714512642903	2.09871442793624	0.274243714237885	7.65273484487514	1.96749339376309e-14	2.92477469278163e-12
ENSSMAG00000001466	1743.68846058797	1.23050012019915	0.161112237517886	7.63753355521827	2.21422344049233e-14	3.26267766257808e-12
ENSSMAG00000020908	7119.85692930241	3.59211693603273	0.471210687970831	7.62316523740457	2.47529689395949e-14	3.61565541084622e-12
ENSSMAG00000014579	160.81870734616	-2.08105018291037	0.273120860994797	-7.61952117216712	2.54618447761884e-14	3.68713852198632e-12
ENSSMAG00000013343	1393.12272737876	-1.00349607910494	0.131821861714796	-7.61251636148234	2.6881015251103e-14	3.8266719846443e-12
ENSSMAG00000000585	224.839037195005	-1.46437173355844	0.192869602171229	-7.5925481106057	3.13674958381471e-14	4.42782516881677e-12
ENSSMAG00000001165	359.925373075385	-1.20155132751774	0.158418389684199	-7.58467075642532	3.33332413765968e-14	4.66609823870061e-12
ENSSMAG00000019401	498.746132182957	-1.19743605986509	0.158061327235389	-7.57576872729807	3.57007300368875e-14	4.95620548065815e-12
ENSSMAG00000001948	389.374535217089	1.37667368596362	0.181974463263755	7.56520261839299	3.87260493518822e-14	5.33213259846654e-12
ENSSMAG00000034251	312.802340786514	-1.22282408489093	0.161895330154318	-7.55317700470633	4.24767084009625e-14	5.80100607901925e-12
ENSSMAG00000016075	678.444086797909	1.15102018094005	0.152962827658657	7.52483592620687	5.27865686220046e-14	7.09367023769946e-12
ENSSMAG00000001423	79.4884563719613	-2.18221220357757	0.290828596083698	-7.50343065628095	6.21688780259469e-14	8.28819692920521e-12
ENSSMAG00000020762	926.871034382951	-1.02857801076052	0.137310976079413	-7.49086518885165	6.84210681084923e-14	9.04989844162562e-12
ENSSMAG00000004458	102.920133399489	-2.53315275187077	0.338596087871812	-7.4813408737014	7.35680809477353e-14	9.65466112312545e-12
ENSSMAG00000036477	194.835772142134	-1.5103398756274	0.202948119193754	-7.44199986492843	9.91723243771119e-14	1.27167687395933e-11
ENSSMAG00000005369	316.545406047844	-1.85501223936301	0.249415709147065	-7.43743145011458	1.02661825458988e-13	1.30644950307582e-11
ENSSMAG00000000597	479.536324032902	1.39356929912792	0.188345267474222	7.39901415000325	1.37199233725474e-13	1.7328366376846e-11
ENSSMAG00000009501	888.978698309953	-1.44625164777882	0.195572212169356	-7.39497514363866	1.41434728219693e-13	1.77300042136895e-11
ENSSMAG00000030947	852.184483642255	-1.30215617954885	0.176439842851495	-7.38017081915471	1.58086573258924e-13	1.96706537600252e-11
ENSSMAG00000025845	75.2038122838558	-2.36103521564115	0.320858111705605	-7.35850249535675	1.85984781197142e-13	2.29718555481588e-11
ENSSMAG00000016893	80.1890341510955	-2.85407069841075	0.388237084278654	-7.35136032590401	1.96199719193152e-13	2.405666337961e-11
ENSSMAG00000007934	243.750864941466	-2.06802748333109	0.282442610867764	-7.32193870102452	2.44413804301239e-13	2.95371444939009e-11
ENSSMAG00000028438	1242.87887358337	1.43520761402791	0.196013928434768	7.32196750245499	2.44361338780383e-13	2.95371444939009e-11
ENSSMAG00000012705	516.751854609357	1.12175124333527	0.153665634253011	7.29994867615165	2.87877517980068e-13	3.4541189621637e-11
ENSSMAG00000008421	1493.92116358448	-1.17493863020927	0.161009733458321	-7.29731429878689	2.93568489315512e-13	3.49742091029927e-11
ENSSMAG00000013049	140.209365172836	-1.59379411241878	0.220959268593936	-7.21306746967807	5.47052914258463e-13	6.33751369221632e-11
ENSSMAG00000000874	193.26764688355	-1.20036651836829	0.166538280973469	-7.20775134312525	5.68833801395143e-13	6.54470561358604e-11
ENSSMAG00000001398	1036.34926377685	-1.10691383490985	0.153766798493669	-7.19865306264685	6.08102578122081e-13	6.94891639952021e-11
ENSSMAG00000017502	205.02520598598	1.25831224299696	0.175555526194541	7.16760258291484	7.6322475478424e-13	8.60446270527896e-11
ENSSMAG00000027238	1793.02840433476	-1.07301943547651	0.149956366995348	-7.15554435584453	8.33415347788412e-13	9.3331406747665e-11
ENSSMAG00000013963	658.782752289458	1.12018972271106	0.15718332837174	7.12664462774194	1.02845167285306e-12	1.13657442109116e-10
ENSSMAG00000005947	116.593810767473	-2.1647805012857	0.304189740144522	-7.11654673250061	1.1066466549808e-12	1.21499676538349e-10
ENSSMAG00000010442	3310.14086085775	1.11111722910165	0.156369607423143	7.10571093329486	1.1970472641282e-12	1.29729031889197e-10
ENSSMAG00000014204	99.9718498297683	-1.96278083801065	0.276695243345866	-7.09365587306896	1.30614686097573e-12	1.39749394717645e-10
ENSSMAG00000000300	957.679123935656	-1.0183022181769	0.143830471006431	-7.07987821392433	1.4428120224963e-12	1.53394660467677e-10
ENSSMAG00000013241	675.350717931213	-1.44386950292683	0.204208419764629	-7.07056792560776	1.54300882319773e-12	1.63015485610538e-10
ENSSMAG00000028311	2929.92372283359	-1.18738453097996	0.168225592653802	-7.058287102745	1.68567506813317e-12	1.76974811215631e-10
ENSSMAG00000020918	5078.3587386648	3.45771395078182	0.493486655273513	7.00670203303753	2.44001132929881e-12	2.49922623838789e-10
ENSSMAG00000021376	458.787302792013	-1.28812190811449	0.184263155517554	-6.99066454439271	2.73587212009011e-12	2.78528362868325e-10
ENSSMAG00000034590	91.0623383276824	-1.79736231424046	0.257565860133189	-6.97826300935626	2.98851806439312e-12	3.0241642437154e-10
ENSSMAG00000008209	219.77011382589	-1.97690837443273	0.283517705273777	-6.97278631161233	3.10724420443596e-12	3.12547833210271e-10
ENSSMAG00000019797	1007.92498418033	-1.18243715942388	0.169895752911118	-6.95978056639521	3.4080315257577e-12	3.38746234140105e-10
ENSSMAG00000031105	513.709849706216	-1.4676682325388	0.211063313465443	-6.95368706404348	3.55860533889465e-12	3.51632073427955e-10
ENSSMAG00000009637	366.111871173309	-1.33385628273458	0.19208685948699	-6.94402670904681	3.81078405031065e-12	3.74348248404201e-10
ENSSMAG00000003048	64.9456761188896	2.20910741381701	0.318456395170061	6.93692275401569	4.0073279618244e-12	3.91366831992594e-10
ENSSMAG00000015020	473.022674673902	-1.24693167169504	0.180245414762363	-6.91796611491621	4.5817384353818e-12	4.44878856864413e-10
ENSSMAG00000015018	210.439793564202	1.16391087124237	0.168534976474826	6.90604938860402	4.98336548666671e-12	4.78346133971585e-10
ENSSMAG00000016676	442.632811673783	-1.43186553695836	0.207411776138174	-6.90349199847015	5.07395156833171e-12	4.84274082072932e-10
ENSSMAG00000001725	572.450393072627	-1.06136219264416	0.154432337188828	-6.87266806916487	6.30120716395995e-12	5.98009479888131e-10
ENSSMAG00000016839	165.066600536475	-1.8716236901772	0.272966415975655	-6.85660792184824	7.0514814629402e-12	6.65453851766682e-10
ENSSMAG00000015283	1037.52174459473	-1.00144873379625	0.146317754573184	-6.84434186895175	7.68282493674986e-12	7.16978296041801e-10
ENSSMAG00000004794	198.773985128251	-1.07605749191128	0.157412951765585	-6.83588916821608	8.14979349018474e-12	7.5635486766919e-10
ENSSMAG00000002571	255.581471356351	4.18157697028721	0.613311473136618	6.81803154423583	9.22963802043503e-12	8.51865161908064e-10
ENSSMAG00000016587	674.36281749609	-1.07370885503579	0.157728151917187	-6.80733808128007	9.94211069683072e-12	9.12609702105806e-10
ENSSMAG00000015085	179.960883685693	-1.21067182010597	0.17788693507084	-6.80585012959969	1.00454246818844e-11	9.16619506851187e-10
ENSSMAG00000004432	240.895708805579	3.79278238205448	0.558514520679571	6.79083934548313	1.11483017324284e-11	1.00682350807168e-09
ENSSMAG00000007837	145.926117229726	1.53924744225378	0.226753430229172	6.78819914961425	1.13541851680764e-11	1.01993370295908e-09
ENSSMAG00000017277	863.896319482467	1.22370857701966	0.180290713757518	6.78741878334058	1.14157483340303e-11	1.02000925805873e-09
ENSSMAG00000028038	324.135880833433	-1.18771188777176	0.175567179487403	-6.76499953601509	1.33309626306614e-11	1.18483338767117e-09
ENSSMAG00000012983	307.089302875126	-1.4300993898794	0.211429880799138	-6.76394171190031	1.34287127593546e-11	1.1872395627981e-09
ENSSMAG00000003628	101.261780449759	-1.78724982869502	0.264500577378476	-6.75707344917295	1.40806820450386e-11	1.23191300516958e-09
ENSSMAG00000011172	275.708234770389	-1.64593207842412	0.243560041756372	-6.7578083274863	1.40094689489659e-11	1.23191300516958e-09
ENSSMAG00000017020	946.314289904867	-1.07766699325353	0.160106013416711	-6.73095888315368	1.68548595507915e-11	1.45942232337214e-09
ENSSMAG00000019258	66.3708138461182	-2.15202166769636	0.319873167738407	-6.72773425452267	1.72325270279414e-11	1.48447173854031e-09
ENSSMAG00000011783	215.83512227483	1.20584870577435	0.179352379249684	6.72334936853908	1.77594068570099e-11	1.52205365502067e-09
ENSSMAG00000001758	183.569426716193	-1.26245866786763	0.188004799856176	-6.71503423760148	1.88022067300785e-11	1.60324603376578e-09
ENSSMAG00000018634	65.4715399315837	-2.88189215392647	0.429390331622696	-6.71159069426551	1.92514077012461e-11	1.63325831598753e-09
ENSSMAG00000003434	113.888130589073	-2.45826808195453	0.366689205094335	-6.70395541456454	2.02852179461573e-11	1.71231704050025e-09
ENSSMAG00000008701	1904.3428239478	-1.15595578774947	0.172933910456993	-6.68437893236065	2.3190602790736e-11	1.93808828695912e-09
ENSSMAG00000016890	719.923117420784	-1.18346865622623	0.177548035888544	-6.66562516618971	2.63541093589819e-11	2.1915659852088e-09
ENSSMAG00000013154	388.247191753314	-1.12041561680191	0.168258574692442	-6.65889164252048	2.75900242595939e-11	2.26076696347638e-09
ENSSMAG00000012184	146.213621928072	-1.31590226421707	0.197985999278405	-6.64644100599593	3.00264716994244e-11	2.42492630580256e-09
ENSSMAG00000005551	78.1452218511712	-1.98198600954368	0.298255204594978	-6.64526881344839	3.0266417834629e-11	2.43260902768468e-09
ENSSMAG00000024184	452.466017751904	-1.07315797704014	0.161568770034174	-6.64211268559608	3.09218404180858e-11	2.47345273972859e-09
ENSSMAG00000006462	148.14415622834	-1.41313006311287	0.212802161729372	-6.64058133446029	3.12448362317964e-11	2.48744435555316e-09
ENSSMAG00000005103	599.866826345749	1.07325799172491	0.16171154594494	6.6368668078304	3.2042093265385e-11	2.52719323574572e-09
ENSSMAG00000011707	395.935435098091	-1.18606796798098	0.178727983858087	-6.63616263317075	3.21954609149651e-11	2.52719323574572e-09
ENSSMAG00000005110	158.492429144872	1.39206127820906	0.210469139946333	6.61408736009477	3.7385092665996e-11	2.90738327131204e-09
ENSSMAG00000001028	190.482556850145	-1.15560226206515	0.174767731958816	-6.6122175364584	3.78605073541373e-11	2.93078710845529e-09
ENSSMAG00000018265	130.26280514907	-1.44454363036978	0.218893112515363	-6.59931056655972	4.13074185607875e-11	3.1829450320372e-09
ENSSMAG00000011114	211.616199582963	1.29537671635267	0.198153658150725	6.53723341997223	6.26672055635077e-11	4.80677497285755e-09
ENSSMAG00000016363	309.305029358537	-2.77292780195175	0.425756490084456	-6.51294311779414	7.36924225036019e-11	5.60129101002491e-09
ENSSMAG00000003939	103.69313931899	-2.15010346106816	0.330578171495218	-6.50406967690322	7.81756582810722e-11	5.88876550585404e-09
ENSSMAG00000007089	215.789646620332	-1.55062888339091	0.239011425032007	-6.4876768262574	8.71700061031743e-11	6.50791894453832e-09
ENSSMAG00000022529	518.21328917769	-1.08415374532482	0.167727566685865	-6.46377793911078	1.02120700913348e-10	7.59036961921424e-09
ENSSMAG00000018349	238.760678106518	1.34147565895735	0.207735618971266	6.45761023362541	1.06369268576281e-10	7.83680251554549e-09
ENSSMAG00000000330	213.983313437259	-1.13856398913729	0.176446855161041	-6.45273041618188	1.09852675040093e-10	8.05810146429467e-09
ENSSMAG00000002162	123.546797126786	1.39595150069673	0.216911379244049	6.43558445648043	1.22999113548847e-10	8.98321351910232e-09
ENSSMAG00000009591	224.69759386718	-1.67688279176032	0.260622249965205	-6.43415054541273	1.24165748846784e-10	9.01253111362874e-09
ENSSMAG00000011277	328.709292831858	-1.42649939813094	0.221720457216743	-6.43377438436572	1.24473581281216e-10	9.01253111362874e-09
ENSSMAG00000017303	148.373085282044	-1.78237271886309	0.277170039226799	-6.43061105679116	1.27091983322196e-10	9.08464313126063e-09
ENSSMAG00000021407	260.073871953709	-1.52334996331435	0.236859749959263	-6.43144292593548	1.26398243692932e-10	9.08464313126063e-09
ENSSMAG00000022653	527.867796266095	-1.03004941457828	0.160220972036828	-6.42893000512763	1.2850527892178e-10	9.14674438698328e-09
ENSSMAG00000005868	62.3823963052709	-1.81593826949967	0.282544822109476	-6.42708033345611	1.30078087858141e-10	9.21962750987784e-09
ENSSMAG00000019726	407.829548303963	-1.11468752461532	0.174102198164936	-6.40248966620924	1.52863477907817e-10	1.07439359911946e-08
ENSSMAG00000002140	147.984269465742	1.66324537803091	0.259858657840931	6.40057711315143	1.54790748376562e-10	1.08340624634562e-08
ENSSMAG00000012171	139.735946598043	-1.63618366154334	0.256516662066861	-6.37846932967211	1.78866655143314e-10	1.23646175847629e-08
ENSSMAG00000015010	430.522397500205	-1.22741258659794	0.192423576310411	-6.37870166500761	1.78595557289512e-10	1.23646175847629e-08
ENSSMAG00000007419	150.747373308982	-1.61914825798593	0.254277124436482	-6.36765207084285	1.91943710285071e-10	1.31602875321168e-08
ENSSMAG00000001019	323.217498216636	-2.99750342747652	0.471405551357792	-6.3586510995528	2.03533114271626e-10	1.38981676972958e-08
ENSSMAG00000037598	588.839738432438	-1.19050093872162	0.187665385388353	-6.34374280722045	2.24249085695021e-10	1.51282575964055e-08
ENSSMAG00000006796	356.274676480451	-1.35382504234234	0.213501920742718	-6.34104385399781	2.28213562180152e-10	1.53341256700088e-08
ENSSMAG00000014135	199.035188714812	-1.2598315115572	0.1988664990304	-6.33506154983204	2.37246545336054e-10	1.58775596356775e-08
ENSSMAG00000016793	209.593978905048	-1.44061914246295	0.227604215129378	-6.32949236745922	2.45969059536546e-10	1.63959851670433e-08
ENSSMAG00000006712	84.8067471194152	-1.72388975856318	0.272508925156719	-6.32599375441289	2.51607992688289e-10	1.66285750309415e-08
ENSSMAG00000019357	491.888068857626	-1.05311263875677	0.166487088871987	-6.3254913392504	2.52428064822604e-10	1.66285750309415e-08
ENSSMAG00000015337	395.573520844535	-1.42292683344036	0.225109696217011	-6.32103750905792	2.59812944769784e-10	1.7048194711886e-08
ENSSMAG00000009163	380.08265781541	1.20195300210927	0.190383090357922	6.31333906729629	2.73078284059312e-10	1.78489066755966e-08
ENSSMAG00000019092	569.780700900638	-2.62295626499687	0.415840011444232	-6.3076091593188	2.83378710490565e-10	1.84503704605446e-08
ENSSMAG00000000724	68.5087874059348	-2.48808191328874	0.394967979948968	-6.2994522077719	2.98699379637943e-10	1.92052794851413e-08
ENSSMAG00000002006	65.6379046474261	-2.63884532940319	0.419151745263247	-6.29568016648927	3.06054846089985e-10	1.95479441240288e-08
ENSSMAG00000000169	273.617557324331	1.06743465498448	0.169655010190629	6.29179564921234	3.13814432668167e-10	1.99676319695449e-08
ENSSMAG00000015553	70.0032011542567	-1.98730056392897	0.31630989564895	-6.28276443850032	3.32604843589282e-10	2.08473737410924e-08
ENSSMAG00000016971	206.502143857491	-1.22379151605011	0.195554954988454	-6.25804401694842	3.89835804686149e-10	2.41554484135601e-08
ENSSMAG00000019600	602.063676490745	-1.16006838820118	0.185360857466134	-6.25843235761429	3.88866494103804e-10	2.41554484135601e-08
ENSSMAG00000034972	318.537839118287	-1.22915621673545	0.196856600923443	-6.2439166935198	4.2674734100857e-10	2.62582484771501e-08
ENSSMAG00000013003	297.589591083218	-1.21011779596645	0.19389441774043	-6.24111725375433	4.34456407578912e-10	2.65381772164021e-08
ENSSMAG00000005120	518.541472570084	-1.17873761190143	0.188984663013555	-6.23721307912106	4.4543507412035e-10	2.711021150389e-08
ENSSMAG00000021388	333.984522998305	-1.18966506342066	0.190968373992221	-6.22964440944092	4.67495056165291e-10	2.81468887220952e-08
ENSSMAG00000014886	236.951989649021	-1.25950071403885	0.202217493578198	-6.22844587652751	4.71084772869241e-10	2.82617214809197e-08
ENSSMAG00000001983	350.505020658616	-1.1383008900561	0.183181088019316	-6.21407429317196	5.1628098567233e-10	3.06448339128049e-08
ENSSMAG00000017580	161.055277138519	-1.44743211335206	0.233229861773483	-6.20603254808696	5.43389288795203e-10	3.20275553444976e-08
ENSSMAG00000004931	126.204744671305	-1.44359618305639	0.232694315533726	-6.20383089180859	5.51049987273307e-10	3.23655163853741e-08
ENSSMAG00000009818	484.98371971968	-1.04420540553548	0.168491309556089	-6.19738435345158	5.74091907594348e-10	3.36013793162713e-08
ENSSMAG00000008156	234.82676103469	1.21274067436305	0.195898563871337	6.19065627841744	5.99142317675314e-10	3.49458078205206e-08
ENSSMAG00000002114	393.069430174638	-1.03388100772752	0.167101375683394	-6.18714839120421	6.1262291582639e-10	3.56084420070993e-08
ENSSMAG00000011222	88.5740369323106	1.598401498851	0.25896300073381	6.17231610045332	6.72967828616911e-10	3.88471257220168e-08
ENSSMAG00000011999	480.176862501562	-1.10205237097403	0.178699457229397	-6.16707173071777	6.95662054447062e-10	4.00196273650744e-08
ENSSMAG00000006144	178.582122870923	-1.17158018307261	0.190055736470636	-6.16440316314065	7.07494769719633e-10	4.05614236919809e-08
ENSSMAG00000008927	221.430287999641	-1.06232116814893	0.172379619604535	-6.16268425806981	7.15220304156549e-10	4.08648662218426e-08
ENSSMAG00000015623	254.686182738773	-1.10773692206674	0.179937018981668	-6.15624804909985	7.44885256412304e-10	4.24155340244539e-08
ENSSMAG00000006470	270.097704177548	-1.17815832324099	0.191549607596643	-6.15066946898636	7.71565656607449e-10	4.36823656895458e-08
ENSSMAG00000020683	173.399719427335	-1.41111361811202	0.229430280681211	-6.15051166708345	7.72333766507625e-10	4.36823656895458e-08
ENSSMAG00000004952	122.725281003742	1.29784383030215	0.212577300115439	6.10527948937802	1.02620945923192e-09	5.70803526363504e-08
ENSSMAG00000008339	240.969063574866	-1.12079739239041	0.183565358936588	-6.10571296721392	1.02342788215936e-09	5.70803526363504e-08
ENSSMAG00000032921	402.369116480658	-1.01576133292522	0.167237868240865	-6.07375197740662	1.24955676169952e-09	6.88198507640278e-08
ENSSMAG00000014678	347.985456261376	-1.29625095543848	0.213660340284642	-6.06687677138207	1.30421546166445e-09	7.15954618465343e-08
ENSSMAG00000020277	185.212177010691	-1.51711003293643	0.250121174557564	-6.06550019453581	1.31543611162074e-09	7.19762078273782e-08
ENSSMAG00000014128	281.12774739173	-1.12065440173344	0.184872642316492	-6.06176440002919	1.34636335568175e-09	7.34292585998116e-08
ENSSMAG00000014511	68.1395874796499	2.24426033514497	0.370353230785208	6.05978333275716	1.3630502914434e-09	7.38597380505362e-08
ENSSMAG00000021234	81.115090214974	1.44020518150964	0.237660019600729	6.05993883165204	1.36173323444842e-09	7.38597380505362e-08
ENSSMAG00000029230	241.735287625718	-1.29185110117388	0.213231373198045	-6.05844759989437	1.37441504899546e-09	7.40552370715075e-08
ENSSMAG00000005304	151.897531806556	-1.69270908973149	0.279907467866423	-6.04738809805274	1.4721284593383e-09	7.90057950797595e-08
ENSSMAG00000015899	85.6348916225652	-2.35783714307069	0.389974925925686	-6.04612498476377	1.48371013367755e-09	7.93737669602405e-08
ENSSMAG00000013394	161.578756439228	-1.20931074029416	0.200241650502548	-6.03925675432229	1.54825717688382e-09	8.25638858961728e-08
ENSSMAG00000008575	82.1171754711558	-1.75862372489724	0.291383854698836	-6.03541924694108	1.58550502615539e-09	8.40167616068085e-08
ENSSMAG00000017535	63.2499029488123	-2.79471188415572	0.463030078804421	-6.03570267264685	1.58272441344671e-09	8.40167616068085e-08
ENSSMAG00000029379	215.791369014899	1.10081039039773	0.182532989711122	6.03074760425433	1.63202908744542e-09	8.59398890624082e-08
ENSSMAG00000018702	1935.37208855278	2.61790988393484	0.43418558059733	6.0294721909771	1.64496017703442e-09	8.63501282932007e-08
ENSSMAG00000002054	140.769571167688	-1.28488298121181	0.213633175463784	-6.01443562509621	1.80514482447617e-09	9.35889591405888e-08
ENSSMAG00000010313	120.949849310906	1.27898530112327	0.212835746918345	6.00925981486537	1.86372246713683e-09	9.63286461629678e-08
ENSSMAG00000010247	169.069039581504	-1.04197831723817	0.173525454483059	-6.0047577477453	1.91617787924329e-09	9.84341162554398e-08
ENSSMAG00000015789	299.050060543758	-1.29942763119366	0.216824970182969	-5.99297963743348	2.06030658016799e-09	1.05515335163603e-07
ENSSMAG00000013701	298.601954496804	-1.52745103121046	0.255108454460985	-5.98745750875952	2.13146601664456e-09	1.08658123796185e-07
ENSSMAG00000007256	154.168529597181	-1.08568209491876	0.181412793203609	-5.98459499876748	2.16928949690856e-09	1.10089803531934e-07
ENSSMAG00000010178	307.415795968308	-1.25870520974937	0.210669540144042	-5.97478500635998	2.30393818612335e-09	1.16220881833334e-07
ENSSMAG00000018843	80.7021601030724	-1.85808168376508	0.311500894647843	-5.96493209390513	2.44735800606704e-09	1.22718566525117e-07
ENSSMAG00000033742	99.6638843155737	-2.08977045799532	0.350608547129563	-5.96040933714908	2.51606868382221e-09	1.25788457591802e-07
ENSSMAG00000028829	115.147274091239	-1.29867756940473	0.218309055325117	-5.94880302821466	2.70110448107019e-09	1.34240097849163e-07
ENSSMAG00000004212	126.374523685074	-1.74176328844043	0.292966951858541	-5.94525518114221	2.76026508722317e-09	1.36775613378097e-07
ENSSMAG00000012423	482.95665026865	-1.09556616769354	0.184302840116097	-5.94438027652427	2.7750470285986e-09	1.37103647018821e-07
ENSSMAG00000035497	197.575316954817	-1.0593029808355	0.178511019588428	-5.93410414257794	2.95454257344513e-09	1.45082342894803e-07
ENSSMAG00000016646	202.737456528606	-1.35913768596875	0.229199470690525	-5.9299337903093	3.03056856374515e-09	1.47557944155916e-07
ENSSMAG00000000846	110.862179861451	1.13832011979659	0.192220189370516	5.92195920482843	3.1812855187262e-09	1.54003556609691e-07
ENSSMAG00000016490	109.537518731353	-1.40933880035191	0.238232188422984	-5.91582023269503	3.30225732318789e-09	1.58489481471172e-07
ENSSMAG00000005654	166.052056573447	-1.41933584317384	0.24029141955193	-5.90672711418688	3.48971088050953e-09	1.67009012452419e-07
ENSSMAG00000027838	104.989985942063	-1.62522605413283	0.275290271218408	-5.90368140123417	3.55478350369787e-09	1.69159357776535e-07
ENSSMAG00000003154	68.24549751697	-2.07752676002686	0.351994216820199	-5.90216162866129	3.58769418406031e-09	1.69570353235521e-07
ENSSMAG00000009438	269.941267207589	-1.40726819321359	0.238459923668713	-5.9014872250344	3.60239323380403e-09	1.69570353235521e-07
ENSSMAG00000010772	358.450299575534	-1.05768450819824	0.179586737685649	-5.88954686648199	3.87255975872079e-09	1.80697941186088e-07
ENSSMAG00000018457	142.757262913433	-1.40330167475245	0.238694123258379	-5.87907928186994	4.12554752089374e-09	1.90911700429678e-07
ENSSMAG00000026640	461.031354066447	-1.1697086194601	0.199608915809415	-5.86000186773686	4.62861964517924e-09	2.11857092097332e-07
ENSSMAG00000017636	154.93345585627	-1.06317444048716	0.182738974669116	-5.81799499757641	5.95576838223692e-09	2.69663065457725e-07
ENSSMAG00000027416	161.73338293258	-1.89310900712635	0.325482471975201	-5.81631630003899	6.01585857440683e-09	2.71651592292704e-07
ENSSMAG00000006485	62.3056558213741	-2.5316899334138	0.43702525046742	-5.79300608078373	6.91376032081578e-09	3.10527662751507e-07
ENSSMAG00000011429	57.1422701215948	-1.66978662290128	0.288331319291423	-5.79120793053215	6.98819973672899e-09	3.13034077806863e-07
ENSSMAG00000004671	257.378891794876	-1.10987279799483	0.192057145541952	-5.77886750770431	7.52051188399152e-09	3.35091667446391e-07
ENSSMAG00000014097	222.849545697906	1.04890685195279	0.181583423516396	5.77644606341545	7.62949441519146e-09	3.39048272979857e-07
ENSSMAG00000016230	416.694046599952	-1.07268659393541	0.185804686769084	-5.77319449034424	7.7782572047254e-09	3.44747135949808e-07
ENSSMAG00000003576	119.405023362966	-1.87834021559641	0.326083763850276	-5.76029972611229	8.39647028737513e-09	3.68820185910141e-07
ENSSMAG00000007236	88.1541206574303	1.31252432677911	0.228462302245916	5.74503676920104	9.19010140689245e-09	4.0201907144005e-07
ENSSMAG00000007307	261.09212606539	-1.12158576652948	0.195961697689473	-5.72349484493022	1.04354735535434e-08	4.49474576288262e-07
ENSSMAG00000030442	92.3223300085659	1.2369634291141	0.216180330088823	5.72190554342231	1.05335869273955e-08	4.52540136077724e-07
ENSSMAG00000005190	124.310299856738	-1.15202877167661	0.201439607670907	-5.71897843227872	1.07166395231734e-08	4.55742052431055e-07
ENSSMAG00000005888	136.674501866364	-1.18936209017993	0.207921576975899	-5.72024369706371	1.06371374856416e-08	4.55742052431055e-07
ENSSMAG00000013892	115.56416498102	1.12101878203811	0.196759047207354	5.69741924424309	1.21634563885935e-08	5.14664333540537e-07
ENSSMAG00000014891	321.570591358798	-1.12563279225297	0.197614725241376	-5.69609775221996	1.22580613100149e-08	5.17364105240278e-07
ENSSMAG00000012365	112.474434048656	-1.55196277357543	0.272614476819826	-5.69288466144498	1.24910771147948e-08	5.25877477128629e-07
ENSSMAG00000013069	328.042405369122	-1.31820937466987	0.231990446000184	-5.68217095745756	1.32995618366846e-08	5.58515099331572e-07
ENSSMAG00000005359	392.125593756558	-2.15668987159432	0.380037654288711	-5.67493733122535	1.38739437247212e-08	5.81183308448547e-07
ENSSMAG00000015409	241.840251342736	-1.26677064205399	0.223541936524551	-5.66681429779447	1.4547685932013e-08	6.04881258133549e-07
ENSSMAG00000027722	476.373454074192	1.02386308844624	0.180797455677307	5.66303925357037	1.48715122630229e-08	6.14328288286699e-07
ENSSMAG00000017699	85.2085115759525	-1.43544744621044	0.253670441701816	-5.65870992528871	1.52515082034632e-08	6.2731243831774e-07
ENSSMAG00000034067	55.9518542858949	-1.71458181397344	0.303213739853373	-5.65469696327933	1.56121473916965e-08	6.39641102160287e-07
ENSSMAG00000006107	320.328180494417	-1.26349906066464	0.224099165342813	-5.6381247950291	1.7191190968304e-08	7.02621960792141e-07
ENSSMAG00000015303	85.8662938951936	-1.9839220841636	0.351996856947057	-5.63619261083913	1.73850926467701e-08	7.04024351961751e-07
ENSSMAG00000015658	71.0222927416213	-1.97106881857167	0.349945843885215	-5.63249672203049	1.77619222642277e-08	7.13791316254779e-07
ENSSMAG00000009547	151.337124042236	-1.33683615063333	0.238060818711224	-5.61552362068854	1.95967882561622e-08	7.80063623523727e-07
ENSSMAG00000004562	178.788984776361	-1.09597112314626	0.195301594579568	-5.61168548319125	2.00365365054071e-08	7.91938212277242e-07
ENSSMAG00000019662	97.3057536096024	1.24015091098692	0.220980570161369	5.61203598163093	1.99959845023651e-08	7.91938212277242e-07
ENSSMAG00000013197	164.494919961351	-1.15839908932545	0.206524725688054	-5.60900921410812	2.03488191171085e-08	8.02393106876031e-07
ENSSMAG00000009429	97.8446493005617	-1.56092336117044	0.278664947532123	-5.60143417747404	2.1258551315028e-08	8.36302447282999e-07
ENSSMAG00000008282	77.1470530197526	-1.76085366109951	0.314524167804729	-5.59846854818713	2.16253624969581e-08	8.46766524997441e-07
ENSSMAG00000013851	637.195201272449	-1.03258530407012	0.184769825528067	-5.58849531366402	2.290455577032e-08	8.90626684791287e-07
ENSSMAG00000030036	56.197252993247	1.78693979061342	0.319979709291186	5.58454095283675	2.34318299704044e-08	9.09025126657858e-07
ENSSMAG00000030108	42.3558488106285	-2.38483656769448	0.428928927136839	-5.5599807259762	2.6980444457734e-08	1.02537897285298e-06
ENSSMAG00000036740	83.9771650486609	-1.78694082656616	0.321793636928305	-5.55306451558048	2.80704414305615e-08	1.06439565496743e-06
ENSSMAG00000021917	50.4529638571428	-2.3634182408873	0.427372149496677	-5.53011758878235	3.20016199136774e-08	1.20260226243837e-06
ENSSMAG00000006200	217.935860546258	2.54007399486154	0.459485062977055	5.52808828736263	3.23739130385125e-08	1.21117369982391e-06
ENSSMAG00000000699	241.166924831361	-1.02047293503234	0.184703856525266	-5.52491406638685	3.29646917389599e-08	1.22780685550122e-06
ENSSMAG00000000470	615.53875918231	-1.14631160705483	0.207600340151165	-5.52172316394153	3.35691100433442e-08	1.24033660559708e-06
ENSSMAG00000017237	240.351540644262	-1.03283083876239	0.187184094909689	-5.51772755725159	3.43411262074647e-08	1.26228060838729e-06
ENSSMAG00000011927	183.784557520058	-1.02114094470635	0.18543029899687	-5.50687212516218	3.65265381039626e-08	1.33675988468489e-06
ENSSMAG00000005694	425.954518943122	-1.02135329984345	0.185688025275303	-5.50037245713166	3.78989815703814e-08	1.37798071952222e-06
ENSSMAG00000006600	122.330026418006	-1.7553089016362	0.319460785982874	-5.49459895753933	3.91599293598965e-08	1.41464192126353e-06
ENSSMAG00000001859	273.118999833964	1.08568678973296	0.197669324847937	5.49243940893791	3.96419576786856e-08	1.42840459196777e-06
ENSSMAG00000004106	439.810387784632	-1.14827392210258	0.20928301651515	-5.48670380054205	4.09502919365353e-08	1.46983547852547e-06
ENSSMAG00000005615	218.096617089808	-1.21818020900244	0.22228123367137	-5.48035562373858	4.24471774391693e-08	1.51385920726787e-06
ENSSMAG00000005313	69.8980243318958	1.5916275519716	0.290693577226318	5.47527594919115	4.36830344800443e-08	1.5448160277806e-06
ENSSMAG00000029513	197.733252078484	-1.04540645535508	0.191001225877004	-5.4732970982515	4.41738601832747e-08	1.55889181377867e-06
ENSSMAG00000010978	103.3280471978	-1.53298517960772	0.280312353648264	-5.46884630540154	4.52974317963808e-08	1.58853081276744e-06
ENSSMAG00000006963	65.4977692213376	-1.78570710567298	0.326974571498649	-5.46130268628659	4.72653378954167e-08	1.64041972307275e-06
ENSSMAG00000003945	128.798588024413	-1.41919001312093	0.2604762968448	-5.44844206675179	5.08129365370097e-08	1.73840266384662e-06
ENSSMAG00000018373	279.825656262885	-1.36356125401822	0.251512349312604	-5.42144852030091	5.91180226760099e-08	1.99811779660285e-06
ENSSMAG00000015193	413.369899489863	-1.1234457282155	0.207363179796464	-5.41776861889472	6.03474428439479e-08	2.02743268978527e-06
ENSSMAG00000020075	79.3874037156587	-1.77117919852985	0.327749091544909	-5.40407050460782	6.51453183013708e-08	2.1626700727795e-06
ENSSMAG00000017640	238.36693631819	-1.07029798247186	0.198174864811768	-5.40077564068715	6.63533704831369e-08	2.19842981730914e-06
ENSSMAG00000011477	100.955293586085	-1.22367935742214	0.226819600608358	-5.39494538452621	6.85443986956049e-08	2.26655277419049e-06
ENSSMAG00000007243	64.8765900345226	-1.82342706208887	0.338292116349971	-5.39009623328761	7.04199639184189e-08	2.31944030176784e-06
ENSSMAG00000006588	97.069660675687	-1.60979680945427	0.298862286152545	-5.38641670107749	7.18762170207933e-08	2.35815760452204e-06
ENSSMAG00000005319	88.010837866585	-1.77648920728167	0.331279478928433	-5.36250906041012	8.20738503427625e-08	2.65640951456209e-06
ENSSMAG00000035410	386.203446233583	-1.08304640194277	0.201989483902126	-5.36189499086774	8.23534119093718e-08	2.66033194856467e-06
ENSSMAG00000009155	84.9559010642392	-1.54060774889534	0.287423753048343	-5.36005717187967	8.31956187615001e-08	2.66478312141314e-06
ENSSMAG00000036463	235.027146582636	-1.32725655789483	0.248205420882165	-5.34741164466726	8.92209413793218e-08	2.83314437294867e-06
ENSSMAG00000005180	50.5593467869389	-1.75622562870647	0.328705700881204	-5.34285114008771	9.14958993263556e-08	2.89444089808686e-06
ENSSMAG00000002052	210.557090995675	-1.07505337667615	0.201469236362616	-5.33606716382846	9.49842301181626e-08	2.99914492015958e-06
ENSSMAG00000016456	59.5969450901287	-1.6418104353248	0.308386196857164	-5.32387782610531	1.01578144064636e-07	3.15983271110696e-06
ENSSMAG00000028766	115.538980349791	-1.17707243739609	0.221274468927575	-5.31951310560533	1.04045318965505e-07	3.2186984677395e-06
ENSSMAG00000030102	101.792248203785	1.07580388456268	0.202317837667069	5.31739512920756	1.05263316700056e-07	3.25039190060209e-06
ENSSMAG00000019358	104.817352983609	-1.33764584078581	0.251628906088644	-5.315946651672	1.06104235596866e-07	3.26435705046916e-06
ENSSMAG00000015871	115.813417596424	-1.12205511385718	0.211346718786247	-5.30907278949528	1.10184326066262e-07	3.37291116339301e-06
ENSSMAG00000016789	1790.65976397302	-4.57804016825388	0.862318653978611	-5.30898890697942	1.10235041594402e-07	3.37291116339301e-06
ENSSMAG00000017190	269.550467904675	-1.23700598697164	0.232993819920169	-5.30917939109059	1.10119907120808e-07	3.37291116339301e-06
ENSSMAG00000012832	89.643007328859	-1.5827824169214	0.298991367112772	-5.29373952233347	1.19840098254469e-07	3.66013449177921e-06
ENSSMAG00000009506	46.1337436130132	-2.32121327746561	0.439083710414499	-5.28649371955603	1.24683094940412e-07	3.7737416735298e-06
ENSSMAG00000012583	173.883421625249	-1.30912534101916	0.247674096843817	-5.28567725774202	1.25240532335061e-07	3.78379579525962e-06
ENSSMAG00000020718	75.3089197145362	-1.94649305950409	0.369138451027609	-5.27307045387831	1.34160030175967e-07	4.03152090679052e-06
ENSSMAG00000015907	97.7081111527253	-1.26935504193937	0.240986686134173	-5.26732435846117	1.38426497910668e-07	4.13667820629722e-06
ENSSMAG00000018799	64.8267941519817	-1.47403150496795	0.280026467893896	-5.26390064501498	1.4103068485917e-07	4.2004139082701e-06
ENSSMAG00000017346	77.6622430699546	-2.10642292299378	0.400834231823163	-5.25509738380597	1.47946166409435e-07	4.38306825986894e-06
ENSSMAG00000016410	106.841876400785	-1.43253240583817	0.273485106588943	-5.23806368728998	1.62270070327033e-07	4.7488025110688e-06
ENSSMAG00000002684	120.105481288056	-1.11805705525083	0.213475401083121	-5.23740463574765	1.62850397394911e-07	4.7574973485908e-06
ENSSMAG00000014754	327.73112754059	-1.04288835123105	0.199239305606464	-5.23435046140421	1.65566048960498e-07	4.82843487923342e-06
ENSSMAG00000008093	106.891424401029	1.28121199115916	0.245110452060728	5.22708020154818	1.72207814712404e-07	4.98749460610165e-06
ENSSMAG00000011918	73.4419586151947	-1.46733980417065	0.280710518715035	-5.22723484281054	1.72063897337603e-07	4.98749460610165e-06
ENSSMAG00000019606	54.5559676798377	-1.94496022561478	0.372220178045997	-5.22529497413338	1.73877692025011e-07	5.02719013878852e-06
ENSSMAG00000036558	283.809564212096	-1.21323183093122	0.232290271635592	-5.22291279091745	1.76130352878379e-07	5.08356987568901e-06
ENSSMAG00000009461	115.608770063486	-1.45423163301176	0.278451699337057	-5.22256332597009	1.7646318099434e-07	5.0844399902966e-06
ENSSMAG00000007318	258.272086930623	-1.10489329195206	0.211694795994549	-5.21927469572991	1.79625180292021e-07	5.15785261289807e-06
ENSSMAG00000015207	136.609525994165	-1.34525419329202	0.257815277264146	-5.21789944943307	1.80963652199427e-07	5.17337967448275e-06
ENSSMAG00000021446	49.4785546775152	-2.04844705482885	0.392836930247487	-5.21449715417115	1.84316532491908e-07	5.24771036067638e-06
ENSSMAG00000020482	215.585860590237	-1.05710308636038	0.203089352583188	-5.20511328099969	1.93878299206245e-07	5.49201967970743e-06
ENSSMAG00000016339	107.970495801018	-3.15333495738124	0.606837268878681	-5.19634359835546	2.03246444538911e-07	5.70925380495756e-06
ENSSMAG00000008052	202.18437956581	-1.27036402184351	0.244838248691854	-5.18858482541407	2.11898234426863e-07	5.89315652632854e-06
ENSSMAG00000022432	75.0906734478431	1.35041663427602	0.26040009855711	5.18592981246452	2.1493975354449e-07	5.96420051823832e-06
ENSSMAG00000001348	181.279538994392	1.09387399222437	0.211083891742158	5.18217654220889	2.19311481079366e-07	6.05920108416315e-06
ENSSMAG00000019191	146.687968078259	-1.26936591309293	0.24529703536518	-5.174811473784	2.28141223118003e-07	6.25173942240818e-06
ENSSMAG00000006414	766.283890449915	-4.57704005847943	0.886235279126405	-5.16458796696875	2.40969133520046e-07	6.56045300627186e-06
ENSSMAG00000016040	102.959869131949	-1.2246133295469	0.237110068254236	-5.16474622340301	2.40765353139283e-07	6.56045300627186e-06
ENSSMAG00000035611	263.047971341968	-1.09852065487619	0.21273453628579	-5.1638096665246	2.41973746617174e-07	6.57714400594706e-06
ENSSMAG00000027785	64.859150671648	-1.39200609606244	0.26977141354338	-5.15994662955125	2.47020250980631e-07	6.69265512253651e-06
ENSSMAG00000001592	122.706813755698	-1.1902171416145	0.230875586636201	-5.15523169407239	2.53317514451031e-07	6.84120194171771e-06
ENSSMAG00000003996	124.642429181303	1.26457293609723	0.245345719256565	5.15424903246358	2.54649346755143e-07	6.86613118265313e-06
ENSSMAG00000014750	95.5972824212866	-1.59908625787043	0.311322385088959	-5.13643198966723	2.80003615293045e-07	7.46801509281914e-06
ENSSMAG00000007724	106.271713810246	-1.64086289005421	0.319867646952488	-5.12981824103621	2.90022074262623e-07	7.6532364212302e-06
ENSSMAG00000001906	39.7712341363977	-1.97281457122325	0.385313665911557	-5.12002232403581	3.05499490352519e-07	8.01840693584627e-06
ENSSMAG00000013109	179.981776172604	-1.02850149249029	0.201636951099824	-5.10075899719943	3.38294103623557e-07	8.80962079323212e-06
ENSSMAG00000008698	36.5532846755988	-1.78520228687591	0.350101452944997	-5.09909990906659	3.41272395659912e-07	8.84674954057901e-06
ENSSMAG00000002220	839.505701338213	-1.75142792913094	0.343549895974066	-5.09803073630722	3.43205102345863e-07	8.86947586031663e-06
ENSSMAG00000010538	45.2456026949117	-1.60343111626617	0.315186465236548	-5.08724610069405	3.63300272655546e-07	9.31712668712652e-06
ENSSMAG00000005017	297.746663959542	-1.03794592448248	0.204073355152737	-5.08614132259277	3.65421804750076e-07	9.35724920151186e-06
ENSSMAG00000025227	135.269548011351	-1.22585118212645	0.241084440898621	-5.08473785183814	3.68134171592505e-07	9.39805138968221e-06
ENSSMAG00000011879	137.351098271126	-1.38385610808916	0.272234050807527	-5.08333216944843	3.70870284121155e-07	9.45353419221117e-06
ENSSMAG00000038066	71.7196885192102	-1.46189763822608	0.288227027265994	-5.07203523588006	3.93583487811379e-07	9.93265157692996e-06
ENSSMAG00000019122	86.592110445177	-1.59966893657378	0.315691294619151	-5.0671936915575	4.0372342364143e-07	1.01220090601921e-05
ENSSMAG00000031168	94.9548433181372	-1.43570653376146	0.283331688894562	-5.06722894062069	4.036486965349e-07	1.01220090601921e-05
ENSSMAG00000002106	470.542783110517	-2.81358416282523	0.555357761031105	-5.0662552326655	4.05717848061498e-07	1.0141738707942e-05
ENSSMAG00000009241	676.874408389237	-1.94822834687015	0.385593341063512	-5.052546658344	4.3595781131567e-07	1.07853009049788e-05
ENSSMAG00000003345	134.927206016011	-1.08784791907983	0.215324704210856	-5.05212777635845	4.36915241619388e-07	1.07930915128272e-05
ENSSMAG00000010548	84.1747618695032	-1.68853918358302	0.334441449060218	-5.04883347541944	4.44515992163467e-07	1.09647278066988e-05
ENSSMAG00000019825	120.054669493819	1.65674380438726	0.328275606831518	5.04680752973995	4.4925351349254e-07	1.10491369248136e-05
ENSSMAG00000006338	128.536116430789	-1.30314009891921	0.258304841991876	-5.04496969112255	4.53593264305574e-07	1.11377619164627e-05
ENSSMAG00000015171	130.093885521918	-1.03188862857731	0.204559507294807	-5.04444228588297	4.54846093266663e-07	1.11377619164627e-05
ENSSMAG00000013051	207.869895310224	-1.25384892367463	0.249106375542255	-5.03338752749805	4.81887590976134e-07	1.16976123601403e-05
ENSSMAG00000006722	415.2592537257	-1.07175532952108	0.213041377007568	-5.03073789972268	4.88595705463338e-07	1.18262689630737e-05
ENSSMAG00000002818	52.5823877296614	-1.54243015142389	0.306817478534036	-5.02719127604325	4.97715849502069e-07	1.20124006320916e-05
ENSSMAG00000027187	81.5856757753057	-1.46769787278124	0.292587620597994	-5.01626784407877	5.26848685473872e-07	1.26428631694144e-05
ENSSMAG00000027777	135.369194717479	1.02318236282099	0.204472706524778	5.00400459411437	5.61514177912524e-07	1.33036885198513e-05
ENSSMAG00000013578	40.1970723189618	-2.00481586866913	0.402666688523625	-4.97884708571193	6.39641527760835e-07	1.50275501864706e-05
ENSSMAG00000010229	96.3367625416519	-1.4514977344484	0.291554730143036	-4.97847431161997	6.40874472583169e-07	1.50354879754917e-05
ENSSMAG00000019404	68.9648195376771	-1.45265085002947	0.291901976685133	-4.97650227150194	6.47435169347228e-07	1.51470974577921e-05
ENSSMAG00000012065	211.863469476633	-1.07089721250466	0.21528020163363	-4.9744342692838	6.54384631112612e-07	1.52459820158525e-05
ENSSMAG00000017553	245.653076548969	-1.08011893553677	0.217546137067371	-4.96501087124462	6.86972217291999e-07	1.58817052934964e-05
ENSSMAG00000015581	54.3873126382247	-1.72271482385331	0.347026888151407	-4.96421136998956	6.89807866387293e-07	1.591674799392e-05
ENSSMAG00000000430	158.733174185005	-1.09983434477833	0.222557538040378	-4.94179776817443	7.74054835244048e-07	1.76665395685184e-05
ENSSMAG00000017487	126.971583828859	-1.30048633765716	0.263815793968248	-4.92952418843312	8.24301297697409e-07	1.8636087750634e-05
ENSSMAG00000014868	205.219347436286	-1.23023433615336	0.250137324425059	-4.9182357690163	8.73276934504819e-07	1.95851881786542e-05
ENSSMAG00000016961	161.576880725208	-1.24509556688896	0.254067181257866	-4.90065486114576	9.5517731173848e-07	2.11397476713873e-05
ENSSMAG00000010904	58.7355375214999	-1.39391331827203	0.28496387930839	-4.8915438744555	1.00048085112861e-06	2.19555193649642e-05
ENSSMAG00000000600	1124.06506860673	-1.50617787094626	0.308127250383841	-4.88816834301407	1.01778483015072e-06	2.22904166582423e-05
ENSSMAG00000008882	259.602173907342	-1.09392092673651	0.224326816490534	-4.87646079880366	1.08006140062544e-06	2.34707262712886e-05
ENSSMAG00000008249	42.8881837577135	-2.02699612864581	0.415968325415989	-4.87295787874886	1.09939669589989e-06	2.38292460615824e-05
ENSSMAG00000019773	177.026545253752	-1.14607690633793	0.235924361294789	-4.85781502193369	1.18688210960317e-06	2.55933834109295e-05
ENSSMAG00000012907	220.860536418403	-1.11926930290537	0.230422067741574	-4.85747443322429	1.18892483215923e-06	2.56045632443727e-05
ENSSMAG00000015381	91.4614693407757	-1.08983521927974	0.224509346245129	-4.85429777203936	1.20814085553403e-06	2.59187102059523e-05
ENSSMAG00000019601	56.8871468589647	-1.95407266692691	0.402703199290853	-4.8523892295069	1.2198291858953e-06	2.61047960157276e-05
ENSSMAG00000001047	49.8295592714089	-1.58852761623184	0.327758875564778	-4.84663493397264	1.25573191032002e-06	2.66672372055067e-05
ENSSMAG00000001844	58.4121825574633	-1.46810836650276	0.30303625867633	-4.84466239424778	1.26827148070114e-06	2.68656044550034e-05
ENSSMAG00000033884	123.996384789996	-1.0761401811345	0.222436249731315	-4.8379712498947	1.31171109041127e-06	2.77507845046958e-05
ENSSMAG00000014022	219.0442071934	-3.42974548915446	0.709793366109522	-4.83203373392088	1.35145348082952e-06	2.85556170704079e-05
ENSSMAG00000014699	64.3167080059269	-1.42726323438104	0.295401231343793	-4.83160895399237	1.35434067906714e-06	2.85806717675501e-05
ENSSMAG00000011657	195.125624970914	-1.07191797749066	0.222226670342682	-4.8235343482298	1.41036465959579e-06	2.96020678121696e-05
ENSSMAG00000030751	109.879877000292	-1.19506095163932	0.247768966520329	-4.82328746986668	1.41211220703635e-06	2.96020678121696e-05
ENSSMAG00000009753	148.4523014597	-1.4540493719331	0.301663567952261	-4.82010267863439	1.43484352576463e-06	2.99409957090612e-05
ENSSMAG00000000943	91.8342910923303	-1.26440504409969	0.262624133898487	-4.81450438438543	1.47565664172653e-06	3.06783171630227e-05
ENSSMAG00000007546	162.478271469945	-1.09103296281136	0.226920469450312	-4.80799711658564	1.52449964138384e-06	3.1498825308691e-05
ENSSMAG00000035162	66.4306338709794	1.20605846262045	0.251162185250482	4.80191100988256	1.57158537705392e-06	3.23523176026369e-05
ENSSMAG00000009334	164.306823504915	-1.40009631461704	0.291957133061139	-4.79555440189862	1.62225534561479e-06	3.33137473051801e-05
ENSSMAG00000006489	122.614692362465	-1.26652245707288	0.264351204169482	-4.79105991233119	1.65902574130737e-06	3.38618644015567e-05
ENSSMAG00000016718	83.3269204029519	-1.2343034945787	0.257808516887376	-4.78767540142168	1.68724254872233e-06	3.43449031480275e-05
ENSSMAG00000003551	135.519324430694	-1.51148569457605	0.315881635873908	-4.78497488590755	1.71008713941604e-06	3.47352403481386e-05
ENSSMAG00000008396	38.091982651439	-1.60011900255889	0.334848153344322	-4.77864066615741	1.76484273670381e-06	3.55465567040176e-05
ENSSMAG00000023777	126.945557537787	-1.33607377203372	0.279740705490536	-4.77611497293847	1.78714239059427e-06	3.5909590762204e-05
ENSSMAG00000003464	138.57447265013	-1.13560601726366	0.238002117893095	-4.77141139464039	1.82939454659736e-06	3.65835352306459e-05
ENSSMAG00000019010	112.356348150605	-1.04726524125037	0.219502465475733	-4.77108646128692	1.83234859317275e-06	3.65990388443708e-05
ENSSMAG00000012255	49.9517262749172	-1.67881567555393	0.352227430774444	-4.76628317068524	1.87655474197223e-06	3.7348775539869e-05
ENSSMAG00000000893	148.109386666267	-1.12043171307894	0.235129895435766	-4.76516059773025	1.88703288151284e-06	3.75128737794706e-05
ENSSMAG00000019865	104.28358573103	-1.0889889294464	0.228597833079654	-4.76377625621214	1.90003179570987e-06	3.77266360571328e-05
ENSSMAG00000019480	103.725230462784	-1.07038018129242	0.224714714100378	-4.76328479680368	1.90466723956132e-06	3.77740263165891e-05
ENSSMAG00000023737	75.1034386727009	-1.38940197814455	0.292205079677898	-4.75488646424663	1.98557971242274e-06	3.91936169321706e-05
ENSSMAG00000029827	60.2154434983458	1.22651241757478	0.258023801941292	4.75348556352894	1.99939387091591e-06	3.93737611297132e-05
ENSSMAG00000001848	99.5439519870619	-1.34798328822515	0.284338529002937	-4.74076901555339	2.1290855179311e-06	4.17320636291792e-05
ENSSMAG00000002945	117.012743623888	-1.0586811360338	0.223471977702723	-4.73742232434226	2.1645377953813e-06	4.23775126885957e-05
ENSSMAG00000026861	154.682743440738	-1.13252001106148	0.239156030335001	-4.73548590631434	2.18530891724063e-06	4.27343646004752e-05
ENSSMAG00000035959	89.4619823248959	-1.17158705460258	0.247606115883143	-4.73165636649907	2.22695174193735e-06	4.34980643733297e-05
ENSSMAG00000007127	93.2565566966258	1.01516590116152	0.214684580250011	4.72863910383925	2.26029743202422e-06	4.40981141267629e-05
ENSSMAG00000020168	77.9555522571174	-1.28954502003138	0.273018703633334	-4.7232845327815	2.32065810226456e-06	4.52232190276568e-05
ENSSMAG00000017878	41.6283629542037	-2.18989265008756	0.464101918717204	-4.71855978561889	2.37520168347974e-06	4.62324888517875e-05
ENSSMAG00000004070	646.925143592603	-1.57380136305566	0.333823187952062	-4.71447586583369	2.42333723534811e-06	4.70603686466793e-05
ENSSMAG00000010349	129.826110835757	-1.13716846985035	0.241429260654132	-4.71015181328595	2.47532341549934e-06	4.80144142419838e-05
ENSSMAG00000029403	49.6933685845812	-1.85459960292102	0.394871523286675	-4.69671651043468	2.64376978021499e-06	5.06385915257143e-05
ENSSMAG00000007389	548.988536265221	-1.94921587964871	0.415259564608806	-4.69396985831011	2.67953531707466e-06	5.12068649103756e-05
ENSSMAG00000012022	90.1435129047898	-1.33489945040383	0.28446168905713	-4.69272138131662	2.69594544040604e-06	5.14035090896036e-05
ENSSMAG00000008987	79.3000992144294	1.30074643344834	0.277265565650588	4.69133781685516	2.71424383107403e-06	5.16937277487318e-05
ENSSMAG00000027001	45.7501504174358	-1.74378400930416	0.372117109061893	-4.6861161898743	2.78438231460245e-06	5.29095634849457e-05
ENSSMAG00000004339	74.4680211277717	-1.16178013893394	0.247964550079654	-4.68526706160514	2.79595123015627e-06	5.30094681311119e-05
ENSSMAG00000037361	160.135079522073	-1.00876203123273	0.215749099421848	-4.67562568713358	2.93058721462048e-06	5.53123640799942e-05
ENSSMAG00000012991	672.719276594561	-2.42327901249059	0.518467788610196	-4.67392394614606	2.95498796208814e-06	5.55855406351137e-05
ENSSMAG00000008958	195.890941164477	-1.06402169788192	0.228865239411944	-4.64911884660098	3.33356098456465e-06	6.1603033463935e-05
ENSSMAG00000017546	41.9362971008673	-1.65550602987224	0.356275385497524	-4.64670335718083	3.37281631858342e-06	6.20649805699635e-05
ENSSMAG00000027149	34.2302343866677	1.92759846501903	0.415466714618256	4.63959782383571	3.49087863332957e-06	6.38777552098803e-05
ENSSMAG00000002189	194.320042930361	-1.22967013675423	0.26556635549328	-4.63036868683972	3.65015208626788e-06	6.66470160273128e-05
ENSSMAG00000019602	50.0904026980647	-1.62109986998862	0.351108744731061	-4.61708770947968	3.89162818142561e-06	7.02921509815891e-05
ENSSMAG00000030542	78.025951055281	-1.57599970256363	0.341373652155922	-4.61664130377523	3.90000504315044e-06	7.02921509815891e-05
ENSSMAG00000032329	126.180379055212	-1.26373005931593	0.273721245070644	-4.6168504713245	3.89607783699875e-06	7.02921509815891e-05
ENSSMAG00000010699	40.1817839434317	-1.94753791922936	0.422035568633731	-4.61462981789469	3.93796570868476e-06	7.08243554330691e-05
ENSSMAG00000003494	176.08065452506	-1.13421226354938	0.245990202887849	-4.61080258576999	4.01117322229257e-06	7.19100189840669e-05
ENSSMAG00000008749	82.6691547908522	-1.02026640086446	0.22133019837249	-4.60970264503804	4.03245310038588e-06	7.2214442622902e-05
ENSSMAG00000013919	211.771388731697	-1.02746113698058	0.223186511755571	-4.60359870719173	4.15252244918153e-06	7.41276005327857e-05
ENSSMAG00000010706	187.141595606272	-1.2117372990485	0.263378934783978	-4.60073733703253	4.20998028705359e-06	7.48351839808744e-05
ENSSMAG00000007636	124.171947589991	-1.21294306654669	0.263710076983246	-4.59953248818683	4.23440154395455e-06	7.51897221303897e-05
ENSSMAG00000031213	92.7722118268491	-1.22456848008183	0.266720112339726	-4.59121162382412	4.40680220855249e-06	7.79566233854114e-05
ENSSMAG00000012943	71.5606878162833	1.18585933321962	0.258576223694512	4.58611126837641	4.5157800141563e-06	7.96807486111319e-05
ENSSMAG00000009730	116.351408522222	-1.1587617726108	0.252850320397736	-4.58279732763661	4.58796671259883e-06	8.06157581989907e-05
ENSSMAG00000007853	128.125598235493	-1.12202386270704	0.244995363098324	-4.57977591297	4.65474369283711e-06	8.16177626515524e-05
ENSSMAG00000019815	58.2799450882023	-1.528920982108	0.333857673040493	-4.5795592121154	4.65956866191444e-06	8.16177626515524e-05
ENSSMAG00000021257	224.481596083588	-1.002828030203	0.220148863053767	-4.55522693277811	5.23290538650201e-06	9.015625095637e-05
ENSSMAG00000032779	187.581580879595	-1.16125120248843	0.256152541534445	-4.53343619209133	5.80318022787009e-06	9.82679651892759e-05
ENSSMAG00000013798	87.265180241608	1.04401964700799	0.231146540609895	4.51670029001202	6.28107063470744e-06	0.000105615039561377
ENSSMAG00000016269	56.7730777379396	-1.29293759039505	0.286684836713711	-4.50996154947044	6.48393769803444e-06	0.000108591411217929
ENSSMAG00000003182	39.6835858397015	-1.68479186365205	0.374188557483803	-4.50252106847223	6.71520955027683e-06	0.000111906835342808
ENSSMAG00000017823	193.394956103531	1.2853542079124	0.285462878211885	4.50270177321741	6.7095003805498e-06	0.000111906835342808
ENSSMAG00000009091	150.505748158469	-1.16868151588081	0.259623899360354	-4.50144042501533	6.74944841786562e-06	0.000112128085389593
ENSSMAG00000019197	125.266831789184	-1.05034238953267	0.233653310905199	-4.49530282906554	6.94710060898015e-06	0.000115199798647235
ENSSMAG00000015343	72.8949252191683	-1.28066358540392	0.285236785496867	-4.48982617432417	7.12813187269388e-06	0.000117736833035902
ENSSMAG00000021433	42.095193194131	-1.43133733431115	0.319178190497175	-4.48444592057369	7.31036428592182e-06	0.000120482741590326
ENSSMAG00000021132	221.682426561535	-1.02534822049802	0.229354503990868	-4.47058245055806	7.80068633731948e-06	0.000126950250439783
ENSSMAG00000036420	143.72514339892	-1.05410923522334	0.236204090427715	-4.46270525338734	8.09313428736671e-06	0.000131097849333834
ENSSMAG00000015571	195.023817078387	-2.24175331291642	0.502793360849298	-4.45859768142073	8.24975997836364e-06	0.000132866220629485
ENSSMAG00000006690	224.668839238725	-1.03409156568693	0.23225019121869	-4.45248962018384	8.48803446433646e-06	0.00013631166628291
ENSSMAG00000010787	82.5164819154226	-1.14668717918074	0.258102990242771	-4.44275046213982	8.88161514711968e-06	0.000141818793955624
ENSSMAG00000018726	102.013566516673	-1.13194158581484	0.255121717230968	-4.43686879384739	9.12768903676924e-06	0.00014505858130525
ENSSMAG00000031864	117.385759192934	-1.1603516859099	0.261593916311309	-4.43569828485241	9.17743121071664e-06	0.000145334923676823
ENSSMAG00000006996	125.522000937311	1.09125092367507	0.24690459840459	4.41972701491322	9.88256584609849e-06	0.000155729213023229
ENSSMAG00000018285	162.524104473143	-1.16174269478733	0.263641542601369	-4.40652365831401	1.05042840047434e-05	0.000163427120609318
ENSSMAG00000002423	40.0466554319854	-1.43297014238552	0.325547560355523	-4.40172287213765	1.07394674187985e-05	0.000166575783657412
ENSSMAG00000020181	805.811827337848	-1.89222574360568	0.431452640538424	-4.38570903458677	1.1560857428984e-05	0.000177027605371079
ENSSMAG00000034390	55.5115196787531	-1.32730889644617	0.303493859777181	-4.37342916071071	1.22309945466258e-05	0.000186101672458532
ENSSMAG00000028455	79.3334951348246	-1.22427308707111	0.280011993175284	-4.37221660825338	1.22991409194036e-05	0.000186800152951303
ENSSMAG00000006554	53.1851968210953	-1.61944311664581	0.37062925405872	-4.36944223617393	1.24564282928694e-05	0.000188847547349838
ENSSMAG00000018748	67.0181376709947	-1.60758342021594	0.368452728255188	-4.36306559006542	1.2825247091903e-05	0.000193565589083366
ENSSMAG00000019589	43.7835093598393	-1.57879814031034	0.362228245740283	-4.35857269242979	1.30913439616192e-05	0.000196698028503828
ENSSMAG00000015558	61.5750067601341	1.43604760859034	0.330822326956657	4.34084247517698	1.41937454535789e-05	0.000209505419634408
ENSSMAG00000008609	43.4317834138808	-1.6028164326762	0.370399719226461	-4.32726146775572	1.50974702913361e-05	0.000220720022588219
ENSSMAG00000018443	90.8252253074418	-1.17204918386499	0.270969860789588	-4.32538578441794	1.5226514723897e-05	0.000222219803937464
ENSSMAG00000032558	149.105684719574	-1.01172152833275	0.234064599092648	-4.32240301290623	1.54338935680876e-05	0.000224840978367743
ENSSMAG00000016867	92.3511646191997	-1.62071348516144	0.37530564782099	-4.31838288224874	1.57176589834375e-05	0.00022831991025424
ENSSMAG00000016186	719.748415483344	1.78567973612866	0.41387759596131	4.31451171446252	1.59956052446767e-05	0.000231632911120757
ENSSMAG00000005630	88.3966338847412	-1.32310973396949	0.306708464186432	-4.31390029446738	1.60399308092487e-05	0.000231875006655559
ENSSMAG00000005100	132.197962148922	-1.00738973334233	0.233767495238837	-4.30936616022296	1.63723104757878e-05	0.000235624128097158
ENSSMAG00000021436	77.9468621769696	-1.18992143267943	0.276222357861958	-4.30783895224763	1.64857346033811e-05	0.000236690059715894
ENSSMAG00000004104	80.8885890424772	-1.76211097511779	0.40944010873145	-4.30370874162099	1.67962445287003e-05	0.000240531385842376
ENSSMAG00000015158	98.5716856492697	-1.17647771465324	0.273694541128736	-4.2985063194953	1.71952999291709e-05	0.000245617898137936
ENSSMAG00000011863	88.4092136319554	-1.08285746025194	0.25226393680454	-4.29255752514067	1.76626769510658e-05	0.000250801054458161
ENSSMAG00000026771	87.5071485301916	-1.37678287926863	0.323177723121938	-4.26014165199485	2.04297385582032e-05	0.000281524814028463
ENSSMAG00000000761	45.644820879812	-1.37416574086322	0.322972071580088	-4.25475098865465	2.0928178847773e-05	0.000287450162129919
ENSSMAG00000020000	89.026780705644	-1.13487495514074	0.267327216958454	-4.24526528968099	2.18334946859255e-05	0.000297211542734341
ENSSMAG00000004263	75.4414422549148	1.23220727584861	0.290396807261147	4.24318465299282	2.20369961943885e-05	0.00029925421347885
ENSSMAG00000001795	38.4317886372875	-1.43386093744943	0.33809319033807	-4.24102282573531	2.22503505156348e-05	0.000301324425192861
ENSSMAG00000000119	29.3453140651984	-1.81456617991308	0.42793612563371	-4.2402734221748	2.23247682073649e-05	0.000301583643525376
ENSSMAG00000006020	99.1436713786136	-1.09357705432501	0.257909471443226	-4.24015856496274	2.23361947371085e-05	0.000301583643525376
ENSSMAG00000019131	42.1154011039555	-1.64516602010202	0.388221762495754	-4.23769654108458	2.25824709733461e-05	0.000303715250128316
ENSSMAG00000038089	165.115972930736	-1.03241770998011	0.244208888585228	-4.22760087055472	2.3619629614634e-05	0.00031539152485423
ENSSMAG00000005664	71.2936441473778	-1.21639694564107	0.287911397763195	-4.22490028214008	2.39046603570876e-05	0.000318690860855839
ENSSMAG00000013555	69.9198341631885	-1.20686497491381	0.285720877214626	-4.22392996507303	2.40078683096963e-05	0.000319559565662661
ENSSMAG00000006746	150.979804776049	-1.00784623712102	0.239447236035899	-4.20905354267658	2.56442620058287e-05	0.000337107252455197
ENSSMAG00000015618	47.9405003275891	-1.3876964909858	0.329738416500612	-4.20847684571574	2.57097868164283e-05	0.000337664580877531
ENSSMAG00000021532	65.3564705512926	-1.06840691352563	0.254841742445398	-4.19243293219337	2.75978685320016e-05	0.000357983780386535
ENSSMAG00000015927	75.0022565033982	-1.5338569348512	0.366433462234641	-4.18590847434401	2.84027788211162e-05	0.000367573096022427
ENSSMAG00000002819	47.9121711385417	-1.36398154159656	0.326851092220002	-4.17309770125677	3.00486008439104e-05	0.000387083126515343
ENSSMAG00000008034	90.3923643598737	-1.0200242302857	0.244610459710332	-4.16999433096041	3.04607216059688e-05	0.000391630701413431
ENSSMAG00000015330	189.984803854283	-1.01164550785629	0.242858570239253	-4.16557466701571	3.10569252996699e-05	0.000397632798158426
ENSSMAG00000018725	55.4114053699098	-1.46617897089681	0.352291539632449	-4.16183417980032	3.15701569691222e-05	0.00040297530149492
ENSSMAG00000019801	66.412828902307	-1.14976113669626	0.27630105299548	-4.16126223273954	3.16493405407388e-05	0.000403303333135234
ENSSMAG00000004243	30.3797214120382	-1.59304416243422	0.383770398723341	-4.15103449284697	3.3097587562452e-05	0.000419286030070942
ENSSMAG00000019959	219.524376384508	-2.93982975550288	0.708597224717389	-4.1488022432989	3.34219369156326e-05	0.000422757301437347
ENSSMAG00000009180	58.2234950936099	-1.45541397387646	0.351122731145526	-4.14502920140836	3.397704084267e-05	0.000428488237293672
ENSSMAG00000035582	72.6216046036074	-1.33430067006661	0.322386748997265	-4.13881983120196	3.4909695774613e-05	0.000439260726308577
ENSSMAG00000010308	64.8111920150052	-1.53689538170198	0.371584509748809	-4.13605880056981	3.53321690985804e-05	0.000443248526152318
ENSSMAG00000010659	580.862052993687	-1.75959916170252	0.425897270891627	-4.13151077023515	3.60386802533153e-05	0.000449426689602963
ENSSMAG00000009413	67.8376580366193	-1.18580650914221	0.287560894108196	-4.12367096304841	3.72881459971663e-05	0.000462946250155506
ENSSMAG00000009178	39.1471280956678	1.40436500481028	0.340726605818225	4.12167697159375	3.76124365626628e-05	0.000465939313701777
ENSSMAG00000004709	66.3380447013518	-1.2680067612627	0.308288973970726	-4.1130460974031	3.90472376634225e-05	0.000479331449156612
ENSSMAG00000034743	59.6522036018268	1.13190911618198	0.275994991274036	4.10119441282943	4.11023045922109e-05	0.000500316313434753
ENSSMAG00000002727	51.5557738987466	-1.43412182824912	0.351004939102437	-4.08575968166244	4.39328329586828e-05	0.000528220799349799
ENSSMAG00000015204	41.7734190116041	-1.57263015462195	0.385714565918012	-4.07718632787187	4.55839630110295e-05	0.000546162204464532
ENSSMAG00000027594	345.281636553663	-2.74440308867357	0.673875843502598	-4.0725648724979	4.64982432987574e-05	0.000555927039809628
ENSSMAG00000036808	89.6351648777867	-1.00581267409184	0.24700290253883	-4.07206823787717	4.65975226503566e-05	0.000556717770612156
ENSSMAG00000019978	47.7607458796663	-1.51837248063923	0.374185823967742	-4.05780332493335	4.95364567662968e-05	0.000584759944315005
ENSSMAG00000021082	94.9906862117317	-1.07971424114909	0.266189929467779	-4.05617989872073	4.98818450677832e-05	0.000587947882162452
ENSSMAG00000017545	51.803292529452	-1.397001910545	0.345712281376305	-4.04093804531167	5.32378228969066e-05	0.000624067654586349
ENSSMAG00000016528	117.502928157087	-1.15432124441888	0.286082406358126	-4.03492566744515	5.46195862311384e-05	0.000638038810508111
ENSSMAG00000015886	38.8142114431076	-1.68643046584317	0.418609761598375	-4.02864581896963	5.60990603595463e-05	0.000652146723819834
ENSSMAG00000021165	75.0556487256733	-1.2185687009279	0.302525874544213	-4.02798174788786	5.62577098699281e-05	0.000653538734713038
ENSSMAG00000007204	41.7593754351101	-1.45373178914201	0.361955341913352	-4.01632914562706	5.91116829893044e-05	0.000678713636947598
ENSSMAG00000028004	71.0746405990021	-1.24098327343965	0.309067449375009	-4.01525063849056	5.93826544525749e-05	0.000680958473237206
ENSSMAG00000012024	23.2755064048518	-1.71938048151503	0.428614605468514	-4.01148364889617	6.03383566818433e-05	0.000690438498325343
ENSSMAG00000003104	25.9206585101785	-1.63581933076777	0.408655038916966	-4.00293444344425	6.25616419695153e-05	0.000711882289994754
ENSSMAG00000004917	110.971778060505	-1.03251629801614	0.258426247591343	-3.99540026463908	6.45850423784772e-05	0.000731064381316482
ENSSMAG00000011386	145.390715318067	-1.13088303345568	0.283100444532845	-3.99463531511507	6.47939078923035e-05	0.00073244149715674
ENSSMAG00000035681	59.1979803775345	-1.16548261344374	0.291797290140312	-3.99415160052828	6.49263134421982e-05	0.000733444662543407
ENSSMAG00000017068	80.7286913684962	-1.04534756130254	0.261872456588208	-3.99181943348222	6.55682913043753e-05	0.000739205474718722
ENSSMAG00000007116	72.5314825148245	-1.13996112969435	0.285892851014406	-3.98737193200017	6.68092470413574e-05	0.000748981952635114
ENSSMAG00000016469	80.1202363996698	-1.16702177241198	0.293933710422688	-3.97035702619395	7.17650109512824e-05	0.000799408921723901
ENSSMAG00000016901	67.7316462600919	-1.01141453335305	0.254785895931335	-3.96966452815592	7.19738944847969e-05	0.000800673827520277
ENSSMAG00000016026	507.233487347929	-4.19918712787872	1.05916434215919	-3.96462282644292	7.35120880589772e-05	0.000812943511784977
ENSSMAG00000031664	515.90990873876	5.29910286008218	1.33654158812203	3.96478710963865	7.3461479893168e-05	0.000812943511784977
ENSSMAG00000017242	61.881547630023	-1.05524673506453	0.266561227893911	-3.95874052427649	7.53460387254213e-05	0.000829716071312968
ENSSMAG00000007373	38.9026076645869	-1.50329845929105	0.381215966299984	-3.94342995095877	8.03244609034945e-05	0.000880259417823204
ENSSMAG00000013767	48.5179186693451	1.28598256784954	0.326574687024882	3.93779009501602	8.22354826172101e-05	0.000895634966109396
ENSSMAG00000013529	79.3485812699632	-1.10271007730098	0.280550981968638	-3.93051583552912	8.47638102968921e-05	0.000919807807084751
ENSSMAG00000002400	32.9779219421118	-1.49736519763227	0.381170479605773	-3.92833463698692	8.55361351378379e-05	0.000925479228398876
ENSSMAG00000018500	76.8539960012952	-1.19077818343692	0.30343490504876	-3.92432829454995	8.69720653814915e-05	0.000934713214509465
ENSSMAG00000011926	69.2902420960557	-1.66136517485801	0.423419988271597	-3.92368150034605	8.72060101665383e-05	0.000936029750017578
ENSSMAG00000004659	96.5766590326391	1.2241939144651	0.312268561346795	3.92032393265985	8.84300232053534e-05	0.000946144923441736
ENSSMAG00000011136	78.8391747338671	-1.09618367665514	0.280696702641637	-3.90522462978351	9.41379001746692e-05	0.00100084078932538
ENSSMAG00000007008	90.9495535413074	-1.11871071158311	0.286679669952969	-3.90230221684934	9.52820869939784e-05	0.00101179327624525
ENSSMAG00000037219	37.7023871356184	-1.66768719367146	0.427574243859451	-3.90034530288417	9.60555877593802e-05	0.00101800742156597
ENSSMAG00000029776	46.9869400617365	-1.4495827792128	0.371769309035832	-3.899145905756	9.65325947781081e-05	0.00102177348902499
ENSSMAG00000014167	40.9278693893876	-1.39117704152505	0.357121110806366	-3.89553291426492	9.79830544228704e-05	0.00103235859436405
ENSSMAG00000024211	44.3139113213378	-1.43078263030163	0.368388909785134	-3.88389170329841	0.000102797708784947	0.00107454630502149
ENSSMAG00000019323	96.1949706582705	-1.01166818567074	0.260570273577405	-3.88251572898706	0.000103381326887963	0.00107930362278683
ENSSMAG00000016385	67.6189795802205	-1.06687490891093	0.274806568461363	-3.88227586729219	0.000103483383520408	0.00107969805986075
ENSSMAG00000005767	53.1576864316505	-1.1138350890506	0.287039418274489	-3.8804255378802	0.000104273865813907	0.00108592213139617
ENSSMAG00000035833	40.7990894711318	1.29125182080037	0.332929035362814	3.87845962246341	0.000105119969658009	0.00109270126875943
ENSSMAG00000014271	52.8066264530034	-1.18824595579982	0.306867760358716	-3.87217593145273	0.000107868044477576	0.00111776635170791
ENSSMAG00000011232	98.1075651830605	-1.08082684051787	0.279202011376633	-3.87112841769564	0.000108332698955184	0.00112054967798595
ENSSMAG00000002112	43.6006394504531	-1.40518763078689	0.36409868203229	-3.8593592894749	0.000113684692969858	0.00116372667428865
ENSSMAG00000007860	44.3174268550186	-1.28851207713943	0.33407898537011	-3.8569084963903	0.000114830123429459	0.00117259356435748
ENSSMAG00000030864	106.884608244902	-1.12433559919498	0.291725814327952	-3.85408333432923	0.000116164027308637	0.00118333737460915
ENSSMAG00000011532	48.8700979262576	-1.53476646853965	0.398883621048499	-3.84765477335316	0.000119253938095635	0.00120967853389521
ENSSMAG00000002583	38.0387483475609	1.28155843662073	0.333354260725243	3.84443394793449	0.000120831024258473	0.00122198648133282
ENSSMAG00000012482	66.9314525696156	-1.13198225133238	0.294487220969091	-3.84390958496361	0.000121089633948366	0.00122386502470798
ENSSMAG00000033383	40.8749484050896	-1.2555184949749	0.326821108132741	-3.84160772891378	0.000122231068321572	0.0012339167582126
ENSSMAG00000024358	999.077882492425	1.25717312768935	0.327770427019928	3.83552945614863	0.000125294087901721	0.00125878593814182
ENSSMAG00000014568	79.3422075742213	-1.1042769203948	0.288013991854395	-3.83410859064465	0.000126020464116604	0.00126230873955319
ENSSMAG00000012871	73.147988541183	-1.11880820772973	0.292491169986324	-3.82510079802423	0.000130718592062216	0.00129929639613083
ENSSMAG00000020536	47.4233540709704	-1.10843373058004	0.290531990196836	-3.81518651295187	0.000136080111851259	0.00134463159933968
ENSSMAG00000010361	99.823730375243	-1.02903330100057	0.270569131406905	-3.80321766806806	0.000142828753821216	0.00140406412339782
ENSSMAG00000001331	70.5628755365706	-1.03833062204003	0.273444652614951	-3.79722408944726	0.000146325501662011	0.00143657263408443
ENSSMAG00000031583	49.1157451534489	-1.13233472231865	0.298575127652193	-3.7924616535296	0.000149161289131512	0.00145929605989001
ENSSMAG00000016549	77.9980543659532	-1.06169731333854	0.280071154432147	-3.79081278645481	0.00015015510579588	0.00146760937752217
ENSSMAG00000002778	38.8112575084137	-1.27806128665333	0.338311339411995	-3.77776662430139	0.000158241056765448	0.00153206528619366
ENSSMAG00000019539	170.828154845005	-1.89315695953518	0.502347956826407	-3.76861681989359	0.000164154656375643	0.00158021198727682
ENSSMAG00000001485	93.3595289745759	-1.1997792160521	0.319172875236913	-3.75902624921223	0.000170575943011648	0.00163173957329707
ENSSMAG00000007593	33.8552517100388	-1.61122119182246	0.429273728536656	-3.75336547455379	0.000174476184615975	0.00166336603245127
ENSSMAG00000007269	50.4960834675626	-1.10505370363731	0.29464892282303	-3.75040808922631	0.000176547009499475	0.00167929596012015
ENSSMAG00000008215	52.5159866210584	-1.31379084418414	0.350371651114988	-3.74970646170507	0.00017704168504117	0.00168304823164775
ENSSMAG00000005797	58.632590667031	-1.05881382484011	0.283070720765291	-3.7404568793889	0.000183686058467517	0.00173932266636829
ENSSMAG00000020366	85.9772021693851	-1.09835093058097	0.293858933544642	-3.73768092510316	0.000185725435818416	0.00175467709273215
ENSSMAG00000014159	67.1461509245825	-1.19871863979384	0.320977659464318	-3.73458589546198	0.000188024311460352	0.00177440021568033
ENSSMAG00000015509	59.2112421766333	-1.08748549027083	0.291339889842302	-3.73270371887444	0.000189435373908311	0.00178370818997299
ENSSMAG00000005474	69.682510803656	-1.17063846243807	0.314316032715546	-3.72439945975486	0.000195780716231628	0.00183011934961541
ENSSMAG00000002547	1529.37636535294	-1.26506614832119	0.339926276899372	-3.72158975134391	0.000197972475301828	0.00184547260827975
ENSSMAG00000005284	29.4412922910885	-1.62207235624728	0.435839734410527	-3.72171747590002	0.00019787234351716	0.00184547260827975
ENSSMAG00000009251	2464.29484506543	-1.29299097839119	0.34800009226844	-3.71549033209394	0.000202810020256438	0.00187702629215848
ENSSMAG00000003859	52.3450301444014	-1.07466833113758	0.289437238299984	-3.71295807495149	0.000204850832085643	0.00189174506727577
ENSSMAG00000001026	60.9005508310932	-1.14494913631603	0.308508463970963	-3.7112405980012	0.000206245952987643	0.00190149260059628
ENSSMAG00000008270	68.6132559837446	-1.34553871954996	0.362916643455476	-3.70756961361304	0.000209257903330052	0.00192714597595297
ENSSMAG00000002025	83.5151279523458	-1.03744121801382	0.281306526902996	-3.68793866760002	0.000226078123948122	0.00205278936544895
ENSSMAG00000013429	63.5192057011528	-1.20318608814363	0.326285348964459	-3.6875271659062	0.0002264439251856	0.00205406865771653
ENSSMAG00000024918	108.33162038049	-2.70946090177002	0.735390863995367	-3.68438205371434	0.000229258153199033	0.00207158604488293
ENSSMAG00000006266	81.6809172621634	-1.01669154796291	0.27641672529733	-3.67811154288617	0.000234967207096023	0.00211665363933451
ENSSMAG00000008207	44.8541987982582	1.15285180703813	0.313438986618532	3.67807406307498	0.000235001728620006	0.00211665363933451
ENSSMAG00000009360	858.039578179229	-1.56485095866378	0.425759379483758	-3.67543507922526	0.000237444417440856	0.00213636385868854
ENSSMAG00000000764	66.0018851872389	-1.03491945513554	0.281698748747795	-3.67385179996701	0.00023892134093533	0.00214505648585338
ENSSMAG00000018168	26.157349007276	-1.49259386380644	0.406415265214743	-3.67258317183971	0.00024011096520393	0.0021545854666109
ENSSMAG00000005310	98.6027704483066	-1.10307073834847	0.302231410200716	-3.64975545597961	0.000262490082608334	0.00233031307407512
ENSSMAG00000031934	34.271599936288	-1.34162479162725	0.36790475835694	-3.64666333107225	0.000265667635811214	0.00235373678605315
ENSSMAG00000008883	115.348243089885	-2.7685844074446	0.761719617154196	-3.63465026381768	0.000278357983094268	0.00245065901468423
ENSSMAG00000033377	33.3885243747675	-1.33229291590528	0.367003178120294	-3.63019449239917	0.000283207737431286	0.00248813994423156
ENSSMAG00000005303	37.1279725874535	-1.27927329859054	0.352436842713313	-3.62979445832554	0.000283646994047513	0.00248939509195931
ENSSMAG00000029300	61.0398797864813	-1.26852966774188	0.349584439449349	-3.62867886722879	0.000284875341309435	0.00249756575329639
ENSSMAG00000012763	59.4215628018165	-1.5075070014473	0.415594531673052	-3.6273504258551	0.000286344553068194	0.00250782888552634
ENSSMAG00000005389	309.977087663551	-1.48396163744474	0.409288774950571	-3.62570812655185	0.000288170694567343	0.00251958124086474
ENSSMAG00000019017	98.1362670695096	-1.20614197953976	0.332893944040236	-3.62320192701967	0.000290978483893661	0.00254046599399466
ENSSMAG00000031015	61.8780849960145	-1.11183439202493	0.306947946046268	-3.62222457047275	0.00029208038284916	0.00254876169927283
ENSSMAG00000037864	53.1968249566823	-1.16111414879859	0.320905774181562	-3.61824012596812	0.000296613132366251	0.00258428806923666
ENSSMAG00000007996	75.9566578117847	-1.38652702789473	0.383697892888384	-3.61359041473305	0.000301985981324697	0.0026216944500912
ENSSMAG00000003522	36.5523025498108	-1.45815636226052	0.40470447791693	-3.60301514271809	0.000314547196571059	0.00270962246564136
ENSSMAG00000004660	453.596674476226	-1.40614733818009	0.390869010430505	-3.59748995355593	0.000321302902162759	0.00275057706075282
ENSSMAG00000016283	839.317142055159	-2.21066845332399	0.616593672426017	-3.58529214973292	0.000336701073595126	0.00286085211646481
ENSSMAG00000021021	85.4753633012076	-1.05637478425316	0.294635277137628	-3.58536423240219	0.000336608083921125	0.00286085211646481
ENSSMAG00000000949	90.1547164022083	-1.08962651047874	0.30404169334154	-3.58380621586238	0.00033862335370398	0.00287573058418577
ENSSMAG00000024723	742.232645438314	-1.97486184445536	0.552165331278996	-3.57657703695546	0.000348122757906819	0.00294449450519574
ENSSMAG00000020798	62.8857121785254	-1.13177294875281	0.317964157066212	-3.55943562694437	0.000371652614741249	0.00312307184713531
ENSSMAG00000008185	171.700777931989	-1.90464420710687	0.535922621678888	-3.55395374268804	0.000379485953753166	0.00316671885302816
ENSSMAG00000008099	90.6809010186787	-1.00659058972551	0.284156509600474	-3.54238089122358	0.00039653245384131	0.0032812572214908
ENSSMAG00000014075	126.160457505264	-2.04508130510344	0.578081050569276	-3.53770687188155	0.000403617868913796	0.0033218877814865
ENSSMAG00000014361	42.0061464107624	-1.18511075095356	0.336610566604166	-3.52071761415375	0.000430380683414556	0.00351460122508397
ENSSMAG00000007150	41.3579457976897	-1.17208352792897	0.333197155364398	-3.5176876784771	0.000435324393302473	0.00354635264728174
ENSSMAG00000008067	74.093523635777	-1.02017358371423	0.291333577878924	-3.50173705050298	0.00046223556925632	0.00372762030358505
ENSSMAG00000015516	47.4200737046722	-1.12972976926002	0.323271249061039	-3.49468062050488	0.000474629339788614	0.00381840213111549
ENSSMAG00000009777	50.8537802063845	1.04149411424978	0.2997804619701	3.47418943651389	0.000512399139949618	0.00407734758544466
ENSSMAG00000014663	35.1900535413892	-1.2366411909652	0.357074850081699	-3.46325480689064	0.000533682745632816	0.00421476387453693
ENSSMAG00000011589	68.1927961569584	-1.02635153288885	0.29637000138821	-3.46307496737652	0.000534039580560833	0.00421560003489703
ENSSMAG00000000858	45.2115945574963	1.1631027357313	0.336613029061108	3.45531110003516	0.000549658201065684	0.0043307497474209
ENSSMAG00000007733	90.3718473358317	-1.10856830470208	0.322284424047374	-3.43972038977326	0.000582315455007698	0.00455388035997174
ENSSMAG00000000545	82.7905223193545	-1.29250856051961	0.375953429222177	-3.43794858632817	0.000586138976855829	0.00457951745731359
ENSSMAG00000004451	420.789647044785	-1.65098177012991	0.480665809150453	-3.43478096153317	0.000593032960160819	0.00462263000685914
ENSSMAG00000032516	44.0385841447554	1.115667363181	0.326176941469963	3.42043603129358	0.000625208375616547	0.00483084190138305
ENSSMAG00000007783	61.3764918773775	-1.11402957333752	0.326160098056798	-3.41559123870364	0.000636437044223649	0.00489957354210305
ENSSMAG00000020837	23.899520255774	-1.64360416218121	0.482508182242858	-3.40637573137351	0.000658315120118048	0.00504948739166346
ENSSMAG00000014007	43.4667159335159	-1.27493115861988	0.374608789182929	-3.40336691352242	0.000665608308557367	0.00509612049550896
ENSSMAG00000038052	65.3325484934125	1.07520286305694	0.317434417098578	3.38716536437521	0.000706188086117074	0.00537009844753038
ENSSMAG00000003770	31.2798684026633	-1.28631144949437	0.380054601401495	-3.38454381226	0.000712966396256394	0.00540649655414125
ENSSMAG00000018538	42.2054139029621	-1.04752715485012	0.309512398364985	-3.38444327394876	0.000713227548754436	0.00540649655414125
ENSSMAG00000010072	58.3866230389706	-1.0939053724491	0.32371891344933	-3.3791827631978	0.000727016593761871	0.00548626448428208
ENSSMAG00000013346	33.1850737439873	-1.22866271727835	0.363755648445146	-3.37771446994762	0.000730909313233474	0.00551068879878631
ENSSMAG00000022354	86.2282546445373	1.17811313609183	0.349550456826265	3.37036646093522	0.000750682803204153	0.00564709795263026
ENSSMAG00000001783	59.3676700632324	-1.02709574949011	0.305862401340105	-3.35803205948161	0.000784995080326789	0.00586320469512201
ENSSMAG00000021146	32.795404052586	-1.33449960534562	0.398706384645188	-3.34707357779887	0.000816695302822937	0.00607958267158948
ENSSMAG00000017234	56.2145751366034	-1.04787425198084	0.313247063252585	-3.34520056181946	0.000822230895988467	0.00610332947009027
ENSSMAG00000020413	42.5101287001819	-1.39658358784342	0.41771588049359	-3.34338159754223	0.000827640041737501	0.00613534749386873
ENSSMAG00000033775	39.2053498784455	-1.07537140700369	0.322052102921835	-3.33912245021015	0.000840435087531409	0.00621374498254956
ENSSMAG00000006642	35.1041453386871	-1.32852723815938	0.400428226258377	-3.31776620887396	0.000907404008650105	0.00663008809800107
ENSSMAG00000020199	59.5135997589116	-1.23649121915701	0.374240303424455	-3.3040033578495	0.000953146906008888	0.00690723111610755
ENSSMAG00000036335	3717.86125981159	1.55473223295991	0.472125996963067	3.29304516794387	0.000991085515643194	0.00713904566542641
ENSSMAG00000018247	45.7713844942715	-1.09240780796315	0.332298840106486	-3.28742588331963	0.00101107799781316	0.00724886393822683
ENSSMAG00000034084	49.431413390828	-1.17948833362422	0.359139407845168	-3.28420749118326	0.00102269598366281	0.00730917085369544
ENSSMAG00000005074	38.9121926627768	-1.19333594514347	0.363679198344857	-3.2812873284325	0.00103334419014931	0.00737701474973571
ENSSMAG00000024605	35.3066974921356	-1.43604546080365	0.437942346156797	-3.27907422839055	0.00104148237541664	0.00742879870159182
ENSSMAG00000014702	25.3177663382673	-1.34999253835228	0.411954124506455	-3.27704581176277	0.00104899347861229	0.0074728551542533
ENSSMAG00000037916	23.9167670173524	-1.3755495654055	0.42079407499627	-3.26893758049634	0.00107952113261791	0.00766108829138811
ENSSMAG00000029800	66.4684639153892	-1.003366242556	0.307030101143072	-3.2679735270922	0.00108320496957478	0.00768074169646147
ENSSMAG00000028353	35.157708987985	-1.27248072335648	0.390030476544062	-3.26251613625565	0.00110427885924153	0.00779070822240205
ENSSMAG00000015312	98.1114735091161	-1.06224776609945	0.325810191758724	-3.2603270031715	0.0011128383109589	0.0078280812175409
ENSSMAG00000008547	41.4365247082991	-1.3888985538187	0.427136039523707	-3.25165386504833	0.00114735654970678	0.00802051407489578
ENSSMAG00000012724	52.4292450856019	-1.34364000310409	0.415182420610071	-3.23626419714433	0.00121105238460103	0.00840283269579844
ENSSMAG00000001362	177.112543043313	-2.81754179125167	0.870861948427228	-3.23534837678938	0.00121494393656809	0.00841592917380239
ENSSMAG00000001383	29.9637871772565	1.28280749149606	0.399074934288305	3.21445267862731	0.0013069345488256	0.00891039373526403
ENSSMAG00000004578	30.0655697107172	-1.23205076102529	0.383954954919475	-3.20884193637684	0.00133270735597299	0.00907451080893162
ENSSMAG00000000743	327.873469332591	-2.30280362382521	0.718709447187293	-3.20408147247453	0.0013549412855459	0.00919979939959584
ENSSMAG00000021103	43.3492643852098	-1.11493464904167	0.348386345222676	-3.20028228525731	0.0013729304976869	0.00928569001926708
ENSSMAG00000012952	36.0318386774979	-1.21636659042246	0.380263521044697	-3.19874645635411	0.00138026499566327	0.00932650498678664
ENSSMAG00000003194	3835.15692984295	-1.44191535804258	0.451777804869111	-3.19164718253551	0.001414640162446	0.00949006607378911
ENSSMAG00000027117	37.2910414743318	-1.11785134997431	0.351268361417745	-3.18232859191355	0.0014609596401306	0.00975017879813822
ENSSMAG00000011008	97.6551905730813	-2.15660700592512	0.68075986456549	-3.16794088221053	0.00153522735285339	0.0101610516442992
ENSSMAG00000015314	36.3744867727341	-1.25353338270169	0.395727494006918	-3.16766815974573	0.00153666811263335	0.0101665817077648
ENSSMAG00000020362	28.5468617683577	-1.21414572134161	0.384521386687599	-3.15755056383387	0.00159100641767684	0.0104765683277678
ENSSMAG00000008642	87.9605724805639	-2.22097135621663	0.704525155097041	-3.15243726948361	0.00161913606984305	0.0106160217413051
ENSSMAG00000034893	68.0914440054732	-1.07721441443893	0.342514212947702	-3.14502106399715	0.00166074871990025	0.0108423074220304
ENSSMAG00000020634	40.1935057739741	-1.07385185819877	0.342655559384792	-3.13391050805299	0.00172493454602563	0.0112134096378245
ENSSMAG00000008053	59.1315089442744	-1.022581907355	0.327795090778839	-3.11957663833633	0.00181111139953671	0.0116828180795734
ENSSMAG00000019223	22.132610254746	-1.38575332057949	0.445472607203165	-3.11074867045079	0.00186613696255864	0.0119692129427492
ENSSMAG00000008197	106.309703204857	-1.9763485335913	0.637192882159961	-3.10164879257888	0.00192446130121979	0.0122776684154539
ENSSMAG00000019328	32.0992339249657	-1.08410944334931	0.352351186620331	-3.07678669610235	0.00209244975012404	0.0131545549785118
ENSSMAG00000002249	35.5429149410604	-1.09623113552234	0.356771891467407	-3.07263874127955	0.00212175176364801	0.0133039141940124
ENSSMAG00000015995	34.9091459491922	-1.02089806978542	0.336105193994122	-3.03743615995199	0.00238599939024002	0.0146064204654708
ENSSMAG00000012053	35.1437654990818	1.18544335896095	0.392688937191191	3.01878470893563	0.00253790812030098	0.0153794302326175
ENSSMAG00000002361	3811.2075438653	-1.0201961378673	0.339001996869408	-3.00941040845936	0.00261755265643049	0.0157993710106789
ENSSMAG00000001734	38.361013750947	-1.0137104212693	0.338047884026355	-2.99871843359999	0.00271117734095211	0.0162477192198764
ENSSMAG00000021998	39.3771616925858	-1.0329364651794	0.346587073824356	-2.98030868197606	0.0028795804991065	0.0170621492853584
ENSSMAG00000007842	36.7308810404574	-1.12877587509592	0.379271079658562	-2.97617175586416	0.00291871346246603	0.0172467851664773
ENSSMAG00000000243	2335.99526747441	-1.42331052244464	0.478580841058753	-2.97402319594718	0.00293922855327967	0.0173410818047571
ENSSMAG00000017025	28.7209537289221	-1.38312891164365	0.465525239298722	-2.97111476431918	0.0029672087638196	0.017467585917876
ENSSMAG00000007134	43.4140027423853	-1.13269078836952	0.388561629047971	-2.91508657492703	0.00355589885481926	0.0201291684099104
ENSSMAG00000011252	42.96248326097	-1.20597080815723	0.416047430176999	-2.89863780108959	0.0037478757360732	0.0209856055381859
ENSSMAG00000002963	56.7433750576668	-1.0128690009689	0.350483961543225	-2.88991540870833	0.00385345503655087	0.0214551997693011
ENSSMAG00000020461	24.4817405303872	-1.26644539147546	0.443620092166969	-2.85479718758725	0.00430643197542623	0.0234639780483976
ENSSMAG00000031798	40.2389530986984	-1.06582787157924	0.376614815950734	-2.83002108902339	0.00465449360097526	0.024987594601848
ENSSMAG00000013603	27.865596701819	-1.09141016175072	0.387175571332236	-2.81890243745306	0.00481881623260234	0.0257463343114676
ENSSMAG00000017063	43.3109899085264	-1.04380349129448	0.371112753193443	-2.81263169296258	0.00491378976833454	0.0261755525303835
ENSSMAG00000008166	23.9861703493976	1.15738611752502	0.414132576201869	2.79472368037247	0.00519440923913563	0.0273271802063891
ENSSMAG00000008932	30.8234438365072	-1.14853745982498	0.411322548697425	-2.79230366402757	0.00523342167885491	0.0274807806693982
ENSSMAG00000006619	37.0660363057085	-1.08473735151792	0.39091957165706	-2.77483510718037	0.00552297022596264	0.028713975195209
ENSSMAG00000016919	189.541637242518	-1.96349221337546	0.716681847591077	-2.73969854263113	0.00614955599120575	0.0312746719770736
ENSSMAG00000015324	34.3150928897171	-1.03612077741016	0.378571251807327	-2.73692408618892	0.00620166023679076	0.0314831454506561
ENSSMAG00000006992	30.211371596901	1.01837704680149	0.372169385318821	2.73632675597187	0.00621292995680222	0.0315206274280772
ENSSMAG00000000917	24.6527045250351	-1.18526663038814	0.435583247381061	-2.72110242419685	0.0065064598372954	0.0326636958698294
ENSSMAG00000010603	32.4274600398825	-1.0443237888751	0.385139868369999	-2.7115442327353	0.006697060510921	0.033471354496415
ENSSMAG00000015555	33.6376593773004	-1.00519802849379	0.376157951414537	-2.67227643258305	0.00753385575454626	0.0368531476310041
ENSSMAG00000001211	34.476061105015	-1.04793095491385	0.39383528060038	-2.66083565016404	0.00779469937372172	0.0379193049753193
ENSSMAG00000000711	26.762766996146	-1.17618104519654	0.442650026272741	-2.65713537871075	0.00788077889965393	0.038260498253291
ENSSMAG00000012801	29.2438173641208	1.01956082286594	0.385671226562512	2.64360095502402	0.00820292995127024	0.0394482729234004
ENSSMAG00000020214	27.0904153220545	-1.0337999225217	0.39104598797265	-2.64367863197205	0.00820104792028647	0.0394482729234004
ENSSMAG00000000951	27.0575963161141	1.07581611445831	0.407280382379258	2.64146313204085	0.00825487909728293	0.0396300254576047
ENSSMAG00000004538	62.4072130501759	-1.00078700503271	0.379931077610232	-2.63412777740549	0.00843537365247986	0.0403007413578944
ENSSMAG00000012214	947.345146457071	-1.33794396353285	0.508511725590511	-2.63109756609675	0.00851095985888362	0.0406041192017969
ENSSMAG00000003653	193.555842014736	-2.23124099313065	0.853187823326627	-2.61518147836536	0.00891800574679943	0.0421510018386992
ENSSMAG00000025843	2515.13943819594	-2.6044755977242	1.00233799051308	-2.5984005618614	0.00936591673703212	0.0436775255511908
ENSSMAG00000019795	23.6879309511744	-1.10005955943104	0.424980807342822	-2.58849232818094	0.00963970942676495	0.0447314472239773
ENSSMAG00000033870	40.0031282514581	-1.01992085792993	0.395171688668385	-2.58095629615262	0.0098527054022784	0.0456166508472964
ENSSMAG00000015905	27.8385550877711	-1.02796115989257	0.39968016269039	-2.57195942118566	0.010112474378772	0.0465411286158431
ENSSMAG00000032400	277.5744567256	-2.27200730301793	0.894010848634876	-2.54136435423262	0.0110420783191975	0.0499420655912439
