# Supplementary material for: Unraveling the transcriptomic landscape of eye migration and visual adaptations during flatfish metamorphosis
Source: Commun Biol. 2024 Mar 1;7:253. doi: 10.1038/s42003-024-05951-x (PMC10907633; doi:10.1038/s42003-024-05951-x)
Supplement: Supplementary file 16 — Supplementary Data 15 [file 42003_2024_5951_MOESM16_ESM.csv]

	baseMean	log2FoldChange	lfcSE	stat	pvalue	padj
ENSSMAG00000030497	134.600639536182	3.336936844126	0.33350919830868	10.0055316646394	1.44115481700529e-23	2.43310167755003e-19
ENSSMAG00000009420	62.3227785947317	3.12436445831487	0.341611465497532	9.14595900276491	5.91031064791457e-20	3.32612582229139e-16
ENSSMAG00000002232	560.653193809119	-1.28953294546027	0.144337419362729	-8.93415547509265	4.1030005001479e-19	1.73177393609993e-15
ENSSMAG00000009168	141.207341989563	1.81024090003739	0.21275476207904	8.50857993657915	1.76076489700617e-17	5.94539875123104e-14
ENSSMAG00000014325	345.694764960769	1.21906224974348	0.148324399572207	8.21889219345887	2.05391568545692e-16	5.77937641959485e-13
ENSSMAG00000008209	494.484226602262	-1.1311947928128	0.139823761977348	-8.09014703091776	5.95927511828924e-16	1.43729202602967e-12
ENSSMAG00000009500	2693.59104353744	-1.04617976470257	0.132610033700025	-7.88914485210911	3.04264200784326e-15	5.70765833537974e-12
ENSSMAG00000014708	136.843040989136	2.07811920623537	0.263244909572085	7.8942427020277	2.92083292467023e-15	5.70765833537974e-12
ENSSMAG00000024358	771.788638016925	1.39483075844996	0.17984997229949	7.7555238992601	8.79795067180332e-15	1.48535801192055e-11
ENSSMAG00000009388	329.925760497467	-1.00786627646851	0.135306025124101	-7.44879080990002	9.41995963143797e-14	1.44579253143243e-10
ENSSMAG00000002786	1576.52411416024	-1.30813311428441	0.179602589536177	-7.28348693447378	3.25300442236773e-13	4.57670613856954e-10
ENSSMAG00000019425	639.356777507034	-1.03488214605588	0.14455061080384	-7.15930662832167	8.1086134163515e-13	1.05305938698663e-09
ENSSMAG00000005120	526.671299391106	-1.27967596309756	0.180128722658819	-7.10423048700229	1.20994785968185e-12	1.45911069392919e-09
ENSSMAG00000006349	291.742468192912	1.51180734612156	0.218372447657131	6.92306819079699	4.41964883261251e-12	4.97446208273313e-09
ENSSMAG00000021238	165.903132306181	1.44832395389588	0.215372631891977	6.72473536295134	1.75911859054531e-11	1.64995550912092e-08
ENSSMAG00000005142	148.698257474007	-1.36610107843639	0.207338591522078	-6.58874485645824	4.43560269020008e-11	3.7443140109324e-08
ENSSMAG00000020163	117.071900894575	1.72559022693326	0.266912262749297	6.46500917252367	1.01292664807902e-10	7.77329118159915e-08
ENSSMAG00000021288	815.038530754086	-1.05271889837809	0.164229966645706	-6.41002930146801	1.45491671047331e-10	1.06797212273569e-07
ENSSMAG00000020083	438.350015952572	-1.14689602545563	0.179370088603294	-6.39402051025452	1.61579741025957e-10	1.13664615322551e-07
ENSSMAG00000020788	1389.92682418829	1.4213936919426	0.222815801250346	6.37923201122344	1.77978232047686e-10	1.20192259666443e-07
ENSSMAG00000017277	824.799067131322	1.72738689407164	0.286260997230078	6.03430754027339	1.59645771071506e-09	8.98433184333413e-07
ENSSMAG00000001716	142.726767381034	-1.28121978729714	0.218218449704817	-5.87127160434985	4.32465084779917e-09	2.08608800752552e-06
ENSSMAG00000011237	1936.65649510359	-1.03766013454635	0.177481118724744	-5.84659451102324	5.01738552430317e-09	2.24125839810409e-06
ENSSMAG00000023333	170.041027639188	-1.14434295846138	0.195758254772719	-5.84569452659861	5.04459036474296e-09	2.24125839810409e-06
ENSSMAG00000037897	162.742708834482	-1.38085753895041	0.239692740750991	-5.76094851526995	8.36425527936795e-09	3.36223147337069e-06
ENSSMAG00000029108	4635.39885949786	-1.51840905953077	0.263898511354508	-5.75376136734252	8.7279337424676e-09	3.42683035753675e-06
ENSSMAG00000008214	183.384607283972	1.53208956326149	0.269491646349438	5.68510966486472	1.30728744352291e-08	4.76279660401395e-06
ENSSMAG00000016974	17226.3432552743	-1.2097252668753	0.213432835297063	-5.66794357199803	1.44521541230077e-08	4.97950445017835e-06
ENSSMAG00000003026	1892.5566121151	-1.12500175969353	0.200535202184866	-5.60999638685097	2.02330839370977e-08	6.69794423745139e-06
ENSSMAG00000017900	166.475524408696	1.27796368184729	0.229993111639646	5.55653024882591	2.75190049409864e-08	8.60376593367915e-06
ENSSMAG00000002590	634.636742459214	-1.21350761723712	0.218948274365342	-5.54243974178228	2.98286067723777e-08	9.15629760251006e-06
ENSSMAG00000011649	220.493444751061	-1.01617275386322	0.183900778079086	-5.52565771867599	3.28253539166452e-08	9.8962580388343e-06
ENSSMAG00000036077	130.5220259992	-1.11180133353963	0.20165941278007	-5.51326277416153	3.52241711461264e-08	1.04331523063167e-05
ENSSMAG00000006425	136.054791532033	1.66895549441661	0.304960714881013	5.47269013016246	4.43254785043423e-08	1.24724508931468e-05
ENSSMAG00000017321	75.6239443076374	-1.26132375265898	0.235627568096204	-5.35303981130084	8.64888107853741e-08	2.21240998862041e-05
ENSSMAG00000002191	673.314274480754	1.69898828624352	0.319571314800913	5.31646054434502	1.0580515185902e-07	2.66613190871021e-05
ENSSMAG00000018262	363.888864429782	1.006274792621	0.191511108893733	5.25439384918066	1.48512770666722e-07	3.58191586738039e-05
ENSSMAG00000020073	189.478202536904	-1.66612398566462	0.317438580948369	-5.24864992997061	1.53217914911898e-07	3.61755662440169e-05
ENSSMAG00000016591	7780.3016123602	-1.10451745243679	0.212841038887382	-5.18940077632868	2.10971885494692e-07	4.68662939843012e-05
ENSSMAG00000031674	80.8812684503817	-1.45297549827607	0.280405974379979	-5.18168523865738	2.19890061617979e-07	4.82130377960565e-05
ENSSMAG00000032136	35.7365300540014	1.86358538376752	0.360066325934297	5.17567250681359	2.27091493358319e-07	4.9153662594468e-05
ENSSMAG00000015118	53.8983016237923	-1.67582444278516	0.324361273381309	-5.16653676104889	2.38471317490134e-07	5.0963433584632e-05
ENSSMAG00000003222	107.579140945115	-1.10226554356346	0.21417302653571	-5.14661235073725	2.65232635874742e-07	5.528299495646e-05
ENSSMAG00000025525	198.01258361101	-1.17391835137282	0.228588771633911	-5.13550312634286	2.81390201925531e-07	5.79354973062041e-05
ENSSMAG00000003888	429.15422432891	-1.00727001930618	0.196389413659067	-5.12894254603156	2.91374244637198e-07	5.92683297856604e-05
ENSSMAG00000014013	168.025784400403	-1.02808943180943	0.200766688998392	-5.12081678957042	3.04215097683155e-07	6.11436130260083e-05
ENSSMAG00000015506	209.477993700746	1.81183463367218	0.354145112895519	5.11607973030735	3.11951238843697e-07	6.19608560635074e-05
ENSSMAG00000019154	198.424353814503	-1.51667496748799	0.29980721655447	-5.05883408984731	4.21827676736312e-07	7.82606227070237e-05
ENSSMAG00000015235	125.476451370879	-1.10601035762514	0.221157738595669	-5.00100229206628	5.70330345160816e-07	0.000104661817579892
ENSSMAG00000015396	140.026347427507	-1.12251044238133	0.224988449759122	-4.9891914166399	6.06325447156276e-07	0.000110070887358488
ENSSMAG00000012382	91.6084553601177	-1.10004231323734	0.221876176892391	-4.95791088815659	7.12552303845331e-07	0.000127978941976816
ENSSMAG00000023600	91.3170795679268	-1.60551641747968	0.326344405162194	-4.91969953240576	8.66771677076787e-07	0.000150862950763788
ENSSMAG00000021088	151.720036766743	-1.04039696933557	0.215691427728526	-4.82354343096581	1.41030040643192e-06	0.000235743581799903
ENSSMAG00000001693	1920.58687896748	1.00095503181398	0.208540782662492	4.79980471462	1.58820419689864e-06	0.000260326713167377
ENSSMAG00000001470	70.9027470783698	1.83267112808479	0.382847308935798	4.78695052912627	1.69334552878985e-06	0.000274891851563067
ENSSMAG00000009300	45.5264361487379	1.74277076087912	0.364434565835609	4.78212256535858	1.73453860872643e-06	0.000276298152207196
ENSSMAG00000019171	1334.54988180589	1.3969087325502	0.293840138784223	4.75397520001854	1.9945551465336e-06	0.000314710976999316
ENSSMAG00000037749	119.90787305857	-1.40891966496061	0.296716295788153	-4.74837305857492	2.05059530437767e-06	0.000320557412257484
ENSSMAG00000008574	89.0906905551353	-1.43739143990993	0.304724717001832	-4.71701624355365	2.39328589485784e-06	0.000367325870571681
ENSSMAG00000011551	4991.56156780702	-1.03952411821191	0.223422847049535	-4.65272075770047	3.27583730846051e-06	0.00047677552826499
ENSSMAG00000016908	81.0310331219208	-1.67434739243502	0.360299444075968	-4.64709957221578	3.36634697575551e-06	0.00048164437281085
ENSSMAG00000013490	549.130103946328	1.08425797727919	0.235846421083377	4.59730519674019	4.27990470028139e-06	0.000582722831087505
ENSSMAG00000025609	50.0323275204648	1.38617084183896	0.30147615841845	4.59794515463789	4.26678272888278e-06	0.000582722831087505
ENSSMAG00000001000	100.28480536577	-1.07700636072421	0.236641223135838	-4.55122039369269	5.33356426269003e-06	0.000698035391061983
ENSSMAG00000006335	78.5941318356452	-1.08110920458326	0.238012028432881	-4.54224608605498	5.56580150189399e-06	0.000706522005687791
ENSSMAG00000019092	735.198900501445	-1.44927164597315	0.319204504373113	-4.54026063579327	5.61847313844813e-06	0.000707885686540447
ENSSMAG00000019354	471.118575207292	-1.17245443295404	0.259368598764349	-4.52041780901661	6.17177035481237e-06	0.000763220997351896
ENSSMAG00000011742	36.8483087834213	1.4836735655418	0.330044336452143	4.49537653483393	6.94469451285895e-06	0.00084350559324171
ENSSMAG00000035681	81.8780143959799	-1.32533962753813	0.294987797614652	-4.49286254636691	7.02721441981867e-06	0.000846630759291421
ENSSMAG00000017949	132.791243685372	-1.07491115226789	0.240551180787728	-4.46853409219569	7.87574617459794e-06	0.000929833724935224
ENSSMAG00000002422	83.6799314022931	1.44314434716747	0.325670008893037	4.4313087105342	9.36628815261545e-06	0.00107572138014018
ENSSMAG00000006951	304.195312102711	1.12338144869403	0.254793016310147	4.40899623138256	1.03850832161282e-05	0.00115349578906508
ENSSMAG00000003684	98.6576563774071	-1.79690198441182	0.409580869971235	-4.38717263464481	1.148336436546e-05	0.00125891974403936
ENSSMAG00000006075	2139.82650394534	1.060199767433	0.242374979554962	4.37421292156348	1.21871384790894e-05	0.0013189452496312
ENSSMAG00000007989	254.221349852384	-1.17694504903712	0.269373471938082	-4.3691943403679	1.2470575275242e-05	0.00133253621754374
ENSSMAG00000002406	318.775882482131	1.41861834655454	0.326323746226099	4.3472728018133	1.37840734096165e-05	0.00143652167515158
ENSSMAG00000022580	235.432298399784	1.07605816612596	0.24842929205847	4.33144641362458	1.48133001492314e-05	0.00152495699036265
ENSSMAG00000013862	115.294521507052	-1.00318018722237	0.23656113063343	-4.24068055701373	2.22843093364902e-05	0.00214986282587408
ENSSMAG00000013307	109.823023477483	1.48721960156063	0.352858317374221	4.21477836381387	2.50023601798085e-05	0.00237143172424554
ENSSMAG00000016477	83.4140345085541	-1.06669778446535	0.253450609890369	-4.20870079944472	2.56843221086213e-05	0.002382573682197
ENSSMAG00000035755	953.572101472685	1.02860468947247	0.245438497486232	4.19088570052125	2.77867622016021e-05	0.00256351861338605
ENSSMAG00000012028	800.620365581113	1.01865054404709	0.243742588820949	4.17920622314953	2.92528333996005e-05	0.00266206974803403
ENSSMAG00000016490	105.767233994193	-1.4239559086101	0.343494297918345	-4.14550086344839	3.39071722874627e-05	0.00299714549596457
ENSSMAG00000015170	68.2481883970226	-1.00059873614294	0.242147869824948	-4.13218062527779	3.59337861683454e-05	0.00312935230768531
ENSSMAG00000010402	509.510988718212	1.14647418442948	0.282675696738995	4.05579325585976	4.99644402945965e-05	0.00407511906035591
ENSSMAG00000002861	118.537388683859	-1.15574144669043	0.286052713124704	-4.04030933342899	5.3380747519251e-05	0.00427121876951429
ENSSMAG00000002844	453.396356688534	1.08812334750001	0.269645798903714	4.03538030973945	5.45139242458805e-05	0.00434131407095849
ENSSMAG00000018702	134.332763072462	-1.02273755761524	0.254733166768939	-4.01493676927801	5.94617337917238e-05	0.00469108622245642
ENSSMAG00000036700	780.773770404042	1.24365972488435	0.311222565946848	3.99604611285401	6.44091931800466e-05	0.00492045433691731
ENSSMAG00000004530	107.299126624324	-1.09007403941405	0.273293786677067	-3.98865284376961	6.64495827884396e-05	0.00505346083881633
ENSSMAG00000013195	62.6767500020732	1.25867976223732	0.316197011424315	3.98068203291223	6.87178183411255e-05	0.0051792987814876
ENSSMAG00000012432	137.034201004818	1.35016220012051	0.340920388988999	3.96034453710563	7.48417037100495e-05	0.00554189685849458
ENSSMAG00000017104	50.7081936630048	-1.10954110658687	0.280133351396312	-3.96076047730987	7.47114456628902e-05	0.00554189685849458
ENSSMAG00000020373	44.2614890138261	-1.26061303892	0.323750199278721	-3.89378305165065	9.869292160818e-05	0.00697168450004562
ENSSMAG00000015162	35.910573547778	-1.36731540559618	0.351972359123189	-3.88472381468347	0.000102446279940193	0.00714710968690196
ENSSMAG00000011154	764.76167019214	1.07549840261647	0.277138141480916	3.88073037103241	0.000104143246651052	0.00723559849057492
ENSSMAG00000016286	52.580051947888	-1.33915700536438	0.347915561839123	-3.84908625036901	0.00011855925943797	0.00803869870317768
ENSSMAG00000034807	811.934695496579	1.01459204017901	0.265207870561919	3.82564830383542	0.000130428385792554	0.00860165014584251
ENSSMAG00000000959	55.4987555261786	-1.00800926761165	0.26563178554513	-3.79476147985457	0.000147785460587194	0.00963315093712431
ENSSMAG00000015894	140.617393982383	1.57954642370958	0.419682671980079	3.76366843133462	0.00016743886008028	0.0106674349990014
ENSSMAG00000009631	1453.52083652929	-1.23514838972393	0.328647826866521	-3.758273412304	0.000171089873786047	0.0108143188272162
ENSSMAG00000020918	115.771386508637	-1.38778084665188	0.374879583114877	-3.70193765987682	0.000213959195468606	0.0130879460039727
ENSSMAG00000004695	144.511362670117	1.14291992478341	0.310322704817822	3.68300452090469	0.000230501070008052	0.0139271898408978
ENSSMAG00000013393	2061.39932261099	1.06314354733123	0.289050402044645	3.67805593699545	0.000235018425712692	0.0141203419263608
ENSSMAG00000017295	125.706392297631	-1.14680596330261	0.313324586746013	-3.66012120278397	0.000252095976208359	0.015084521695559
ENSSMAG00000018333	63.385449352023	-1.17071934827085	0.320424370613619	-3.65365264205374	0.000258535973674043	0.0153153082229434
ENSSMAG00000022432	59.4522641223205	1.05232126984754	0.288651472750843	3.64564663335663	0.000266720275733081	0.0156900293212599
ENSSMAG00000020350	14866.7807289049	-1.05311695260744	0.289039788012296	-3.64350167791653	0.000268953898153529	0.0157664884115487
ENSSMAG00000020086	108.589879254037	1.1037696544439	0.306489371893678	3.60133092910903	0.000316592280450362	0.0181803655470866
ENSSMAG00000011892	65.9314481387165	1.00607760416052	0.279706853326015	3.59690008377406	0.000322032110810632	0.0182445239154896
ENSSMAG00000007236	52.1390135418296	1.08328487441755	0.301632004129115	3.59141224932431	0.000328890916513693	0.0182890379175826
ENSSMAG00000034704	45.7684651778521	-1.12073831444354	0.314959761928392	-3.55835395474532	0.000373186197399874	0.02019391849584
ENSSMAG00000000373	47.4447631143535	1.00084487874825	0.282059735904381	3.5483436710284	0.000387662044037804	0.0207774548872706
ENSSMAG00000027499	81.5089213454163	-1.29836611971814	0.371351192810177	-3.49632947155182	0.000471705884765426	0.0238402446307388
ENSSMAG00000008039	74.2588692051849	1.03196042450464	0.298650843366447	3.45540770242665	0.000549461277998148	0.0269667289431475
ENSSMAG00000037956	394.771788562494	1.07008299745529	0.309553029219589	3.45686488726363	0.000546498781776946	0.0269667289431475
ENSSMAG00000004274	55.0784019355837	1.07475827894911	0.312013104027696	3.44459340032624	0.00057191900352405	0.0278262493847162
ENSSMAG00000000988	207.620496351519	-1.11975609515115	0.325881614446598	-3.43608244685016	0.000590191337196	0.0282271964472523
ENSSMAG00000011740	70.9516835776286	1.53824470041489	0.449028688562959	3.42571586091255	0.000613181476471966	0.0289981592920902
ENSSMAG00000031286	48.2711661539973	-1.02563826040197	0.30143240102435	-3.40254815645752	0.000667605888394132	0.0307956016769348
ENSSMAG00000009560	78.1477949266441	-1.2529562035544	0.370417220541634	-3.38255387188072	0.000718151910132841	0.0325928997278837
ENSSMAG00000037327	149.935956447122	1.27855702234351	0.381292860031493	3.35321522212062	0.000798785669278614	0.0351195272250803
ENSSMAG00000009203	23.9333534848199	-1.45651634486152	0.436441930497439	-3.33725117383072	0.000846114458968963	0.0368168825019923
ENSSMAG00000025993	538.316257794963	1.18896442870819	0.357773897119196	3.32322854820253	0.000889819785002326	0.0381537462294708
ENSSMAG00000000227	2988.64773108195	-1.76469079841489	0.533873658219003	-3.30544646893028	0.000948252158630637	0.0398352048962027
ENSSMAG00000008038	399.198819032152	1.1680456353775	0.355735224357881	3.28346915177118	0.00102537866135779	0.042316920653836
ENSSMAG00000016298	5479.30155356285	-1.77169242288955	0.544303108122451	-3.25497392252805	0.00113402778075385	0.0458033278049454
ENSSMAG00000009806	4079.30384223478	1.01123169061416	0.311027428035015	3.25126210573401	0.00114893882971549	0.0459823102023795
ENSSMAG00000036341	43.6720275542463	-1.15211629821604	0.354678274102369	-3.24834189839188	0.00116079697999692	0.0463303437666381
