# Supplementary material for: Unraveling the transcriptomic landscape of eye migration and visual adaptations during flatfish metamorphosis
Source: Commun Biol. 2024 Mar 1;7:253. doi: 10.1038/s42003-024-05951-x (PMC10907633; doi:10.1038/s42003-024-05951-x)
Supplement: Supplementary file 17 — Supplementary Data 16 [file 42003_2024_5951_MOESM17_ESM.csv]

	baseMean	log2FoldChange	lfcSE	stat	pvalue	padj
ENSSMAG00000020767	3910.51738811081	-1.73056651662241	0.174359849267397	174.331143792815	1.39467531261106e-38	2.46076512157095e-34
ENSSMAG00000014260	836.674998451543	-0.775974006023406	0.179565484740814	172.891323751851	2.86500947652332e-38	2.52751136018887e-34
ENSSMAG00000013764	353.86172062497	-1.52609367402488	0.234863014292841	166.281988705791	7.8041378598415e-37	4.58987361330144e-33
ENSSMAG00000022866	79.9621897853795	3.38672461946028	1.29470374302783	163.009249135389	4.00858687952854e-36	1.76818767256004e-32
ENSSMAG00000006098	6983.07457217708	-1.66649557943019	0.157305960378956	161.501666258931	8.51841438368281e-36	3.00597806771399e-32
ENSSMAG00000017981	1561.12441875168	-1.50572659620747	0.131321384628626	159.891517527912	1.905452457423e-35	5.60330052646191e-32
ENSSMAG00000001737	894.676408993612	-1.33897220801216	0.198175737634139	149.997606479421	2.68184456713889e-33	6.75978079179979e-30
ENSSMAG00000036341	328.425406094225	-2.06116412120923	0.270658676085369	142.868656981886	9.47251535451786e-32	2.08916326143891e-28
ENSSMAG00000019154	1995.80051859633	-2.38721824849802	0.365416498132485	141.811819961255	1.60677313241569e-31	3.14998946092693e-28
ENSSMAG00000002585	2627.71998655461	0.845898980399252	0.0763541972251865	141.583845281744	1.80077160400881e-31	3.17728141811315e-28
ENSSMAG00000003085	346.512065762898	-1.444254339828	0.198328357344553	131.619829620217	2.62492647655252e-29	4.21038206839025e-26
ENSSMAG00000003026	13478.6509513032	-1.89143571000507	0.282526670782796	120.838103274626	5.7588964829161e-27	8.46749746204764e-24
ENSSMAG00000037749	260.050649470855	-2.39169055430663	0.387394609048839	120.367851641968	7.28539522348468e-27	9.88796256332028e-24
ENSSMAG00000034682	984.004490153636	-1.35888414364508	0.154369693704744	120.141910573304	8.15672078959919e-27	1.02797986865492e-23
ENSSMAG00000003578	2709.50944215818	-1.09303902646245	0.240802472339917	115.439247083783	8.56418417273605e-26	1.00737643695837e-22
ENSSMAG00000020396	705.012615524817	-1.25391024134942	0.146423628318527	113.447268811976	2.31866808346291e-25	2.55691122903873e-22
ENSSMAG00000023476	52.1492124553868	-1.7014641195989	1.27112521143821	106.725301680806	6.68182658777515e-24	6.93494990086498e-21
ENSSMAG00000002506	1262.17650527415	-1.64601446947707	0.175867512072941	103.959938503768	2.66309208852408e-23	2.6104220449955e-20
ENSSMAG00000006385	274.723000439352	-1.53521377212467	0.20627201735778	102.881710904938	4.56583625835289e-23	4.23997973380939e-20
ENSSMAG00000001145	674.767411404963	-1.25063481549212	0.357835569479074	101.351773596253	9.8116488773914e-23	8.6558366396347e-20
ENSSMAG00000009500	4744.55409577977	-1.51379212930319	0.18438102188695	100.716293792814	1.34813903580771e-22	1.13269357846625e-19
ENSSMAG00000013626	6241.25354770319	-1.81381499893943	0.264396524031918	98.9065994621064	3.33199863558356e-22	2.67226290573801e-19
ENSSMAG00000031091	1487.03154688981	-1.8326576297975	0.207860525459956	95.719029780657	1.64012435067912e-21	1.25818930623402e-18
ENSSMAG00000005343	305.305655589469	-1.50251219063365	0.171893689383197	93.8535203409786	4.16837712909205e-21	3.06445191940417e-18
ENSSMAG00000016274	1561.3968328257	-1.61015928868384	0.184552575766924	91.9925780990077	1.05697685564123e-20	7.45971985637356e-18
ENSSMAG00000008271	710.929368079586	-1.79286172625263	0.276431075819211	91.5246893731587	1.33556867281987e-20	9.06337448585912e-18
ENSSMAG00000000677	1209.92392585289	-1.54455880205402	0.211315248911591	91.1743327512337	1.59127484497629e-20	1.03986864313932e-17
ENSSMAG00000032761	372.0948697158	-2.51884903764618	0.682241324817261	90.0680455797685	2.76676583646283e-20	1.74345772923393e-17
ENSSMAG00000019425	1077.33981396214	-1.78041423350969	0.203726483567232	89.8531060038874	3.08067539777275e-20	1.87432540407939e-17
ENSSMAG00000009407	5376.22221749556	-1.70087279101812	0.198679867583338	89.6339836889306	3.43738158849324e-20	2.02163869157916e-17
ENSSMAG00000018702	1392.20335042789	-1.01578470407586	0.39228030741799	89.2383352508693	4.1893024252207e-20	2.33141907702626e-17
ENSSMAG00000021351	352.019372030647	-1.52864794921485	0.174063880449748	89.2197692224109	4.22837284430062e-20	2.33141907702626e-17
ENSSMAG00000002313	114.776402431489	-0.401438226666528	0.706430420351993	84.2820354092094	4.99331022854037e-19	2.66975653552625e-16
ENSSMAG00000003888	671.119081610754	-1.82374554249729	0.275139174060671	81.3953341503689	2.1145977360937e-18	1.09735183693051e-15
ENSSMAG00000016312	2568.6536113996	-1.59180885686563	0.199303209622865	80.3844420799477	3.50542102286544e-18	1.76713281506965e-15
ENSSMAG00000015164	101.226807249683	-1.19541182359353	1.12792702914525	77.4846004937097	1.49428276227107e-17	7.32364584930856e-15
ENSSMAG00000000778	369.719040571712	-1.63269920317446	0.347828254076482	76.4636631579698	2.4895824406939e-17	1.18719439415144e-14
ENSSMAG00000004829	1282.61770386137	-1.57260598105408	0.222169566684361	76.1399165186359	2.92703018885626e-17	1.3590663329521e-14
ENSSMAG00000009476	2069.0270836181	-0.64371062455714	0.222075922209336	75.5152848990615	4.00003908118352e-17	1.80965870636928e-14
ENSSMAG00000003222	170.424921355869	-1.90483811992889	0.230527777353815	74.896436238701	5.45061508286481e-17	2.40426631305167e-14
ENSSMAG00000014803	5292.53517416598	-0.912011215082202	0.164832326222728	74.6322078741903	6.22045244092129e-17	2.63182352172036e-14
ENSSMAG00000027949	133.692098614925	-1.50423721922344	0.213309970771421	74.6179915693223	6.26482588484784e-17	2.63182352172036e-14
ENSSMAG00000008078	49.134743771923	-0.175628970475274	0.542469330017527	72.4265781047847	1.87399484968568e-16	7.68948026229166e-14
ENSSMAG00000018697	868.124379540749	-1.09675491736577	0.156867655987997	71.8529471787981	2.49649537535575e-16	1.00109464551766e-13
ENSSMAG00000001429	7591.44886672595	-0.841713138932886	0.0996297760555544	71.155319558423	3.53849575436703e-16	1.38740486866782e-13
ENSSMAG00000011237	3565.71202603042	-1.70903824661259	0.239296753212893	70.8480284071089	4.12616037950423e-16	1.58265160295593e-13
ENSSMAG00000021288	1175.46062932459	-1.59717499412764	0.211684832905814	69.088304310041	9.94638663431174e-16	3.73391586757013e-13
ENSSMAG00000014996	412.016977563621	-1.36420111728099	0.166626460158126	69.0122671996405	1.03318141584465e-15	3.79780268774229e-13
ENSSMAG00000016591	12849.7766748834	-1.91592608485736	0.262655355652309	68.4243117931324	1.38627528357583e-15	4.99172267416569e-13
ENSSMAG00000023656	901.848987517519	-1.44266073441649	0.175063000660214	67.9994981391235	1.71433855729939e-15	6.04955790099808e-13
ENSSMAG00000013574	578.898092404233	-1.3590012572379	0.168305931171962	66.7898231639955	3.13887612197619e-15	1.08592804502251e-12
ENSSMAG00000010779	3815.50597091547	-1.40152565891853	0.186315861545572	66.7366375496217	3.22346742454151e-15	1.0937472930502e-12
ENSSMAG00000031244	865.672284909132	-0.923550810296421	0.174072907651007	65.6929262029232	5.43203206623729e-15	1.80835422220171e-12
ENSSMAG00000020918	4546.87064175806	-2.3594604150341	0.571511827921554	65.6156722614542	5.64596010749405e-15	1.84476518771528e-12
ENSSMAG00000011551	8427.90566948321	-1.87586234155583	0.281247320835541	62.0410293958192	3.37257519041287e-14	1.07585828344472e-11
ENSSMAG00000015170	127.24309570232	-1.9200502002922	0.249503258812716	62.0162332943889	3.41464882526097e-14	1.07585828344472e-11
ENSSMAG00000000169	242.100043553201	-1.33625089665467	0.246908008440098	61.1097074175231	5.37273770410992e-14	1.66309796581255e-11
ENSSMAG00000000621	1152.35230773187	-1.71257627880261	0.246748136606896	60.2317575785912	8.33374148016933e-14	2.53518163234669e-11
ENSSMAG00000013753	662.835564046233	-1.44081517020346	0.209785315340044	59.6288581285869	1.12656946634372e-13	3.36901553629976e-11
ENSSMAG00000009388	659.448565323511	-1.18341045981715	0.188503479774994	59.4072372645305	1.25858437400742e-13	3.70107711583114e-11
ENSSMAG00000011542	3988.25870361276	0.69847181041569	0.0996306949223233	58.1494261807293	2.36054640211174e-13	6.82778372440319e-11
ENSSMAG00000021088	250.67350732258	-1.7207321434398	0.253165906431733	57.7398291229794	2.89704614565407e-13	8.24443261192266e-11
ENSSMAG00000017164	178.905825967124	1.65223163232081	0.380838429644677	57.3611055279185	3.50101681531126e-13	9.80506995069076e-11
ENSSMAG00000013751	140.958796143355	-1.68493382158032	0.254201083403111	56.5665868361581	5.20860877753938e-13	1.41385681955238e-10
ENSSMAG00000023333	174.432091702503	-1.67006462280882	0.289180613913669	56.5791401480819	5.17601851812063e-13	1.41385681955238e-10
ENSSMAG00000019211	1891.70132128549	-0.869306003965987	0.188540670314227	56.4725523955916	5.4593515071943e-13	1.45946663625661e-10
ENSSMAG00000020083	408.869825121603	-1.37777057794035	0.194864092503965	56.4307593377347	5.57463330366334e-13	1.46804223895277e-10
ENSSMAG00000000460	1210.93000098681	-0.650293635204511	0.186283723463142	55.6704581976094	8.15292786613904e-13	2.11544498926702e-10
ENSSMAG00000004942	788.425031391784	-1.16897768313393	0.17427624091044	54.8700191763161	1.2165409292581e-12	3.11081857330868e-10
ENSSMAG00000008654	179.660025662793	-1.49907977679418	0.225384560190715	54.6974712535268	1.32615726948005e-12	3.34267412324372e-10
ENSSMAG00000005051	1131.97770833141	1.30419594644706	0.199363404767546	53.4025704416325	2.53383988974109e-12	6.29677056543545e-10
ENSSMAG00000036077	277.28329481976	-1.70812177843922	0.258412659408501	52.4361755026914	4.10798797391551e-12	1.00668527516341e-09
ENSSMAG00000002420	3577.20637102677	1.18810176782862	0.178979039087648	52.1922094599681	4.64093746612746e-12	1.12170822811442e-09
ENSSMAG00000015396	263.731765543684	-1.88571260698836	0.262322603174464	52.0880493763272	4.88904226152215e-12	1.16570623867969e-09
ENSSMAG00000004432	206.486118947806	-1.75568394895155	0.749474969909595	51.9611578055281	5.20928293140059e-12	1.22550117388843e-09
ENSSMAG00000006605	663.459142970714	-1.42480380793453	0.209002840059236	51.5516099159649	6.39308001632112e-12	1.48420399747329e-09
ENSSMAG00000008138	795.36808786825	0.924509267023911	0.133760688371185	50.8876392925568	8.91024260627453e-12	2.04171844863776e-09
ENSSMAG00000009249	437.743592066803	-1.52210229597161	0.26157246117076	50.7040881969184	9.76668415013342e-12	2.20514914317516e-09
ENSSMAG00000018193	1033.97364274045	0.97636995711086	0.149896877438296	50.6823478009292	9.87342905865095e-12	2.20514914317516e-09
ENSSMAG00000014013	249.008073115707	-1.01066719436209	0.264111466412324	50.6160548118237	1.02061829684285e-11	2.25097365368692e-09
ENSSMAG00000008707	2036.94023848024	-0.0396010203133598	0.089511595575856	50.3376387836439	1.17306106966019e-11	2.55524561889932e-09
ENSSMAG00000005627	5699.64243869838	0.839187102982317	0.123838633399522	49.9849377734434	1.39929303798666e-11	3.01086906856545e-09
ENSSMAG00000007176	1030.39680639681	1.07542971279287	0.160445440328919	49.9221084715684	1.44394909510274e-11	3.06952263060155e-09
ENSSMAG00000005142	219.720777046662	-1.32471169343179	0.293452886820124	49.7465851816572	1.57639947311547e-11	3.31118955995825e-09
ENSSMAG00000003996	148.199596162743	0.784997246952432	0.330807301588835	49.6555891141638	1.64977920837493e-11	3.42455345324321e-09
ENSSMAG00000004530	202.271987122919	-1.73015330701495	0.297844108441385	49.458535318513	1.82060409014443e-11	3.73520215889631e-09
ENSSMAG00000010194	3442.12569906512	0.942653965690621	0.155454975911289	49.3613049654971	1.91129981150291e-11	3.87620389358131e-09
ENSSMAG00000019523	1063.23643151609	0.873742386491792	0.13226933647061	49.0228697298298	2.26370116646832e-11	4.53872083876898e-09
ENSSMAG00000008813	167.248391994848	9.56305002539698	1.57829462028116	48.9845882870377	2.30744737118811e-11	4.57444959744303e-09
ENSSMAG00000017736	3618.72991052689	0.903861841443867	0.148393099106327	48.4626546772037	2.99549257653359e-11	5.87249678003985e-09
ENSSMAG00000008509	58.8032268777381	3.64885798087599	0.575801421017489	48.3761750925001	3.12785816093234e-11	6.06460762543849e-09
ENSSMAG00000006772	3652.86538275169	-1.07693295536878	0.163503536807545	48.2838804929378	3.2755826984958e-11	6.28199794915868e-09
ENSSMAG00000009528	299.913807488185	-1.27394332867197	0.185316655946012	48.2239643288257	3.37519755869732e-11	6.40343932533931e-09
ENSSMAG00000015162	77.2359954928852	-2.07845164766962	0.35019371339915	47.2996593260188	5.35808352545575e-11	1.00572367790576e-08
ENSSMAG00000012513	1222.79362068345	-1.38950165578432	0.210035678864232	46.3874643035832	8.45454250211744e-11	1.57023103060379e-08
ENSSMAG00000019458	635.372320628974	-1.31738825887119	0.248682656650456	45.7573299333372	1.15856939435335e-10	2.12935399937192e-08
ENSSMAG00000018615	1067.81196869065	-1.84839202193064	0.657613950829766	45.5367127432975	1.293684771106e-10	2.3531725877726e-08
ENSSMAG00000007774	1878.52652839686	0.809127351358899	0.136595640273843	45.3692546574822	1.40666773829326e-10	2.50642870426408e-08
ENSSMAG00000009643	1070.95517908733	-1.52912563551517	0.255888866694857	45.3297047507163	1.43476138704756e-10	2.50642870426408e-08
ENSSMAG00000013114	1477.87260056491	0.658212285552043	0.114883144512806	45.3391101143039	1.42803000098309e-10	2.50642870426408e-08
ENSSMAG00000015219	434.469635299813	-1.33835511237782	0.23425077497991	45.3451043855742	1.42375640884579e-10	2.50642870426408e-08
ENSSMAG00000000525	369.782474377262	1.06046152941976	0.183774224096524	45.1223484469588	1.5914995841746e-10	2.75298222188007e-08
ENSSMAG00000013090	439.809471542106	-1.32494863800304	0.200313248182342	45.0190648785292	1.67584663393788e-10	2.87074155429125e-08
ENSSMAG00000017758	1514.58616881598	0.927689760869152	0.152079365311843	44.7658496116061	1.9020383447335e-10	3.22688120716133e-08
ENSSMAG00000011241	1160.31239069522	-0.798859006196498	0.121723235868664	44.714973745692	1.95104291360173e-10	3.27849534929418e-08
ENSSMAG00000003732	1134.15912366875	1.13424426051801	0.179405133383836	44.6589342085217	2.00648377742237e-10	3.33984903479626e-08
ENSSMAG00000019463	4672.08642645204	0.704130499618112	0.11879488792194	44.6245926686109	2.04123414022775e-10	3.36593786637181e-08
ENSSMAG00000014060	1142.5869042394	0.900805337832238	0.159128674127541	44.0367009498815	2.73874683146566e-10	4.47430084207224e-08
ENSSMAG00000030079	406.447836199306	-1.18868955023216	0.182025103537789	43.5918644189501	3.4209514716459e-10	5.53754750144222e-08
ENSSMAG00000013766	121.014616593698	-1.65813947786334	0.263958270877896	43.5076169368513	3.56813289904693e-10	5.72328517007128e-08
ENSSMAG00000002162	116.62653558319	-1.83391170394225	0.398892699750561	43.4335284667154	3.70279039632601e-10	5.86490964812303e-08
ENSSMAG00000032275	1436.95910481469	-1.31377757218356	0.20317670993968	43.4226917143199	3.72290796072194e-10	5.86490964812303e-08
ENSSMAG00000008527	974.38151486413	0.993083245900459	0.16586739597092	43.0454683814151	4.49567911683157e-10	6.95804932784003e-08
ENSSMAG00000012382	118.379301635572	-1.58888099898241	0.283884051366396	43.0470342581282	4.49216065476145e-10	6.95804932784003e-08
ENSSMAG00000004110	739.242907205866	1.39501446488809	0.230770309314279	42.9047675242908	4.82334257397948e-10	7.40026577176469e-08
ENSSMAG00000001712	4851.91025526193	0.970214799028811	0.169945084863011	42.7141672364915	5.30562358437778e-10	8.070036424376e-08
ENSSMAG00000017233	831.112293499447	0.64404663016222	0.121398310440199	42.6449084257861	5.49257245627884e-10	8.2829870443234e-08
ENSSMAG00000005900	325.86673358693	-1.25220788989448	0.208956187510881	42.4086299129782	6.18134554470591e-10	9.24268311786365e-08
ENSSMAG00000011587	119.752939821109	-1.54985337934614	0.263146924000662	42.1908889406396	6.89231111848378e-10	1.02191544012208e-07
ENSSMAG00000013946	913.110274463182	0.496133678089016	0.163288027585069	42.0962956959923	7.22612608915556e-10	1.06248140597551e-07
ENSSMAG00000002590	570.522543728814	-1.8123990552084	0.330412881111999	41.9625574512488	7.72585274439931e-10	1.12656980018332e-07
ENSSMAG00000015431	368.06103815699	-1.5592175684709	0.245106138893655	41.7507501483144	8.58894452382098e-10	1.24215850146145e-07
ENSSMAG00000006335	141.160924425592	-1.81462547177277	0.2828446640058	41.5634736545167	9.43205602103076e-10	1.35300159703306e-07
ENSSMAG00000013892	114.301173189035	-1.21487092870746	0.256003948593815	41.3918003006245	1.02774356613896e-09	1.46237963556095e-07
ENSSMAG00000005244	1972.4530961928	1.26128583499461	0.213188599091929	40.7168817684504	1.44026187216051e-09	2.03295843779201e-07
ENSSMAG00000005590	1037.11207594104	0.7676534468731	0.130593538562076	40.4577154981353	1.63952749559026e-09	2.29585897874561e-07
ENSSMAG00000015348	287.034335449578	-1.33649481890963	0.211227233707771	40.3759299331027	1.70796204017085e-09	2.37285686903736e-07
ENSSMAG00000010634	409.550300213689	-1.41179847637064	0.258472270468339	40.3467798963649	1.73303791504163e-09	2.38888445101519e-07
ENSSMAG00000011150	3230.80487127954	0.632102197729085	0.129217803603831	40.2415009038787	1.82670789995854e-09	2.49848327029988e-07
ENSSMAG00000008552	543.069710542276	1.22835068702343	0.203749430728867	40.1672139445603	1.89583403300462e-09	2.57308428294873e-07
ENSSMAG00000018422	573.390273164413	-1.23110595939429	0.197796024522008	40.1284601351419	1.9329276475196e-09	2.60340270326991e-07
ENSSMAG00000004247	1315.0460384731	0.952047056522752	0.179710931465625	39.8681833031824	2.20157758033702e-09	2.94277536571715e-07
ENSSMAG00000009007	1473.45450491343	-1.05978599630465	0.171741460209762	39.827636273121	2.24666681074498e-09	2.98046535404394e-07
ENSSMAG00000017348	913.174544249256	1.05502311603547	0.19309361894929	39.6803778668424	2.41832923633475e-09	3.1842538093948e-07
ENSSMAG00000010678	1877.15922530999	0.847936511313928	0.14806894769986	39.4851116994048	2.6663486435844e-09	3.48481892351135e-07
ENSSMAG00000011222	81.111554709989	-1.19216855680741	0.335126086424146	39.4046266877591	2.77583747113035e-09	3.60124090739882e-07
ENSSMAG00000006685	19282.5065850441	-1.65112552525389	0.266645272785557	39.3419746006112	2.86416980455507e-09	3.68871620668392e-07
ENSSMAG00000020908	3004.09665391585	-2.24112889053634	0.788131153618673	39.1211651206738	3.19850424345748e-09	4.08944991822925e-07
ENSSMAG00000009988	614.050542983509	-0.827828253392005	0.134030492160458	39.0446800185953	3.32319220215038e-09	4.1881716581958e-07
ENSSMAG00000033434	204.213542280148	-1.55034053485032	0.259674597541996	39.0507794054148	3.3130729229847e-09	4.1881716581958e-07
ENSSMAG00000011457	94.4506736866278	-1.50633082106305	0.386491796768487	39.0172710367535	3.36904835946236e-09	4.21585030172723e-07
ENSSMAG00000016477	126.290255480079	-0.181647554226454	0.368816458134853	38.8953109741444	3.58088633677417e-09	4.41826283398905e-07
ENSSMAG00000019184	2176.79715459736	0.711281426079806	0.116366447839482	38.8988627802729	3.57453267317103e-09	4.41826283398905e-07
ENSSMAG00000005103	372.851396925624	-0.277017207701194	0.327059880454148	38.8241817125642	3.71053095399679e-09	4.54643112168884e-07
ENSSMAG00000007684	865.222809315507	1.07616596467332	0.193950100484467	38.6668107725842	4.01428982238703e-09	4.88469859491012e-07
ENSSMAG00000008760	1274.38284600662	0.232384424179513	0.252431646950806	38.6091914843554	4.13162211906894e-09	4.99303703211318e-07
ENSSMAG00000018354	1232.18211236227	-1.55814042952325	0.276098680749174	38.4903321237643	4.38460602211786e-09	5.26272031661548e-07
ENSSMAG00000008122	239.957529636981	-1.31493955137864	0.220812894523864	38.4308819983006	4.51689512155301e-09	5.38487145437036e-07
ENSSMAG00000008140	1298.61312076843	1.10574143425927	0.179086866666907	38.1830521040574	5.11276209161102e-09	6.0203536455304e-07
ENSSMAG00000019560	353.925392833532	-1.00410519579154	0.173858984383554	38.1809308307737	5.11818775124439e-09	6.0203536455304e-07
ENSSMAG00000008289	180.09329698459	-1.34866345633564	0.252687182027053	37.6917420221371	6.53645406071168e-09	7.58872450601787e-07
ENSSMAG00000009575	446.754126316028	1.38087092526071	0.260705804939464	37.6914053266484	6.53755455063884e-09	7.58872450601787e-07
ENSSMAG00000017650	1208.10215916466	-1.55106143587105	0.258142363524943	37.5995300902146	6.84487907112867e-09	7.89353243993427e-07
ENSSMAG00000014934	1265.44619468523	0.219930273325374	0.307632651755579	37.5753648445998	6.92808482269992e-09	7.93760575400762e-07
ENSSMAG00000013327	675.772139758953	-1.15592424701452	0.23547456678616	37.4333401633745	7.43795358521212e-09	8.4125162216335e-07
ENSSMAG00000020468	875.08397835369	0.989466153907738	0.16935804097697	37.4407928584578	7.41028876154067e-09	8.4125162216335e-07
ENSSMAG00000001981	1218.200910743	0.926217619810898	0.174250596666204	37.36346012826	7.70242930160109e-09	8.6013710504715e-07
ENSSMAG00000011114	159.507692197369	-1.65028657637147	0.367404277697136	37.3711573546651	7.67284260090212e-09	8.6013710504715e-07
ENSSMAG00000006631	383.22336651545	0.984622957228272	0.180687578978439	37.0978143292689	8.79654184694133e-09	9.7613952419769e-07
ENSSMAG00000008191	228.093968992762	1.31415242221881	0.24182118116004	37.0823439841833	8.86484845703338e-09	9.77571163599356e-07
ENSSMAG00000006587	136.828728284166	2.02091953839267	0.460963447978424	36.9109567648181	9.65800837432014e-09	1.05188827010188e-06
ENSSMAG00000008857	1046.49780833436	0.945694319239753	0.200866734838305	36.9185436897622	9.62144048530698e-09	1.05188827010188e-06
ENSSMAG00000008007	1099.8867792807	-1.72469311531862	0.285717556737087	36.8225154767071	1.00946754189473e-08	1.09270216620801e-06
ENSSMAG00000004442	1003.59863885907	1.25825296086744	0.230421533138395	36.7725982967007	1.03497947499917e-08	1.11348645468813e-06
ENSSMAG00000033221	367.801244468797	0.864234321142862	0.157227449608985	36.659952870197	1.09494519178772e-08	1.17086139175167e-06
ENSSMAG00000012230	2365.72259293467	0.705605007221919	0.127331952108746	36.6411882943942	1.10526662643512e-08	1.17477857571213e-06
ENSSMAG00000003492	540.177279430154	-1.19357461167636	0.197786812289495	36.6254159932915	1.11401738499853e-08	1.17698938568347e-06
ENSSMAG00000000280	152.312181829797	-1.59216807236593	0.263753211750333	36.5990243413202	1.12881518442152e-08	1.1855247091627e-06
ENSSMAG00000020267	1507.83329946466	0.824047001302731	0.157828907874793	36.5431278110702	1.16080860832671e-08	1.21191166185305e-06
ENSSMAG00000034935	2004.66609496582	1.07927680839581	0.188190484295635	36.5280284093184	1.16960553137871e-08	1.21391294092036e-06
ENSSMAG00000009930	1255.12164516752	-1.0696214260857	0.178053427160092	36.3884563181334	1.25414314308355e-08	1.29404103020855e-06
ENSSMAG00000022278	566.856010913362	0.970921670641279	0.184087959292846	36.3730121766557	1.2638652141003e-08	1.29649057195265e-06
ENSSMAG00000001899	492.020328648227	-0.832027730970217	0.164285842184218	36.0569137124717	1.48026908837129e-08	1.50970334076434e-06
ENSSMAG00000002786	3876.5812059162	-1.90178378105575	0.315907197892753	36.0280122816853	1.50181534010339e-08	1.52287527935541e-06
ENSSMAG00000003142	2891.53841493329	1.43188378979761	0.25195434129292	35.9833246405587	1.53574932828013e-08	1.54832533579644e-06
ENSSMAG00000019060	1114.6643121096	0.678361665217339	0.148701644632572	35.9720074116437	1.54446417535805e-08	1.54832533579644e-06
ENSSMAG00000035326	6396.35596237846	-0.999683284692519	0.166628563896813	35.9050539297606	1.59704297559143e-08	1.59199018425623e-06
ENSSMAG00000001453	953.179536471182	1.18321133402113	0.215359226564359	35.8263820525231	1.66111608646255e-08	1.64655799042389e-06
ENSSMAG00000016085	1380.04690338132	0.952803604203968	0.169439568902453	35.7118326886157	1.75903330502625e-08	1.73387618066386e-06
ENSSMAG00000015235	160.722577917801	-1.74233182730774	0.291830479193918	35.5530290495525	1.90439851616426e-08	1.86673374551123e-06
ENSSMAG00000005154	681.598907490585	0.980170513718224	0.168995008135176	35.5361184486145	1.92056904483178e-08	1.87218343795646e-06
ENSSMAG00000003540	641.537013788783	1.10624978018821	0.189678351260345	35.2738513244046	2.18967927153628e-08	2.12278577291132e-06
ENSSMAG00000006517	1500.37347333439	0.671463962569861	0.126873712839067	35.1626602171183	2.31486329832069e-08	2.23188240631531e-06
ENSSMAG00000014430	1874.32940753571	1.18166698186754	0.224693021174817	35.0179849861793	2.4885202354351e-08	2.38627451271831e-06
ENSSMAG00000017321	56.0666308426737	-1.57000985943905	0.308701120433324	34.9967898856074	2.51503268916877e-08	2.39866144690236e-06
ENSSMAG00000018365	3162.15011697426	-0.647672060543958	0.124305434806499	34.9690855041145	2.55011381598816e-08	2.4190434499621e-06
ENSSMAG00000009496	5876.38133446525	0.540806506620215	0.107383717164026	34.9460650835424	2.57963573809584e-08	2.43396219053278e-06
ENSSMAG00000021212	284.743644725625	1.08112683320945	0.211703946795199	34.922566457274	2.61012344020872e-08	2.44962861590652e-06
ENSSMAG00000015616	924.402873393842	0.703190428120349	0.131580676237295	34.9067190910654	2.63088738603724e-08	2.45605169519794e-06
ENSSMAG00000020691	1030.54570508871	0.844029480468142	0.154462908614768	34.8048878349311	2.76830944850465e-08	2.57073957417979e-06
ENSSMAG00000033581	1231.10414460312	0.725626928073059	0.129788840820854	34.7031959641829	2.91270662872684e-08	2.69066993493489e-06
ENSSMAG00000012944	2250.10296601219	-1.34980136096297	0.235594928187559	34.6558589068584	2.98246843199495e-08	2.73233670309266e-06
ENSSMAG00000020465	897.054334256522	1.20234534810116	0.231059492275085	34.6516285039844	2.98878363011156e-08	2.73233670309266e-06
ENSSMAG00000011224	311.025284220305	-1.53641942858188	0.261554271732142	34.5939177394141	3.07628245929145e-08	2.79783132534733e-06
ENSSMAG00000015325	987.585357705343	0.860472884756978	0.161528847029832	34.4240056851766	3.34905394462603e-08	3.03029270764009e-06
ENSSMAG00000013844	3565.9911506931	0.921213583934378	0.1755972136466	34.3076029067307	3.54975749748698e-08	3.1955061880439e-06
ENSSMAG00000007887	337.072018090805	-1.26112865171626	0.260176085696097	34.0854803978919	3.96672392018945e-08	3.51702898732777e-06
ENSSMAG00000011409	997.500658084125	1.12271643018377	0.209273120927131	34.0927551393173	3.95232168379215e-08	3.51702898732777e-06
ENSSMAG00000036829	1005.98093654784	1.08275454230587	0.192639980876195	34.1042514084919	3.92966837632557e-08	3.51702898732777e-06
ENSSMAG00000016752	707.884450090522	1.21138402661612	0.214662156268018	34.0663750801062	4.00479824671457e-08	3.53303301325159e-06
ENSSMAG00000010640	46.1652655819612	2.52574504291441	0.751637831345581	34.0098262648013	4.11964754162097e-08	3.6162717027045e-06
ENSSMAG00000013953	2336.71085137521	0.997662489083017	0.196055690977341	33.9619097353296	4.21953898275527e-08	3.68562107978881e-06
ENSSMAG00000003695	148.072264389931	-1.16196004480016	0.297213774762198	33.9255110177855	4.29703493589825e-08	3.73482189206841e-06
ENSSMAG00000010105	1185.77273342542	0.700488523770779	0.132656232518506	33.7735804106687	4.6361790139756e-08	4.00984031973458e-06
ENSSMAG00000021102	19.975107757921	2.9050930634217	1.43724225768944	33.7188272454004	4.76485507065973e-08	4.1010294081327e-06
ENSSMAG00000016535	645.72995654785	1.12671116095374	0.198615634244713	33.609633352608	5.03223423624667e-08	4.31013305166681e-06
ENSSMAG00000008685	2393.55211840944	0.766017597494926	0.144828080753304	33.3947414523285	5.60304397926803e-08	4.77585062657996e-06
ENSSMAG00000005110	115.686949798722	-1.5627419079932	0.401857082170541	33.3627480561838	5.69339491371715e-08	4.80642391663279e-06
ENSSMAG00000019160	1354.74126325272	0.803668052157271	0.15494438216179	33.3707946661598	5.67053466727038e-08	4.80642391663279e-06
ENSSMAG00000008458	567.313428934822	-1.17752668147889	0.212171825467573	33.3186893723388	5.82020833667926e-08	4.89008361392233e-06
ENSSMAG00000002193	2619.53216261205	-0.514113097712598	0.0893849607378052	33.2469723337585	6.0326994290358e-08	5.04459472634634e-06
ENSSMAG00000018243	1583.21693470064	0.622573410345668	0.128909050528453	33.1269078588665	6.40594723612304e-08	5.33144023746014e-06
ENSSMAG00000003637	1248.29601749767	1.03844308220291	0.180355925383989	33.0286512711287	6.72851932554847e-08	5.57361478779236e-06
ENSSMAG00000000771	1977.57185257086	0.71420144680453	0.129498782498213	32.874419725442	7.2679253630924e-08	5.99230257506553e-06
ENSSMAG00000002559	3759.66870549524	1.20143136006231	0.218831339418563	32.8441852003238	7.37863117517312e-08	6.05528225370951e-06
ENSSMAG00000012594	2771.74230979308	1.08074680216533	0.219120108131102	32.7477985083419	7.74294022718838e-08	6.32483506335703e-06
ENSSMAG00000020145	1348.25199080805	0.739187409725114	0.141773502188386	32.6536882602446	8.11599344119094e-08	6.59901328462548e-06
ENSSMAG00000001153	703.639005274201	0.683407939817936	0.128208437928713	32.5678629607274	8.47185305688758e-08	6.85676033650112e-06
ENSSMAG00000000959	79.4854337153448	-1.64091392978954	0.2923061392458	32.3891019789423	9.26394287511529e-08	7.46360767527554e-06
ENSSMAG00000014857	42.5275121586547	2.49155753941856	0.526198240165685	32.1420942600114	1.04817286619183e-07	8.40634638685844e-06
ENSSMAG00000005052	1878.8072203493	-0.537707189421735	0.0949219651021327	32.1186197140009	1.06054804060896e-07	8.46710842918757e-06
ENSSMAG00000007127	96.9743357521811	-1.04421848341425	0.29086907298886	31.8763462622751	1.1971246060994e-07	9.51444439189995e-06
ENSSMAG00000007110	858.603993312398	0.866159129749723	0.186946716412921	31.7775133988723	1.25776828924288e-07	9.95159806968669e-06
ENSSMAG00000002924	1901.23303530689	0.862622867446026	0.164545186093906	31.7493552257805	1.27560176277112e-07	1.00476417421132e-05
ENSSMAG00000002140	106.171659822927	-1.74638286519807	0.438948609048561	31.5451241591151	1.41274351813841e-07	1.10684017329003e-05
ENSSMAG00000015848	2023.53369139654	0.995052623952339	0.191056686486807	31.5380645237165	1.41773905669659e-07	1.10684017329003e-05
ENSSMAG00000003050	240.07335915912	-0.1644835604434	0.201283256739566	31.4852133231083	1.45570306398343e-07	1.12673564173202e-05
ENSSMAG00000011649	171.331847639546	-1.31719709666177	0.238263649745668	31.484812515631	1.45599482155351e-07	1.12673564173202e-05
ENSSMAG00000010313	92.5241483486503	-1.81359182955489	0.377275472307808	31.4278947116119	1.49802608049296e-07	1.15419965782611e-05
ENSSMAG00000006578	2962.21252208557	-0.0553291656730583	0.287629373743169	31.4073425275764	1.51349930029474e-07	1.16105137627828e-05
ENSSMAG00000003334	1399.16689321226	0.693421706568769	0.163288305621963	31.3571875896647	1.55193393954033e-07	1.18538192334414e-05
ENSSMAG00000008418	1494.87363539097	0.840257990796694	0.179873151600617	31.3089532415495	1.58981718269368e-07	1.20908337807962e-05
ENSSMAG00000002600	1651.51375283983	0.554116108436094	0.229022350268449	31.1421395900356	1.72810573187997e-07	1.30861362803821e-05
ENSSMAG00000000717	1900.8692565242	-0.696435938432574	0.179657021425433	31.1261904898841	1.7419416920306e-07	1.31013272806216e-05
ENSSMAG00000007589	3556.9117379188	0.895923821107336	0.192169941904886	31.1227251216777	1.74496254304357e-07	1.31013272806216e-05
ENSSMAG00000007659	1176.43432262891	-0.380148296700016	0.104388009184665	31.0508547170649	1.80880841174308e-07	1.35231422105063e-05
ENSSMAG00000029108	6725.07781449278	-2.09450619752364	0.372656335817155	30.939104913592	1.91275228962526e-07	1.42399162017502e-05
ENSSMAG00000003779	45.3200674044048	1.48291987581512	0.687699350189009	30.92997157242	1.92150717436701e-07	1.42403823827991e-05
ENSSMAG00000019662	88.5424956370236	-1.29227908481686	0.36673505143626	30.9222326178193	1.92895680655689e-07	1.42403823827991e-05
ENSSMAG00000008674	886.136418458848	-0.6962030050555	0.128987688030623	30.8908961509005	1.95941816681737e-07	1.44049892230524e-05
ENSSMAG00000011429	73.1387983098204	-0.792112872587635	0.308269152083732	30.8372135766442	2.01272366623337e-07	1.47354756709633e-05
ENSSMAG00000006346	1319.28963373976	-0.602997090898736	0.113183810136791	30.7877707334144	2.06310119296597e-07	1.5041883243261e-05
ENSSMAG00000015488	893.973155770385	0.837113077522357	0.159795786898955	30.7624005874566	2.08943847416623e-07	1.51712149951395e-05
ENSSMAG00000003260	11.4366052051203	-0.562556619263337	1.59749662606339	30.7258532502271	2.12797117508472e-07	1.53876735299979e-05
ENSSMAG00000013398	2622.46987487412	0.542411277319379	0.128986084473467	30.7036001554955	2.15178035852999e-07	1.54963316922054e-05
ENSSMAG00000007422	1495.67018234952	-0.808477154152929	0.183865409057117	30.6946610661699	2.16141936187863e-07	1.55024728540596e-05
ENSSMAG00000017456	957.059097239704	1.24169292133475	0.237838882752108	30.5853215979965	2.2828732614316e-07	1.62988106388202e-05
ENSSMAG00000018155	602.106450388963	-0.600402201252795	0.138848583392635	30.5782814696343	2.29092328181105e-07	1.62988106388202e-05
ENSSMAG00000010321	974.78008509605	1.14973549033964	0.207709794969025	30.4825859328241	2.40320360950957e-07	1.70289656571032e-05
ENSSMAG00000017174	1042.40468312478	1.04517540722057	0.21205428295935	30.3888338492434	2.51853838256759e-07	1.7774836488809e-05
ENSSMAG00000007221	810.548455851206	0.722104699533003	0.13804265488981	30.2946748875503	2.63994532623195e-07	1.85574483410504e-05
ENSSMAG00000020556	872.718625658307	0.746117306767339	0.154746113626239	30.2536245795924	2.69469051535055e-07	1.88671108939862e-05
ENSSMAG00000008266	294.066081800331	1.14960604970226	0.209852722081998	30.1695846086523	2.81033402568635e-07	1.95990251182648e-05
ENSSMAG00000018992	487.791810414386	0.870934114746644	0.170639302491207	30.0887115810839	2.92630302586685e-07	2.03274372395255e-05
ENSSMAG00000001227	2883.88360295382	1.01850669915101	0.228489138819797	30.0068304160769	3.04859382376911e-07	2.10938782065028e-05
ENSSMAG00000005818	1315.93041561462	0.93404343085265	0.19324630638778	29.9366384229187	3.15748694141675e-07	2.17619920290457e-05
ENSSMAG00000023497	222.822137259272	-1.17480185900041	0.27277901283996	29.8182645040111	3.35001022795353e-07	2.299905854553e-05
ENSSMAG00000015264	1740.80306926595	0.86418648363318	0.183739036843002	29.7997891794812	3.38109986773528e-07	2.31065542158359e-05
ENSSMAG00000018429	256.993909161047	-0.615085327004561	0.311335753568081	29.7934344958379	3.39185986278707e-07	2.31065542158359e-05
ENSSMAG00000012943	59.5499080267835	-1.60932145664834	0.40488117909	29.6087280138402	3.72002966992e-07	2.5244693652334e-05
ENSSMAG00000002306	2130.04519423822	0.875856551715496	0.187445481685905	29.5379891397966	3.85395957586749e-07	2.58552329873027e-05
ENSSMAG00000008803	474.787881311312	0.976010428909661	0.185564164128861	29.5476689578222	3.83535182840702e-07	2.58552329873027e-05
ENSSMAG00000019175	761.617108944263	0.853190576553432	0.174156435403964	29.5413355789913	3.84751644706571e-07	2.58552329873027e-05
ENSSMAG00000014606	1221.63452372867	1.14107751565746	0.230668695046193	29.422560001756	4.08293319345083e-07	2.72876035095631e-05
ENSSMAG00000011765	1185.57710641024	-0.657710418672738	0.121527740714853	29.390673084224	4.14855096763952e-07	2.76215219898233e-05
ENSSMAG00000019216	558.296971913205	1.09939176081547	0.202751494974288	29.32988830901	4.2765708981779e-07	2.83668484689665e-05
ENSSMAG00000013651	234.430404132177	-1.02491813244485	0.232791916246945	29.3059582168432	4.32804761255758e-07	2.86007760584142e-05
ENSSMAG00000002033	1742.52829464185	1.02740900465986	0.212740096947156	29.2886695600481	4.36562284980395e-07	2.87414364037093e-05
ENSSMAG00000030609	805.05589063542	-0.964035098693703	0.180459088320649	29.1943780731957	4.57637231980081e-07	3.00169194091322e-05
ENSSMAG00000003454	2235.57175536628	0.980204232680402	0.19945336750253	29.1286751270428	4.72920961177816e-07	3.08948029888994e-05
ENSSMAG00000021234	76.5658260955807	0.974919996189487	0.341010397473518	29.1219096332248	4.74523441962806e-07	3.08948029888994e-05
ENSSMAG00000004038	2183.39887659506	0.483251733236377	0.101303823608577	29.112582657386	4.76741544328698e-07	3.09251022357924e-05
ENSSMAG00000007945	683.786739138175	1.2776839397265	0.242055004653157	29.0599618466371	4.89451273511616e-07	3.16332537356738e-05
ENSSMAG00000009995	441.521067416201	-1.39164877346496	0.284870221286768	28.9414341548964	5.19334798756778e-07	3.34421284279729e-05
ENSSMAG00000006996	101.146613155957	-1.10540436256696	0.342748220055039	28.924078774733	5.23861035425577e-07	3.35022159349994e-05
ENSSMAG00000019696	54.2279561273731	-2.53480297582597	0.507792347303746	28.9232983390303	5.24065495242566e-07	3.35022159349994e-05
ENSSMAG00000018418	349.584103107735	1.39264918505166	0.262103636314895	28.9137544138252	5.26572292601803e-07	3.35409441540297e-05
ENSSMAG00000008943	1066.94368802217	-1.0008716078588	0.200034955476689	28.759938798314	5.68667803094627e-07	3.60919953877755e-05
ENSSMAG00000016534	1866.56461780361	0.489700810613417	0.111569956457327	28.6660871401075	5.95989033597972e-07	3.76904319311922e-05
ENSSMAG00000019331	1130.65333888738	0.0418395018207988	0.345085480969186	28.6459676883285	6.02014777760325e-07	3.79355312100113e-05
ENSSMAG00000030660	123.975098888672	-0.168474425538849	0.281065336519993	28.6038393639243	6.14830214055431e-07	3.86052110206193e-05
ENSSMAG00000001127	1340.40437869776	0.756293540398964	0.155551911240027	28.5556339826508	6.29829309655682e-07	3.93545763047472e-05
ENSSMAG00000002739	128.293042497417	1.82511897327062	0.369301816518405	28.5512049119844	6.31225634450434e-07	3.93545763047472e-05
ENSSMAG00000026770	4181.51069527369	-0.60405860161817	0.113092829268238	28.5177862389421	6.41861608568403e-07	3.98767824703553e-05
ENSSMAG00000018888	274.373290267397	-0.927565926348045	0.232723070508082	28.4864844223803	6.51986349759797e-07	4.03636742286381e-05
ENSSMAG00000008196	643.365125806765	-1.5506865078998	0.290039215968711	28.4713169420329	6.56949641201676e-07	4.05287394033649e-05
ENSSMAG00000018128	4072.68924545925	-0.46088613870494	0.0873453323140678	28.443107946734	6.66281239928576e-07	4.09612062623686e-05
ENSSMAG00000009184	103.903682949981	1.98476927230874	0.389531345145033	28.3993021996569	6.81035706425552e-07	4.16906371191558e-05
ENSSMAG00000009297	776.060115080204	0.766314986781681	0.15372757851079	28.3939167139982	6.8287203170687e-07	4.16906371191558e-05
ENSSMAG00000001650	1149.53485882896	0.56268292593788	0.108493985662518	28.383907335217	6.86298160322681e-07	4.17553266921841e-05
ENSSMAG00000035497	301.475554182012	1.6128007011422	0.319935541236101	28.3257254239981	7.06556467730801e-07	4.28401454180146e-05
ENSSMAG00000012499	297.220180994682	0.869118888606352	0.175617143175703	28.284416312408	7.21301832993532e-07	4.35844162374585e-05
ENSSMAG00000003667	1037.03299306398	0.730549322263927	0.183542582655112	28.2660396719873	7.27959926709384e-07	4.38366039141992e-05
ENSSMAG00000001629	719.453845281912	0.78641786468617	0.162287583427363	28.2506887956245	7.33568836007534e-07	4.40241106888331e-05
ENSSMAG00000008464	475.172266727425	-0.947036829705597	0.203872196736965	28.2279102047067	7.41971427188012e-07	4.4377436817984e-05
ENSSMAG00000011969	436.676103595379	-1.14202821892245	0.218590844574402	28.1664469170242	7.65127417234985e-07	4.56077978030205e-05
ENSSMAG00000009761	1016.70295005	1.23476345047567	0.275971188778378	28.0987540820526	7.91467483156085e-07	4.70190312215689e-05
ENSSMAG00000017284	2273.63935315749	1.14508521085055	0.253835673372316	28.0605719211249	8.0672260763335e-07	4.77644754667209e-05
ENSSMAG00000014673	288.672619027461	1.26683453449705	0.239086579976874	28.0032719083332	8.30169488353641e-07	4.88647702037572e-05
ENSSMAG00000015921	137.21925210694	1.05685040618512	0.21384278952437	28.0016449068575	8.30845106615686e-07	4.88647702037572e-05
ENSSMAG00000017916	1317.17617308477	0.717643544132182	0.148768765003088	27.9758811261278	8.41617195661922e-07	4.9333866446043e-05
ENSSMAG00000002571	111.146843149638	-2.83366989220032	1.105968569903	27.9190680439521	8.65867431097256e-07	5.05873011731125e-05
ENSSMAG00000004174	1235.69977912903	0.527264204619378	0.108917747590621	27.8344944136492	9.03267396847482e-07	5.25981846533893e-05
ENSSMAG00000016215	236.930886603468	1.04916594844206	0.204709503169078	27.6921738530764	9.69886360400667e-07	5.61071309603586e-05
ENSSMAG00000033675	764.698013041143	0.983551729924116	0.196399215325126	27.6965842185862	9.67749940188751e-07	5.61071309603586e-05
ENSSMAG00000010021	960.492303317102	1.45726179020609	0.296553079650029	27.6756367114797	9.77939181217132e-07	5.63881010241669e-05
ENSSMAG00000003813	404.634365773288	1.18512234110474	0.227363842863832	27.5787670820947	1.02647131941593e-06	5.89936806507321e-05
ENSSMAG00000012458	349.438263041366	0.83354664248871	0.187300492609621	27.5591467981041	1.03659070395674e-06	5.93818388980933e-05
ENSSMAG00000001961	2377.49450491694	-0.587172428159074	0.114554494489927	27.5112267457558	1.06172737952463e-06	6.06249769719503e-05
ENSSMAG00000005976	3832.41336966388	-0.40453318800574	0.0819404947702298	27.4734848357686	1.08195343134962e-06	6.15806011055894e-05
ENSSMAG00000004426	588.453264274699	0.839050307243538	0.163999626771896	27.4569084548396	1.09095813225303e-06	6.1893457509558e-05
ENSSMAG00000009131	1286.33130792141	0.88249556622267	0.193483221956483	27.4440649463719	1.09798654045922e-06	6.20925465380205e-05
ENSSMAG00000004786	475.390070692605	0.725097134372135	0.159264427702121	27.4177243043274	1.11254302203268e-06	6.26766124937378e-05
ENSSMAG00000006293	895.448081759822	1.02281665934538	0.19524785576611	27.4125605234113	1.11541919763283e-06	6.26766124937378e-05
ENSSMAG00000008214	158.090187552694	0.497106256950468	0.457383214977545	27.3991902953847	1.12290088223544e-06	6.28967084640068e-05
ENSSMAG00000019814	713.920149995988	1.20507026539831	0.243675899432692	27.3861817717286	1.13022832755936e-06	6.31067994033462e-05
ENSSMAG00000013884	150.032567724241	1.13653437725506	0.22723125880431	27.3793806289714	1.13407829199072e-06	6.31220106747135e-05
ENSSMAG00000005117	1820.10509421101	0.664323287957412	0.156912761342425	27.2956916371201	1.18254008508838e-06	6.56123813248408e-05
ENSSMAG00000037564	1458.4748715438	0.593816387787929	0.124637613536489	27.2867390118851	1.18784536938881e-06	6.57001369827464e-05
ENSSMAG00000016827	2395.26431312057	0.529581167400511	0.13003314187445	27.2572294046356	1.20550173231363e-06	6.64683517654425e-05
ENSSMAG00000012047	413.72444781902	-0.705731241844751	0.135518515015293	27.2090602840885	1.23488817067586e-06	6.78765323470558e-05
ENSSMAG00000002017	492.146143458823	1.18998382082971	0.240659759246125	27.1744328565233	1.25645483177431e-06	6.88474815274096e-05
ENSSMAG00000018833	1281.4602548232	0.706377565247433	0.142467914989989	27.1470611622458	1.27376868768837e-06	6.9418489617396e-05
ENSSMAG00000020614	1530.36466144689	0.628828575991163	0.12637062453098	27.1455297007357	1.27474442507574e-06	6.9418489617396e-05
ENSSMAG00000011214	223.11827785153	1.47208041399295	0.291979353608802	27.1273440654342	1.28638830128023e-06	6.98370313470414e-05
ENSSMAG00000014209	1568.64740780525	0.968992806634489	0.196239261187192	27.1014875395799	1.30312703570344e-06	7.05287528158021e-05
ENSSMAG00000024310	3543.55313091615	-0.776342677440828	0.151621678093428	27.0915155190589	1.30964066549248e-06	7.06645256940344e-05
ENSSMAG00000016766	306.841302841242	1.03603867529355	0.210019528661447	27.0583070637732	1.33156777481633e-06	7.14108869874145e-05
ENSSMAG00000021225	770.760965778682	0.879241352577229	0.196750363517798	27.063186441309	1.32832312345152e-06	7.14108869874145e-05
ENSSMAG00000001669	1461.82722629434	2.13135806826568	0.415203229716072	27.0340854339193	1.34779219285694e-06	7.20619559114175e-05
ENSSMAG00000013943	848.892030596525	0.624010950020128	0.130338092757179	26.8974225093353	1.44310826297867e-06	7.69250821510443e-05
ENSSMAG00000002032	661.005088088079	0.801834550869509	0.183402219053736	26.8735976745114	1.46040197140874e-06	7.76124469383607e-05
ENSSMAG00000000637	1285.43588427401	1.03612126753939	0.199747881154585	26.8598882261294	1.47044701279252e-06	7.79116128940275e-05
ENSSMAG00000010898	52.1070060509882	-1.66551795057295	0.368877281708516	26.7881017713718	1.5241847428778e-06	8.05171125848382e-05
ENSSMAG00000009213	567.832363087364	0.738159957509645	0.167179397993696	26.718545565122	1.57812553959524e-06	8.31177523003536e-05
ENSSMAG00000021275	1979.37755454237	0.96068862077942	0.188219998902316	26.712564148192	1.58285231768983e-06	8.31185901586883e-05
ENSSMAG00000022669	65.4446934445186	0.769026112143421	0.44007683086637	26.6113527837846	1.66501505606292e-06	8.71736666147601e-05
ENSSMAG00000014696	748.951004127606	0.894589139641941	0.190365846904911	26.5941313494637	1.67941393314128e-06	8.76673947820849e-05
ENSSMAG00000001030	951.831951801204	0.726503673115284	0.154044147435634	26.4490023784376	1.80581022420529e-06	9.38678120854013e-05
ENSSMAG00000002599	1201.22116889904	-0.467539780435402	0.0911357354880051	26.4397832074998	1.81415347546599e-06	9.38678120854013e-05
ENSSMAG00000029615	343.322385225117	1.21480062579864	0.416861945770197	26.4452367545657	1.80921342804059e-06	9.38678120854013e-05
ENSSMAG00000019317	522.253580671839	0.923468483935472	0.196076646961721	26.4245688864257	1.82800665707533e-06	9.43080393492313e-05
ENSSMAG00000009005	165.837649117447	-0.377979459329221	0.313264446842207	26.409665719315	1.84167907875187e-06	9.47364013571372e-05
ENSSMAG00000020499	337.088385365117	1.01203268578367	0.204388738899741	26.3761316149632	1.87281894026171e-06	9.60581900638883e-05
ENSSMAG00000016487	2311.47809796405	0.677788460716786	0.176644575762746	26.3644751013089	1.88376608042029e-06	9.63396194867697e-05
ENSSMAG00000003672	99.7969702134882	0.58530817933382	0.28613264981843	26.3576540142383	1.89020171491557e-06	9.63893614392205e-05
ENSSMAG00000006245	1120.72394998711	0.18050026275188	0.156637775516468	26.3240542301691	1.92222514152682e-06	9.75663756596592e-05
ENSSMAG00000008396	48.7627691274074	-1.09609396930216	0.377391512270325	26.3218524340744	1.92434248070514e-06	9.75663756596592e-05
ENSSMAG00000013654	311.913301502742	2.24506242850549	0.451748362825082	26.299423982882	1.94604394654608e-06	9.83839524150689e-05
ENSSMAG00000006921	311.528141715468	-0.840176006591569	0.218474120426741	26.2885418818323	1.95666132864511e-06	9.86380928074697e-05
ENSSMAG00000002777	1121.83006898024	-0.567566255355135	0.110780889611619	26.2297493547684	2.01503362092102e-06	0.000101291319679574
ENSSMAG00000014151	859.482211887056	1.00165881747025	0.208275199705571	26.2108143929287	2.03420150589961e-06	0.000101964350483218
ENSSMAG00000016430	106.458511511904	-1.47342236565292	0.310448802083813	26.191391792383	2.05405248091765e-06	0.00010244446802207
ENSSMAG00000024653	530.704996161908	0.880202971211024	0.178745965276883	26.1900876593693	2.05539229652078e-06	0.00010244446802207
ENSSMAG00000019355	1073.97221348553	0.722096674984908	0.164405801292343	26.1775512656922	2.06831636299623e-06	0.000102798236362551
ENSSMAG00000000320	3259.50631988093	0.460580119465708	0.0980937217876973	26.1316202120288	2.11636596835426e-06	0.000104890902094502
ENSSMAG00000008153	1746.46246431492	0.827947318814008	0.178853327332154	26.0749773774504	2.17716129334475e-06	0.000107601775517576
ENSSMAG00000017486	3273.02581847139	-0.56331690792404	0.114268860411125	26.0113871447977	2.24749662471104e-06	0.000110767682811178
ENSSMAG00000004957	1425.39513706134	0.718273707432399	0.173423361321894	25.9790282670531	2.28415562026014e-06	0.000111638896852825
ENSSMAG00000009592	1604.58821076812	0.87362209229395	0.191125740599343	25.9831895472822	2.27940805514872e-06	0.000111638896852825
ENSSMAG00000015789	338.423239735106	1.80603996552753	0.367458600884382	25.9894263182427	2.27231105351051e-06	0.000111638896852825
ENSSMAG00000020513	919.646967879706	0.706499199583089	0.139018785961289	25.9672088113754	2.29769432394135e-06	0.000111990383015528
ENSSMAG00000029181	12295.4126224349	-0.567381094635843	0.111318558062603	25.9435537243786	2.32503175212721e-06	0.00011301063425491
ENSSMAG00000004072	383.090221512281	0.809673200495095	0.180323055079121	25.9098281945548	2.36457064660527e-06	0.000113990394777878
ENSSMAG00000017214	125.258502622809	-1.47162910975897	0.331962599001606	25.9152133969921	2.35821236480081e-06	0.000113990394777878
ENSSMAG00000019804	11052.3862916481	-1.63221255109028	0.320701749051149	25.9144240813333	2.35914323544965e-06	0.000113990394777878
ENSSMAG00000002232	550.432907014121	-1.06588713203669	0.237113760352631	25.9026432398728	2.37308058981113e-06	0.000114018099186122
ENSSMAG00000007210	304.799046302898	-0.148094893260779	0.166823571687503	25.8984429608739	2.37806962709662e-06	0.000114018099186122
ENSSMAG00000009137	1577.40003408877	0.824297160512472	0.18169121194968	25.8778308172157	2.40270491194275e-06	0.00011488706088433
ENSSMAG00000007278	318.760617498755	1.26396549782231	0.270888800800607	25.7911448687964	2.50913512879883e-06	0.000119651838412234
ENSSMAG00000009023	1046.46055281063	0.730485447712292	0.152721560863897	25.7391764122578	2.57518751245517e-06	0.000122470642775631
ENSSMAG00000024412	75.1902402167653	-1.27378528573557	0.322641800223337	25.6614261484505	2.6772696388793e-06	0.000126983186850501
ENSSMAG00000003200	2580.88189232912	0.669987655606826	0.145108739616786	25.637370410959	2.70966592527071e-06	0.000128175189237202
ENSSMAG00000005232	749.424879404289	0.789171163826014	0.165634652510884	25.6127326180209	2.74325246910459e-06	0.000129416969424816
ENSSMAG00000009180	81.5366334568727	2.2251884702678	0.453496835000462	25.6010309893099	2.75934977528628e-06	0.000129552339385965
ENSSMAG00000016072	703.974911858017	0.809982478488323	0.177322093216751	25.5999750223395	2.76080705107248e-06	0.000129552339385965
ENSSMAG00000008262	2029.75641611315	-0.865903414901893	0.171003577106813	25.5610081839581	2.81512443811822e-06	0.000131750810573363
ENSSMAG00000004063	10361.2322103087	-1.47408374753443	0.310380197633707	25.5297965500672	2.85940134482688e-06	0.000133116826723286
ENSSMAG00000016437	781.180617813779	0.851949704474146	0.190451477905627	25.5337670724244	2.85373031744087e-06	0.000133116826723286
ENSSMAG00000016361	1490.28253302868	0.61905763348664	0.126900491039082	25.438044865478	2.99363427298732e-06	0.000138999166085759
ENSSMAG00000004689	213.118374145018	0.631332390731392	0.196438845520486	25.400107064934	3.05096222812991e-06	0.00014128917992946
ENSSMAG00000000727	354.244801243603	0.691031956958061	0.164273772352743	25.3668612140636	3.10210201460195e-06	0.000143281382056641
ENSSMAG00000016286	105.833444067982	-1.62571222454997	0.325059902962464	25.3502875071701	3.12791548788733e-06	0.000144096451353222
ENSSMAG00000008056	51.9766916453613	-1.20431291813927	0.737713143096056	25.3349019784981	3.15207059525066e-06	0.000144454892422345
ENSSMAG00000009033	1383.88713404103	0.98690754372973	0.204658030646227	25.3362832965963	3.14989434078217e-06	0.000144454892422345
ENSSMAG00000010450	648.844712713299	0.705337180747362	0.151316433765998	25.3197288722868	3.17607488599551e-06	0.000145177889348458
ENSSMAG00000003366	810.471307930994	0.986464890407789	0.218158551130358	25.2825557889128	3.23565915166456e-06	0.000147519302511549
ENSSMAG00000003980	1264.78441218471	0.921085061523693	0.218396687327338	25.2596778691432	3.27288422907791e-06	0.000148831879736728
ENSSMAG00000010193	2378.21039345943	0.593185620498283	0.118321270761086	25.2387439242456	3.30732132982114e-06	0.000150011253324844
ENSSMAG00000005258	350.146452604168	-1.64658739424094	0.343287364588909	25.2072207117137	3.35986300931724e-06	0.000152003648554855
ENSSMAG00000004112	207.43317083498	1.40520633075171	0.279377539769291	25.1946114355299	3.3811126448736e-06	0.000152573789018286
ENSSMAG00000008794	1098.06591959485	0.967939659681926	0.235530537956676	25.1826023089055	3.40147582463398e-06	0.000152981441086922
ENSSMAG00000011727	176.254235370775	1.30722929288982	0.276150874609027	25.1739881918833	3.41615777534841e-06	0.000152981441086922
ENSSMAG00000036463	716.688428650276	-1.14317699303527	0.354599379684118	25.1741749086509	3.41583886326655e-06	0.000152981441086922
ENSSMAG00000009482	1008.23976710723	0.75137506404181	0.178137328941818	25.126258987627	3.49866359000054e-06	0.000155954745167921
ENSSMAG00000016854	968.523496281653	0.763796717163394	0.212649359406977	25.1253630756965	3.50023118830745e-06	0.000155954745167921
ENSSMAG00000014265	690.513340542806	1.49589433075944	0.297841349138317	25.0591113323367	3.61812122247978e-06	0.000160801337152225
ENSSMAG00000004406	768.22464116381	0.757985718587166	0.165648943851833	25.0220076512055	3.68587052457178e-06	0.000163400752601871
ENSSMAG00000004137	677.840549661768	0.801919530440498	0.161144847808641	25.0005268504103	3.72567160699247e-06	0.000164494653522821
ENSSMAG00000020070	1397.02853986612	1.5217183818059	0.331995147888222	24.9986380075698	3.72919187310861e-06	0.000164494653522821
ENSSMAG00000019678	2201.2220785009	0.657006773724342	0.142757612286629	24.9654695977096	3.79155323284639e-06	0.000166828342245241
ENSSMAG00000000720	2073.19962516486	0.784029013444313	0.16121640836384	24.9520198626661	3.81713685285092e-06	0.000167536225451994
ENSSMAG00000019725	398.897228092205	-0.726076298260812	0.149863873631366	24.9147116256431	3.88901046130391e-06	0.000170267247094904
ENSSMAG00000005309	1031.43882693094	0.780283754771984	0.1564990343899	24.9028636564162	3.91211727406479e-06	0.00017085494352376
ENSSMAG00000002661	492.311558408535	0.661230291908794	0.151532126804966	24.8387159754879	4.03962784526099e-06	0.000175988132597
ENSSMAG00000009844	427.655978098331	0.764210211986145	0.16428883333425	24.8178481037988	4.08199772092698e-06	0.000177395979773487
ENSSMAG00000037563	1029.3757785341	0.968036302854531	0.224012950778449	24.7962338448588	4.12635163635806e-06	0.000178882919586982
ENSSMAG00000009841	818.460758564265	0.73022513513983	0.152651088466446	24.7838146774569	4.15205428099643e-06	0.000179555994445836
ENSSMAG00000000969	1053.19303194406	-0.986776491955345	0.20028683865	24.7603412703861	4.20107280641423e-06	0.00018123161026008
ENSSMAG00000006599	857.555108876914	0.938252338766518	0.20803515319815	24.7476238898618	4.22787123832814e-06	0.000181860078016143
ENSSMAG00000009319	1423.00831287422	-1.19349049910819	0.310309108664681	24.7436616308102	4.23625550128286e-06	0.000181860078016143
ENSSMAG00000001191	1251.35099765522	0.735854779570316	0.171870170620925	24.7124199345893	4.30294895300984e-06	0.000184274833317732
ENSSMAG00000013769	256.989013137759	1.19068168310548	0.251729877115257	24.6762878773946	4.38139260090704e-06	0.000187179881477975
ENSSMAG00000030947	982.648518015128	1.66854815408883	0.338537026388768	24.6695732567398	4.39612701569598e-06	0.000187355712717246
ENSSMAG00000016974	25666.5629475028	-1.52320734106467	0.309463881978459	24.652478442343	4.43386354840416e-06	0.000188508646862754
ENSSMAG00000008541	561.592122350634	-1.02471923109728	0.211007203524758	24.5965810226346	4.55953227341978e-06	0.000193385546712064
ENSSMAG00000011278	100.914687626677	-1.61843263593474	0.473758004957697	24.5815342266997	4.59396481169135e-06	0.000194378693375257
ENSSMAG00000005866	589.560868674946	0.802481023592036	0.178410083646504	24.567165728072	4.62708783981746e-06	0.000194845675049497
ENSSMAG00000026137	2136.85190488801	-0.829442892813256	0.217951957514489	24.5716977028298	4.61661478755494e-06	0.000194845675049497
ENSSMAG00000008823	2330.7669967283	-0.660540882610029	0.133490801464515	24.5496147148728	4.66787156689829e-06	0.000196095061729413
ENSSMAG00000021741	349.534505497544	1.01549836726	0.221686885251059	24.4927218202272	4.80256258750087e-06	0.000201020649584061
ENSSMAG00000025886	799.556353558047	0.851655006808827	0.184577493954175	24.4904973362435	4.80790717096314e-06	0.000201020649584061
ENSSMAG00000000710	646.109550115064	1.02463300012354	0.208320351209831	24.4440749863575	4.9208095752636e-06	0.000205254761574352
ENSSMAG00000005313	54.640236239334	-1.4188771785554	0.436176451704341	24.4124280369365	4.99929318527295e-06	0.000208036624907915
ENSSMAG00000007354	1235.52439256364	1.04489113947712	0.231549848167665	24.3495891117103	5.15886194621581e-06	0.000214171671009486
ENSSMAG00000016195	20.4381807920901	-0.0326347543934535	1.57385661215826	24.3352506188603	5.19597999401358e-06	0.00021470227403835
ENSSMAG00000017115	292.849609184101	-0.966574173158318	0.20253919344262	24.3392508137878	5.18559791365315e-06	0.00021470227403835
ENSSMAG00000013862	144.761787506573	-0.465347197235778	0.332867790915768	24.3073319008914	5.26902116188195e-06	0.000217211704159451
ENSSMAG00000003456	2715.46171312622	0.66738074333317	0.152986337272803	24.2991728786806	5.2905600965164e-06	0.000217413643204104
ENSSMAG00000004792	860.102449764253	0.567584610737967	0.120615033661426	24.2961493631097	5.29856419053304e-06	0.000217413643204104
ENSSMAG00000001880	946.936785317594	0.791346941097192	0.163852201688956	24.2825517913593	5.33471073096988e-06	0.000218388946954136
ENSSMAG00000008810	4324.51781067663	-0.473689616658838	0.148106870570729	24.2755197183174	5.35350078262491e-06	0.000218650851408875
ENSSMAG00000016500	2150.46568372905	0.681643427830529	0.153856361152991	24.2578953333579	5.40088533622959e-06	0.000220076722569134
ENSSMAG00000005497	108.079917032559	-1.05448665131149	0.333982514829478	24.2522657257453	5.41610918485308e-06	0.000220188549441354
ENSSMAG00000001750	3140.43555862663	0.72942217705506	0.172828820486253	24.2240724448263	5.49299879808031e-06	0.000222801082283515
ENSSMAG00000008111	324.167613423019	-0.624156280759963	0.162635874974222	24.2128710820759	5.52384964638541e-06	0.000223538539359689
ENSSMAG00000005144	336.552277902394	0.805924532639466	0.202978298823598	24.195670024022	5.57156255965108e-06	0.000223606574697656
ENSSMAG00000007474	224.51728612815	-0.933361365563565	0.194199044772717	24.2072906243201	5.53928397382557e-06	0.000223606574697656
ENSSMAG00000007862	957.462385579263	-0.513019571661362	0.104303726397528	24.1939974951849	5.5762238079216e-06	0.000223606574697656
ENSSMAG00000031402	133.843939838147	1.0545099960799	0.271685953448345	24.1989346621995	5.56247541031212e-06	0.000223606574697656
ENSSMAG00000007597	382.560542698847	0.744451864555768	0.151728117563898	24.0979652495761	5.8505047125759e-06	0.000234073254305418
ENSSMAG00000009107	1212.05802613645	0.975921705553497	0.224409762922919	24.0291328520785	6.05536182685084e-06	0.000241721276183159
ENSSMAG00000010977	225.157915241496	-0.413451844698206	0.24652328256206	24.0214129064456	6.07878052759332e-06	0.000242108360336019
ENSSMAG00000003957	770.163141678487	0.759185284620746	0.173022620091434	24.0061728008984	6.1252780879539e-06	0.000242863835019907
ENSSMAG00000011657	260.588328160205	1.7061933514464	0.347368915390006	24.006181471508	6.125251533064e-06	0.000242863835019907
ENSSMAG00000014239	216.613537502733	-0.98289429818543	0.201764618468989	23.9893894260372	6.17689578396775e-06	0.000244038150119975
ENSSMAG00000032626	351.608369382627	1.10142624276562	0.225798236602496	23.9875569171069	6.1825579859232e-06	0.000244038150119975
ENSSMAG00000013183	154.277526910608	-1.34557951062253	0.285985232605419	23.9827234864714	6.19751753771878e-06	0.000244082588025692
ENSSMAG00000008035	858.152740554435	-0.593164749016744	0.123346156037996	23.9534184902512	6.28899520323888e-06	0.000247133700146875
ENSSMAG00000005444	791.122845468625	0.656135858321078	0.144917422800727	23.9087974487184	6.43088286974159e-06	0.000252147771897157
ENSSMAG00000015118	35.1271197325056	-2.55332044403319	0.527993112344253	23.8588000180261	6.593672974075e-06	0.000257957352449178
ENSSMAG00000010281	1013.71725600052	0.816098939279766	0.186656142683736	23.8284133035348	6.69461790752835e-06	0.000260953631810004
ENSSMAG00000017902	282.455947035904	1.52469430834602	0.31121508674741	23.8224433710162	6.71463097040024e-06	0.000260953631810004
ENSSMAG00000025525	1044.54614513067	-1.79473062037499	0.36718306501038	23.8243424608366	6.70825815285539e-06	0.000260953631810004
ENSSMAG00000008846	644.035907688486	0.850343239577004	0.212036101096863	23.7942864709127	6.80983113007345e-06	0.000264071781228607
ENSSMAG00000035554	1373.76204516319	-0.746725140476097	0.153976819147706	23.7892885927654	6.82686976355606e-06	0.000264151951991629
ENSSMAG00000019953	713.628595315634	0.832762523915493	0.17426355622411	23.7736915639549	6.88031734072453e-06	0.000265637459868148
ENSSMAG00000001648	1138.6072821086	0.757243607446055	0.180509141299209	23.7643513387445	6.91252434409524e-06	0.000266298208574708
ENSSMAG00000033170	436.494088096797	0.764195935534169	0.169752109861256	23.7522421447044	6.95450384964402e-06	0.000267331734037296
ENSSMAG00000029591	630.83786957987	0.982504534396716	0.201363928010336	23.7299212447006	7.03255396924425e-06	0.000269744309202925
ENSSMAG00000010829	1073.80430702565	1.22977350698827	0.257427431769548	23.7123171768795	7.09472797519928e-06	0.000271538786105024
ENSSMAG00000002285	97.9849752419431	1.21734535853329	0.289328450368858	23.7044047818346	7.12285171529095e-06	0.000272025098841112
ENSSMAG00000008953	1807.68605017959	0.580580719189509	0.132508793237956	23.694257193365	7.15908343768442e-06	0.000272818289793745
ENSSMAG00000017900	149.656286818946	1.40196087991064	0.29876738968471	23.6024373996122	7.49541768253209e-06	0.000285019718945251
ENSSMAG00000009638	607.48639758088	0.510669704642164	0.114390785958659	23.5884234188652	7.5481224372924e-06	0.000286406607061478
ENSSMAG00000010858	638.085133462779	1.09023119120193	0.224150781091086	23.5587564690791	7.66092185735602e-06	0.000290062886805128
ENSSMAG00000009449	85.1808176500842	-1.5254313060277	0.337452050178221	23.5468479266262	7.70667313653253e-06	0.000291170322957131
ENSSMAG00000037447	91.4421905138374	2.00267765449197	0.736619027280259	23.5101485866863	7.84939347612288e-06	0.000295928842933145
ENSSMAG00000016458	1443.58068768888	-1.00094093215004	0.218555868543475	23.456137690174	8.06425806461432e-06	0.000303381171198412
ENSSMAG00000018861	206.860228185011	-0.697886117410788	0.305849829213511	23.4242376494497	8.19391440686323e-06	0.000307603033605734
ENSSMAG00000019636	4214.46373272239	-1.1314019081907	0.233568194611806	23.3942977976279	8.31749941976992e-06	0.00031157953240429
ENSSMAG00000022260	136.540509401186	0.431804471428337	0.325198812875932	23.3670276622209	8.43168578783672e-06	0.000315187847543625
ENSSMAG00000034723	534.508815671162	0.868732406504438	0.203218345864541	23.3444830973546	8.52726783324368e-06	0.000318086921035416
ENSSMAG00000014398	67.4300938859661	2.6425425521723	0.617413995183289	23.3283708544768	8.59624199753085e-06	0.000319396840171395
ENSSMAG00000015447	170.920421527526	0.998119242772533	0.207327290409445	23.3278249448726	8.59858870332195e-06	0.000319396840171395
ENSSMAG00000009712	385.103162962163	0.393031741508487	0.182592908145743	23.2789767240816	8.81118728013783e-06	0.000326606278089815
ENSSMAG00000006030	1633.7097635305	1.40130486326371	0.289954905088429	23.2375857837415	8.99543895493588e-06	0.000332736949519683
ENSSMAG00000025089	148.289993228851	0.0479384325113355	0.378648151284694	23.2261989847492	9.04679965229681e-06	0.000333936680052563
ENSSMAG00000010837	499.654993947877	-0.915777715420309	0.208550367681321	23.2210621157951	9.07006563021024e-06	0.000334096530228454
ENSSMAG00000003811	374.380575055151	0.92864354735879	0.21976429016817	23.1688078942939	9.31016310823782e-06	0.000341514590190744
ENSSMAG00000012239	120.467346259118	2.0834328200667	0.695260291778544	23.1704018761052	9.30274594900709e-06	0.000341514590190744
ENSSMAG00000005085	1118.13288875962	-1.56715788673449	0.324265558988055	23.1586982314543	9.35734355738884e-06	0.000342304376394378
ENSSMAG00000016846	359.314042898474	0.741847149135364	0.164955907941955	23.1558892696449	9.37049500104765e-06	0.000342304376394378
ENSSMAG00000007915	261.643940179237	0.689346279240643	0.168716859620825	23.1411683745602	9.4397204907107e-06	0.000344120719706817
ENSSMAG00000011172	304.703032664005	1.86044065703755	0.401804233601944	23.1252239832989	9.51527656288636e-06	0.000346159875619726
ENSSMAG00000001505	598.052143697099	0.863510880394719	0.199662697358053	23.1034214621624	9.61957251791462e-06	0.0003492340277903
ENSSMAG00000003195	451.355434214043	1.30018857773023	0.270383624832359	23.0926971468057	9.67129272458091e-06	0.000350390736822394
ENSSMAG00000033887	9261.47055718603	-0.618112725357118	0.129405672152281	23.0693675923202	9.78476673773593e-06	0.000353775459673387
ENSSMAG00000015520	753.783435343162	0.804883200417133	0.18043092173929	23.0553213802914	9.85372806978022e-06	0.000355540241438041
ENSSMAG00000028063	485.061080547449	-0.882870898826257	0.205221358309089	23.0468770976569	9.89541985456171e-06	0.00035631589370181
ENSSMAG00000009806	12512.6092417934	1.86791153965753	0.387941217067624	22.9825367051904	1.02189332981376e-05	0.000367215599006801
ENSSMAG00000009899	555.772158409207	1.18740754457116	0.247242147634352	22.9507954858664	1.0382407788322e-05	0.000372331713449498
ENSSMAG00000018431	682.928240675788	0.890422116912941	0.220856705201104	22.9418631190274	1.04288812280441e-05	0.000373239716810567
ENSSMAG00000015694	413.134538236172	0.839027896971021	0.199090048781433	22.9014592810902	1.06417071494385e-05	0.000380085588956868
ENSSMAG00000008119	438.065781150257	0.717434904456557	0.157075579409697	22.8668699900543	1.08273524095179e-05	0.000385934961441481
ENSSMAG00000004139	1155.43601362552	0.457424593178551	0.0959884090221379	22.8237858299169	1.10631265166718e-05	0.000392940949975816
ENSSMAG00000010501	598.994348281634	0.894166119369409	0.199361232113132	22.8202439459442	1.10827360304514e-05	0.000392940949975816
ENSSMAG00000011544	79.8899229973566	-1.3418387417842	0.283096088205593	22.818804392198	1.10907159990907e-05	0.000392940949975816
ENSSMAG00000024388	161.687315389106	-1.19338267273798	0.407738829117167	22.7855996419783	1.12763852367241e-05	0.000398718519272064
ENSSMAG00000020563	1832.45531539271	0.763457699183785	0.19848294600284	22.7694810261117	1.13676322979104e-05	0.000400340327872917
ENSSMAG00000031170	237.840176057395	-0.804725260529517	0.273538986196744	22.7724032119743	1.13510352585754e-05	0.000400340327872917
ENSSMAG00000008283	193.807501508019	-1.34994070242603	0.282619479476428	22.7420106890162	1.15248458492402e-05	0.000405068486382457
ENSSMAG00000008966	967.621608447894	0.565749173493689	0.135299650780905	22.73585261737	1.15603859490075e-05	0.000405509840326619
ENSSMAG00000011752	1419.8827055444	0.495942454050973	0.137009889536031	22.7090587691387	1.17163016256179e-05	0.000410034753860807
ENSSMAG00000012927	1106.31170361459	0.748439642521359	0.175586884792393	22.701766056563	1.17591014199483e-05	0.000410034753860807
ENSSMAG00000013542	1202.54588320079	0.83723653879822	0.175778832649647	22.7053652516724	1.17379587995975e-05	0.000410034753860807
ENSSMAG00000009092	1281.54177015278	-1.19001697963141	0.263609314456037	22.6888173436579	1.18354810216845e-05	0.000411884077212233
ENSSMAG00000011055	1648.33394021742	0.889128509775709	0.206827598543963	22.6602950744424	1.20054777012978e-05	0.000416158445111391
ENSSMAG00000015863	333.163765834591	0.806639661301385	0.177126648529939	22.6617255870465	1.19968937779313e-05	0.000416158445111391
ENSSMAG00000004049	1194.23711711034	0.489336227686715	0.11158611663961	22.6241579553883	1.22243709776984e-05	0.000422915297118649
ENSSMAG00000001774	913.8741873246	1.00098203278965	0.259491251477713	22.5701378409554	1.25590514599875e-05	0.000433643647671271
ENSSMAG00000003689	485.663051835585	0.951651187059108	0.215066886543836	22.5530819236548	1.26666125177777e-05	0.000435652458603645
ENSSMAG00000006980	381.887821459557	1.016322638769	0.238335661270186	22.5543632922793	1.26584998169662e-05	0.000435652458603645
ENSSMAG00000012985	1144.66015694448	0.743014244660992	0.171169738246863	22.517240642715	1.28956524683476e-05	0.000442667105353162
ENSSMAG00000009998	1116.14106323702	0.805001970115155	0.194405329868403	22.4796339435687	1.3140428017813e-05	0.000449321147182737
ENSSMAG00000012612	179.279911828646	-0.376455976843571	0.322619481307353	22.4829596819631	1.31185953622801e-05	0.000449321147182737
ENSSMAG00000035162	46.035886763453	-1.89527010024707	0.499185648864017	22.4662714925544	1.32285161212238e-05	0.00045145829486049
ENSSMAG00000018108	73.0103093415763	1.67635836363279	0.55268739153547	22.3808266952794	1.38059161984317e-05	0.000470254025878629
ENSSMAG00000007912	741.299253827168	0.657507667405003	0.16571864215651	22.3541196643171	1.39915101219231e-05	0.000475657426958017
ENSSMAG00000002021	1095.93739901566	0.968788202524466	0.205151359071645	22.3381987879152	1.4103333163287e-05	0.000477730642366446
ENSSMAG00000005893	570.576245447815	0.458513314545715	0.16732398698252	22.3338939346798	1.41337222463888e-05	0.000477730642366446
ENSSMAG00000020089	110.473584197699	1.92276550598508	0.406701469229786	22.335717467816	1.41208414639876e-05	0.000477730642366446
ENSSMAG00000009111	280.58008300027	1.08698974609282	0.232668943817269	22.3187865752361	1.42408880962129e-05	0.000480432561318508
ENSSMAG00000004850	426.739237590779	1.00928269282905	0.244597180078927	22.2677964766662	1.4608628095836e-05	0.000491898156723151
ENSSMAG00000014235	312.043780794415	0.937209808791791	0.217157180192215	22.2630110998188	1.46436238414289e-05	0.000492137331539376
ENSSMAG00000018032	383.638654486363	0.716153298281555	0.157269222970258	22.1291099121118	1.56575871575747e-05	0.000525213817125948
ENSSMAG00000000300	1064.70175124242	1.24480582100167	0.263916517485355	22.1082779863871	1.58215283242804e-05	0.000529705969171923
ENSSMAG00000010691	394.059788544015	0.696561263564416	0.172841051676283	22.0947176238366	1.59291656422865e-05	0.000532299618546407
ENSSMAG00000010651	562.439180967212	0.785512087221455	0.195705978678981	22.059586985286	1.62114383702012e-05	0.000540708163712343
ENSSMAG00000014488	4251.77882777853	0.566614897500204	0.145709531991308	22.0380574928081	1.63868930587237e-05	0.000545528945524757
ENSSMAG00000018406	1114.92495057498	0.937333949368127	0.222135608768321	21.9912969693226	1.67745368561123e-05	0.000557382162503287
ENSSMAG00000016839	235.015634336659	1.94841120127007	0.447073570061092	21.9715397369606	1.69410672580241e-05	0.000561857501316875
ENSSMAG00000034783	536.487151789473	-0.633508475624624	0.14249405027063	21.9608226548097	1.70320903203949e-05	0.000563816513345304
ENSSMAG00000009292	1393.7593309151	0.98546753662051	0.244860786528331	21.9372267112552	1.72342244832577e-05	0.000569439432177152
ENSSMAG00000007923	773.632380160341	0.685374424455989	0.195879838027267	21.9259659295906	1.73315335898725e-05	0.000570517870633787
ENSSMAG00000011855	1253.69839595854	0.806288761014775	0.172442639624579	21.9281778307022	1.73123763660902e-05	0.000570517870633787
ENSSMAG00000007328	72.2092170825935	-1.2929818809952	0.326922997244337	21.9207014448135	1.73772144824618e-05	0.000570956373051316
ENSSMAG00000024266	455.595082774988	0.797916398873456	0.205833143922979	21.9140105486184	1.74354464032158e-05	0.000571804863082416
ENSSMAG00000013983	394.985053617132	-0.62021747213333	0.141888716622875	21.9057234141489	1.7507841230493e-05	0.000573113823136955
ENSSMAG00000002908	322.591505953052	-0.849826076344598	0.231838541761854	21.8993835589943	1.75634278755017e-05	0.000573868743398801
ENSSMAG00000007347	1767.46942612555	0.770296401216457	0.165146892386108	21.8948086768917	1.76036491658031e-05	0.000574119752091368
ENSSMAG00000007637	806.320288573562	0.623963848955124	0.1586412533067	21.8864209679736	1.7677631335142e-05	0.000574531476692921
ENSSMAG00000012073	795.82350356518	0.760964915424646	0.175354996089682	21.8859948274988	1.76813983135489e-05	0.000574531476692921
ENSSMAG00000014321	404.568531120651	-0.683381272744325	0.197981333540259	21.8367800540112	1.81218887522613e-05	0.000587762141810476
ENSSMAG00000009506	71.8650047162765	2.09449842875194	0.566001615444351	21.8252337923471	1.8226811361513e-05	0.000590080476445021
ENSSMAG00000006667	1000.74514395312	0.33393417307483	0.0989681296320432	21.7343116322272	1.90745453466922e-05	0.000616394282229005
ENSSMAG00000013248	794.284920988666	0.536233763139043	0.156462841614948	21.7212828122773	1.91992103738424e-05	0.000619288606647303
ENSSMAG00000010918	1223.61253410181	0.624027453891378	0.147668928841568	21.685779509587	1.9543071080421e-05	0.000629167140074241
ENSSMAG00000022929	2191.68914314507	0.767559098712231	0.266841533381169	21.6823324655778	1.95767830367693e-05	0.000629167140074241
ENSSMAG00000002507	462.707861075281	0.654756813899857	0.165755527421439	21.6667608428729	1.97297990804359e-05	0.000632931954500385
ENSSMAG00000007876	703.425622173584	-0.664103140698692	0.159032699239607	21.6531735343749	1.98642928485882e-05	0.000636089987333012
ENSSMAG00000013409	12997.7858833393	-0.431136347932835	0.0942412238193123	21.6360829035085	2.00347668364698e-05	0.000639228618558181
ENSSMAG00000019078	1063.95302575691	0.851913334044304	0.226079735595164	21.6378238984232	2.00173342115084e-05	0.000639228618558181
ENSSMAG00000008421	1755.95054819745	1.11390424281527	0.259704080240448	21.6196901481422	2.01996541685784e-05	0.000643326169946565
ENSSMAG00000006244	166.460459464299	-1.33497862276095	0.291396463390336	21.611525308877	2.02822861878536e-05	0.000644580832384692
ENSSMAG00000010407	2158.01751341391	0.763083525547389	0.194761837413	21.6037299873241	2.03614939213473e-05	0.000644580832384692
ENSSMAG00000013707	950.599344376608	0.62657040792829	0.176027005545211	21.6014048470847	2.03851793510915e-05	0.000644580832384692
ENSSMAG00000019434	431.081382520417	1.07261253470286	0.230380149994539	21.6077782629631	2.03203211351932e-05	0.000644580832384692
ENSSMAG00000012940	1504.57025210175	0.595713123732961	0.140587350913811	21.5860178718606	2.05426173228822e-05	0.000648397030491831
ENSSMAG00000004921	190.794797479561	1.11996086989388	0.243866155081641	21.5821274889585	2.05826155359603e-05	0.000648499408065151
ENSSMAG00000009925	156.554060760691	-0.860711394388431	0.233037232149914	21.5770320113934	2.0635121521173e-05	0.000648591478456423
ENSSMAG00000012182	1060.5917869547	0.672504373040523	0.159503461330734	21.5747134277471	2.06590575205458e-05	0.000648591478456423
ENSSMAG00000011729	686.196460166964	0.780055996337178	0.174871215004276	21.5522548812925	2.08923511294454e-05	0.00065475069862866
ENSSMAG00000014562	252.405377172001	1.0256027808026	0.221462245194702	21.5365488653411	2.105706483202e-05	0.000658742645205959
ENSSMAG00000007021	130.659730182387	1.08358307459972	0.259482058218146	21.527138838063	2.1156372046955e-05	0.00066067792636544
ENSSMAG00000021059	477.077126256536	-1.18015254047281	0.254173003221163	21.4909682136479	2.1542472490429e-05	0.000671546615938391
ENSSMAG00000008976	709.82040813472	0.627854666825275	0.151316737492497	21.4643315057588	2.18313018604555e-05	0.000679350070592375
ENSSMAG00000000403	2787.78368032196	-1.01343538565182	0.23402422241689	21.4477110936165	2.20134803998904e-05	0.000682611332470414
ENSSMAG00000017859	2231.09026425472	0.875574454884147	0.22492019654717	21.4497808698138	2.19907106950949e-05	0.000682611332470414
ENSSMAG00000019790	880.312557874269	0.614283266101775	0.149917126749904	21.4372560421469	2.21288577414609e-05	0.000684985203491816
ENSSMAG00000014204	83.2117666314577	0.455795295679707	0.390338187682949	21.4118166885963	2.24121273893427e-05	0.000692538661396782
ENSSMAG00000037908	1370.86995952276	0.127245296080735	0.139626785649313	21.3933370450798	2.26201711149841e-05	0.000697745278239124
ENSSMAG00000000444	1176.17564333769	-0.144632396966873	0.372170250475561	21.3676601711829	2.29124509491332e-05	0.000705527547201581
ENSSMAG00000017020	1269.76065202023	1.26637356972638	0.284619155178052	21.3291813161244	2.33575413011675e-05	0.000717979893236586
ENSSMAG00000004627	655.513831019569	0.8246611064169	0.194968138294751	21.3180674690347	2.34876986747289e-05	0.000720725139855507
ENSSMAG00000024659	1051.7672494809	-0.5127939853633	0.127564456866471	21.2634924033429	2.4137444689904e-05	0.000738253870193747
ENSSMAG00000025609	63.0140489820597	-0.636316766530647	0.676927036262601	21.2595999750347	2.41844670693712e-05	0.000738253870193747
ENSSMAG00000028387	339.428914700633	0.912760634394044	0.232109013771845	21.2602975542466	2.41760332495315e-05	0.000738253870193747
ENSSMAG00000008749	84.4879480098264	0.481508644480482	0.240470558553208	21.2397050378133	2.44262418261378e-05	0.000744346478031735
ENSSMAG00000015495	251.52065558444	-0.768892745317579	0.169119288952483	21.2146163631796	2.47345827659899e-05	0.000752443066074356
ENSSMAG00000020675	1755.93535386156	0.730416781003851	0.159713057953318	21.2020154842699	2.48909134660685e-05	0.000755895485706217
ENSSMAG00000005657	552.491219092511	0.599802865330045	0.139985051152033	21.1848026788171	2.51060591789216e-05	0.000761119086173356
ENSSMAG00000019570	223.903707788729	-0.692093248492906	0.244535294364396	21.1600544594862	2.54186543633472e-05	0.000769273992430358
ENSSMAG00000002383	250.617619131497	1.20567326468109	0.261687319924471	21.1530290509872	2.55080995838771e-05	0.000769341724885347
ENSSMAG00000006246	1050.33807840422	0.890327038911079	0.231465600297693	21.155169683944	2.54808124500991e-05	0.000769341724885347
ENSSMAG00000031664	248.258541760896	1.08866421729266	1.47997627649029	21.148531504651	2.55655260591483e-05	0.000769757921139271
ENSSMAG00000008441	1442.56388586772	-0.40169365987724	0.0883440454585238	21.0971588708425	2.62307168406579e-05	0.000788440831237765
ENSSMAG00000000110	842.03480654528	0.660107058946661	0.158962642831045	21.084652574813	2.63952553011229e-05	0.000790692503451635
ENSSMAG00000027207	4031.61277588196	0.885973751318932	0.192659580616852	21.0863512168054	2.63728467739587e-05	0.000790692503451635
ENSSMAG00000017949	185.2352478625	-1.3155488778223	0.297026011008593	21.0733325410331	2.65450764871942e-05	0.000793832761932294
ENSSMAG00000008015	382.639278148561	1.07720653542401	0.234539293787274	21.069450271356	2.65966541033141e-05	0.000794029382400801
ENSSMAG00000013197	203.803730379705	1.43773053601354	0.316080367363012	21.046219974454	2.6907379255043e-05	0.000801948985770234
ENSSMAG00000007491	331.41437476243	-0.897714974270403	0.20079290050041	21.0389124814542	2.70058718216812e-05	0.000803527154168202
ENSSMAG00000034668	256.411952672543	1.02702412653617	0.225315260514928	21.0334364812825	2.70799152202073e-05	0.000804373778022455
ENSSMAG00000008470	3824.155106702	-1.28878141445056	0.327725639868132	21.0217355935969	2.7238809090088e-05	0.000807733693421031
ENSSMAG00000000096	89.4914705977747	-1.29430683308361	0.285365474503457	21.0081104874033	2.74250084496801e-05	0.000811890686386167
ENSSMAG00000001439	1542.88813556697	0.876051873901177	0.208962186952803	20.9804366958759	2.78071229757427e-05	0.000821823915886103
ENSSMAG00000015618	63.7959698598949	1.68015141325647	0.377611281819998	20.9662195856304	2.80054956785275e-05	0.000826302618314279
ENSSMAG00000004183	146.958833583413	1.05161760027372	0.232149177052345	20.9580691336998	2.81198572680766e-05	0.000828291755656
ENSSMAG00000015261	1060.79559151754	0.669630993477212	0.165987911594466	20.9513262249528	2.8214822078655e-05	0.000828624042439623
ENSSMAG00000018037	345.577431446926	0.648315585135068	0.160597918847598	20.9506002793892	2.82250651499781e-05	0.000828624042439623
ENSSMAG00000020314	793.125762129555	0.793847277980545	0.178591901158568	20.9465353435687	2.82824900265015e-05	0.000828930654530884
ENSSMAG00000018592	819.626040536486	0.5090137606295	0.155094809545695	20.877345774794	2.92780377633168e-05	0.000856686066825807
ENSSMAG00000005736	1625.86496448323	0.763639492227998	0.184337380031914	20.8715038452258	2.93636829028957e-05	0.000857769571421674
ENSSMAG00000011171	3536.6266345338	0.395794952183741	0.0884324999999603	20.865954664026	2.94452682320603e-05	0.000858731095349542
ENSSMAG00000005800	385.71670940312	0.949732615001647	0.229141758157309	20.8570110187723	2.95772370995622e-05	0.000859787293516089
ENSSMAG00000020937	918.207630544948	0.988929054986414	0.22699640929171	20.8568956051895	2.95789439562608e-05	0.000859787293516089
ENSSMAG00000031765	2454.44855432255	0.495615270339873	0.125421385141589	20.8465502946562	2.97323420321504e-05	0.00086282474147247
ENSSMAG00000004794	243.600902747851	1.45993819050814	0.327157564943555	20.8027213634837	3.03911022438245e-05	0.000880493609179047
ENSSMAG00000032516	52.6850775197209	-0.841989106435567	0.984514564738102	20.7966464101756	3.04835548476109e-05	0.000881724330706962
ENSSMAG00000001634	615.257544297359	-0.440510951134405	0.243201877923867	20.7910171341561	3.05694758813375e-05	0.000882762409902322
ENSSMAG00000001302	433.649196694703	1.2837586305123	0.288973350123184	20.762588893995	3.10070969131646e-05	0.000893936630614177
ENSSMAG00000015675	1541.97965747507	0.343782312157034	0.10799257976836	20.7479351284447	3.12351165941132e-05	0.000898146848671653
ENSSMAG00000020308	409.527922045906	-0.351766452675008	0.296351060923441	20.746666215043	3.12549402110856e-05	0.000898146848671653
ENSSMAG00000020462	596.117461479561	0.859297997133779	0.190937054549104	20.7170452842158	3.17212852915649e-05	0.000910065622251011
ENSSMAG00000026110	131.826500443196	0.795982519670755	0.421424463812508	20.7030466095056	3.19440921090767e-05	0.000914970066838555
ENSSMAG00000025690	430.156586862364	0.84611295342436	0.203842577092535	20.6916902930311	3.21259916573015e-05	0.000918688811671683
ENSSMAG00000013798	76.1390884645693	-1.21049048566029	0.346900582898445	20.6818979171322	3.2283672252431e-05	0.000921704066702091
ENSSMAG00000015499	343.497096708095	0.813704341111702	0.179565649901485	20.6558720530533	3.27065227810489e-05	0.000932267993455295
ENSSMAG00000009670	1144.27265294615	0.792676235420217	0.199692810118286	20.627515279349	3.31735515471442e-05	0.000944055070157762
ENSSMAG00000008234	891.393699339545	0.795539547451096	0.198513884052983	20.6167581360367	3.33524585720558e-05	0.000944575889318383
ENSSMAG00000009421	1051.47253402312	1.22917049926397	0.270223285686485	20.6195441411776	3.3306030856005e-05	0.000944575889318383
ENSSMAG00000017640	292.536047715452	1.31983725178117	0.295615673156623	20.6222894677171	3.32603442541221e-05	0.000944575889318383
ENSSMAG00000020030	732.796147042437	0.860545279590622	0.204937925081378	20.5966560798653	3.36893754138479e-05	0.000952588685580021
ENSSMAG00000016663	897.003388476714	0.626755767708981	0.15351296938523	20.5866652834018	3.38580883034155e-05	0.000954300495248344
ENSSMAG00000030204	586.010381177852	1.21488016048868	0.267037189559269	20.5889489730324	3.38194496846804e-05	0.000954300495248344
ENSSMAG00000013232	355.445962138146	0.949075549601347	0.215708831809551	20.5761671428659	3.40362790467884e-05	0.000957792834930678
ENSSMAG00000016939	11392.71401576	-0.544537137677314	0.120107987597632	20.5661929244433	3.42064456545816e-05	0.000961048610078723
ENSSMAG00000017031	3683.29454698844	0.56485391734022	0.136686587487901	20.5412623164801	3.46355080385523e-05	0.000971556285901777
ENSSMAG00000031647	152.082420497111	1.36534961090071	0.302590003328778	20.5303658483038	3.48247253762343e-05	0.000975313419902029
ENSSMAG00000020387	629.071463598311	0.96141223023865	0.273038028855394	20.4730528762065	3.58371161341056e-05	0.0010020761918703
ENSSMAG00000038089	190.261702679745	1.70940167651457	0.376774589889493	20.4476400275178	3.62953830401636e-05	0.00101328439614026
ENSSMAG00000038023	13942.8774454712	-0.559081009429874	0.123929911333878	20.4336374186697	3.65503897140278e-05	0.00101879158943808
ENSSMAG00000001087	991.449496240827	0.534882392356662	0.175690877595896	20.4248208386064	3.67118700973348e-05	0.00102167860567409
ENSSMAG00000004268	3018.44178883679	-0.909707734939908	0.225409687904149	20.4211667696082	3.67790052609836e-05	0.00102193506901542
ENSSMAG00000021388	439.405407579977	1.22515385945296	0.285340410969471	20.4051853755687	3.70740724750341e-05	0.00102851404834827
ENSSMAG00000003987	750.651698082281	0.241342127699197	0.163191025719757	20.3900279551502	3.73561135303494e-05	0.00103471156535241
ENSSMAG00000032136	188.300069704602	1.61987303163019	0.365069387111522	20.3628100061077	3.7867966927762e-05	0.00104724515434707
ENSSMAG00000028796	7720.80894883366	-0.376269169658364	0.0858838529927572	20.3549715594932	3.80166711585402e-05	0.00104971227843706
ENSSMAG00000013331	1432.55736881319	0.614925323973984	0.159022031619263	20.3308891965972	3.84772039088387e-05	0.0010607684152618
ENSSMAG00000004603	1006.0498663837	0.753005087338271	0.167700012540387	20.3027340699719	3.90226998007016e-05	0.00107412872899154
ENSSMAG00000019876	1487.10178064482	0.659485382145859	0.160539595809436	20.2905243616023	3.92616563481788e-05	0.00107902284206739
ENSSMAG00000032129	2316.95491713886	1.06789098511937	0.237245958345727	20.2846725816063	3.93766998560438e-05	0.00108050154317268
ENSSMAG00000000871	1285.01779542061	0.521358618538095	0.123385001749479	20.2719484240202	3.96280161223927e-05	0.00108198225604195
ENSSMAG00000001222	790.966931202401	0.154575327187457	0.173796010891963	20.2780223199031	3.95078504611925e-05	0.00108198225604195
ENSSMAG00000006067	900.364648153829	0.789319408793488	0.194297561020326	20.2695305292762	3.9675953279253e-05	0.00108198225604195
ENSSMAG00000018500	90.7500554064328	1.9796336960275	0.444217640393203	20.2715871687456	3.9635174683813e-05	0.00108198225604195
ENSSMAG00000001716	146.329625607325	-1.26987174174856	0.283850140568322	20.2623008461125	3.98196351020217e-05	0.00108422475577172
ENSSMAG00000007506	816.146504355106	0.73615828057102	0.163436935201077	20.2556541826887	3.99521890965601e-05	0.00108615781882851
ENSSMAG00000005933	97.8881499955428	1.48496669438944	0.330997248476245	20.2487783309891	4.00897781351497e-05	0.0010882216083332
ENSSMAG00000019776	92.620224498052	-1.12973320160173	0.253943123727237	20.2311984079688	4.04437190264267e-05	0.00109614282412023
ENSSMAG00000023995	1146.5988380841	0.874872521286827	0.210805506784932	20.2241280303448	4.05869482314179e-05	0.0010983375990723
ENSSMAG00000029837	2223.6686747049	0.481150123389763	0.129847015498119	20.2110872254252	4.08524561370155e-05	0.00110382961115085
ENSSMAG00000000643	406.47296930848	0.682421526305091	0.162215142195258	20.1824970939617	4.14406387209759e-05	0.00111460156950137
ENSSMAG00000002444	1529.80732996431	0.651594471288066	0.167966185162962	20.1829130085636	4.14320217336131e-05	0.00111460156950137
ENSSMAG00000021231	529.704609249443	1.26699306095973	0.281316912841662	20.1832452495491	4.14251395973942e-05	0.00111460156950137
ENSSMAG00000013049	143.640833565382	1.28513938965997	0.343059619925444	20.1729587880002	4.16387474966907e-05	0.00111788112374783
ENSSMAG00000018052	789.095412059504	0.751271342211928	0.202756399644172	20.1705327383738	4.168928697722e-05	0.00111788112374783
ENSSMAG00000005726	883.922182344204	-0.581567966670019	0.129478503547066	20.1604168465693	4.19006833003615e-05	0.00112184469825733
ENSSMAG00000019171	866.787376019588	0.39763755439336	0.417032673934731	20.1404461373679	4.23211723534637e-05	0.0011313860075826
ENSSMAG00000002210	461.824913547441	0.92820622454032	0.224269777171609	20.1278812713025	4.25878892228215e-05	0.00113679382367241
ENSSMAG00000006041	249.83880732293	1.0235644486689	0.23226774522247	20.1222071635223	4.27088849141047e-05	0.00113830145834511
ENSSMAG00000005220	154.020062334403	0.919309731468535	0.248121039472274	20.1086240162923	4.29999326674093e-05	0.00114260664455387
ENSSMAG00000028779	144.530454415032	-1.17251328464537	0.308428678188346	20.1095679492052	4.29796429299746e-05	0.00114260664455387
ENSSMAG00000016211	564.679701793277	0.549470976914274	0.124528603886547	20.0929275711579	4.33387334623565e-05	0.00114987761384935
ENSSMAG00000019829	340.55785195515	0.596490403860614	0.141828457533884	20.0882769050989	4.34396277116365e-05	0.0011508240110272
ENSSMAG00000024403	950.644235490396	-0.571744693051764	0.172281055047046	20.0805996228007	4.36066973090379e-05	0.00115351809193503
ENSSMAG00000000741	875.340976850604	0.550985603782295	0.125194748378573	20.0766835438408	4.36921645908087e-05	0.00115404826363699
ENSSMAG00000020316	23.2166167109137	-5.29174696144427	1.33875273446393	20.0736925799168	4.37575543172265e-05	0.00115404826363699
ENSSMAG00000018066	690.738154819904	0.904726568888979	0.205457756064859	20.0632199148154	4.39872843697945e-05	0.00115837559018008
ENSSMAG00000012398	1411.67300141596	0.612181419917505	0.15015642989587	20.0563257902641	4.41391729125885e-05	0.00116064316970151
ENSSMAG00000013330	388.868195451133	1.08844950201172	0.255420054081403	20.0453066410502	4.43830321422807e-05	0.00116531877845
ENSSMAG00000009245	1674.93429288898	0.784609203930396	0.185342445315691	20.007085299826	4.52393782620567e-05	0.00118603802385695
ENSSMAG00000006963	62.3847516357685	1.84566185036173	0.448915929754048	19.9947603085002	4.55190265149595e-05	0.00119159896710675
ENSSMAG00000007627	499.492841398273	1.00150804606747	0.233410934321218	19.9869739113171	4.56965865388216e-05	0.00119270794806356
ENSSMAG00000012255	75.8733883067686	2.11948713949019	0.480909742769961	19.9883589408213	4.56649519335012e-05	0.00119270794806356
ENSSMAG00000017703	4165.13241088943	-0.750240300972095	0.176303651644845	19.9616963095233	4.62778017928002e-05	0.00120609384761029
ENSSMAG00000015907	97.8575507506651	1.59441684174772	0.373009367024573	19.958698956761	4.63472092379775e-05	0.00120612117963846
ENSSMAG00000000186	1834.01893526536	0.581776098958767	0.138417251909934	19.9469788349603	4.6619604052265e-05	0.00121142311325208
ENSSMAG00000005994	1120.10409573064	0.579467588361505	0.144507336903861	19.9003918565392	4.77182836600946e-05	0.00123814911308634
ENSSMAG00000016961	190.585680909453	1.80960371191704	0.422390838873147	19.8917158555035	4.7925735236523e-05	0.00124170583335273
ENSSMAG00000005360	302.514363773852	1.24580880670658	0.280494511654758	19.8728133479968	4.83808407928766e-05	0.00125165917148023
ENSSMAG00000007487	544.834045507352	0.923744331256384	0.210819872072403	19.8579952374205	4.8740628314166e-05	0.00125912100435599
ENSSMAG00000000123	1161.26416233239	-1.07296081719757	0.240634547691679	19.8495391468958	4.89471421641024e-05	0.00126076405305609
ENSSMAG00000006397	1506.36018320569	1.18683278498198	0.26559255572093	19.8514176633808	4.89011897413523e-05	0.00126076405305609
ENSSMAG00000005840	4783.11550228009	0.633145566578639	0.149584881300089	19.8375346851154	4.92418176833556e-05	0.00126650529330193
ENSSMAG00000013977	5521.08573631724	0.527630838041714	0.13851490007371	19.8276405735818	4.94860232527358e-05	0.00127093361611539
ENSSMAG00000006220	137.827323391083	1.11725725340749	0.26550494680102	19.811928038611	4.98763298572354e-05	0.00127848372679907
ENSSMAG00000006881	412.834082362544	1.42538552988883	0.323437285285013	19.809980563759	4.99249199594513e-05	0.00127848372679907
ENSSMAG00000013788	847.735056736874	0.545286632528421	0.1273893547998	19.8046611956302	5.00578812125671e-05	0.00127924200637232
ENSSMAG00000034151	909.194690919477	0.855545711074937	0.229414608366663	19.8029975928774	5.00995367492222e-05	0.00127924200637232
ENSSMAG00000001877	6141.98411448583	0.693167882046906	0.163671421447227	19.7866738016925	5.05101172155653e-05	0.00128415058811446
ENSSMAG00000008802	941.491352629567	0.562873096349781	0.158813970721227	19.7894565134234	5.04398885355844e-05	0.00128415058811446
ENSSMAG00000014382	753.653115363265	0.486125911178029	0.109334527355697	19.7902107776059	5.04208696214864e-05	0.00128415058811446
ENSSMAG00000016614	1234.10968713924	0.764253861597769	0.206681108278814	19.7771007392785	5.07524650078223e-05	0.00128845538503312
ENSSMAG00000012566	447.207850017923	0.564356075423494	0.156813727788551	19.7566064509192	5.12752065641253e-05	0.0012998559549101
ENSSMAG00000013715	609.731109209825	0.452626298400932	0.140670244686732	19.7279067640978	5.20163023362764e-05	0.00131675127463596
ENSSMAG00000006100	571.730960375203	0.987182874694166	0.22213635528227	19.7219798421445	5.21706792503987e-05	0.00131876714139547
ENSSMAG00000022140	492.479307953821	0.587384294859997	0.153103019786318	19.7129337647103	5.2407183708759e-05	0.00132285028520364
ENSSMAG00000008177	1198.36636258354	-0.72110980922959	0.165451491694997	19.7077007213624	5.25444877920241e-05	0.00132442134657496
ENSSMAG00000019786	294.354091815007	1.05998043245502	0.243544944376171	19.6996614121061	5.2756123551932e-05	0.00132785883587773
ENSSMAG00000010772	395.258585050149	1.31809938296076	0.29872080328839	19.6668705615859	5.36282122295827e-05	0.00134596895672654
ENSSMAG00000018935	2770.0852062052	1.09230105885941	0.245796465898312	19.6687531960765	5.35777548205188e-05	0.00134596895672654
ENSSMAG00000014021	262.013777943596	0.925253732310076	0.243009196282258	19.6573797602442	5.38833043623658e-05	0.00135045031558179
ENSSMAG00000009446	1228.88398711822	-0.712440182802474	0.176697103851372	19.6517384592737	5.40355048822884e-05	0.00135234389807531
ENSSMAG00000005578	1223.78511523521	0.817591311373483	0.196914556150204	19.6351076742349	5.44867046671492e-05	0.0013617045568657
ENSSMAG00000020682	136.643969013839	1.20246752021828	0.2716674662803	19.6313468479925	5.45892585731742e-05	0.00136233787590536
ENSSMAG00000022911	176.974984960705	1.51990192398845	0.364861853078698	19.620147529003	5.48957972884786e-05	0.00136805289174847
ENSSMAG00000001275	808.718797133275	0.742234690242858	0.170817055407674	19.5882621904837	5.57779964475601e-05	0.00138417295263115
ENSSMAG00000002071	1049.85271256509	0.768154505909332	0.197852673975288	19.591495960503	5.56878827126436e-05	0.00138417295263115
ENSSMAG00000019502	1922.44864986297	0.493571269119959	0.111569929106691	19.589888061861	5.57326709494621e-05	0.00138417295263115
ENSSMAG00000006381	34657.9762674501	-0.46792591095907	0.109741011129055	19.5530883658879	5.67676360236664e-05	0.00140675304775501
ENSSMAG00000012119	432.618514456994	0.597476703258489	0.15299210862409	19.5412727260693	5.71040016092936e-05	0.00141310379297949
ENSSMAG00000034190	107.665763078429	-1.80464477760266	0.440913584824258	19.5318505787205	5.73736574535202e-05	0.00141778825225478
ENSSMAG00000007916	2296.59203954337	-0.86154739185173	0.196040761911443	19.5275221811508	5.7497959912362e-05	0.00141887273383736
ENSSMAG00000007541	365.766235578356	0.593676224181921	0.168061980063276	19.4884669858251	5.86317914128211e-05	0.00144483146325114
ENSSMAG00000000459	886.517392985294	-0.594948866614169	0.142651721093532	19.4775777057686	5.89518910341254e-05	0.00144867293232049
ENSSMAG00000009835	678.240181737802	1.02294569650182	0.235723497599074	19.4783918861024	5.89278971831269e-05	0.00144867293232049
ENSSMAG00000023814	965.153749596002	0.718718284648043	0.193662235624883	19.452828768418	5.96859216156324e-05	0.00146467093322144
ENSSMAG00000001581	3343.95816196483	0.250848645887669	0.167240269596509	19.4462045251827	5.98839363903722e-05	0.00146748913009962
ENSSMAG00000026887	27859.8373043538	-0.469192472650296	0.109925894256711	19.4343784574714	6.02390810902005e-05	0.0014741447250423
ENSSMAG00000003722	1770.41792347118	0.867495373784113	0.199481175662038	19.4156288322715	6.08064665975331e-05	0.00148544616898356
ENSSMAG00000016932	1303.04448763669	0.934099504213733	0.242820257193644	19.4135638808515	6.08692802184944e-05	0.00148544616898356
ENSSMAG00000000846	78.7061752892011	1.07592845436484	0.347727651283413	19.4059664964065	6.11009436102364e-05	0.00148904012300968
ENSSMAG00000008052	650.838775851869	-0.183951881435692	0.295410760333742	19.3945037966768	6.14521399483287e-05	0.00149358664947227
ENSSMAG00000012509	130.600766515439	-1.02393623656011	0.26599907854792	19.3943519013322	6.14568072725496e-05	0.00149358664947227
ENSSMAG00000000379	106.828507973407	1.2128495108815	0.276187255812619	19.3866373873702	6.169431975028e-05	0.0014972965305006
ENSSMAG00000027336	774.141801687691	-0.650976852685523	0.147923265488012	19.3693103408587	6.22311319088897e-05	0.00150825012555007
ENSSMAG00000015608	154.981958727299	0.309303900668734	0.259745211353956	19.3652661282868	6.23570971865708e-05	0.0015092299351987
ENSSMAG00000002426	1123.55810889489	-0.556134222158773	0.132469368280027	19.3605390007726	6.25046564756804e-05	0.00151072898473549
ENSSMAG00000023076	1044.88021601757	-0.450047529493192	0.102501946411012	19.333862937821	6.33439302386565e-05	0.00152891970606136
ENSSMAG00000015999	1155.58000967493	0.900577521415629	0.213120200025551	19.325139534424	6.36208209852155e-05	0.00153350514407533
ENSSMAG00000010500	153.943998590364	1.01419313565007	0.252687121788187	19.3048813522088	6.4268516824689e-05	0.00154700369830125
ENSSMAG00000015713	806.208519302515	0.93160970901763	0.229631690685846	19.3015931855966	6.43742665271495e-05	0.00154743809074254
ENSSMAG00000013556	689.426227303084	0.457229338103893	0.110055261809818	19.2832491931918	6.49674231119467e-05	0.00155957171889413
ENSSMAG00000000792	130.094957313802	-0.675416259433199	0.34197391261048	19.2775381323061	6.51532046926763e-05	0.00155978716906049
ENSSMAG00000030497	136.412737698733	2.5928041469791	0.688500032509306	19.2782788780487	6.51290781813582e-05	0.00155978716906049
ENSSMAG00000021192	365.063203417762	0.828707172729108	0.199073884439713	19.2514804200049	6.60076304327896e-05	0.00157810112649883
ENSSMAG00000001033	385.610266916189	0.976616575837795	0.224506882294366	19.2335060500168	6.66035269236573e-05	0.00159019300276185
ENSSMAG00000004446	4037.63837360151	-0.690474008894843	0.36019741902922	19.2224581314639	6.69724601419509e-05	0.00159684065776295
ENSSMAG00000008597	686.382252079123	0.525931520438365	0.123820546045209	19.2102149703201	6.73836948718666e-05	0.00160447761446588
ENSSMAG00000016336	466.204940150942	1.18111080240234	0.396905420485221	19.2071984408478	6.74854040055007e-05	0.00160473378473457
ENSSMAG00000000856	586.831540949898	1.15434779216838	0.329584399409068	19.2035069888994	6.76100785907185e-05	0.00160553462537636
ENSSMAG00000008672	88.9242242321003	1.9614714153202	0.714050619136646	19.186992511213	6.81706624099552e-05	0.00161450089605537
ENSSMAG00000024126	159.190532971494	1.809267425587	0.416030833558843	19.1870175103356	6.81698103119064e-05	0.00161450089605537
ENSSMAG00000011312	380.102808975305	0.843400767131479	0.212048879106584	19.1790689711449	6.84412745951625e-05	0.0016187370629451
ENSSMAG00000021394	1496.67530285955	0.647637445779168	0.150711732054099	19.1759695535022	6.85474208688125e-05	0.00161907723401516
ENSSMAG00000002083	359.273159664024	-1.01726200018279	0.333135136539511	19.1690187539706	6.8786065010942e-05	0.00162254188643457
ENSSMAG00000018457	192.012898761801	1.53623953749688	0.37420349734195	19.1587712410985	6.91394125144929e-05	0.00162869932497425
ENSSMAG00000013614	1684.60591374655	0.649186890640219	0.151694515349534	19.1507108991832	6.94186184126761e-05	0.00163092157559688
ENSSMAG00000031145	2140.2657743654	-0.474092952066086	0.108581358056882	19.1531562223507	6.93337948005986e-05	0.00163092157559688
ENSSMAG00000000567	230.099539391313	1.09663747023581	0.250341000398878	19.1341778321909	6.99948481769539e-05	0.00163878642309011
ENSSMAG00000008566	680.255421775054	1.03526235682093	0.23677354992807	19.1321447374638	7.00660374328239e-05	0.00163878642309011
ENSSMAG00000018328	642.754039169233	0.938451901458186	0.258184535343268	19.1304652179344	7.01249007840079e-05	0.00163878642309011
ENSSMAG00000028311	3676.4592601335	1.1913410967694	0.282483156464228	19.1361740956884	6.99250189519176e-05	0.00163878642309011
ENSSMAG00000001353	1170.71063323827	1.16760941090442	0.270704071019503	19.1086841532603	7.08927719572031e-05	0.00164800009013556
ENSSMAG00000015976	471.73727633216	-0.650788153129418	0.150634159012283	19.1112232033729	7.0802828911449e-05	0.00164800009013556
ENSSMAG00000016112	343.806259322584	0.857137331016951	0.195952239039302	19.1143458958806	7.06923674365094e-05	0.00164800009013556
ENSSMAG00000018907	445.578681367682	0.596966665695562	0.161837741086358	19.1088144295534	7.08881542838278e-05	0.00164800009013556
ENSSMAG00000009586	354.768292725414	-0.636264008896193	0.150048325993678	19.1027496801281	7.1103439978786e-05	0.00164925400340899
ENSSMAG00000010572	65.2142188112103	1.64833436516616	0.388325304639617	19.1018998316311	7.1133659974736e-05	0.00164925400340899
ENSSMAG00000005897	1778.07793145348	0.657051678044192	0.165977674041065	19.0892190286061	7.15861087778389e-05	0.00165756601479815
ENSSMAG00000006032	323.898528166518	0.733900947601332	0.224691953704514	19.0841905246811	7.17663207465333e-05	0.00165956089548078
ENSSMAG00000014771	83.8264782077184	1.95887971580868	0.508893806067107	19.0686790013425	7.2325087255162e-05	0.00167029298367811
ENSSMAG00000020894	1907.84639657031	0.760647143967045	0.194316166301375	19.0366869178383	7.34913049370899e-05	0.00169500729975165
ENSSMAG00000002915	1349.75218959041	-0.627974002698805	0.145926212699854	19.0086243167157	7.45297518686408e-05	0.00171671402345992
ENSSMAG00000018508	1058.72275866806	0.711683411174167	0.189625149509127	18.9940055836487	7.50765129469541e-05	0.0017270534477654
ENSSMAG00000011154	1477.72584984979	1.56608635161858	0.367314650341055	18.98874649818	7.52741896318368e-05	0.00172934609617725
ENSSMAG00000011497	854.842798938442	0.650422617155086	0.155043960787497	18.9702291142575	7.59743665255737e-05	0.00174316218852695
ENSSMAG00000011858	392.20338599665	-0.614144359904857	0.144171318567726	18.9538898728219	7.65975905700955e-05	0.00175517907534904
ENSSMAG00000005551	68.7511267997428	1.21564873420372	0.424535476070698	18.937577907316	7.7224873775966e-05	0.00176725768210524
ENSSMAG00000004699	733.053559590602	0.736609177436159	0.179027200427523	18.9142267352979	7.81318035976991e-05	0.00178569629880544
ENSSMAG00000015691	157.594994302664	0.821913379474752	0.18946189989836	18.9114612609552	7.8239914073757e-05	0.00178585387311432
ENSSMAG00000013383	1043.40449814043	0.656973518838323	0.156813990102637	18.9069342770584	7.84172100676382e-05	0.00178758818402249
ENSSMAG00000028932	2424.85493509009	-0.714955627681892	0.171426227274177	18.8911728856829	7.9037633710864e-05	0.00179940646347675
ENSSMAG00000028897	352.19144265795	-1.19179327949582	0.296450622250172	18.8787516232241	7.95300347850929e-05	0.00180828341977858
ENSSMAG00000003395	586.287962203367	1.09369404440775	0.251288786157944	18.8728612547119	7.97646106564463e-05	0.00181128287055642
ENSSMAG00000004787	882.029196136394	0.667224098326997	0.205066342688831	18.8581163235053	8.03548455747616e-05	0.00182000114932104
ENSSMAG00000016876	1466.33986940831	-0.567719443965181	0.130871028135573	18.859690960572	8.0291605613859e-05	0.00182000114932104
ENSSMAG00000004080	1724.17097420707	0.878565757297767	0.218463172126483	18.8387910753789	8.113504756811e-05	0.00183303032307514
ENSSMAG00000018139	276.692930462914	0.875545595979568	0.20386543435963	18.8387213575592	8.11378758967176e-05	0.00183303032307514
ENSSMAG00000019710	985.592433200675	0.529177544465404	0.125776983308427	18.8250441886333	8.16946457030179e-05	0.00184324850228139
ENSSMAG00000020635	2554.55736756629	-0.448030078865646	0.132607855728186	18.8218017816594	8.18271967645886e-05	0.00184388130231724
ENSSMAG00000003939	123.762061247538	1.68507678271421	0.487676466517051	18.8045026053353	8.25380381277615e-05	0.00185556441747817
ENSSMAG00000015019	640.745694155821	1.07650884258207	0.258140094842709	18.8040674089261	8.2556000210857e-05	0.00185556441747817
ENSSMAG00000003202	1436.97125776745	0.541152297310046	0.140258376092241	18.7849878541887	8.33473346490704e-05	0.00186781163271378
ENSSMAG00000015169	656.688878140699	0.58305347839665	0.146311381106756	18.786557946022	8.32819288409815e-05	0.00186781163271378
ENSSMAG00000037295	17340.5662307954	-1.16071784771908	0.270941662029348	18.7832815092907	8.34184746417173e-05	0.00186781163271378
ENSSMAG00000023344	157.350440105345	-0.956598164740604	0.244605352572082	18.7613994373538	8.43361702892738e-05	0.00188596627196951
ENSSMAG00000014835	557.354193377123	-0.931645056090913	0.236318006139446	18.7477693795855	8.4912886663036e-05	0.00189167041954875
ENSSMAG00000016886	6747.25035976195	0.418995962128345	0.117973242630094	18.7526634201884	8.47053571235709e-05	0.00189167041954875
ENSSMAG00000033612	763.635818026902	-0.434292284349323	0.100654572260051	18.7501671545851	8.4811146664233e-05	0.00189167041954875
ENSSMAG00000020108	350.110985306176	0.235626071629259	0.291362290797333	18.7330711470796	8.55392200178189e-05	0.00190322067842925
ENSSMAG00000002308	166.409200933872	-0.758136146283051	0.189672043466561	18.7264582849426	8.58225176464055e-05	0.00190423867668959
ENSSMAG00000003143	1182.80865387572	0.522422919030866	0.134684032354256	18.7244497408911	8.59087500932281e-05	0.00190423867668959
ENSSMAG00000019654	410.884103468167	0.34311380578357	0.135453661972699	18.7286126415491	8.57301212650917e-05	0.00190423867668959
ENSSMAG00000005559	524.991050865265	0.839910033813775	0.204772799442475	18.6871274830059	8.75269561724025e-05	0.00193736661549899
ENSSMAG00000014126	294.515424321942	0.855848328432451	0.249452638440075	18.6849362129901	8.76229063232938e-05	0.00193736661549899
ENSSMAG00000007727	1762.8914126506	-0.916572665618987	0.244085717440351	18.6663150614571	8.84425357213903e-05	0.00195304142711916
ENSSMAG00000011170	849.294395966005	0.934222129778495	0.364037297556202	18.6570265441468	8.885424102635e-05	0.00195968028583615
ENSSMAG00000019547	2279.56705234516	-0.824144990347547	0.19090643778943	18.6408028236698	8.95779455376338e-05	0.0019731751199326
ENSSMAG00000004931	126.829854193943	0.406662665596657	0.268659123137827	18.6211720728685	9.04615158943695e-05	0.00199015334967613
ENSSMAG00000010310	481.40444514946	0.802665336915063	0.186513555384287	18.608183519991	9.10509097574953e-05	0.00200062546919209
ENSSMAG00000006120	481.398135499792	0.93180299274917	0.221152929566862	18.6056425433748	9.11666623893936e-05	0.00200067735223689
ENSSMAG00000001238	397.952225783129	0.937777896882651	0.259884830090003	18.5886914753202	9.19426322730861e-05	0.00201269950846939
ENSSMAG00000002365	213.015318301495	1.12426585104116	0.260775186071262	18.5898396556858	9.18898640588227e-05	0.00201269950846939
ENSSMAG00000010804	228.225065007373	0.878786785617419	0.214083575267715	18.5751968283001	9.25650965798809e-05	0.00202381482534748
ENSSMAG00000014051	1131.97780677487	0.620814777330622	0.16916400193862	18.5584063429442	9.3345474175404e-05	0.00203835092370152
ENSSMAG00000015892	133.72587692347	1.65687970078522	0.387507627910666	18.5539488356733	9.3553750252142e-05	0.00204037375704424
ENSSMAG00000007543	881.481868723123	0.54495649673846	0.131855750562998	18.5165790595445	9.53182247731803e-05	0.00207628982456542
ENSSMAG00000008698	33.4729939512346	-0.0494694739538158	0.54070631078128	18.4955707529851	9.63247390520254e-05	0.00209562724517131
ENSSMAG00000016948	574.132917001445	0.638025763094069	0.183410964883163	18.47741306821	9.7203238018523e-05	0.00211213538374239
ENSSMAG00000004070	783.281840209211	1.42878482674995	0.36373374948606	18.4618487391772	9.79626406739248e-05	0.00212601824360483
ENSSMAG00000005982	533.323723626241	0.704238153769264	0.179153346326149	18.4581044436087	9.81462129982449e-05	0.00212738548174574
ENSSMAG00000020733	518.99830806959	0.63678276448934	0.149398505727872	18.4395360865701	9.90616629856046e-05	0.00214459384259878
ENSSMAG00000000585	199.879261485694	-1.06539756317305	0.371233756610547	18.41637826314	0.000100215355598399	0.00216185759005683
ENSSMAG00000018695	543.946444162045	0.608173714070207	0.155026766965861	18.4161523121913	0.000100226678115308	0.00216185759005683
ENSSMAG00000029703	89.5126986357708	-1.47221820610328	0.387203525575577	18.4205560914474	0.000100006232819479	0.00216185759005683
ENSSMAG00000001001	1680.65407872364	0.36451121603926	0.18953695431902	18.3845825853663	0.000101821294833513	0.00218338152351995
ENSSMAG00000002778	49.2435003314282	-0.490012843054515	0.323266225454912	18.3817219554416	0.000101967035557722	0.00218338152351995
ENSSMAG00000005306	604.773310695983	0.565602041929809	0.133612002018331	18.392251363157	0.000101431619951249	0.00218338152351995
ENSSMAG00000010859	105.904954638216	1.36010385431391	0.327898715931584	18.3826506922754	0.00010191969627913	0.00218338152351995
ENSSMAG00000015654	416.596490591995	0.726972706898294	0.174209456835231	18.3839969815594	0.000101851112667599	0.00218338152351995
ENSSMAG00000032261	430.336538622477	0.658190868001856	0.164529466108247	18.3847314590487	0.000101813715860043	0.00218338152351995
ENSSMAG00000016890	792.580239964151	1.25028151428007	0.299537670529668	18.3761874231826	0.000102249596261565	0.00218677803204734
ENSSMAG00000002892	185.702510839861	-0.908415573783513	0.303435965908402	18.3584803013931	0.00010315888858641	0.00220355378961092
ENSSMAG00000015085	234.011476183674	1.10999125827754	0.274669356539228	18.3543090707437	0.000103374262861197	0.00220548427318375
ENSSMAG00000028860	255.719396162857	-0.70808780003944	0.177743501470076	18.3448653214821	0.000103863537407938	0.00221324668360587
ENSSMAG00000006226	371.644162757152	0.724974561382685	0.177059842846948	18.3219666699775	0.000105059538519678	0.002236031963379
ENSSMAG00000000981	1429.97850378922	0.6961461127199	0.162882479980427	18.3095121109963	0.00010571581491666	0.00224728896191513
ENSSMAG00000018490	222.272953469989	0.990276991451613	0.235630575951513	18.2949560966676	0.000106488022030853	0.00226098033780069
ENSSMAG00000019767	285.469166550871	0.7871199099564	0.219193500571581	18.2854665927324	0.000106994481845866	0.00226900317029863
ENSSMAG00000014807	373.449340922603	1.23251352197922	0.302924335137873	18.2806010535107	0.000107255091643096	0.00227179932407057
ENSSMAG00000018119	409.581753265249	1.09573777772753	0.276759632227788	18.2718031985994	0.000107727938256971	0.00227907882806474
ENSSMAG00000003624	1446.72159892508	0.74261749487005	0.191119616102441	18.2667803513513	0.000107998828764109	0.00228207345474723
ENSSMAG00000012438	443.073883266458	0.796198687637313	0.187960959401559	18.2615969606223	0.00010827909184938	0.00228525872797902
ENSSMAG00000007279	11164.0938252658	-0.644863746823692	0.15277844938247	18.2581483768178	0.000108465957669951	0.00228646757124087
ENSSMAG00000004069	580.744305375012	-0.637594841061215	0.230483569969422	18.2440597189695	0.000109232725062969	0.00229988329476255
ENSSMAG00000000982	1250.59231832504	0.876286966259423	0.229092986707504	18.2311895164085	0.000109937915263554	0.00231022574301138
ENSSMAG00000004440	125.287920689573	0.9059562995227	0.259074327285442	18.228019932447	0.000110112282121146	0.00231022574301138
ENSSMAG00000010026	1763.98542688946	0.995542407993825	0.235399041186057	18.2260335166287	0.00011022170083942	0.00231022574301138
ENSSMAG00000015409	319.85026384554	1.3446444370321	0.337772465015395	18.2255621639166	0.000110247680549512	0.00231022574301138
ENSSMAG00000007883	93.43502476841	-1.12953709950202	0.451569946908972	18.2076420029113	0.000111239947399383	0.00232549482454351
ENSSMAG00000009006	1333.5426797393	0.473073503429765	0.116999405835612	18.2088699361207	0.000111171670748506	0.00232549482454351
ENSSMAG00000032479	14284.7944274033	-0.496128460237544	0.117741219142736	18.2046769385956	0.000111404986506306	0.00232618885433995
ENSSMAG00000003501	382.631140964174	0.789258106455443	0.204981653816062	18.1942706693991	0.00011198615227674	0.00233555989452814
ENSSMAG00000016971	242.095699404328	0.904826840483113	0.260265471648416	18.1832475076471	0.000112605077072257	0.00234569537173895
ENSSMAG00000009168	217.687006886542	1.16916702166459	0.382036993535191	18.1576022562326	0.000114058266771049	0.00237036991626429
ENSSMAG00000018373	364.181855393944	1.83755761117447	0.438620449334946	18.1591652613386	0.000113969164765636	0.00237036991626429
ENSSMAG00000003138	335.195559161787	1.1371320728286	0.266494301751677	18.1438811864509	0.000114843457825426	0.0023828199332015
ENSSMAG00000012352	472.768370361688	0.684329491027631	0.190644690143956	18.1417935978505	0.000114963393355242	0.0023828199332015
ENSSMAG00000020941	345.668651924377	0.90990710232099	0.214789142956204	18.1377243210497	0.000115197540411521	0.0023828199332015
ENSSMAG00000022875	967.010136473649	-0.76541331567995	0.256081334099642	18.1399433554363	0.000115069797639316	0.0023828199332015
ENSSMAG00000010242	45.6232550298975	-1.76978281411641	0.44829005093219	18.1351168902568	0.000115347823160271	0.0023831346508663
ENSSMAG00000031194	205.700139551554	0.847027625456298	0.215276467035831	18.125151342918	0.000115924009567433	0.00239223768983367
ENSSMAG00000036362	214.31600601909	0.637458612918651	0.24885233426039	18.1224505718539	0.00011608065741646	0.00239267186852338
ENSSMAG00000020400	581.132472342823	0.717679853732782	0.202855590150562	18.1182037805108	0.000116327404460061	0.0023949600050097
ENSSMAG00000010590	1571.5053276284	0.892306244877261	0.240081092196667	18.1156464498849	0.000116476243414411	0.00239522941585533
ENSSMAG00000016313	554.540257444574	1.02599415164943	0.253079514641159	18.1102662973946	0.000116789995208865	0.00239888553604797
ENSSMAG00000012278	2709.8126007478	-0.477693684250059	0.112516415831162	18.1052235257713	0.0001170848393975	0.00240214523991802
ENSSMAG00000008099	113.434762680066	1.44875068427164	0.341561718640937	18.0979577242356	0.000117510970577926	0.0024080877640847
ENSSMAG00000005317	151.152376014811	1.15513859874632	0.29003092080382	18.0897868288526	0.000117992037519195	0.0024151409628639
ENSSMAG00000017394	556.738940770063	-0.935088738116467	0.220562109319329	18.0581357515813	0.000119874178735597	0.0024508227226082
ENSSMAG00000007635	451.040543597083	0.551164706860886	0.155423793325112	18.0391800137349	0.000121015731688091	0.00247129811331561
ENSSMAG00000013634	99.121438592132	1.0767031105225	0.264879126462065	18.0254805562433	0.00012184750207275	0.0024854073139556
ENSSMAG00000031674	78.8628496902742	-1.81838721692277	0.427838235541777	18.0224960339752	0.000122029466099532	0.00248624468806022
ENSSMAG00000000693	208.105329874387	0.927053309620847	0.430322264874302	18.0018980726802	0.000123292739256052	0.00250908545724773
ENSSMAG00000019156	922.815119102235	0.811833803384044	0.196050853864701	17.9994792356044	0.000123441941986587	0.00250922767789326
ENSSMAG00000008327	610.629426004539	0.888555792002574	0.232285702258718	17.995035071551	0.000123716545089534	0.00251191567498244
ENSSMAG00000027615	131.975390926376	1.19950469713502	0.314488427260179	17.9818083109876	0.000124537441106167	0.00252567656422667
ENSSMAG00000019351	19102.1851633738	-0.4490460701689	0.106296237058595	17.9420369418225	0.000127038740983205	0.00257344609174243
ENSSMAG00000004282	13644.265240643	-0.433908031213133	0.104200965036992	17.9371141550939	0.000127351818442598	0.0025763964948509
ENSSMAG00000020771	296.787833492134	1.0692999210575	0.255835407691542	17.9351581383219	0.000127476430514897	0.0025763964948509
ENSSMAG00000008529	69.1531661753112	0.133778594716404	0.460949656330488	17.9196754079483	0.00012846710174263	0.00259344798987067
ENSSMAG00000006308	614.355800392325	0.75005083054145	0.197446908921405	17.8877649002868	0.000130533266217369	0.0026294427560601
ENSSMAG00000022743	4428.36488097498	-0.523453677201617	0.124031101589609	17.8875366107113	0.000130548166759728	0.0026294427560601
ENSSMAG00000008225	15452.8740838514	-0.478481299965379	0.113089925309509	17.8844173627354	0.000130751931669208	0.0026305439935821
ENSSMAG00000009813	3210.49182456232	-0.477967574849505	0.113044320494132	17.8639779807347	0.000132095027330265	0.00264897444655448
ENSSMAG00000015283	1194.25681147575	0.899409339762272	0.236347878977517	17.8636237378822	0.000132118426262069	0.00264897444655448
ENSSMAG00000025572	170.233969303951	0.962268691197936	0.261409105224957	17.8661770451936	0.000131949864410641	0.00264897444655448
ENSSMAG00000015819	1256.69364708715	0.55000979543259	0.130187100338287	17.8532676736512	0.000132804313958059	0.002659704103832
ENSSMAG00000011399	29194.7572171128	-0.476816852143659	0.116168418191154	17.8401461406174	0.000133678476506972	0.00267417578173357
ENSSMAG00000000936	633.369677685068	0.941723946584602	0.254400925628099	17.836599433709	0.000133915746014207	0.00267437695737892
ENSSMAG00000004079	1375.71639873983	0.598915746415919	0.168140324201488	17.8354656749584	0.00013399168160978	0.00267437695737892
ENSSMAG00000003559	842.618010216339	0.638877925564079	0.173934107480386	17.818860534883	0.000135108787940506	0.00269353238008654
ENSSMAG00000011298	656.473551793681	0.756045403947892	0.190768259209391	17.8166718099405	0.000135256726862201	0.00269353238008654
ENSSMAG00000001919	13255.6081296035	-0.472067835414342	0.113286107574052	17.8118550500382	0.000135582869030923	0.00269394610493423
ENSSMAG00000034590	74.0303071385496	0.826045246962579	0.359502873476029	17.8130408683799	0.000135502504531243	0.00269394610493423
ENSSMAG00000013156	53.4401252435029	-1.08163437426979	0.331554101562167	17.8019723218888	0.000136254491347703	0.00270424549531931
ENSSMAG00000005949	56.9037202033931	-1.13334436997049	0.381216840294549	17.7796068999888	0.000137786737304265	0.00273158336291735
ENSSMAG00000006530	736.614747370725	-0.660748193816266	0.161953568210235	17.7664155578378	0.000138698536961918	0.00274657349736935
ENSSMAG00000003250	215.091707489099	-1.12356867383846	0.29260070119377	17.7572264180285	0.000139337263298435	0.00275144695668444
ENSSMAG00000011931	465.129385736629	1.08004864375616	0.257015236754316	17.7550842258505	0.000139486586851866	0.00275144695668444
ENSSMAG00000013477	1194.48993530495	-0.393997523345226	0.0949129304323266	17.7539113651268	0.000139568410010914	0.00275144695668444
ENSSMAG00000029282	183.308773765866	1.04458579409831	0.249852577991904	17.7580864380344	0.000139277359761917	0.00275144695668444
ENSSMAG00000003527	61.0749299476886	0.84113673857531	0.425215487301011	17.7381065479749	0.000140675706001415	0.00277018097844751
ENSSMAG00000013739	616.088896341818	0.694480481325337	0.175960212320878	17.7135021192786	0.000142417017723807	0.00280134432633094
ENSSMAG00000014579	165.06721844299	1.47575779323982	0.516438615662387	17.7084048646935	0.000142780448550244	0.00280536551694933
ENSSMAG00000014963	896.813862035858	0.557165817517503	0.141628251809496	17.6921626576875	0.00014394470447378	0.00282195596192819
ENSSMAG00000033742	182.635839148709	1.84161677250162	0.580425390972176	17.6938836859056	0.000143820891303787	0.00282195596192819
ENSSMAG00000006366	302.795030081741	0.844542188168666	0.200842320373474	17.6868929327277	0.000144324479081995	0.00282626094220057
ENSSMAG00000002657	1527.41899789731	0.690487941670569	0.165447668018245	17.6842592198589	0.000144514658893187	0.00282684771786185
ENSSMAG00000000552	247.550591324998	0.733547759869942	0.198473169334681	17.6801146546274	0.000144814444621625	0.00282957481827681
ENSSMAG00000019575	1815.88677642752	0.409680193951248	0.109795853472644	17.6631755952162	0.000146046163539236	0.00285048507686535
ENSSMAG00000009790	684.356222804347	0.897288004690252	0.218622299033732	17.6597167830076	0.000146298955192684	0.00285226382919306
ENSSMAG00000009280	24.5421827005246	-2.04581318452578	0.532558835215154	17.6481752209835	0.000147145655135644	0.00286560478941866
ENSSMAG00000005411	307.730245574627	0.766093713748804	0.189230281573347	17.6266860741412	0.000148735196611259	0.00289336693385783
ENSSMAG00000001428	12.9878011067735	-1.39995585960722	0.785596887868645	17.6158516591953	0.000149543112377728	0.00290426787118098
ENSSMAG00000008209	284.865055104919	-0.903889024439029	0.404417694938384	17.6125608116907	0.000149789376715863	0.00290426787118098
ENSSMAG00000012130	2539.96673676609	0.682761936293122	0.178337398910635	17.6128884528218	0.000149764840145307	0.00290426787118098
ENSSMAG00000017007	301.406546560998	-0.657858766922158	0.163774112912282	17.5844539836139	0.000151909289964865	0.00294213777402862
ENSSMAG00000008927	343.893034803069	1.49344516997928	0.362544829645315	17.574997313325	0.00015262926880862	0.00295284081015272
ENSSMAG00000011291	279.08609499455	0.915739267255127	0.223488196867569	17.5663045994974	0.000153294093823165	0.00296245453605249
ENSSMAG00000014686	1776.08030703562	0.591983955515623	0.146688129809427	17.5603100826536	0.000153754245088542	0.00296809617105278
ENSSMAG00000017599	691.692239433147	0.529241204015688	0.154624554700391	17.5486882468851	0.000154650299308454	0.00297887541593707
ENSSMAG00000023693	194.705942706593	0.859642611326702	0.218552375053566	17.5506967459943	0.000154495069771895	0.00297887541593707
ENSSMAG00000003015	2277.80346303459	0.814924307282656	0.238102904872889	17.5330084008459	0.000155867510938132	0.0029977055439022
ENSSMAG00000009574	927.334483769515	1.40732306980297	0.334674412922728	17.5317235444813	0.000155967676791103	0.0029977055439022
ENSSMAG00000002663	1158.85258169402	0.685978585419909	0.188509440034535	17.5194878916176	0.0001569247846915	0.00300954445771393
ENSSMAG00000005382	2298.25432044323	-0.590731766205973	0.141088750657299	17.5210041083893	0.000156805863779441	0.00300954445771393
ENSSMAG00000001725	896.061440762879	1.05328276002845	0.261724554784185	17.5152331673052	0.00015725897588663	0.00301267901253387
ENSSMAG00000014108	675.383744233837	-0.673018741393443	0.176529754468067	17.5105938335807	0.00015762418774295	0.00301640039971432
ENSSMAG00000010573	613.475831951449	0.59365443493122	0.173679223362653	17.507502339247	0.000157868023290078	0.00301779350263286
ENSSMAG00000001896	1180.95505018467	0.790809282758949	0.191315490826144	17.4888502864353	0.000159347191303053	0.00303948307389305
ENSSMAG00000020466	1214.37714392685	-0.940863421230704	0.225689533009551	17.4906523190783	0.000159203681544929	0.00303948307389305
ENSSMAG00000015553	80.2427750464517	1.25439741474042	0.478088623022527	17.4857908067249	0.000159591137592015	0.00304084884629968
ENSSMAG00000037897	123.801306625885	-1.47750618484973	0.391817209025	17.4833896770515	0.000159782852159915	0.00304121752266401
ENSSMAG00000011664	1273.15204414832	1.12781420674219	0.273933397806188	17.4712124799138	0.000160758673482495	0.00305473825423306
ENSSMAG00000016175	194.625334746489	1.66799435013914	0.509236234954937	17.4680556858709	0.000161012614851323	0.00305473825423306
ENSSMAG00000018747	773.088687006032	0.522123337335128	0.132745214126219	17.4698687802133	0.000160866715463129	0.00305473825423306
ENSSMAG00000004194	1035.79691776038	0.48127927943069	0.128692929974979	17.4516461256044	0.000162339122364578	0.00307659664339487
ENSSMAG00000022585	790.973000650825	-0.315635799049535	0.17995726862242	17.4280324755506	0.000164267191768538	0.00310979649309451
ENSSMAG00000013025	13.4272266256389	-0.456963545890523	1.17984758415123	17.422471567296	0.000164724564717459	0.00311511277585728
ENSSMAG00000014511	145.420809222506	-0.425841005088322	0.640939544902059	17.3950102360476	0.000167001941807753	0.0031539193284746
ENSSMAG00000018917	272.077890701359	0.834676282751304	0.202999031251737	17.3934278004664	0.000167134129002706	0.0031539193284746
ENSSMAG00000014494	24608.2706398892	-0.489049450680699	0.118615154787405	17.3873467450024	0.000167643078302034	0.0031601436683345
ENSSMAG00000002919	1765.46401189394	0.540604766535521	0.139797775298222	17.3816074604923	0.00016812484488156	0.00316584286349012
ENSSMAG00000000694	752.256989683386	0.786809289851507	0.196315509641159	17.3716648128958	0.000168962728894742	0.0031748438643438
ENSSMAG00000009949	497.486600144389	0.721705076194179	0.177725078216912	17.3724421280031	0.000168897073013524	0.0031748438643438
ENSSMAG00000002327	20.1973892734557	-2.17830245258611	0.540182729412516	17.3671536404483	0.000169344269034945	0.00317862796048145
ENSSMAG00000018760	155.341830066925	-0.949148223224494	0.251156697312971	17.3585237312378	0.000170076560634792	0.00318898069696096
ENSSMAG00000006200	915.080267104028	-0.473719953592199	0.562340760121711	17.3408075055773	0.00017158981037224	0.00321393908090001
ENSSMAG00000009300	27.7850101155323	1.20885458679508	0.815664566371924	17.325325216344	0.000172923266488413	0.00323548050256794
ENSSMAG00000006318	236.134790448838	-0.798617257550086	0.215083501837174	17.3110101017247	0.000174165414749161	0.00325526967990911
ENSSMAG00000014128	367.301946338941	1.2576262655031	0.307301287047521	17.3021082741882	0.000174942337717582	0.00326633080072911
ENSSMAG00000018355	448.667891653387	1.35659431286316	0.362638820913135	17.2985233172189	0.000175256199305027	0.00326873190331702
ENSSMAG00000037338	261.38359619014	1.59252158325919	0.38180225278027	17.2908118099289	0.00017593324846289	0.00327789465245958
ENSSMAG00000014567	907.29964450688	0.582392164297731	0.161733376537018	17.2823499838794	0.000176679183615946	0.00328832016426134
ENSSMAG00000025348	652.490788415968	0.151351621597032	0.162172988852383	17.2683791598126	0.000177917681183	0.00330788152454462
ENSSMAG00000009378	861.900831398258	0.78541815530067	0.245571099926387	17.2612907117441	0.000178549380084717	0.00331613185496289
ENSSMAG00000012875	8827.68965927657	-0.563256481140949	0.135586990021687	17.2331476023128	0.000181079607824626	0.00335958843370947
ENSSMAG00000019264	790.449595890539	0.93320121983289	0.25404823512538	17.212709537794	0.000182939553414566	0.00339053096685568
ENSSMAG00000003464	158.533867313004	1.35133441093409	0.326475908993516	17.2060813893978	0.000183546834399648	0.00339821652271499
ENSSMAG00000004021	166.942451007511	-0.916759578296949	0.226280059987241	17.1926602876	0.000184782676727994	0.00341393251119238
ENSSMAG00000014549	62.4369572005259	-1.63670081298968	0.403512646112242	17.1930567511481	0.00018474605056053	0.00341393251119238
ENSSMAG00000010277	258.100868529378	1.56920300209238	0.439353722952553	17.184572750145	0.000185531407965239	0.00342191261159825
ENSSMAG00000027522	340.287403345424	0.548116510545943	0.177239490683418	17.1838066216806	0.000185602492025591	0.00342191261159825
ENSSMAG00000002583	34.7219792974063	-1.97057376368326	0.557570266675925	17.1746928595258	0.000186450190473045	0.00343037243035078
ENSSMAG00000016587	752.853944003188	0.873582034048183	0.2329598871503	17.1748216484547	0.000186438184499448	0.00343037243035078
ENSSMAG00000009591	252.001999749631	1.32580869814613	0.394474192588968	17.1472529084839	0.00018902591153329	0.00347413873238893
ENSSMAG00000002723	36.5405365866321	-2.0184969436526	0.504082456507667	17.1441127719926	0.000189322928221823	0.00347597684239943
ENSSMAG00000015392	663.983336276876	0.591002996479688	0.156092026632611	17.1132901748617	0.000192263239203721	0.0035262916762063
ENSSMAG00000027324	265.490879368548	0.667761564595303	0.239263727169608	17.0929033488667	0.000194233080451407	0.00355872115418963
ENSSMAG00000006451	1117.20427287262	0.763345594133356	0.215259387673744	17.085940943158	0.000194910423505731	0.00356190320440716
ENSSMAG00000008339	244.650136017947	1.03536074566738	0.268860279656311	17.0848949920058	0.000195012383555731	0.00356190320440716
ENSSMAG00000016411	32317.9992883556	-0.455812632745216	0.11124815624752	17.0881612013878	0.000194694167827864	0.00356190320440716
ENSSMAG00000025845	66.1091157372774	0.190811005046285	0.437276098947058	17.0677957200332	0.000196686816142952	0.00358877164842424
ENSSMAG00000003528	1034.82518558958	0.569906925260557	0.1508680091276	17.0613786024573	0.000197318910869632	0.00359511254380298
ENSSMAG00000017397	199.465450182244	-1.53711094109122	0.432968248059333	17.0590864123669	0.000197545186737764	0.00359511254380298
ENSSMAG00000020332	316.591577270614	-0.684687912371101	0.178347602183026	17.058069944758	0.000197645611397013	0.00359511254380298
ENSSMAG00000011212	143.656595658933	-0.917285024266259	0.228339803152782	17.0505356564593	0.000198391575099838	0.00360496493415195
ENSSMAG00000021207	874.061777271486	0.734033588513662	0.181084153040672	17.0420441556993	0.00019923568688114	0.00361657866186299
ENSSMAG00000001383	30.3532695194811	-1.41211620157872	0.522839781622632	17.0358489490921	0.000199853796838509	0.00362162460882829
ENSSMAG00000027128	44.5395349606239	-0.256008675945349	0.398619335801144	17.0351446488647	0.000199924187769142	0.00362162460882829
ENSSMAG00000015038	330.547843849176	-0.90029201513352	0.22779447923303	17.0284393902413	0.000200595584304144	0.00362638019351978
ENSSMAG00000020859	652.031562623693	0.753398254731562	0.21989070923132	17.0263694585637	0.000200803301352801	0.00362638019351978
ENSSMAG00000036866	440.244043297281	0.369036790904776	0.145867744275513	17.0266535622325	0.000200774778901368	0.00362638019351978
ENSSMAG00000013658	885.738748752568	-0.45358326607725	0.119541130452774	17.0202563223014	0.000201418009294112	0.00363005041469388
ENSSMAG00000020834	339.08292574616	0.800036481949413	0.196884494629182	17.020549488972	0.000201388486934323	0.00363005041469388
ENSSMAG00000012189	27.4418423739617	-2.14763066604654	0.54007580589485	17.0134235394056	0.000202107308846628	0.00363875648703052
ENSSMAG00000017691	506.770566106835	0.785578283085357	0.201852271721522	16.991219253645	0.000204363634918086	0.00367562892405169
ENSSMAG00000016180	604.345935803905	-0.698076216186547	0.16977897005465	16.9758193897419	0.00020594329483256	0.00370026832385508
ENSSMAG00000009570	524.195975677634	0.549895585674104	0.149888994162907	16.955327491893	0.000208064226235673	0.00373457294781507
ENSSMAG00000018557	390.14645920889	1.5297870313464	0.374582784201982	16.9528783079463	0.000208319176089966	0.00373534912899529
ENSSMAG00000013962	9343.77962584835	-0.250704329935009	0.0609246056205699	16.9501843584001	0.000208599965830816	0.00373658659605981
ENSSMAG00000004003	1110.32326963246	0.590506407026555	0.159267684475881	16.9457271500327	0.000209065370996703	0.00374112515807894
ENSSMAG00000017823	236.370417040856	-0.972399531703607	0.415905127776929	16.9409274206062	0.000209567702125605	0.00374631462644801
ENSSMAG00000010813	516.614177878898	0.720611828552147	0.1800961588182	16.9354661693853	0.000210140735073321	0.00374896170842637
ENSSMAG00000034743	41.3758173737657	-1.46597384858769	0.445809075439364	16.9359194395632	0.000210093115205496	0.00374896170842637
ENSSMAG00000017097	27.9439458210865	2.61636299006987	0.65871521017862	16.9326045142494	0.000210441625439991	0.00375053741339718
ENSSMAG00000004763	118.988796564597	-0.116465728632497	0.301671711037852	16.930465300426	0.000210666835678814	0.00375076251131886
ENSSMAG00000018631	4569.43571230956	0.559998747480641	0.139080412527895	16.9012009514915	0.000213772011911661	0.00380221106670297
ENSSMAG00000006275	201.915108903942	-1.28392211753281	0.312467873114665	16.884819631086	0.000215530136092051	0.00382785509359769
ENSSMAG00000009178	38.0930916588459	2.51589005077143	0.637223182707575	16.8837290300265	0.000215647696839498	0.00382785509359769
ENSSMAG00000004815	258.592058858188	1.0778160804443	0.273910234086964	16.8747445466768	0.000216618617582853	0.00384001205675601
ENSSMAG00000004837	545.512893195144	-0.729142368638386	0.177503913994807	16.8711439944118	0.00021700894215053	0.00384001205675601
ENSSMAG00000008898	17936.0048177386	-0.526334726852409	0.128109849702069	16.8693551150412	0.000217203130392343	0.00384001205675601
ENSSMAG00000018121	880.248148584509	0.766966952336111	0.201641450190937	16.8697457362189	0.000217160712463516	0.00384001205675601
ENSSMAG00000022958	1196.71282799771	-1.43370960501132	0.376721154649549	16.8578331245232	0.000218458047912916	0.00385833212950499
ENSSMAG00000014872	72.094165642952	-1.26799840919395	0.401714666176153	16.8544522847778	0.00021882764603846	0.00386099498670258
ENSSMAG00000014649	1946.96016994205	0.976475083072455	0.237766781702832	16.8521424762134	0.000219080517016718	0.00386159504719578
ENSSMAG00000007644	545.751693894088	0.661329280587625	0.17248398295763	16.8438808465229	0.000219987369799666	0.00387370973327875
ENSSMAG00000006060	797.467550830792	0.938099808475631	0.247511945314122	16.8378662467673	0.000220649933554584	0.00388150291888043
ENSSMAG00000002265	269.860619745807	0.724342052260478	0.193186967863674	16.8271246443107	0.000221838188573188	0.00389851892349136
ENSSMAG00000017926	136.096705948833	1.89875539103423	0.573610958709451	16.819633399278	0.000222670668792337	0.00390925500514627
ENSSMAG00000005431	438.168339784052	1.13572106445407	0.297640360071653	16.8110165833139	0.000223632094499021	0.00392223128761503
ENSSMAG00000013003	362.957869335705	1.27598727307273	0.318373005495694	16.8078683088847	0.000223984399316665	0.00392450917730213
ENSSMAG00000014436	31.3796923954	2.96360286797781	1.10599555381677	16.8027970800039	0.000224553058038963	0.0039305695992455
ENSSMAG00000025445	18.3347758213644	-2.51786239850387	0.683637581620001	16.7920545734541	0.000225762434413164	0.00394782199483237
ENSSMAG00000006546	423.598239700866	0.801447729387645	0.206764318653124	16.7771859395618	0.000227447078234135	0.00397334282016147
ENSSMAG00000010368	1489.33119092327	0.759995086556253	0.235836489664432	16.7651057757242	0.000228825034513981	0.00399232382734178
ENSSMAG00000014422	13486.2164869774	-0.399891318268145	0.0982031046207147	16.7636980322534	0.000228986154685439	0.00399232382734178
ENSSMAG00000005324	75.3661970756031	-1.30271754384469	0.328155721345523	16.7577589062514	0.000229667154133081	0.0040002440942982
ENSSMAG00000026011	1008.31408700887	-0.583365477951817	0.143631320215336	16.7520904133945	0.000230319010769222	0.00400764164301001
ENSSMAG00000036592	165.327275543238	1.2090290247414	0.297041103890843	16.7349075385641	0.000232306306776445	0.00403823889336315
ENSSMAG00000005644	7261.03438758297	-0.438250629453246	0.107225306971939	16.7287237760625	0.000233025681828845	0.00404675701790171
ENSSMAG00000009725	160.935897585784	1.45665808776355	0.361262474574955	16.7259627767397	0.000233347595853682	0.00404836281341432
ENSSMAG00000005767	60.8339774201206	-0.394666581643404	0.313087412757723	16.7210391697907	0.000233922759455318	0.00405435478175798
ENSSMAG00000012768	422.915399720768	0.830408853717075	0.203485491331275	16.7065669966604	0.000235621583799629	0.00407979119191429
ENSSMAG00000007411	258.506464634773	0.764062047789078	0.212350031539863	16.6854382423628	0.00023812397389823	0.00411907783868664
ENSSMAG00000011760	927.557348432211	0.397398302147809	0.135140886846347	16.6813593986756	0.000238610104676454	0.00412344435544697
ENSSMAG00000002227	1138.88049678245	0.604759020443654	0.173851845112927	16.6704928427548	0.000239910068032482	0.00414185248568015
ENSSMAG00000003849	114.726144023384	-0.809214340205978	0.291615377589508	16.6614481670339	0.000240997479383734	0.0041565586766829
ENSSMAG00000018323	120.372387009712	1.45764566751066	0.361954528305703	16.6590547398806	0.000241286056977183	0.00415747186455607
ENSSMAG00000000631	1411.74079662159	0.798333520569663	0.196127352619973	16.6549924313688	0.000241776644239241	0.00416186059605578
ENSSMAG00000000624	360.567611745766	-0.609118274714475	0.149627913640019	16.6433918814801	0.000243183090194449	0.00418199068556614
ENSSMAG00000004733	105.225011094477	-1.07841021589469	0.360713420865466	16.6336312741065	0.000244372798233049	0.00419427398056801
ENSSMAG00000010185	298.353219111952	0.877090415902392	0.229913245475108	16.6350387773672	0.000244200880978505	0.00419427398056801
ENSSMAG00000008814	257.860472323081	-0.327749198945995	0.164492711455026	16.6257068355738	0.000245342977604836	0.00420410277477371
ENSSMAG00000019284	3109.57406791237	-0.721589451511732	0.186932246548248	16.6250627187319	0.000245422005101843	0.00420410277477371
ENSSMAG00000010376	982.029009052329	0.947851963375765	0.232813509212	16.6200322790973	0.000246040072354339	0.00421060236335593
ENSSMAG00000021385	3286.17529996806	0.616820957990134	0.167371415023446	16.6046141045685	0.000247944146650188	0.00423907608865884
ENSSMAG00000016958	1097.31714615699	0.799525833749128	0.200015878040442	16.6011617415235	0.000248372512867302	0.00424228907747403
ENSSMAG00000012171	148.770988158443	1.44129355921324	0.394308693691727	16.5923908910937	0.000249464123787459	0.00425681334633069
ENSSMAG00000002016	2465.73822137761	0.58884744106278	0.175917928318745	16.5860006103964	0.000250262471412078	0.00426459953962393
ENSSMAG00000007419	184.806746278284	1.71505830133452	0.455268362822135	16.584871270861	0.00025040382696953	0.00426459953962393
ENSSMAG00000010492	874.810587102069	0.694474677932663	0.190986343439189	16.5826538110654	0.000250681611144367	0.00426521344940329
ENSSMAG00000020133	519.999438007784	-0.316895611972572	0.206224092228957	16.5792571944057	0.000251107707531822	0.00426834719816133
ENSSMAG00000002220	1016.48029475489	1.63745816390532	0.427048297255938	16.5575052537505	0.000253853652850509	0.00431086992386369
ENSSMAG00000001165	422.79333094758	0.831188425889263	0.247044233745185	16.5499085500338	0.000254819711899175	0.004323114419951
ENSSMAG00000012434	163.134928571079	1.54784595651442	0.385439155810912	16.546092227356	0.000255306413226459	0.00432569015621967
ENSSMAG00000017186	74.2637300172572	1.40426933872593	0.345322695692131	16.5448748330959	0.000255461864814152	0.00432569015621967
ENSSMAG00000016796	582.728101829529	0.649953511530371	0.173210437873149	16.5367580903601	0.000256500730557516	0.00433911686477164
ENSSMAG00000016230	515.915350589977	0.961629735119064	0.258571965207107	16.5292851599608	0.000257460929368526	0.00434702453375911
ENSSMAG00000018041	353.201223496637	0.495838816948341	0.212796760290536	16.5304727566808	0.000257308094871837	0.00434702453375911
ENSSMAG00000014685	515.625634989045	0.592781844753736	0.160941273377184	16.5246215526308	0.000258061978198818	0.00435300721160606
ENSSMAG00000010957	455.436002004929	0.70760631852583	0.195445857706123	16.5210909685313	0.000258517935287577	0.00435653338129323
ENSSMAG00000003107	640.098438159557	0.941283383469406	0.258540210040406	16.4987388008826	0.000261423358789025	0.00440129173900148
ENSSMAG00000019299	599.612669374735	-0.300446285811335	0.111957332996423	16.4950981157178	0.000261899672256376	0.00440510754746568
ENSSMAG00000015453	1004.91485312192	0.19549476905477	0.127901035379834	16.4923179009577	0.000262263994088181	0.0044070342016113
ENSSMAG00000020224	1805.73788239737	1.36362486713478	0.352505104952696	16.4896190040307	0.000262618144732306	0.00440878643735186
ENSSMAG00000010104	887.382618991409	-0.733112353162762	0.186251880720089	16.4684027395503	0.000265418861663838	0.00445156881672696
ENSSMAG00000000732	162.575490084685	1.36132564362863	0.490473278350739	16.4647063097034	0.000265909866366273	0.00445556854906602
ENSSMAG00000003429	511.278037211707	-0.816747778117857	0.215315139139007	16.4534376566051	0.000267412318063081	0.00447649235285104
ENSSMAG00000010051	397.040151978075	-0.639836284920315	0.281196627954944	16.4368264441771	0.000269642588526897	0.00450954865589438
ENSSMAG00000007764	667.19869318364	0.573036820972561	0.165672722014963	16.4296506364562	0.000270611777850574	0.00452147178825334
ENSSMAG00000011021	10890.4452452926	-0.57248639962813	0.141449112038089	16.4257583101128	0.000271138945337031	0.00452599389926828
ENSSMAG00000003684	100.078260931139	-2.09517476269041	0.523948473965998	16.4083419150417	0.000273510387339262	0.00456055981242299
ENSSMAG00000011232	150.85008683651	1.4964572548181	0.368462054990657	16.4067612254643	0.000273726640294488	0.00456055981242299
ENSSMAG00000031105	697.027386707966	1.46543703070104	0.38966798159973	16.4023204525914	0.000274335094465611	0.00456638528938797
ENSSMAG00000019258	66.9942749527264	1.49387671289548	0.48778310604974	16.3970144035288	0.00027506387851454	0.00456989366526417
ENSSMAG00000023694	440.242158110969	0.643527127316849	0.16208262386978	16.3979247813793	0.000274938700975174	0.00456989366526417
ENSSMAG00000016898	974.015987271516	-0.404392687783644	0.182586425503959	16.3887803754231	0.000276198654709735	0.00458442997525736
ENSSMAG00000000022	69.8975766123761	1.50860053181129	0.415573368834421	16.3717207637031	0.000278564652016706	0.00460633636484957
ENSSMAG00000009539	77.6827193973497	-1.07384556177015	0.300848388014916	16.3719329131167	0.000278535104920052	0.00460633636484957
ENSSMAG00000014625	280.131052264132	1.24144272786986	0.306211503407139	16.3698609888293	0.000278823806260448	0.00460633636484957
ENSSMAG00000019213	252.592092003255	-0.672852526906054	0.166840486299558	16.3752217624589	0.000278077451313313	0.00460633636484957
ENSSMAG00000037599	2269.53801254862	0.436637020695447	0.132050614550944	16.3718642994007	0.00027854466074825	0.00460633636484957
ENSSMAG00000001570	389.614553616245	0.645413434867748	0.171894498502093	16.3641514153205	0.000279620926031488	0.00461518392787613
ENSSMAG00000009157	58.2122830890511	1.44995105243784	0.359317346268347	16.3384259865277	0.000283240841200505	0.00467056205807636
ENSSMAG00000012516	182.252672805636	-0.989179745921005	0.244907637222157	16.3194433982012	0.000285941961630228	0.00471070025303805
ENSSMAG00000016789	813.629850808085	0.730225320224841	0.986649760402148	16.3100756306261	0.000287284422058488	0.00472245435521792
ENSSMAG00000024521	270.538651761734	0.547100684024599	0.216551526865565	16.3100864826373	0.000287282863255834	0.00472245435521792
ENSSMAG00000037199	65.4041320223766	1.78453213786294	0.443179827554751	16.3088648203533	0.000287458398180914	0.00472245435521792
ENSSMAG00000014652	609.0025878481	0.905584831011487	0.23437270584504	16.2761811694066	0.000292194586736692	0.00479133948734405
ENSSMAG00000028790	41.3931656856679	2.74838717701776	0.809829940354682	16.2765487509759	0.000292140888999044	0.00479133948734405
ENSSMAG00000021809	179.210595906694	1.10639051484543	0.275509651973695	16.2740237097576	0.000292509955820403	0.00479205725208466
ENSSMAG00000000988	399.317318234939	-1.81613397827834	0.469268276691588	16.2604711246394	0.000294498819809208	0.00482016435687725
ENSSMAG00000001456	7474.72968178582	-0.562295049978839	0.142104462644967	16.2516330420416	0.00029580310197229	0.00483437861408427
ENSSMAG00000011486	2059.97318898242	-1.05104096436727	0.263804827673045	16.2508748354585	0.000295915263160905	0.00483437861408427
ENSSMAG00000007094	883.854641362291	0.733310689744603	0.194750279681377	16.2459285566177	0.000296648008580629	0.00483739137097654
ENSSMAG00000017553	321.472520760709	1.30487723009476	0.328043257687451	16.2469799430458	0.000296492103718217	0.00483739137097654
ENSSMAG00000003648	657.083929752075	0.532228728873984	0.1592111869889	16.2413094482394	0.000297333925007232	0.00484409951322955
ENSSMAG00000010806	6845.58615923459	-0.272039389558597	0.116833328937283	16.2331769804337	0.000298545415726636	0.0048552444934567
ENSSMAG00000021176	6851.71810108786	0.675278091482017	0.208325992692988	16.2330232293034	0.000298568367456389	0.0048552444934567
ENSSMAG00000017272	281.622192632861	0.925288675460706	0.247071849404444	16.2288592373206	0.000299190633153162	0.00486088354636684
ENSSMAG00000008883	80.4961998037229	0.531484625492529	0.802104144566966	16.2235258491887	0.000299989547796204	0.00486937955962854
ENSSMAG00000017668	687.935858879332	0.898969219551611	0.230322671341136	16.2204936924829	0.000300444700392034	0.00487228519643111
ENSSMAG00000012275	806.219686083087	-0.724248460854789	0.212081962437183	16.2184748789273	0.000300748124422341	0.00487272718761045
ENSSMAG00000001436	758.300145733971	0.543768336220785	0.157831734489303	16.2075253872298	0.000302399159342474	0.00489122142752659
ENSSMAG00000020084	405.305876874373	-0.414554462725103	0.263496968111769	16.2072286027937	0.000302444036354087	0.00489122142752659
ENSSMAG00000020728	706.9861559498	0.754619796617005	0.211428400858569	16.1886579766092	0.000305265402286733	0.0049323285329186
ENSSMAG00000008756	8552.24609429275	-0.462636130107789	0.115351061955917	16.1609047004987	0.000309530987326322	0.00499667405341778
ENSSMAG00000011113	347.039610718792	0.621982856193428	0.155514171636184	16.1512698048645	0.000311025734247366	0.00501621394429664
ENSSMAG00000008614	996.557102167207	0.571325372272352	0.164858061481419	16.1438003322384	0.000312189505187433	0.00502841610545325
ENSSMAG00000017535	52.1591524580967	1.86299356447284	0.636237190447519	16.1427576554948	0.000312352303988708	0.00502841610545325
ENSSMAG00000003494	228.016286055433	1.41287774047426	0.365145920189807	16.1324136833695	0.000313971970587691	0.00504988281590631
ENSSMAG00000010882	610.22953944793	0.674761504550073	0.185255065231527	16.1094413187459	0.000317599100945024	0.00510356879514936
ENSSMAG00000024089	44.4211790192939	-1.45977807914263	0.409548355573492	16.1045423186005	0.000318378013549662	0.00511143009196563
ENSSMAG00000004890	236.566412178685	0.907365470957766	0.226278733097203	16.0917294810284	0.000320424223878462	0.00513697478394528
ENSSMAG00000005436	302.063556818276	0.704799825163811	0.196656512008365	16.0909357214469	0.000320551419016309	0.00513697478394528
ENSSMAG00000026985	589.382722602143	0.473661905850774	0.144257703222629	16.0848122705942	0.000321534363431452	0.00514805109653769
ENSSMAG00000014648	867.705392901502	0.568149571988875	0.169094200362834	16.0828536276697	0.000321849403171827	0.00514842327249657
ENSSMAG00000008524	549.611742082329	0.722904469382191	0.189166919553783	16.0575303492593	0.000325950452407212	0.00520930233901526
ENSSMAG00000015112	375.220977105434	-0.718594426858105	0.179309995958221	16.0526405631678	0.000326748341380714	0.00521732826725911
ENSSMAG00000007415	522.345436750133	0.582156632610985	0.145452136590861	16.044824769025	0.000328027738515019	0.00523302117392314
ENSSMAG00000035079	489.675425241042	0.570907075221421	0.170254562868499	16.02604021423	0.000331123179895986	0.00527763088173873
ENSSMAG00000016287	865.416278925476	-0.875434200260469	0.224789104730574	16.0230934579429	0.000331611409136894	0.00528064233105719
ENSSMAG00000034763	133.521678550497	-1.38212379627973	0.344507593419763	16.0200263878347	0.000332120336986749	0.00528397766077024
ENSSMAG00000017824	1335.64988365899	0.362276584839189	0.0999078770808303	16.0083384400348	0.000334066921923549	0.00531015925262981
ENSSMAG00000018491	702.292942758996	0.586088994974523	0.153161902345277	16.0046490018963	0.000334683750307443	0.00531517559894196
ENSSMAG00000015823	408.322959893696	0.961145854463067	0.2479575283011	16.0019467101723	0.000335136262507902	0.00531757573353365
ENSSMAG00000003887	911.986815727574	0.613854367928335	0.184616932862675	15.9927256456875	0.000336684986529373	0.00532334145637959
ENSSMAG00000010677	23055.8085938602	-0.493963392891848	0.124694460789466	15.9925979955515	0.000336706476157313	0.00532334145637959
ENSSMAG00000016031	711.578399629159	0.639845085998148	0.184524958214607	15.9971049992888	0.000335948561785578	0.00532334145637959
ENSSMAG00000016659	94.8413045627146	-1.35094888362405	0.364028974697787	15.9960190427673	0.000336131024083402	0.00532334145637959
ENSSMAG00000000757	713.371800504701	0.705315035547604	0.191989321056861	15.9876193347647	0.000337545693933861	0.00533183189236261
ENSSMAG00000002361	3633.31815736279	-2.32019324687724	0.585875474957588	15.9854598790998	0.000337910348242605	0.00533281769623661
ENSSMAG00000017225	1915.1097574463	0.619095439351643	0.155418196583228	15.9747891956492	0.000339718033444016	0.00535655494377679
ENSSMAG00000001758	187.181872145075	-0.151490182485886	0.27679415508451	15.9648510153879	0.000341410324061359	0.00537843192655233
ENSSMAG00000003307	1187.62930244917	0.943473333545342	0.239216305646819	15.9594450736954	0.000342334394519053	0.00538620201945958
ENSSMAG00000006463	1202.17492212565	-0.409096836754496	0.1345302132546	15.9583955043674	0.000342514093506781	0.00538620201945958
ENSSMAG00000001682	620.112731468854	-0.935715560883445	0.23915849058633	15.9518443585725	0.000343637862877926	0.00539364181223789
ENSSMAG00000006855	301.316298090494	1.35863736674303	0.494261233413267	15.9487984027874	0.000344161614475959	0.00539364181223789
ENSSMAG00000011920	231.799486404442	0.906261285071357	0.230588381198723	15.9485174276898	0.00034420996829403	0.00539364181223789
ENSSMAG00000016537	1583.23777147439	-1.24626015654808	0.363747543656463	15.9526954684618	0.000343491657197694	0.00539364181223789
ENSSMAG00000006338	147.325027048671	1.61787247568039	0.416018913292754	15.9371245558258	0.000346176333645426	0.00541964084369113
ENSSMAG00000007878	355.336103354384	0.944854687756169	0.236573118231694	15.9254750386819	0.000348198611133677	0.00544646834649167
ENSSMAG00000000940	422.125787657409	0.624790327132691	0.17293427763073	15.9236113245593	0.000348523233695626	0.00544671739178532
ENSSMAG00000035611	337.059199035203	1.06136548963493	0.290067010015884	15.905441810722	0.000351703908507199	0.00549156085106284
ENSSMAG00000009237	311.868892415136	0.999965337068231	0.263735747152099	15.8967581076282	0.000353234274573379	0.00550571160827976
ENSSMAG00000017089	2591.77133709511	-0.499373559282022	0.127641929520529	15.8981198648784	0.000352993846766528	0.00550571160827976
ENSSMAG00000010644	1930.8756384696	0.829693066123246	0.211640991695659	15.8765361794279	0.00035682393050234	0.00555675324782285
ENSSMAG00000008996	948.02734162166	0.621831195902377	0.165849993116442	15.8513346723962	0.000361348628331439	0.00562162165517159
ENSSMAG00000026922	61.0124105205243	-1.11618945167479	0.413041182889299	15.8497964745327	0.000361626648074119	0.00562162165517159
ENSSMAG00000022444	572.577101347629	0.665976207119756	0.170701103474018	15.8455849272071	0.000362388954285873	0.00562851294843305
ENSSMAG00000008959	555.748209956447	-0.741536395016108	0.194920027935444	15.8409427265631	0.000363231072346533	0.00563663064246457
ENSSMAG00000009777	34.3014626558812	-1.31814860811154	0.460111530641652	15.8332468135662	0.000364631462303692	0.00564347150954943
ENSSMAG00000013781	85.2498310008726	1.14401520815651	0.515280481363244	15.8335529656053	0.000364575650242701	0.00564347150954943
ENSSMAG00000013956	1071.96215948079	0.7552231077193	0.192410278987365	15.8350820329829	0.000364297026398195	0.00564347150954943
ENSSMAG00000028088	331.019312634603	-0.711258815512571	0.181856877672019	15.8134569385145	0.000368257377360285	0.00569459523763793
ENSSMAG00000028385	238.95606995439	1.77478208967354	0.513715292574369	15.8106938792124	0.0003687664874407	0.00569747452224493
ENSSMAG00000011146	782.020677128403	0.624333634648926	0.188725646303085	15.8033254956924	0.000370127599654729	0.00571350075967457
ENSSMAG00000014678	445.796969322422	0.999787078197605	0.313374862334771	15.7922659098344	0.000372179998077313	0.00574016073957702
ENSSMAG00000009876	1682.76402254687	0.841585721624038	0.219079359989301	15.78840967466	0.000372898297137198	0.00574621620496831
ENSSMAG00000005776	156.860505039383	1.58952873961874	0.563955431425494	15.777078728943	0.000375016938203412	0.00575874574208965
ENSSMAG00000008708	792.71712753965	-0.5711268787205	0.143983956566042	15.7784503470886	0.000374759836356203	0.00575874574208965
ENSSMAG00000010770	3125.67332569198	0.613313504274767	0.183747192241426	15.778279662259	0.000374791820630404	0.00575874574208965
ENSSMAG00000012146	879.21231710411	-0.65900584191783	0.180562067550501	15.7798449192761	0.000374498612618244	0.00575874574208965
ENSSMAG00000020006	463.11228140486	0.52398834042843	0.133493089542721	15.7719611769596	0.000375977751269847	0.00576847951600451
ENSSMAG00000019279	160.034806006504	-0.887408848418084	0.252784888535578	15.7700344574193	0.000376340127631272	0.00576902277317651
ENSSMAG00000005852	1707.27164207975	0.447860403289297	0.140395526800922	15.7661051092932	0.000377080240120736	0.00577535048323808
ENSSMAG00000017000	217.414536918213	0.826887025590506	0.209537328465304	15.7629290877741	0.000377679523307408	0.0057781562037339
ENSSMAG00000034873	102.304316473804	-1.0951782050542	0.294847537116165	15.7616645144769	0.000377918400538932	0.0057781562037339
ENSSMAG00000022068	553.332002264859	-0.637019063190577	0.163654374951333	15.7563036392758	0.000378932746067299	0.00578864880658997
ENSSMAG00000007636	135.979832420819	1.28124283742369	0.340920801446162	15.7536690509202	0.000379432240886048	0.0057905656762607
ENSSMAG00000020646	455.978033456487	0.587973938587088	0.206277234239189	15.7521812547291	0.000379714604819408	0.0057905656762607
ENSSMAG00000000251	309.991608507237	1.05742677918868	0.305927926859531	15.746517723431	0.000380791391477971	0.0058019717713621
ENSSMAG00000007516	25.1815557006924	0.666663272675628	0.655112174981186	15.742787552166	0.000381502262743017	0.00580778768234494
ENSSMAG00000001755	146.68517952682	1.00294514043123	0.263190725136581	15.73536394602	0.000382920955339148	0.00582435977241717
ENSSMAG00000021243	402.757640338549	1.29134150371985	0.352740839622772	15.7314920535402	0.000383662987758512	0.00583061994488475
ENSSMAG00000007563	375.049118033945	0.819657036349689	0.207299081346822	15.7153932013706	0.000386763717424895	0.00587268419126062
ENSSMAG00000009318	4077.72341600757	0.439279469368624	0.128722453543594	15.7107690237926	0.000387658984049089	0.00587729160032882
ENSSMAG00000015018	156.854941640408	0.840372014847128	0.33320300594238	15.7103853366168	0.000387733361073609	0.00587729160032882
ENSSMAG00000000470	563.708279963583	0.187597494525869	0.261666169748583	15.699117264805	0.000389924030111084	0.00589025649595887
ENSSMAG00000009753	198.691746832322	2.22525844656363	0.566803704465607	15.6998065757031	0.000389789663825754	0.00589025649595887
ENSSMAG00000012832	113.083912209227	1.39445088450649	0.411757553338776	15.7038541485173	0.00038900161049725	0.00589025649595887
ENSSMAG00000016376	950.624888433459	-0.511770121037276	0.139474121211969	15.7024342231843	0.000389277885178658	0.00589025649595887
ENSSMAG00000006462	206.081729574723	0.810850156240346	0.32171433885897	15.6935779433755	0.000391005484318297	0.00590154043226007
ENSSMAG00000003398	427.348447532227	0.559531984135969	0.182957450813338	15.691835375143	0.000391346309642448	0.00590163614301826
ENSSMAG00000014713	549.440686413979	1.08007652518003	0.272864673191922	15.6873394168922	0.000392227037535385	0.00590986665266809
ENSSMAG00000003852	135.667278691052	0.97517497341216	0.249293050603292	15.671801835992	0.000395286034165536	0.00595087609796648
ENSSMAG00000006594	1756.15584604697	-0.459211056865308	0.115987996985974	15.6686755417203	0.000395904407576091	0.00595510431992544
ENSSMAG00000015583	141.448051318147	-0.736751147371882	0.242054118243582	15.6632774315166	0.000396974418747179	0.00596611298498742
ENSSMAG00000005442	28.2472860827011	-1.78469479498429	0.49413896745784	15.6585948720556	0.000397904935782583	0.00597500824421097
ENSSMAG00000000750	235.931731379301	1.47786479268339	0.372748276446232	15.6526419365362	0.000399091051337034	0.00598772322261108
ENSSMAG00000001219	222.013518110862	0.878615495724486	0.240658426729404	15.6441176626272	0.000400795662116982	0.00598837253819206
ENSSMAG00000006071	448.230947645751	0.956874974667475	0.242137694376159	15.6485671959385	0.000399904976443448	0.00598837253819206
ENSSMAG00000007501	315.676004716645	0.868307634405511	0.226754800231245	15.6483832870174	0.0003999417511806	0.00598837253819206
ENSSMAG00000008648	401.182027986457	0.817557670895902	0.22904834526588	15.643939690521	0.000400831328927954	0.00598837253819206
ENSSMAG00000020007	441.59139976874	0.955270985581555	0.242245421597322	15.6461753538216	0.00040038351731767	0.00598837253819206
ENSSMAG00000005019	88.7653277402519	1.21964334549184	0.322285370324304	15.6387337076688	0.000401876048548699	0.00599890101573033
ENSSMAG00000006185	1026.59469106084	0.477518485410147	0.151687003063751	15.6368906132668	0.000402246566995281	0.00599935623674111
ENSSMAG00000005789	4425.71843592618	-0.782415824197912	0.204320294830042	15.6294104028087	0.000403753828384954	0.00600264596954977
ENSSMAG00000008874	383.68782225848	0.675763495535066	0.194675161683355	15.6290431573079	0.00040382797358057	0.00600264596954977
ENSSMAG00000010746	612.374492339883	1.03586649686866	0.268831401412276	15.6298336238525	0.000403668398865821	0.00600264596954977
ENSSMAG00000022653	655.796918635907	0.887435562505768	0.25412302511532	15.6316830424956	0.000403295295467272	0.00600264596954977
ENSSMAG00000001071	100.721806904845	-2.14500433949126	0.666510290798005	15.621122125346	0.000405430512068405	0.00602139390146038
ENSSMAG00000022084	244.759409174843	-0.840735735385286	0.2344665820669	15.612362370892	0.00040721014237152	0.00604273822708419
ENSSMAG00000004263	50.8390637066203	-0.668965553423898	0.524284255290171	15.6086196421512	0.000407972894394115	0.00604547636959315
ENSSMAG00000017295	273.135985209454	-1.74915789464273	0.444109331689067	15.6080949719737	0.000408079934039075	0.00604547636959315
ENSSMAG00000004758	2190.18398143032	0.534971292639854	0.154863048911276	15.5877144814898	0.000412259628532614	0.00607678269492852
ENSSMAG00000008039	59.1790450917974	1.05128091304289	0.376665898064193	15.5911908246593	0.000411543672967808	0.00607678269492852
ENSSMAG00000008790	923.812484627783	0.562652657753359	0.143260077513554	15.5890875794768	0.000411976689236537	0.00607678269492852
ENSSMAG00000010982	609.875265753288	1.06602235008017	0.269507719843094	15.5894534144996	0.0004119013383775	0.00607678269492852
ENSSMAG00000014020	298.694290775673	1.07886217973624	0.280235667854715	15.591144590729	0.000411553186718531	0.00607678269492852
ENSSMAG00000019486	179.566432094738	1.29810970051445	0.328614615770279	15.5891023372163	0.000411973649325415	0.00607678269492852
ENSSMAG00000010229	118.73116653535	1.60203907342072	0.4192849706445	15.5808996783223	0.000413666758610963	0.00608775645826478
ENSSMAG00000012748	187.97856141663	-0.851600267094749	0.260473428750872	15.5807671379808	0.000413694173286073	0.00608775645826478
ENSSMAG00000006970	822.894969831575	0.560237991205857	0.147312272655871	15.5664001975335	0.000416676632439712	0.00612577970274456
ENSSMAG00000007130	6703.50154597665	-0.439108271664147	0.111278997647384	15.5649809427813	0.000416972422523023	0.00612577970274456
ENSSMAG00000008300	579.66925828146	0.363412997626939	0.116771567141247	15.5604862962008	0.000417910548100455	0.00612892405608509
ENSSMAG00000008312	117.370141572282	3.52947564842628	0.947084432684096	15.560726594097	0.000417860339604011	0.00612892405608509
ENSSMAG00000034755	381.856501075019	-0.998418086126395	0.278919795210579	15.5589650016517	0.000418228551548767	0.00612892405608509
ENSSMAG00000019600	705.027268936304	0.887835561397535	0.277053422488123	15.540137724778	0.000422184193195891	0.00618175759730149
ENSSMAG00000009637	364.458981629657	0.660522986935895	0.302851408061982	15.5363369991346	0.000422987259157217	0.00618838076332498
ENSSMAG00000007389	736.371674885972	1.20771425015307	0.397041108587774	15.5321751772999	0.000423868374405926	0.00619613388402499
ENSSMAG00000019354	516.470667555223	-1.13965968129887	0.30676014915076	15.5256374254616	0.00042525621463083	0.00621127537329997
ENSSMAG00000012762	249.925951157353	1.05725779597232	0.273649648584128	15.5198749998714	0.000426483235082303	0.00622404483026646
ENSSMAG00000017237	279.132995342074	1.08714962670719	0.277925028623191	15.5179823280042	0.000426887022521901	0.00622478894659208
ENSSMAG00000003526	519.779483408512	-0.553202651558961	0.14221418101034	15.4954257612755	0.000431728827628565	0.00629019276191445
ENSSMAG00000021446	74.5467937457051	1.53495428955054	0.516466439917362	15.4923903542926	0.000432384561456493	0.00629454884681382
ENSSMAG00000020946	301.744552193181	0.330489278594487	0.219685032284799	15.4838350071132	0.00043423812311507	0.00631632105873231
ENSSMAG00000003866	655.059217704616	0.580787645199241	0.193407546738537	15.468744568473	0.000437526936798634	0.00634328634847814
ENSSMAG00000007706	467.353355236249	-0.85058410749373	0.242732637789075	15.4687305231461	0.000437530009413846	0.00634328634847814
ENSSMAG00000013644	888.498195889488	0.585469896489127	0.164833696433149	15.4711623555278	0.000436998332893968	0.00634328634847814
ENSSMAG00000018956	733.325071922302	-0.622125186632313	0.185156834586293	15.4720787138534	0.000436798155225788	0.00634328634847814
ENSSMAG00000011250	1035.77567164542	0.590056352414981	0.156936357368246	15.4536264792592	0.000440846753945956	0.00637565584149381
ENSSMAG00000018534	138.414420334971	-1.03422156465736	0.295920807977799	15.4555906102501	0.000440414026078451	0.00637565584149381
ENSSMAG00000023661	176.422130710222	-0.886920874224809	0.264506478657279	15.4543456067029	0.000440688269940601	0.00637565584149381
ENSSMAG00000002418	1529.32614879099	0.817494836802156	0.216078626165988	15.4507150341233	0.000441488971846806	0.00637971451209258
ENSSMAG00000016229	528.000572139404	0.644067566295443	0.191169949921587	15.4427498368479	0.000443250751125879	0.00639993146715631
ENSSMAG00000000471	1036.35570597377	0.541432412324659	0.149164352836453	15.4355683692604	0.000444845207498078	0.00641770142362722
ENSSMAG00000036173	443.599932908876	-0.576796484516413	0.147103183068489	15.4329565929119	0.000445426505066139	0.00642083762695012
ENSSMAG00000004744	302.620201166856	-0.333040603745902	0.380141694000647	15.4254812823446	0.000447094470995296	0.00643962028264572
ENSSMAG00000006592	1250.17984982565	-0.618161539585804	0.158015960498601	15.4220922372332	0.000447852724918694	0.00644528016188045
ENSSMAG00000034704	62.1047116039169	-1.44012186205642	0.386147600940859	15.4159906709328	0.000449221112731558	0.00645970441160196
ENSSMAG00000004087	400.26676039541	0.598963926239384	0.180766921360983	15.4086105698319	0.000450881823514817	0.00647830528835132
ENSSMAG00000004291	1380.44893581005	-0.933797846074621	0.242767278850875	15.3991946264259	0.000453009567129555	0.00649111402129612
ENSSMAG00000008391	1277.42812288789	1.04984395002471	0.309986790219066	15.4029514994434	0.000452159416147163	0.00649111402129612
ENSSMAG00000024184	620.427094926627	0.831565497264718	0.250801121623332	15.4012418625774	0.000452546095597554	0.00649111402129612
ENSSMAG00000027915	442.493719415357	-1.44051391928195	0.413003761536912	15.3981560563127	0.000453244869317435	0.00649111402129612
ENSSMAG00000003532	27.5236267221579	2.60513455413339	0.818399032615137	15.3948933671197	0.000453984871320911	0.00649488735950046
ENSSMAG00000003870	114.353900393023	0.829481216328287	0.248695889158079	15.3937496568352	0.000454244559148921	0.00649488735950046
ENSSMAG00000035812	902.31171771915	-0.463355443328359	0.123664413940711	15.3899331148397	0.000455112208458728	0.00650202413445003
ENSSMAG00000014600	974.189437528525	0.620443222402223	0.15844492577867	15.3876631266347	0.000455629051382649	0.00650414157167918
ENSSMAG00000025639	1624.51325992623	-0.301323644643949	0.365841243470081	15.3851409845559	0.000456203994429886	0.00650708429888514
ENSSMAG00000001926	327.296664478653	0.561576926828953	0.183365812177095	15.3829738013751	0.000456698601169214	0.00650887731747141
ENSSMAG00000016490	90.0688544642369	-1.4801151228234	0.427192421090865	15.3756318027816	0.000458378222470985	0.00652278038591191
ENSSMAG00000018799	82.6684375559315	0.914414090169644	0.346907800268715	15.3754779140236	0.000458413493455609	0.00652278038591191
ENSSMAG00000013006	914.606699341786	0.753435793223557	0.192320961079964	15.3698601386604	0.000459702935571687	0.00653585704691929
ENSSMAG00000017704	2957.3233201075	0.949086621392171	0.243399644736212	15.3681368457877	0.000460099207666623	0.00653622417074871
ENSSMAG00000013237	233.335070432842	-0.684333806291992	0.180658117874	15.3624691363284	0.000461404911195609	0.00654949980139608
ENSSMAG00000002868	579.742171847518	-0.457183266937581	0.118345810998109	15.3484450097031	0.000464651681622218	0.00658237818186153
ENSSMAG00000006470	365.342183628937	0.619269298821707	0.240516351983958	15.350034413913	0.00046428256863962	0.00658237818186153
ENSSMAG00000014473	9200.51798589062	-0.45190174294366	0.115702069824255	15.3476330700122	0.000464840354488748	0.00658237818186153
ENSSMAG00000013936	804.188358861957	0.665520383991931	0.18847709294705	15.3360233513562	0.00046754653425392	0.00661538977576277
ENSSMAG00000022580	739.924709811863	0.853796039188653	0.290899564032602	15.3340445631059	0.000468009350964455	0.00661663220225708
ENSSMAG00000006796	483.201093602294	1.2156318792705	0.331658301159964	15.31725886449	0.000471953812403111	0.0066617224528324
ENSSMAG00000013069	470.583310732498	1.0180273269138	0.318008901562268	15.3181422298416	0.000471745404608847	0.0066617224528324
ENSSMAG00000005359	475.887175113169	1.63100392037652	0.508667686458147	15.3116403744925	0.000473281510331459	0.00667512307616967
ENSSMAG00000001736	560.548847902301	0.816144616326606	0.23258388427857	15.3076693229368	0.000474222156499992	0.00668304770709732
ENSSMAG00000034298	75.68300837448	2.17626981298387	0.695171367077519	15.3059726733895	0.000474624621589977	0.00668338134344259
ENSSMAG00000007401	492.317372797163	0.854411164783345	0.230495841340324	15.2837658266042	0.000479923945590829	0.00675261411164641
ENSSMAG00000030149	1154.68397821553	0.377492581178628	0.135573137901317	15.2794016842754	0.000480972317188351	0.00676197256133169
ENSSMAG00000020195	2694.70660524416	0.557837086193356	0.156820636583047	15.2770648153702	0.000481534630263509	0.00676448807035776
ENSSMAG00000001938	79.7496890892102	-1.46592845571606	0.376886578769081	15.2721177595927	0.000482727193912553	0.00676508229499054
ENSSMAG00000006949	1080.70214421703	-1.39249242202057	0.379410884327337	15.2723696113457	0.000482666409894755	0.00676508229499054
ENSSMAG00000019358	135.493344865803	0.921690453498425	0.312066453593284	15.2730166178867	0.000482510290986454	0.00676508229499054
ENSSMAG00000005369	387.303898875542	1.49802107462808	0.441345761066536	15.2575685746174	0.000486251641448037	0.00680434273033591
ENSSMAG00000013154	412.177852249814	0.771410499872045	0.254995930307771	15.2557845039027	0.000486685588624117	0.00680434273033591
ENSSMAG00000017834	462.047265353375	0.37956592948544	0.197302987954385	15.2567079545867	0.00048646092542459	0.00680434273033591
ENSSMAG00000002100	358.577578132275	0.66126912939069	0.204456527831318	15.2518436230789	0.000487645519008065	0.0068123654294365
ENSSMAG00000005378	580.564382962288	0.776242711984786	0.22798339228586	15.2462080995406	0.000489021525627393	0.00682618338462795
ENSSMAG00000002406	288.983058931811	0.486271468531069	0.46937819797779	15.2388781398491	0.000490817067966377	0.00683538908718447
ENSSMAG00000006853	8575.65338234785	-0.424720819689417	0.108761019832561	15.2371936219009	0.000491230637188274	0.00683538908718447
ENSSMAG00000007934	304.186789442031	1.46005945464162	0.484737116385794	15.2390347519532	0.000490778635524281	0.00683538908718447
ENSSMAG00000015310	119.093748743441	1.17663083942276	0.301492980879812	15.2384630087226	0.000490918955261342	0.00683538908718447
ENSSMAG00000008741	182.771609268961	0.930465176875397	0.242924717384678	15.2232589317572	0.000494665161411374	0.00687775579822087
ENSSMAG00000003555	824.596322771782	0.554846647850227	0.156669675386242	15.2194130495328	0.000495617288535844	0.00688278477536268
ENSSMAG00000004654	523.878436167385	-0.477121850706895	0.266117167553497	15.2144656652551	0.000496844810756443	0.00688278477536268
ENSSMAG00000008410	803.685103267561	1.02083269602819	0.261990684844585	15.2149445980405	0.00049672584736633	0.00688278477536268
ENSSMAG00000013743	597.566847887996	0.934168227463481	0.290889221904254	15.2178574068963	0.000496002940193144	0.00688278477536268
ENSSMAG00000020315	569.488486636961	-1.12257920737089	0.2957155424372	15.2139323403271	0.000496977318284519	0.00688278477536268
ENSSMAG00000011477	117.941026430614	0.749505594061148	0.24685458819393	15.2064465206814	0.000498840945088701	0.00690055930959434
ENSSMAG00000019403	10583.3427927474	-0.507691295600838	0.133621940100166	15.2056368172453	0.000499042942589117	0.00690055930959434
ENSSMAG00000009755	8148.99208099828	-0.418634184783741	0.107441225677168	15.1975901605747	0.00050105480066951	0.0069229529389294
ENSSMAG00000003589	29298.6882326835	-0.414822383328222	0.107834469053276	15.1907555596217	0.000502769984458651	0.00693839678490014
ENSSMAG00000019114	979.529864395031	0.632701014782495	0.189778637512998	15.1900036032357	0.000502959050549041	0.00693839678490014
ENSSMAG00000021501	168.537273341875	0.942765750728264	0.262510928380507	15.1879980359491	0.000503463662624264	0.00693993192448634
ENSSMAG00000021482	1850.54644884387	-0.0467999446190119	0.216770368706922	15.175484650199	0.000506623555065158	0.00697803747507388
ENSSMAG00000020762	1210.74645625736	0.529239335287702	0.188180567012317	15.173466289658	0.000507135087632367	0.00697963454460646
ENSSMAG00000004341	16897.4837932916	-0.486315743436287	0.124956737920305	15.1634566609087	0.000509679566620155	0.00700918649528138
ENSSMAG00000008680	30210.0542701199	-0.421112119640962	0.108322403384896	15.1607714092349	0.000510364335165921	0.00701215278821611
ENSSMAG00000021376	534.451682554519	1.20555630169219	0.332743652130331	15.159495173043	0.000510690111814651	0.00701215278821611
ENSSMAG00000004502	522.974029209331	-0.756932219249461	0.207332568705135	15.1578273918184	0.000511116149114258	0.00701254536156452
ENSSMAG00000003297	124.964588394224	1.61050523440167	0.418484194933143	15.1559869102754	0.000511586715517636	0.00701277368021962
ENSSMAG00000020073	162.415923946131	-1.87549544401241	0.490976983665189	15.1546542719462	0.000511927709143214	0.00701277368021962
ENSSMAG00000017669	12.9335875291013	2.59676457056459	0.688464773601953	15.1519254016021	0.000512626678055577	0.00701690078170101
ENSSMAG00000012253	207.309286625329	-1.21763999517028	0.346632410683106	15.1482564455536	0.000513567943532552	0.00702433550053361
ENSSMAG00000018372	11716.801930006	-0.31956537317663	0.0824039317528204	15.1410752455479	0.000515415275121757	0.00704414183907691
ENSSMAG00000021309	881.360259436243	0.559262236853848	0.146479357119277	15.1317274471377	0.000517829912656955	0.0070716648443648
ENSSMAG00000017105	782.670902427133	0.752497819921633	0.243293457631868	15.1284937806718	0.00051866783447615	0.00707762975367146
ENSSMAG00000004595	223.838407735547	0.977318119306452	0.251227328443329	15.1223873268325	0.000520253865094303	0.00709378608633994
ENSSMAG00000005615	280.291031847643	1.23432802250736	0.346555242738366	15.117864013802	0.000521431832214271	0.00710435772014563
ENSSMAG00000006856	12613.7211375748	0.549151324920051	0.166865169348403	15.1135776921599	0.000522550542848121	0.00711410631019464
ENSSMAG00000001731	1726.94743725538	0.614935957752195	0.179728407963094	15.1110321110471	0.000523216063688782	0.0071176748093484
ENSSMAG00000004153	412.513172906693	0.535033619749304	0.154531465561227	15.1046374300483	0.000524891640867071	0.00713496772839646
ENSSMAG00000013180	163.364852055498	1.1568964301115	0.297583116306557	15.1014415418653	0.000525731058856172	0.00714087667625735
ENSSMAG00000008539	11.6483639609713	-2.72708719328898	1.16091008131617	15.095289353843	0.000527350746896953	0.00715736659865372
ENSSMAG00000012007	603.394827053932	-0.526862249837166	0.139190701072257	15.0924215492605	0.000528107458736985	0.00716212759566131
ENSSMAG00000002554	532.880659161744	0.417439048028514	0.139516760208147	15.084481615056	0.000530208195142756	0.00718509477350138
ENSSMAG00000015722	1968.24543130459	0.4535947156669	0.122142001853648	15.0773578915664	0.000532100090764959	0.00720519877318261
ENSSMAG00000011700	631.393691676731	0.864559840563506	0.226001926750196	15.0335331467555	0.000543888348784711	0.00735917640027411
ENSSMAG00000008008	120.687677109993	1.2758944023376	0.332816423768483	15.0303523607348	0.000544754033219796	0.00736524150354795
ENSSMAG00000003777	464.510903520245	-0.966087811088535	0.250016485162153	15.0221924455356	0.000546981146752557	0.00738687097323635
ENSSMAG00000005679	36.230766052421	3.44879365193358	1.04248380076163	15.0214247898453	0.000547191133644293	0.00738687097323635
ENSSMAG00000003355	739.715187157082	-0.360962327307499	0.352701149355646	15.0193184566136	0.000547767720646532	0.00738900127147355
ENSSMAG00000014547	23464.6235322171	-0.337895624997557	0.0873847168413313	15.0154255272216	0.000548834969520534	0.00739774194210871
ENSSMAG00000008987	64.1691894472872	2.16505688828025	0.56093965163925	14.9835771356965	0.000557644682651626	0.00751075021427885
ENSSMAG00000004275	2026.15428816851	0.413495310622548	0.119258964234755	14.9804907915453	0.000558505888677641	0.00751661167034958
ENSSMAG00000003846	679.11435410757	-0.697902621411635	0.18535425831974	14.9773342086281	0.000559388069737608	0.00752274626711155
ENSSMAG00000012112	2655.98993300789	0.648289615685001	0.188951918514431	14.9724091666823	0.00056076727205168	0.00753555045550636
ENSSMAG00000005304	186.951386893567	1.44033336346216	0.434809856045083	14.9706896268734	0.000561249610195805	0.00753629233051354
ENSSMAG00000001795	48.5146147700937	1.37900828948195	0.398172005318264	14.9437338935136	0.000568865263714126	0.0076327442684198
ENSSMAG00000001481	500.457835022453	0.602458620599737	0.169996281540627	14.934915385227	0.000571379073174836	0.00765483095451542
ENSSMAG00000011867	409.592970264179	0.977352813953926	0.258363244551016	14.9358587338467	0.000571109631894086	0.00765483095451542
ENSSMAG00000006939	631.019850538232	0.546093567133936	0.162500948475763	14.9248485326104	0.000574262317846228	0.0076860418237878
ENSSMAG00000012153	142.151721905325	1.41753946455705	0.365983406634624	14.9237425076146	0.000574579979912498	0.0076860418237878
ENSSMAG00000016172	586.301368774077	1.06475227904446	0.281151965466105	14.9069947569792	0.000579411642661348	0.00774480229024001
ENSSMAG00000000864	944.054525178362	-0.361199634883849	0.121453812844972	14.8964956709311	0.000582461286623307	0.00777378739877581
ENSSMAG00000008766	1580.90466343784	4.74014302498634	1.41760082971975	14.8979503178801	0.000582037802880065	0.00777378739877581
ENSSMAG00000000600	1541.7430278727	1.18361566483435	0.356859125466707	14.893152279501	0.00058343579897747	0.00778090796459447
ENSSMAG00000002320	1225.33066700029	0.4918713632081	0.156114971222269	14.8895390849906	0.000584490785171113	0.0077832116328748
ENSSMAG00000017470	662.420546858213	0.513917306814114	0.140732455123996	14.8898888025353	0.000584388590765028	0.0077832116328748
ENSSMAG00000017921	484.381746022786	0.899185996342767	0.241500929364305	14.8799945543413	0.000587286796625551	0.00781454618375657
ENSSMAG00000010349	154.45972594687	1.23892487253948	0.328387558896793	14.8719542414044	0.000589652533569982	0.00784011251115958
ENSSMAG00000004106	510.991946352951	1.36951354476638	0.359742491727436	14.8700137015939	0.000590224933324091	0.00784088202473634
ENSSMAG00000015632	275.423046585251	0.161775216285427	0.184891986782208	14.8687459006085	0.000590599195810168	0.00784088202473634
ENSSMAG00000008607	1737.71146267861	0.392714862193718	0.11372804773713	14.8576789174671	0.000593876330117366	0.00787846163051941
ENSSMAG00000003389	789.101591790441	-0.62582820139487	0.171194156583137	14.8555498477289	0.000594508868798708	0.00788092748391015
ENSSMAG00000012273	307.425768661425	1.01926012888167	0.264497247738982	14.8498504059421	0.000596205469414399	0.00789155986672742
ENSSMAG00000020715	26.9025505146953	-1.91353600493195	0.762844203343502	14.851126372567	0.000595825221582886	0.00789155986672742
ENSSMAG00000013851	848.070339813204	1.01049141450601	0.282869490568908	14.8470598132231	0.000597037933367277	0.00789665464492671
ENSSMAG00000015370	2039.59716773958	0.79913547388211	0.212083347268595	14.8303619282071	0.000602043434995118	0.00795689465696919
ENSSMAG00000005709	2391.98602094956	-0.698685858636167	0.186943297623524	14.8245100544652	0.000603807555673785	0.00797423691041038
ENSSMAG00000015125	46.6905069626846	1.0649138588686	0.398743782920795	14.8222684911297	0.00060448467149163	0.0079772083349277
ENSSMAG00000019388	881.668960665179	0.749425963495432	0.211814647763293	14.8191770270341	0.000605419765336851	0.00798357723438222
ENSSMAG00000015115	2368.38668534409	0.625527274126602	0.162369449405207	14.8166111531126	0.00060619697918216	0.00798437137352182
ENSSMAG00000019498	146.566726923928	-0.794476292759068	0.230563456152634	14.8159907892299	0.000606385039702972	0.00798437137352182
ENSSMAG00000003657	17163.7434299273	-0.479315653011353	0.124548950514472	14.8093372613133	0.000608405698862326	0.00800500384095964
ENSSMAG00000003679	669.502525677208	0.424395515782828	0.114012108821622	14.8013319449952	0.000610845819122716	0.00803112044158063
ENSSMAG00000009471	1090.30716638063	0.499548332020977	0.152245713855079	14.796236946396	0.000612403932222468	0.00804561055855043
ENSSMAG00000015381	129.408057597158	0.812423585205988	0.265147781880036	14.7910166857986	0.000614004474183847	0.0080606361179314
ENSSMAG00000008915	429.91249339604	0.580054944345077	0.158330877205098	14.7791869950578	0.00061764697750781	0.00810242622390171
ENSSMAG00000003946	387.442762293442	-0.868440979253791	0.226249145113981	14.7584648413539	0.000624079732898357	0.00818073016883998
ENSSMAG00000019724	186.496347059768	0.876892178339895	0.230620754357239	14.7314611240888	0.000632563111037167	0.0082857784195544
ENSSMAG00000002121	322.310069421863	-1.09691192831787	0.293195622229027	14.7232993049943	0.000635149818345627	0.00831348916534885
ENSSMAG00000011952	437.240508678265	0.767139388625414	0.203119298877811	14.7193350438752	0.000636410016736762	0.00832380899577718
ENSSMAG00000026164	7211.21063604702	-0.523240638115727	0.136396059990436	14.7166965354658	0.000637250157384947	0.00832862353844445
ENSSMAG00000012658	334.514729684888	0.985485142896135	0.256537935186697	14.7133769123727	0.000638308750843993	0.00833628393774346
ENSSMAG00000008925	343.412543637331	0.888446096523535	0.235025381253491	14.7106667081358	0.000639174310713042	0.00834141385963086
ENSSMAG00000013692	305.241767713186	-1.05656514772114	0.305719029524702	14.6990920480177	0.000642884148086541	0.00837743567861074
ENSSMAG00000014281	617.654153813883	-0.459461930670858	0.119994368944712	14.6991778516089	0.000642856567793883	0.00837743567861074
ENSSMAG00000003483	107.057998682382	0.940208723080389	0.263925758193309	14.6946515884705	0.000644313084309486	0.00837749451699084
ENSSMAG00000007732	484.497698309407	-0.0230223322462	0.387744577526467	14.6956427245942	0.000643993862427714	0.00837749451699084
ENSSMAG00000015171	171.565495140123	0.970143852337717	0.310995633495042	14.6966725293025	0.000643662353826484	0.00837749451699084
ENSSMAG00000007131	553.275371112014	0.557179016535205	0.146686138458883	14.6891271325493	0.000646095284214402	0.00838588766808829
ENSSMAG00000017357	665.419755867402	1.21868031910881	0.323937821070883	14.6904001298764	0.000645684176278186	0.00838588766808829
ENSSMAG00000037461	2537.10760308101	0.489040580147114	0.144637081413372	14.6882322159799	0.000646384449591934	0.00838588766808829
ENSSMAG00000014557	127.260234356386	-0.730275526483608	0.209335471590682	14.6815102728423	0.000648560584264396	0.00840176427956021
ENSSMAG00000032921	461.467274376531	0.912626245426063	0.251388512373771	14.6819232503688	0.000648426677617069	0.00840176427956021
ENSSMAG00000019472	356.936284128278	0.525236200036861	0.142738520315307	14.6733187176367	0.000651222391543751	0.00843005713602197
ENSSMAG00000023871	2639.77386903062	-0.454864858775728	0.12506821599254	14.6686885834682	0.000652731761539214	0.00844340117345886
ENSSMAG00000000392	983.185722434097	-0.428855624256795	0.143400047226403	14.6645571634772	0.000654081509677536	0.00845466238589776
ENSSMAG00000024216	475.941260349124	0.371869945213704	0.171285298607989	14.6564678693227	0.000656732395879654	0.00848271331837526
ENSSMAG00000025562	14.2129857975448	3.89201164277147	1.98343087191852	14.6409726215664	0.000661840272876122	0.00854243582635427
ENSSMAG00000005745	334.570543354204	-0.717341463205589	0.187778999050433	14.635397274363	0.000663687841546107	0.00856002066976572
ENSSMAG00000014675	175.342028941914	0.91593800587975	0.239582820607563	14.6240938709103	0.000667449426932599	0.00860224812914446
ENSSMAG00000032511	5655.13593341511	-0.449081201785514	0.117640792214	14.6205426655788	0.000668635604692871	0.00861124570014673
ENSSMAG00000006316	1165.04065770398	0.711658587828289	0.196183450563352	14.6020461760137	0.000674847993000509	0.00868491465244419
ENSSMAG00000004881	647.05135788934	0.744452559020387	0.222182769674594	14.5998993537881	0.000675572771258582	0.00868790523038369
ENSSMAG00000006763	710.105624764557	0.563593384095842	0.153611009809158	14.5982724792835	0.000676122530884523	0.00868864234153425
ENSSMAG00000003043	253.162622143827	0.722241437115937	0.210037818810388	14.5767003786981	0.000683454693962041	0.00877647352275564
ENSSMAG00000001134	316.40083816528	-0.707878119041151	0.221230483925352	14.5650906513408	0.000687433592600218	0.008821147860246
ENSSMAG00000005432	795.187104877587	0.783901769421359	0.208009477454788	14.557443078515	0.000690067223844149	0.00884208140704877
ENSSMAG00000015538	975.768776297051	0.733557295897682	0.199908785546591	14.5584935281252	0.000689704878585676	0.00884208140704877
ENSSMAG00000008974	537.918617578043	1.04380663131294	0.28445833806091	14.5378097224657	0.00069687475057658	0.00892282880926937
ENSSMAG00000016209	180.128885796679	0.744926391813069	0.210541550017241	14.5357267244049	0.000697600923041939	0.00892564951860187
ENSSMAG00000019865	135.900520528636	1.31565068139303	0.365666606284104	14.5300740506849	0.000699575367152042	0.00894442592610916
ENSSMAG00000015479	856.015444415611	0.817106035540336	0.214805979058105	14.5208210022535	0.00070281946819831	0.0089793965944178
ENSSMAG00000008739	618.434538561232	0.652024955483388	0.192383039955827	14.5178902714761	0.000703850110470853	0.00898605741617057
ENSSMAG00000002052	236.623231026819	0.892262795336458	0.246203375531573	14.5129560790446	0.000705588720191718	0.00900174069346541
ENSSMAG00000008684	484.886771564738	-0.703409671961234	0.184638940166419	14.5028645235858	0.00070915796126807	0.00903803060087344
ENSSMAG00000023449	588.968826235414	-0.585562667835657	0.155269253770905	14.5020192496015	0.000709457741000324	0.00903803060087344
ENSSMAG00000009051	20.3246059012853	2.33971594525512	0.618510558256869	14.4984126875082	0.000710738246907075	0.00904166158663936
ENSSMAG00000018414	129.238010103158	1.20108967689307	0.317622156898494	14.4983299170922	0.000710767661565903	0.00904166158663936
ENSSMAG00000020163	163.827042793167	1.05957120494253	0.345053732481591	14.4924900161547	0.000712846100925727	0.00906156815902992
ENSSMAG00000001000	121.411547111319	-1.34112390339215	0.354600595202788	14.4905043423582	0.00071355419228896	0.00906403899837755
ENSSMAG00000001211	42.9960609180327	1.73126771211286	0.459903704158457	14.483593194896	0.000716024196594671	0.00907581244591694
ENSSMAG00000002114	494.044076919765	0.670381272902767	0.220870457258915	14.4842897276041	0.000715774872876361	0.00907581244591694
ENSSMAG00000020078	14753.9914964053	-0.445790585226665	0.117270904883239	14.485458605447	0.000715356668401056	0.00907581244591694
ENSSMAG00000006816	312.687995470008	0.731373723859298	0.193067028580103	14.4808736512831	0.000716998488367057	0.00908163770907994
ENSSMAG00000015337	354.743199207247	1.36818692022787	0.390846136628419	14.4754461011157	0.000718946903584396	0.00909978419429203
ENSSMAG00000029513	193.188316938066	-0.960824881271857	0.33468248928166	14.4507906011225	0.00072786475686605	0.00920605431551583
ENSSMAG00000006232	1224.57670932603	0.845602619865344	0.231927203662036	14.4433012881977	0.000730595469931848	0.00923397311710424
ENSSMAG00000007412	2576.46365525062	-0.685053959347149	0.180192253463648	14.4341840048102	0.000733933595781303	0.00926952352467095
ENSSMAG00000005947	141.820354115207	1.05221177542277	0.448488854221488	14.427727115507	0.000736306888734338	0.00929284602634382
ENSSMAG00000019741	940.107352534797	-0.776876667717124	0.213201388217593	14.4260436978017	0.000736926905661114	0.00929402310470671
ENSSMAG00000008293	760.939453386122	0.625835224925405	0.190194586954387	14.4120278962738	0.000742109354119094	0.00935269817434092
ENSSMAG00000006608	846.490831935102	0.712990750707964	0.199802741168961	14.4082434021311	0.000743514937807456	0.00936372417036028
ENSSMAG00000012065	269.006855471718	0.927252767352856	0.263523843652125	14.4031773267864	0.000745400676470117	0.00938077712955688
ENSSMAG00000012039	245.051559673027	0.926961167315469	0.24705104943249	14.3972422487872	0.000747615967403282	0.0094019501987623
ENSSMAG00000003800	837.500037981063	0.41263090345338	0.142779321947868	14.3914842101495	0.000749771469593866	0.00942234174466821
ENSSMAG00000004844	1082.66794851896	-0.492247518267138	0.129737680720618	14.388132610602	0.000751028989834783	0.00942471941439894
ENSSMAG00000004923	429.481669871691	0.816282805519877	0.226278798196022	14.388167481445	0.00075101589544192	0.00942471941439894
ENSSMAG00000019235	2412.00998252398	-0.863949732433322	0.229473347608091	14.3828868269463	0.000753001443269878	0.00944275583870201
ENSSMAG00000018191	1480.59890179603	-0.437300426429342	0.115296265037192	14.3785954394851	0.000754618888396217	0.0094563179452151
ENSSMAG00000009375	462.910083006929	0.771413767342192	0.205264405286566	14.3706872031	0.00075760864770669	0.00948704540818797
ENSSMAG00000004782	574.82449471019	0.823399168387063	0.21883671123222	14.3652450691538	0.00075967295886722	0.00949268391377707
ENSSMAG00000011630	763.069434345795	0.64397803142383	0.1876474405908	14.3664998344243	0.000759196502720147	0.00949268391377707
ENSSMAG00000020688	237.121554248971	0.822646001411577	0.2588719602652	14.3664911389321	0.000759199803520966	0.00949268391377707
ENSSMAG00000002003	526.462930067545	0.676521589690665	0.18052923986894	14.363171538896	0.000760460969720856	0.00949580562615342
ENSSMAG00000003830	1004.05556564273	0.467984949367994	0.143226042008902	14.3421272086711	0.000768504911230258	0.00958946298001886
ENSSMAG00000021416	1108.81638284345	0.534563025226683	0.143838707236799	14.3301073486606	0.000773137478714893	0.00964045065331843
ENSSMAG00000007001	971.605612274491	0.454408455923647	0.13193078591148	14.3262696286509	0.00077462244556716	0.00965214578360661
ENSSMAG00000009430	418.008486852419	0.635557110265054	0.190341512515442	14.3155048322033	0.000778803012688177	0.00969738910082583
ENSSMAG00000017597	174.7794471814	0.865012959257206	0.238512044743043	14.3130421419196	0.000779762578651508	0.00970249008302342
ENSSMAG00000033915	964.324926881803	0.599212710191405	0.187998293090206	14.3089242783751	0.000781369710519194	0.00971563578040921
ENSSMAG00000001655	242.535971794487	0.718280131395858	0.203735305595247	14.3052905162753	0.000782790656793489	0.00971804028497287
ENSSMAG00000002291	1301.09095173458	0.55220125473485	0.164416550806065	14.3042054969423	0.000783215443506655	0.00971804028497287
ENSSMAG00000003010	136.735424301878	0.90895429731957	0.240527872757056	14.3052739398563	0.000782797144753334	0.00971804028497287
ENSSMAG00000020899	23.0420028799352	-2.42528687438729	0.681967089543632	14.2952723410285	0.000786721560685972	0.00975468391900442
ENSSMAG00000019589	60.1929860607667	1.3822215475916	0.435879348211819	14.2890094402265	0.000789189001550694	0.00977840642089919
ENSSMAG00000012983	425.316557693913	1.13772744735069	0.352837347168869	14.2808220190357	0.000792426334759683	0.0098116282459648
ENSSMAG00000018718	1723.19061884046	0.406092990167041	0.114821821006811	14.2759714152272	0.000794350540304847	0.00982855605409447
ENSSMAG00000011998	275.902036292665	0.780308751728128	0.220505813536631	14.2740406255762	0.000795117772487491	0.00982975332434067
ENSSMAG00000021082	117.380463060915	1.20473379164983	0.334624708726385	14.27292471526	0.000795561536338612	0.00982975332434067
ENSSMAG00000007958	131.596671819059	1.04563326940602	0.277862381680459	14.271470227302	0.000796140314106642	0.00983002078523274
ENSSMAG00000007301	580.148376590598	0.572182682124757	0.173986306893848	14.2689737406145	0.000797134711450236	0.00983091963151133
ENSSMAG00000009334	218.302694224663	1.33375529706878	0.388896909673014	14.2684901546112	0.000797327476348487	0.00983091963151133
ENSSMAG00000008758	22907.2556554407	-1.08338095512748	0.335180214427439	14.2561458117477	0.000802263936888637	0.00988487772518374
ENSSMAG00000008404	333.430272562554	1.20691977197535	0.319335324511522	14.2475003426909	0.000805739417287178	0.00992077200182482
ENSSMAG00000010969	1587.81200343391	0.500902508225512	0.136854299882503	14.2449276639444	0.00080677653852615	0.00992661453678898
ENSSMAG00000021075	508.089952158269	0.355525046769683	0.131146890445601	14.232945797093	0.000811624390136396	0.0099793036512659
ENSSMAG00000005012	181.338926358798	0.886263276440187	0.24175969981217	14.218294172589	0.00081759203025419	0.0100456781210341
ENSSMAG00000003155	2255.85794615116	-0.435331544176478	0.126925443149437	14.2055426901322	0.000822821438431506	0.0100603785512108
ENSSMAG00000003763	493.900194899779	1.01242276010179	0.268102415988977	14.2100891152149	0.000820953114771291	0.0100603785512108
ENSSMAG00000003983	942.511770435003	0.548346828704139	0.145526367834321	14.2116697858966	0.000820304542839935	0.0100603785512108
ENSSMAG00000005993	639.169853570392	0.590786632416477	0.183844087927115	14.2042584548911	0.000823349956242824	0.0100603785512108
ENSSMAG00000007645	959.663382003421	0.528318832849467	0.154407808249323	14.2076354305954	0.000821960912865088	0.0100603785512108
ENSSMAG00000011354	455.485036941408	0.701152351863717	0.194152697235943	14.2086628328011	0.000821538779072233	0.0100603785512108
ENSSMAG00000011994	178.48326937718	1.20814264823735	0.333935584819083	14.2125630772173	0.000819938239185795	0.0100603785512108
ENSSMAG00000018781	3339.20384226544	-0.298115115471022	0.148821791699327	14.2053005568567	0.00082292106068689	0.0100603785512108
ENSSMAG00000005539	208.236139812556	-1.16937494506819	0.316029527277003	14.1932674009012	0.000827887153880792	0.0101042055780011
ENSSMAG00000012079	737.10036845447	0.940594242963488	0.275225035219233	14.1927964128948	0.000828082139298886	0.0101042055780011
ENSSMAG00000009367	290.889331846322	0.680240475732919	0.187644036056599	14.1857502815238	0.00083100467218345	0.0101328586288907
ENSSMAG00000008590	241.569790813528	0.521326873892705	0.164319226059192	14.179270520778	0.000833701394079889	0.0101517097288789
ENSSMAG00000019617	974.755273060047	0.512382491063561	0.139422625139131	14.1794253798061	0.000833636843485163	0.0101517097288789
ENSSMAG00000000804	516.876275630596	-1.37526582641769	0.364390678285469	14.1778721374353	0.000834284514983902	0.0101518041257765
ENSSMAG00000014779	88.8639364278972	-0.630753120667061	0.359769318356166	14.1752650492627	0.000835372750757268	0.0101580405336742
ENSSMAG00000005172	380.402524632256	0.627770242337337	0.190356452897044	14.1676610715268	0.000838554874021661	0.0101897122570511
ENSSMAG00000020667	635.064825605659	0.940540355588699	0.251623403221734	14.1655172974874	0.000839454192003966	0.0101936199337357
ENSSMAG00000006630	5364.09964281298	-0.447994764417184	0.120524139320872	14.1631459045901	0.000840450120175794	0.0101986945807302
ENSSMAG00000014022	366.398135217239	2.24531948928818	0.857610916577116	14.1593265193365	0.00084205665507917	0.0102111667506645
ENSSMAG00000020480	462.356375886507	0.670945803897485	0.196410448207584	14.1460495107316	0.00084766524754203	0.010272119249747
ENSSMAG00000006491	285.35962141392	0.789464503843094	0.210429428324326	14.13841603011	0.000850906747709504	0.0103043230312879
ENSSMAG00000030585	211.990328863738	1.12428484415931	0.299685257117292	14.1362929668779	0.000851810491716044	0.0103081922605198
ENSSMAG00000006639	431.729068907382	1.23361175728718	0.356986264498266	14.1222798569504	0.000857799706123182	0.0103735558703478
ENSSMAG00000019081	1334.94105395669	0.612313310061587	0.191233496310716	14.1144247734495	0.000861175374983398	0.0104072454220596
ENSSMAG00000011004	1238.69854643356	0.664991016918896	0.179740308241133	14.1101923199226	0.00086299974707161	0.0104150256753293
ENSSMAG00000015303	90.5025954410414	-0.355162853444668	0.498482216559853	14.1104021946511	0.000862909190904245	0.0104150256753293
ENSSMAG00000008208	1832.332345528	-0.312678521026775	0.0861724176970877	14.1044777293339	0.000865469118369412	0.0104376877132672
ENSSMAG00000011165	562.599475483582	1.08205338950093	0.309541377196954	14.0962503283774	0.000869036732111645	0.0104735547140559
ENSSMAG00000002034	247.301369729976	1.07340024620229	0.300394050668436	14.0840479906197	0.000874355079546484	0.0104992053403912
ENSSMAG00000003613	527.502532227632	0.730633045383757	0.207446957535454	14.0838552295658	0.000874439354410947	0.0104992053403912
ENSSMAG00000010659	779.183973097019	1.58641663689461	0.472036120600815	14.0872098262936	0.000872973888068207	0.0104992053403912
ENSSMAG00000019097	1244.66373464661	0.38106310275323	0.115174070067236	14.0885526892542	0.000872387942651391	0.0104992053403912
ENSSMAG00000029355	7860.70868049416	-0.472726333715889	0.126042594083392	14.0892030019642	0.000872104326280153	0.0104992053403912
ENSSMAG00000032301	240.337712503344	1.14028150668931	0.304530195072178	14.0831781760045	0.000874735425661705	0.0104992053403912
ENSSMAG00000000407	154.833311492354	0.978790221915621	0.266669803262754	14.0786429638135	0.00087672123170687	0.0105016085622784
ENSSMAG00000019130	297.589600993527	0.539718524179634	0.174567059622016	14.0800064630827	0.000876123731023617	0.0105016085622784
ENSSMAG00000035057	64.2008392476973	0.902100692948197	0.294166105148588	14.0791287214866	0.000876508320531008	0.0105016085622784
ENSSMAG00000020818	213.586564716304	1.17797432490839	0.321768553686722	14.0759985946031	0.000877881185690165	0.0105083688197539
ENSSMAG00000010055	2347.0833094815	-0.826685418659495	0.222921742986207	14.0567624587368	0.000886365442244828	0.0106027334664188
ENSSMAG00000014275	873.011810547291	0.425815917288281	0.156637072698296	14.0472920502355	0.000890572516471484	0.0106458411115331
ENSSMAG00000004997	236.162417522923	0.858685646386818	0.234311358433496	14.0284824917861	0.000898987663646664	0.0107391593347202
ENSSMAG00000007089	244.440489224417	1.2297227408451	0.375949602677839	14.0051824498974	0.000909522133004004	0.0108576512278232
ENSSMAG00000035901	119.230240261907	1.4803439404369	0.3995889833759	13.9952939713971	0.000914030163239493	0.010904089384853
ENSSMAG00000011322	508.971941137665	0.631266458510551	0.174774119270737	13.986897106093	0.000917875724337678	0.0109425670812257
ENSSMAG00000000943	125.536382374141	1.06110790966165	0.316369135196022	13.9845284597636	0.000918963429790567	0.0109481369042706
ENSSMAG00000006894	369.343487645814	0.796872004270227	0.213020896627644	13.9781333573993	0.000921906565297401	0.0109757890945394
ENSSMAG00000021132	253.14623876664	1.30533057100412	0.351794126198409	13.9765889953742	0.000922618718962865	0.0109768608748353
ENSSMAG00000015798	45.1532697746572	1.64293309122627	0.4418349607323	13.9466500480311	0.000936533725905758	0.011134906374583
ENSSMAG00000019343	247.904566744388	-0.227999163743221	0.170664344185654	13.9406667339706	0.000939339708787327	0.0111607473547768
ENSSMAG00000013241	821.048867162342	1.19198799375984	0.349609979011948	13.9312222436481	0.000943785991137034	0.0112060296282785
ENSSMAG00000014714	875.722875957637	-0.485350192394049	0.343342728622144	13.9155696645475	0.000951201312955542	0.0112837189098491
ENSSMAG00000014919	3606.48211154841	0.557701089843825	0.152354620421588	13.9147144849811	0.000951608123886615	0.0112837189098491
ENSSMAG00000002873	707.317331343745	0.692325200122568	0.222690832145703	13.9111877711232	0.000953287629013837	0.0112884610243759
ENSSMAG00000015983	1560.41002592588	-0.364943754370079	0.0990222689090796	13.9115085293209	0.00095313475386226	0.0112884610243759
ENSSMAG00000017303	175.342553836672	1.26869493296505	0.431920413381569	13.9086137831128	0.000954515294307077	0.0112954177416191
ENSSMAG00000001904	600.254860351933	1.10482527370954	0.295616493386771	13.9059656537358	0.000955779971375266	0.0113028028250303
ENSSMAG00000020758	94.9743562728505	-0.910036347184314	0.246023426513449	13.9019136122097	0.000957718364391379	0.0113181398669267
ENSSMAG00000014003	683.610805153377	0.498300292264086	0.139549812147499	13.8984461340991	0.000959380238335288	0.0113301907129771
ENSSMAG00000005701	360.029004117923	-0.560434900287406	0.164698416156796	13.8958070030102	0.000960647039071331	0.0113352534631023
ENSSMAG00000017709	776.13974114257	0.542732974539163	0.263402089887235	13.8948770737202	0.000961093809839098	0.0113352534631023
ENSSMAG00000018855	232.277543273424	-0.732005614826516	0.229097996687155	13.8907898645722	0.000963059913830225	0.0113508544553243
ENSSMAG00000006952	2528.06571307587	-0.753706600932056	0.229852820976039	13.8794941049034	0.000968514549560852	0.0114057772374626
ENSSMAG00000011159	423.226103209079	-0.62823826522949	0.172505677018813	13.8784656797102	0.000969012700008867	0.0114057772374626
ENSSMAG00000001484	598.771722244495	0.571505316801024	0.173824380348665	13.8712218759356	0.000972528732454462	0.0114395313036177
ENSSMAG00000010498	701.182844524345	0.998935351659916	0.270330620621793	13.8660514746619	0.000975046166987562	0.011461502045522
ENSSMAG00000009780	386.376887743394	-0.518243461440435	0.161917355580485	13.863504030023	0.000976288896331016	0.0114684695651561
ENSSMAG00000021349	90.0070741589649	0.96337088103061	0.287225067981878	13.8583846743837	0.000978791082393408	0.0114902128128738
ENSSMAG00000002219	924.721358373246	0.561609345840843	0.16733159091926	13.8503791970761	0.000982716778819893	0.0115209666747496
ENSSMAG00000013394	188.606755122329	0.9100080447524	0.30134262909916	13.8512150833638	0.00098230614489661	0.0115209666747496
ENSSMAG00000010000	988.412040130755	0.803450610594223	0.217807058250907	13.8358345168138	0.000989889479034056	0.0115973505764123
ENSSMAG00000012817	97.0673045004151	-0.704652324817569	0.389168202080335	13.8321720127811	0.000991703876941334	0.0116108979460869
ENSSMAG00000019978	61.7146651396854	1.4585395539591	0.466967635217379	13.8288658266867	0.000993344611495028	0.0116223954411262
ENSSMAG00000006021	772.201692294299	0.997250346518815	0.270924240439494	13.8221736605092	0.000996673992186687	0.0116527163884988
ENSSMAG00000012399	36950.0969461319	-0.344060910195472	0.0952600169177363	13.8210041823412	0.000997256956848402	0.0116527163884988
ENSSMAG00000016474	577.829691460009	-0.796014997875115	0.219680879723147	13.8131218992943	0.00100119504283029	0.0116909896331553
ENSSMAG00000009420	49.6302717026829	2.17630717719804	0.694409695859373	13.8084426562088	0.00100354020264445	0.0117106238991129
ENSSMAG00000014612	190.759737948406	0.999431716915247	0.274196999411764	13.7930695790153	0.00101128367527058	0.0117931851728183
ENSSMAG00000019134	565.35130786033	0.673860765350767	0.190004990656517	13.7702141755441	0.0010229066087013	0.0119208482192377
ENSSMAG00000001859	352.753288074137	-0.63230775014569	0.328363863687286	13.7667073988584	0.00102470173454126	0.0119260141188958
ENSSMAG00000004644	678.340493516755	-0.544096227119875	0.147800595211387	13.7672869576641	0.00102440484010357	0.0119260141188958
ENSSMAG00000036527	269.439743818131	-0.987113042542374	0.265819722457494	13.7570923023812	0.00102963989827937	0.0119755875842065
ENSSMAG00000009730	162.666441912288	1.05609037601295	0.314916202437714	13.7528291519882	0.00103183699395327	0.0119932357847901
ENSSMAG00000036309	37.441972406981	-1.4254336630961	0.397977980286355	13.745118692318	0.0010358226405727	0.0120316357276266
ENSSMAG00000002379	6336.81147440628	-0.471235663049922	0.130102931393485	13.7387102780534	0.0010391469539155	0.0120623084571613
ENSSMAG00000014153	506.1359123666	1.07678791820127	0.291329941872741	13.7356532295353	0.00104073652978641	0.0120728174434921
ENSSMAG00000021756	1227.06805429454	0.628985661015578	0.186144331915294	13.7304309476868	0.00104345759052119	0.0120964295184992
ENSSMAG00000012778	1366.30676687375	-0.593536114582704	0.164266410219617	13.727513349668	0.00104498089624887	0.0121061345590381
ENSSMAG00000016319	1179.1076518226	-0.483346026284819	0.13107203884325	13.7156968732625	0.00105117316699362	0.0121698814687896
ENSSMAG00000003552	342.520185210983	-0.526897163048012	0.160204517494664	13.6983592131613	0.00106032522001455	0.0122642227691753
ENSSMAG00000015010	583.687838708201	0.883260276428651	0.306222900521741	13.6976296449573	0.00106071208035375	0.0122642227691753
ENSSMAG00000009436	548.676330786746	-0.417168784944779	0.148500395407555	13.6864052395283	0.00106668174739236	0.0123251687956718
ENSSMAG00000020960	97.0262838555824	1.42678162720736	0.385361580903498	13.67648868376	0.00107198378553679	0.0123783258586461
ENSSMAG00000006616	327.929064753468	0.97446978892262	0.265861249386276	13.6739447382246	0.00107334818727641	0.0123859747654055
ENSSMAG00000005654	170.257415897953	0.892627851887343	0.335373064054021	13.6653748954419	0.00107795726760578	0.0124310313919192
ENSSMAG00000016646	272.647034388441	1.27251044219516	0.369230755366732	13.6520835101221	0.00108514489724193	0.0125057456348378
ENSSMAG00000012467	339.191855354595	0.400139644809645	0.131787802165855	13.6342715074926	0.00109485236230809	0.0126093832118563
ENSSMAG00000035410	487.724193084116	0.989081798939715	0.297765743141143	13.625739354856	0.00109953306305746	0.0126550302443482
ENSSMAG00000010803	19795.2152627755	0.369143576126035	0.113849957553892	13.6145928768344	0.00110567813168023	0.0127091758666879
ENSSMAG00000030262	41.9086203655711	-0.0176251710228847	0.533468493814679	13.6146447424266	0.00110564945872649	0.0127091758666879
ENSSMAG00000011160	922.708721916517	0.460828270363629	0.140971704272943	13.6090940050822	0.00110872230576593	0.0127358700279519
ENSSMAG00000017594	35.9058485954251	3.49784282258464	1.47680408606519	13.6011878760778	0.00111311383082782	0.0127779963767899
ENSSMAG00000000893	172.402724505038	1.3048955256999	0.354684664529279	13.5855226442625	0.00112186665794396	0.0128574314061354
ENSSMAG00000008212	7143.22687017145	-0.374919971284465	0.103173172962986	13.5858140726363	0.00112170319796562	0.0128574314061354
ENSSMAG00000018690	831.149277667317	0.607293716924082	0.171293699217127	13.5848933621535	0.00112221969878987	0.0128574314061354
ENSSMAG00000008211	3429.89848788452	-0.601292954575884	0.165705347684403	13.5809956775828	0.00112440886046489	0.0128741531045052
ENSSMAG00000003166	329.370598619583	0.673945353328339	0.198305281065741	13.5792548341009	0.00112538799645154	0.0128770076584896
ENSSMAG00000008066	1513.91371707745	0.35184184218018	0.143236349819753	13.571105854986	0.00112998273233626	0.0129128337625265
ENSSMAG00000029953	923.48054861789	-0.379566880100594	0.108211028018817	13.5722481418291	0.00112933753440005	0.0129128337625265
ENSSMAG00000018435	15067.6666863735	-0.439014863575423	0.119394325273847	13.5564090332894	0.00113831689362248	0.0129996526026376
ENSSMAG00000010839	673.162726035367	0.439630662226402	0.204276533846027	13.5542770987869	0.00113953094910932	0.0130050996546473
ENSSMAG00000004212	129.710122734672	1.50481955879034	0.486793930971661	13.5481621228549	0.00114302038300588	0.0130364910392732
ENSSMAG00000020382	295.866187870229	0.997209810041472	0.272129645285131	13.5383189832163	0.00114865970339732	0.0130923461283865
ENSSMAG00000024704	1725.49472274131	-0.453706688969892	0.124030230444191	13.535696163627	0.00115016705514499	0.0131010636029556
ENSSMAG00000001829	821.746793760254	0.574760843758314	0.169208786060845	13.5326035469337	0.00115194694383613	0.0131044177156961
ENSSMAG00000007363	852.804672534584	0.514472263804339	0.153358200270068	13.5334230019143	0.00115147505618514	0.0131044177156961
ENSSMAG00000002390	98.6478242400652	1.27030120549097	0.393394724466934	13.5299252600598	0.0011534905993831	0.0131127997495922
ENSSMAG00000011371	207.262649937545	0.954556314540397	0.259499073500977	13.5287473675234	0.00115417014345481	0.0131127997495922
ENSSMAG00000018957	1023.57873509668	0.32903708657519	0.119862321231624	13.5253980065274	0.00115610462905596	0.0131263256596289
ENSSMAG00000006115	140.291789146452	-0.450046509467709	0.249259697232378	13.5055158959691	0.00116765484462737	0.0132489402434761
ENSSMAG00000030691	1041.09443122743	0.708166696512511	0.201822278412512	13.5014933703538	0.00117000566865854	0.0132670822736577
ENSSMAG00000027838	176.559504041073	1.53647198956292	0.522209513897198	13.4892337455474	0.00117719961014821	0.0133400834434522
ENSSMAG00000006498	1049.00755210622	0.356770794310594	0.123293098565089	13.486628396069	0.00117873411760843	0.0133451669536382
ENSSMAG00000006827	130.971930879715	0.914968961767651	0.264527882724572	13.4859043555897	0.00117916092046713	0.0133451669536382
ENSSMAG00000005441	50.0068252628013	-0.901103907163	0.401543045798774	13.4802263525175	0.00118251331660887	0.0133666529619576
ENSSMAG00000015807	463.159726045613	0.494448621470584	0.190593255899184	13.4801227986752	0.00118257454509271	0.0133666529619576
ENSSMAG00000000341	790.630619520718	0.63242728611167	0.182555990102564	13.4748571991527	0.00118569212925928	0.0133761840976027
ENSSMAG00000011142	768.406830659112	-0.361640383917351	0.119468366757552	13.4764606675129	0.0011847419003186	0.0133761840976027
ENSSMAG00000019551	203.021419634729	0.687823180262165	0.196077559669276	13.4760803305549	0.00118496722230767	0.0133761840976027
ENSSMAG00000008200	779.888370987595	0.34936829659349	0.259411858795459	13.4705993299102	0.00118821907918459	0.0133875717963812
ENSSMAG00000011003	410.225274583048	0.884948485781231	0.286403668833658	13.4706708845951	0.00118817656862412	0.0133875717963812
ENSSMAG00000002456	57.2631010946813	-0.591341880593575	0.328978060813273	13.4638010269492	0.00119226488808992	0.0134245830794247
ENSSMAG00000015837	891.885687515713	-1.10351143990208	0.309003375706451	13.4491814052195	0.00120101205002314	0.0135144493690104
ENSSMAG00000003769	54.170120306502	1.39083140906981	0.388202379043619	13.4381076821507	0.00120768033108406	0.0135722664776608
ENSSMAG00000018620	4587.04551762349	-0.94936055624223	0.271939110439134	13.4380939215321	0.00120768864032688	0.0135722664776608
ENSSMAG00000008488	855.303394806725	0.629767260469414	0.180316485128645	13.4358415496825	0.00120904948841531	0.0135789109952894
ENSSMAG00000001263	52.6251146903878	1.95449029700236	0.57118978324994	13.4310290257879	0.00121196228125753	0.0135943181757837
ENSSMAG00000012577	273.12984704398	0.593333380483238	0.187967099762073	13.4311365527039	0.00121189712372583	0.0135943181757837
ENSSMAG00000001019	235.888117380069	1.19523619905761	0.696692323206324	13.4248694065074	0.00121570064814923	0.0136189347529809
ENSSMAG00000002621	46.028779568751	-1.61864912264369	0.480641181876887	13.4256267743107	0.00121524036904018	0.0136189347529809
ENSSMAG00000015330	170.694179702283	-0.917006023823815	0.328523482258582	13.404113806422	0.00122838263814634	0.0137522736468617
ENSSMAG00000033443	2461.07540095192	-0.4582135340186	0.131495346175745	13.3952602393906	0.001233832475886	0.0138045277137176
ENSSMAG00000001155	462.372012054544	0.977588871819687	0.271179349273317	13.3889018586524	0.00123776130615098	0.0138397087995741
ENSSMAG00000020253	375.780359423528	0.81150418383313	0.222133644920474	13.3860931485641	0.00123950078362082	0.0138503811438921
ENSSMAG00000008897	451.935626474509	0.515106408348627	0.156938205352584	13.3768331343031	0.00124525298718317	0.0139025156523731
ENSSMAG00000012794	552.44700504286	0.555686541968345	0.172960619529	13.3760473941021	0.00124574230596247	0.0139025156523731
ENSSMAG00000000094	247.199654918044	0.536690850836213	0.231762582016424	13.3633652744386	0.0012536667305319	0.013955644033757
ENSSMAG00000006173	565.655321942432	0.439298638967872	0.123638921868614	13.3642677740076	0.00125310114131049	0.013955644033757
ENSSMAG00000007150	53.3421972128115	1.51872957436327	0.422425330220235	13.3645392556272	0.00125293105589088	0.013955644033757
ENSSMAG00000018840	1153.23056162202	0.67573093840249	0.210781803222742	13.3640045992877	0.0012532660444308	0.013955644033757
ENSSMAG00000006995	95.4430893973236	0.945099459700625	0.286881507624347	13.346984597095	0.00126397684968541	0.0140615432130197
ENSSMAG00000018733	2274.75252967569	0.573820454582083	0.161822158885393	13.3403992407153	0.00126814557806498	0.0140990299807048
ENSSMAG00000007561	168.367426880789	0.704275106806778	0.204261355545063	13.3381314987822	0.00126958430702971	0.0141061369730681
ENSSMAG00000001423	102.904051684825	1.25385850214175	0.464392759897376	13.3320424671201	0.00127345546646421	0.0141312933469676
ENSSMAG00000003126	288.647238025806	0.927590384154097	0.258753677600633	13.332828592734	0.00127295501684451	0.0141312933469676
ENSSMAG00000016395	446.2894814423	-0.488444550816677	0.177665373102244	13.3307931747503	0.00127425117405495	0.0141312933469676
ENSSMAG00000011273	101.023560785394	1.02816018562519	0.301066338780386	13.3280849617347	0.00127597781462608	0.0141387056401174
ENSSMAG00000016024	381.730135713841	0.821277641338556	0.233026477102334	13.3272318258138	0.00127652222198521	0.0141387056401174
ENSSMAG00000000561	533.652889599538	0.990745705284203	0.283907230216021	13.3244279735977	0.00127831306683846	0.0141496585641767
ENSSMAG00000019480	142.615243957896	1.28148236052387	0.352294823849703	13.3171970229437	0.00128294314110787	0.0141891321800861
ENSSMAG00000019673	1975.37959556591	1.05205560397598	0.29227810860727	13.3163484600846	0.00128348758554848	0.0141891321800861
ENSSMAG00000008389	1036.93425135668	-0.691550656450192	0.190791189239607	13.3084728712507	0.00128855165989518	0.0142291056559358
ENSSMAG00000015302	440.704044615871	0.474470940597594	0.131741029397345	13.3082173059009	0.0012887163249935	0.0142291056559358
ENSSMAG00000001696	1298.99585573928	0.670609374039297	0.184261953368821	13.3043371784829	0.0012912189436016	0.0142424887500769
ENSSMAG00000010606	538.852589707384	-0.599254725050283	0.164761364319953	13.303835538982	0.00129154284743386	0.0142424887500769
ENSSMAG00000013458	272.545282528148	-0.981825021158752	0.277397771547585	13.2999908223413	0.00129402804352607	0.0142609811367733
ENSSMAG00000021223	41.9498568298609	-1.50178112584498	0.415144104213621	13.2921750210655	0.00129909487042261	0.0143078838287993
ENSSMAG00000008042	591.959240438708	0.502827559270349	0.138122923728014	13.2696557898307	0.0013138048381964	0.0144608687243526
ENSSMAG00000007663	341.113705881503	-0.599869228857446	0.189044993846377	13.2633640872465	0.00131794438062273	0.01449738818685
ENSSMAG00000023556	122.883770933412	2.38857680575058	1.09945964456477	13.2605696433034	0.00131978712853277	0.0145086131438207
ENSSMAG00000007965	864.566458980486	0.854952924258297	0.235667882435991	13.253089504019	0.00132473246649592	0.0145539101113661
ENSSMAG00000011959	176.459877032319	1.10955719003978	0.305727501041454	13.2496190032008	0.00132703320465141	0.0145701144137334
ENSSMAG00000011475	111.839780609569	1.58852363855819	0.436679076633382	13.2466886445348	0.00132897897137761	0.014582403588922
ENSSMAG00000005674	113.057911928392	0.899440403071021	0.249354934115969	13.2423906638468	0.00133183800527232	0.0146046922094623
ENSSMAG00000001237	294.246231447388	1.03885096047236	0.295538690735705	13.2347921809959	0.00133690760360998	0.0146420842694565
ENSSMAG00000020872	787.947604642865	0.608865647128913	0.200333455604708	13.2358960261204	0.00133616993772585	0.0146420842694565
ENSSMAG00000012218	1238.50118562435	0.733701176332498	0.202512546614859	13.2270138272197	0.00134211719771337	0.0146809149637041
ENSSMAG00000025893	81.4994807090157	0.155217408191266	0.233024074213955	13.2272778429594	0.00134194003937444	0.0146809149637041
ENSSMAG00000000549	451.794323047658	0.77726024536062	0.232704819812311	13.2240522028899	0.00134410609341348	0.0146844631035216
ENSSMAG00000021735	984.213090641092	-0.430824667070532	0.119123094407702	13.2251228896638	0.00134338672767606	0.0146844631035216
ENSSMAG00000005448	889.937913456227	0.383773275403939	0.111051995096204	13.217415144871	0.00134857395774474	0.0147241577416139
ENSSMAG00000018619	43.4788777396278	1.4677885148666	0.475509361268136	13.2141315624128	0.00135078985316143	0.0147392307787138
ENSSMAG00000003597	3579.05793219804	-0.623660376242883	0.187917822966634	13.211693849918	0.0013524372755945	0.0147480860881269
ENSSMAG00000007027	815.305899391212	0.583295688808788	0.1675235397179	13.2094668452224	0.00135394405642246	0.0147553977341062
ENSSMAG00000008688	6863.77026666164	-0.448583900252042	0.124062862170626	13.2072830898005	0.0013554232051373	0.014762399402125
ENSSMAG00000018634	69.9982962085554	1.20995777017449	0.787606716932695	13.2018013577503	0.00135914333440894	0.0147937846960588
ENSSMAG00000035909	1369.22507204137	-0.396816881011416	0.111956290690926	13.1956057932724	0.00136336019257246	0.0148305346718548
ENSSMAG00000004901	21.9246492403955	2.11015265905502	0.584329577191965	13.1932501217212	0.00136496695304657	0.0148388643989856
ENSSMAG00000002263	1103.8463366676	-0.372480013144509	0.102562628164337	13.1858650504691	0.00137001645915222	0.0148845876879814
ENSSMAG00000036554	107.923802093314	-1.06197779643766	0.642688151956983	13.1784836195585	0.00137508214231949	0.0149304303502062
ENSSMAG00000020788	1788.54362534729	0.933027996634158	0.33302609879512	13.1757482779352	0.00137696408867735	0.0149416693607769
ENSSMAG00000013037	726.056911429496	0.588600096945906	0.180989177864725	13.1671833970272	0.00138287349971364	0.0149965703927151
ENSSMAG00000014392	687.254686756893	0.426356237063421	0.143495304917968	13.1609767749656	0.0013871716521019	0.015033941418726
ENSSMAG00000008252	347.448818412571	0.456769496889465	0.139001229848064	13.1556165450779	0.00139089441806835	0.015046795240321
ENSSMAG00000010343	379.678122047809	-0.849607892674983	0.234043781408591	13.1555854198173	0.0013909160642124	0.015046795240321
ENSSMAG00000027187	96.5586745619086	0.910801532490957	0.349790498267864	13.1560354141022	0.0013906031472766	0.015046795240321
ENSSMAG00000010656	683.98281439088	0.66322827558241	0.218429809948463	13.1539984098316	0.00139202020106511	0.0150495125169073
ENSSMAG00000000780	710.753517996041	0.586225772317698	0.264508449425949	13.1509933291372	0.00139411333970012	0.0150629122876111
ENSSMAG00000001600	9274.22924011305	0.505984796698729	0.185016371532686	13.1495202545105	0.00139514053443103	0.0150647855504903
ENSSMAG00000003607	3473.61104723951	0.400528676581553	0.11715999946259	13.1457349447402	0.00139778355435231	0.0150840935981603
ENSSMAG00000012647	17.9018667778179	-0.231615158474013	0.985430028760742	13.1443582576031	0.00139874604089492	0.0150852537564486
ENSSMAG00000002276	751.911461548505	0.669963188164393	0.199386476687216	13.1352456571472	0.00140513368877003	0.0151448862581908
ENSSMAG00000009163	379.15339427643	-0.825999222396787	0.340560203782428	13.1335920956318	0.00140629590664939	0.0151481593265702
ENSSMAG00000012891	2146.0369600497	0.41575009945573	0.117710552860511	13.126109629354	0.00141156704162262	0.0151956613071321
ENSSMAG00000023444	790.505278436966	0.52316318159483	0.166312648155301	13.1210899415825	0.00141511430420693	0.0152245590142848
ENSSMAG00000002557	147.659191886381	1.48781045409372	0.410168222549649	13.1149593553421	0.00141945869936852	0.0152619922557332
ENSSMAG00000010964	1873.0091206961	0.620178804101615	0.244444139621588	13.1114322637563	0.00142196418840899	0.0152796200610769
ENSSMAG00000009501	1116.9977265296	0.724872544643204	0.323050389517354	13.1029684511483	0.00142799455860295	0.0153350797273222
ENSSMAG00000032480	21.5532693163971	2.25755534096619	0.62815757211786	13.0883558509423	0.00143846612300683	0.0154381364199102
ENSSMAG00000007462	865.362221338646	0.389048035570935	0.160021810871698	13.0819529043323	0.00144307871350279	0.0154782254231266
ENSSMAG00000002119	887.489705254997	0.35635752109405	0.107252351304372	13.0440738712209	0.00147067038841186	0.0157645858646044
ENSSMAG00000006010	139.063559411325	-0.624256474338854	0.255690668818137	13.0370912924864	0.00147581389781689	0.0158101156120712
ENSSMAG00000025057	1151.1973459059	0.910302591497877	0.269700528177561	13.0344402759	0.00147777139843276	0.0158214797050653
ENSSMAG00000013143	517.003042132918	1.2273917197609	0.338923814808407	13.0302093443009	0.00148090088227659	0.01584537002237
ENSSMAG00000021944	34.5591855148995	2.21499144547114	0.795447917110171	13.0272758653486	0.00148307457178935	0.0158590107543341
ENSSMAG00000023600	68.618986651103	-1.76236902909255	0.534273395440586	13.0245558539465	0.00148509293384287	0.0158613678721088
ENSSMAG00000032591	119.453800028818	-0.600134095575936	0.221828434361801	13.0251244605163	0.00148467077705657	0.0158613678721088
ENSSMAG00000032371	2784.38982031867	-0.395430699264475	0.116674139721456	13.0188372307621	0.00148934535388385	0.0158971623859206
ENSSMAG00000004719	772.173800587226	-0.498940968275512	0.138290018101916	13.0135155811288	0.00149331351791554	0.0159298813241244
ENSSMAG00000009072	221.607300439693	-0.943019703934837	0.268828919532669	13.0106508874067	0.00149545399343123	0.0159430756858614
ENSSMAG00000017416	558.984679937024	1.0607765086202	0.293722311898706	12.9898440214888	0.00151109305772058	0.0161000760328635
ENSSMAG00000020524	180.861819816064	0.887410156504728	0.246214358594395	12.9881251051801	0.00151239233722921	0.0161041945673339
ENSSMAG00000011096	6773.46740556815	-2.5454624916036	0.695536827792603	12.9850414902381	0.00151472595356508	0.0161193152742475
ENSSMAG00000018732	3797.99801015804	-0.165089071900008	0.150696230297575	12.9792308377293	0.00151913312568256	0.0161564706868856
ENSSMAG00000007368	293.594942590569	-0.555417044934496	0.170225418566712	12.9732222506547	0.00152370391006544	0.0161953203549365
ENSSMAG00000021389	138.800578476311	0.930259887597512	0.258995614116223	12.9716806446572	0.00152487883836951	0.0161980507069186
ENSSMAG00000017217	165.430687712781	-0.783745547766572	0.222266531158674	12.9702367036405	0.00152598015343029	0.0161999962858748
ENSSMAG00000019985	312.386214730665	1.24015837969733	0.343523110074116	12.9606543887176	0.00153330890721571	0.0162680110396356
ENSSMAG00000013705	779.174839874276	0.597282215889849	0.178872821318616	12.9524056956904	0.00153964586338024	0.0163254276523323
ENSSMAG00000000874	227.190268798768	-0.359820907885749	0.207381292483663	12.9507124926751	0.0015409498818035	0.0163294412699945
ENSSMAG00000007853	170.532920209019	0.9644919087942	0.297026409389039	12.9460785328534	0.00154452437113415	0.016357495800895
ENSSMAG00000011662	115.506329306153	0.78727382297149	0.474720243987201	12.9413286258127	0.00154819690404791	0.016386554394134
ENSSMAG00000021443	17530.3892123555	-0.380518264900524	0.106216758355438	12.9362644821892	0.00155212201702454	0.0164182499210918
ENSSMAG00000008519	5849.8990230661	-0.3169828775921	0.0894504593349204	12.9347260737914	0.00155331637509098	0.016421039018637
ENSSMAG00000012806	230.75449326046	-0.65110014394882	0.185666126313324	12.9206510300771	0.00156428642875207	0.0165271076340728
ENSSMAG00000008069	499.336587835005	0.609518170401253	0.185226142047953	12.9180944983968	0.00156628728119639	0.0165383439793112
ENSSMAG00000019611	177.406685836871	0.948764998257357	0.265286273638103	12.9161112461368	0.00156784122292876	0.0165448507998535
ENSSMAG00000020906	437.115387517854	0.544407211947148	0.167416933875341	12.9115044126296	0.00157145677713414	0.0165730922748086
ENSSMAG00000014836	132.739336693366	1.42911881418033	0.397937373229827	12.9081317477005	0.00157410901135992	0.0165911465928521
ENSSMAG00000002077	549.577569298112	0.752231254410025	0.252149300097117	12.9053818636716	0.00157627480855652	0.0166040553565202
ENSSMAG00000002167	41.0544755815054	-1.91575341791312	0.548976235021587	12.8976205524461	0.00158240367255333	0.016658669688861
ENSSMAG00000010832	641.233810073663	0.55743362714668	0.183042374563611	12.893171145131	0.00158592797059718	0.0166858158099086
ENSSMAG00000012216	209.02514750265	0.66520734449349	0.229594924207774	12.8808646979471	0.00159571662500571	0.016778798648153
ENSSMAG00000033714	223.129872741019	-0.655878955247963	0.189152891894829	12.8629872814022	0.00161004421005526	0.0169193686969715
ENSSMAG00000005613	1992.0482141964	0.392141436728111	0.109772710077784	12.8538567441488	0.00161741129794745	0.0169866696077291
ENSSMAG00000012880	4618.07928711947	-0.430667528340998	0.121747698775794	12.8470019575432	0.0016229643133459	0.0170348496993903
ENSSMAG00000001365	203.318602393286	-0.875634890824631	0.258800621470508	12.8361956959314	0.00163175713481517	0.0171070533681181
ENSSMAG00000002454	1091.34563261964	0.411510692151812	0.11769128985306	12.8361645797707	0.00163178252202124	0.0171070533681181
ENSSMAG00000017190	377.934820697861	0.990171036992453	0.342970477022967	12.8289129987128	0.00163770976260781	0.0171589970614324
ENSSMAG00000011066	2606.17581463333	0.925553390892542	0.259640295157168	12.8238991125787	0.00164182055835556	0.0171918587131309
ENSSMAG00000031050	238.178113042158	1.08242086704998	0.304961409954627	12.8148674769649	0.0016492514865997	0.0172594265893031
ENSSMAG00000008395	148.552143934155	0.694767495804499	0.24742585591279	12.8098453953225	0.00165339802829599	0.0172925636107021
ENSSMAG00000000729	326.65366482447	0.865208232193493	0.251701748267702	12.8085214285129	0.00165449291270987	0.0172937635970693
ENSSMAG00000008954	159.663852172853	-0.902917052909975	0.260150491375081	12.8049506809132	0.00165744943947563	0.0173144096566655
ENSSMAG00000000472	61.1940082999539	-0.468278235573044	0.413520683778076	12.8007344814501	0.00166094719370605	0.0173309212708878
ENSSMAG00000016403	1887.59690300126	0.337886924672072	0.139419443576054	12.8006774570543	0.00166099455163632	0.0173309212708878
ENSSMAG00000012621	2056.14767583753	-1.85411624553387	0.526294348039401	12.7941535585657	0.00166642147792589	0.0173772698324612
ENSSMAG00000007929	175.471211145425	-0.648113772626152	0.196042099593433	12.7901147852609	0.00166979002727275	0.017402111778618
ENSSMAG00000021001	611.064957110956	0.407163218864196	0.113965577538168	12.7776534214028	0.00168022643703281	0.0175005402922119
ENSSMAG00000001400	1339.73331609966	-0.401244303643978	0.11231412221158	12.7754110971962	0.00168211129965986	0.0175098358532145
ENSSMAG00000018802	2543.83895237538	-1.06626049264445	0.299191473841156	12.7736469202625	0.00168359572523834	0.0175149545849678
ENSSMAG00000008701	2331.97629003398	0.937291255397846	0.292128391721742	12.7688925812839	0.00168760267834505	0.0175309468839836
ENSSMAG00000009218	1483.55086924463	-0.416613572846604	0.120196352189408	12.7701900694292	0.00168650821116347	0.0175309468839836
ENSSMAG00000034574	11340.6353122397	-0.603145030664581	0.170206145475201	12.7682870120034	0.00168811373588121	0.0175309468839836
ENSSMAG00000037598	783.147060113038	0.943121957253076	0.30864926192021	12.7626719484491	0.00169285982812301	0.017569893416119
ENSSMAG00000004952	100.796338447127	-0.802252980487106	0.351528644998701	12.7578660241063	0.00169693259764726	0.017600859844259
ENSSMAG00000007900	911.009702950495	-0.800684639151117	0.224400967913162	12.7567985508709	0.00169783855446207	0.017600859844259
ENSSMAG00000032900	2189.00407555966	-0.399606900893698	0.112231604455459	12.7476810789715	0.00170559622125934	0.0176708982547855
ENSSMAG00000006842	266.739465774248	0.545156817025609	0.197239725149622	12.7424095915846	0.00171009766546361	0.0177071380337089
ENSSMAG00000032159	451.037410706748	0.818401265238204	0.236994114263267	12.740497527373	0.00171173335549739	0.0177129469139844
ENSSMAG00000035755	1439.80000464907	1.78882656661417	0.586448250415794	12.7394075517962	0.00171266648352173	0.0177129469139844
ENSSMAG00000004317	1321.099511641	0.510183384839679	0.19082381270339	12.7309441491249	0.00171992933283396	0.0177776409774589
ENSSMAG00000001594	1334.91868483909	-0.579206983123321	0.163279472895235	12.718174257841	0.00173094612150331	0.0178611441472286
ENSSMAG00000010328	620.86550733293	0.516919113401478	0.145155941782583	12.720351386974	0.00172906290007887	0.0178611441472286
ENSSMAG00000016671	379.891474202379	-0.214346380202739	0.283082207507712	12.7180601106378	0.00173104491565183	0.0178611441472286
ENSSMAG00000003839	271.747120826061	0.901239459571453	0.252619740715962	12.715211948886	0.00173351181973007	0.0178761440954514
ENSSMAG00000013376	123.418179841328	0.927957206342694	0.2770519239559	12.7119672882073	0.00173632643104624	0.0178947100171612
ENSSMAG00000009013	343.742430106059	0.947500687273401	0.265474590061287	12.7101213564407	0.00173792974089071	0.0178985672119994
ENSSMAG00000013368	3413.20692517652	-0.424866708546018	0.119743555482184	12.7092011508572	0.00173872955119967	0.0178985672119994
ENSSMAG00000013007	184.857369246307	0.862330625229231	0.242492744896229	12.7013918898427	0.00174553191937378	0.0179581138107469
ENSSMAG00000013893	875.629436366142	-0.4382018691221	0.138894099407043	12.6917293341872	0.00175398547332438	0.0180345685846942
ENSSMAG00000002847	1781.39997845875	-0.479638499413038	0.134891510620262	12.6871359951635	0.00175801842769412	0.0180655079430606
ENSSMAG00000003590	300.941666464733	-0.33151249914129	0.219335300533001	12.6846964554461	0.00176016411393897	0.0180665128716342
ENSSMAG00000013235	956.563629662558	0.343119880968308	0.116566787945871	12.6850172405255	0.001759881819386	0.0180665128716342
ENSSMAG00000019249	193.002317153303	0.88509549942472	0.251816227771384	12.6721333957043	0.00177125543616454	0.0181697854160971
ENSSMAG00000033000	13908.713158498	-0.331452075356684	0.0936922302015039	12.6684951962551	0.00177448045887028	0.0181922912355068
ENSSMAG00000021407	322.572486347212	0.992963338062839	0.363437653992572	12.6636989421251	0.00177874099509678	0.0182253810206083
ENSSMAG00000011955	1281.11585151451	-0.338329749769717	0.108247967935577	12.6612753542374	0.00178089776918123	0.0182368892858001
ENSSMAG00000002483	1188.47229708817	0.695706819908687	0.202880712451531	12.6538259991798	0.00178754340783069	0.0182943247608844
ENSSMAG00000026515	435.7186032799	-2.60262778875324	0.72550228886346	12.6465898531132	0.00179402258442948	0.0183499910027094
ENSSMAG00000033153	61.6589339128976	-1.31649666270727	0.376953812324639	12.6371639860997	0.0018024976491005	0.0184259956667029
ENSSMAG00000027940	158.094140854877	1.42358668160242	0.414681019561496	12.6359466939515	0.00180359506615364	0.0184265381280919
ENSSMAG00000006063	694.486502439436	0.516780440698742	0.159017876970464	12.6319133546594	0.00180723599161527	0.0184455045352886
ENSSMAG00000015958	743.36773185737	0.587840169723404	0.167977594350946	12.6315743407003	0.00180754235669429	0.0184455045352886
ENSSMAG00000020277	192.126514074534	1.40003310329988	0.412975300447182	12.6303102050152	0.00180868520723351	0.0184464981482243
ENSSMAG00000001398	1350.32819090547	0.770409481303594	0.262386234732723	12.625073266097	0.00181342740014387	0.0184735063788328
ENSSMAG00000006886	14.9244436837357	-0.572938635665793	0.666851816239598	12.6252130598981	0.00181330065161901	0.0184735063788328
ENSSMAG00000001857	21.7127570318056	1.82869573863361	0.604089371195595	12.6233098027469	0.00181502706165553	0.0184791329924121
ENSSMAG00000001619	684.745249976433	0.800892359003014	0.247143081900253	12.6178987562413	0.00181994430843852	0.0185185105986673
ENSSMAG00000014973	136.310622190766	0.882512212916493	0.251019375224821	12.6164205530214	0.00182128992942104	0.0185215213341239
ENSSMAG00000007126	1330.2959881696	0.45748930168732	0.157622476295771	12.6106821223691	0.00182652310636545	0.0185485534769704
ENSSMAG00000010361	155.912178425107	0.804928900672197	0.315215973004392	12.6107039376419	0.00182650318342425	0.0185485534769704
ENSSMAG00000019801	87.1639809092849	1.36144248765448	0.420598918967245	12.6100484560938	0.00182710190109808	0.0185485534769704
ENSSMAG00000036420	177.724232079259	0.998705535861771	0.326818890307011	12.5987011758493	0.00183749768282695	0.0186433634938463
ENSSMAG00000010306	707.674695101467	0.17688279225492	0.392037838216728	12.5942421870918	0.00184159894375202	0.0186742366457245
ENSSMAG00000007710	1061.50563905459	0.797183005836253	0.22830546063355	12.5877919592171	0.00184754789804376	0.0187024301231236
ENSSMAG00000018265	142.576344922799	0.595218665997921	0.302958046165485	12.5866325344249	0.00184861925497209	0.0187024301231236
ENSSMAG00000018891	144.125598915027	-0.407725271547174	0.269336703962428	12.5877604605853	0.00184757699588844	0.0187024301231236
ENSSMAG00000026617	582.56556796735	0.525664170330369	0.148267950090021	12.5883096950981	0.00184706968902363	0.0187024301231236
ENSSMAG00000000724	124.118275867423	1.42053596885685	0.618500089467736	12.5833589182222	0.00185164756765218	0.018722332196937
ENSSMAG00000003364	78.8052556440793	1.43518032257589	0.414527439830438	12.5722925818015	0.00186192144243701	0.0187939757316478
ENSSMAG00000006710	340.934597261022	-0.945293133378719	0.277959356874636	12.5733489503536	0.0018609382644803	0.0187939757316478
ENSSMAG00000032314	328.315787333846	0.985930785668225	0.27891554613522	12.5722848106267	0.00186192867710952	0.0187939757316478
ENSSMAG00000022458	308.159464108825	0.555298775564573	0.187434232375456	12.5686219425253	0.00186534180119055	0.0188176619440858
ENSSMAG00000001844	69.6752244026292	0.860554148012877	0.317616818743034	12.5593858890296	0.00187397592047492	0.0188939606519197
ENSSMAG00000003416	36.9878372359546	-1.13495463681909	0.424714304333793	12.554926267395	0.00187815919447519	0.0189253231452428
ENSSMAG00000018348	1622.73781506792	0.497937782160729	0.1423601500923	12.5381297582023	0.00189399887329215	0.0190740388814878
ENSSMAG00000007646	281.046655417573	0.641193299315235	0.194505320313712	12.5364650396708	0.00189557601708771	0.0190790320852798
ENSSMAG00000004626	86.094777833636	-0.916974327664842	0.310943258350667	12.5317897946273	0.00190001234148264	0.0191127809310831
ENSSMAG00000010761	472.970481774565	0.728238999482844	0.212153734597306	12.5206450617851	0.0019106294602191	0.0192086303111714
ENSSMAG00000001125	504.580363051302	0.444592467369991	0.153985100558244	12.5183356993203	0.00191283690239958	0.0192089324450417
ENSSMAG00000016768	4357.58431123591	-0.552534173664992	0.167556476083785	12.5185396336187	0.00191264186581766	0.0192089324450417
ENSSMAG00000010260	158.795785152504	1.14374635318622	0.332284734008627	12.5110833591943	0.00191978576557603	0.0192677474674764
ENSSMAG00000009326	19606.4758432935	0.659014903455031	0.195306549873757	12.5094894138714	0.00192131639219977	0.0192721469152773
ENSSMAG00000006190	1550.49428854199	-0.955098503657375	0.274927284705572	12.5081293551752	0.00192262338808093	0.0192742994655113
ENSSMAG00000017699	102.171226630955	0.183774727636865	0.301375324131311	12.5066701466832	0.00192402665412046	0.0192774141313466
ENSSMAG00000007271	264.482403063293	-0.651977449175105	0.184439233493978	12.5018867409461	0.00192863386152768	0.0193126083160014
ENSSMAG00000008828	178.973790961156	0.92201399140507	0.260953811735643	12.4982754319775	0.00193211945384902	0.0193146264270324
ENSSMAG00000012682	1177.44962638824	0.576533122070781	0.204734251127975	12.4992667762142	0.00193116199341925	0.0193146264270324
ENSSMAG00000016655	664.214484041309	-1.30661702239946	0.384217833987988	12.4985715424839	0.00193183341458944	0.0193146264270324
ENSSMAG00000007928	380.742363245938	0.689823920387414	0.195332950796337	12.4920949594372	0.00193809939441941	0.0193634347197826
ENSSMAG00000016385	78.8574350425179	1.21333518595599	0.359478070192902	12.4855005317887	0.00194450026926296	0.0194163909173037
ENSSMAG00000002253	381.357217112698	0.687922741652741	0.21127627338524	12.4779532371523	0.00195185199016591	0.0194787763090992
ENSSMAG00000009535	805.864565885529	0.700005554302296	0.231139052474391	12.4718534862053	0.00195781398272467	0.0194921188633148
ENSSMAG00000010617	299.375415430303	0.635716792994635	0.181543010897961	12.4736856288349	0.00195602130673024	0.0194921188633148
ENSSMAG00000012386	714.113458340398	0.72714995396248	0.209774783161048	12.4709356222274	0.00195871269239725	0.0194921188633148
ENSSMAG00000014093	862.247078868802	-1.20582085918499	0.340824368919888	12.4736425922178	0.00195606339745312	0.0194921188633148
ENSSMAG00000016957	610.459286715044	0.704604666721749	0.213109763967422	12.4720084019969	0.00195766234044625	0.0194921188633148
ENSSMAG00000014357	194.180384121455	0.54416720852956	0.181350523135887	12.4657628660736	0.00196378522087437	0.0195315819825859
ENSSMAG00000011863	115.396556204717	0.807032276144319	0.282704652765698	12.4566747430506	0.0019727290870627	0.0196094828237376
ENSSMAG00000033383	24.6005225042888	-1.02860620550912	0.542929733358288	12.4554106563052	0.00197397633152307	0.0196108324287123
ENSSMAG00000003431	38.5821120666296	-1.60639715671536	0.558934138399631	12.432586337558	0.00199663269715424	0.0198247536908213
ENSSMAG00000027471	185.359923778427	0.94820511079254	0.293173317254615	12.4164635334452	0.00201279340755856	0.0199739746248387
ENSSMAG00000002939	489.206276418958	0.812455491239952	0.232308998447261	12.4140073223669	0.00201526684880404	0.0199872784037653
ENSSMAG00000013239	516.130533163202	0.501200139971991	0.147459693574888	12.4116818004594	0.00201761148526897	0.0199992904753291
ENSSMAG00000012739	1984.96317468071	0.698540804061708	0.200906400129872	12.4025876278737	0.00202680662850963	0.0200791556167456
ENSSMAG00000001640	4072.57861473644	0.691678153408792	0.266888094092491	12.3972444361791	0.0020322286762167	0.0201215728188369
ENSSMAG00000008812	483.939277829212	0.503213225980723	0.156607670451514	12.3904600656462	0.0020391340779696	0.0201777727044384
ENSSMAG00000009432	58.2408899117778	-1.04846482965081	0.33705225152935	12.3894227793362	0.0020401919352028	0.0201777727044384
ENSSMAG00000018597	1036.12972769399	0.345709786183376	0.11217587959001	12.3871769704504	0.00204248416252649	0.0201891263661722
ENSSMAG00000010064	756.81910623727	0.447130229224748	0.186122851483481	12.3838825460776	0.00204585133979587	0.0202088894300907
ENSSMAG00000015705	824.787346912619	0.768822206037798	0.219386953908883	12.3829804932931	0.00204677428086443	0.0202088894300907
ENSSMAG00000033565	26186.0297643483	-0.421741592252789	0.119807038168374	12.3817218907939	0.00204806272384396	0.0202103012860754
ENSSMAG00000011452	125.459521564557	1.14917646968239	0.341429277704122	12.371679970851	0.00205837182393108	0.0202708979961785
ENSSMAG00000013571	4207.07527651258	-0.511009204791553	0.148403440450029	12.3737193671645	0.00205627397574407	0.0202708979961785
ENSSMAG00000016830	447.975102363661	1.22525480326638	0.348224309368407	12.3712808174548	0.0020587826679792	0.0202708979961785
ENSSMAG00000036952	260.148379503142	-1.03266783569625	0.307067478680454	12.371264970908	0.00205879898034187	0.0202708979961785
ENSSMAG00000017326	312.093002996792	0.474471634146922	0.153723365213485	12.3683649390012	0.00206178643711469	0.0202889904609323
ENSSMAG00000006434	549.546367932379	0.745213086115471	0.250582647424509	12.3657546833963	0.00206447908866153	0.0203041633446734
ENSSMAG00000021116	1716.32474028498	0.338971960456027	0.0983455570932259	12.3633812402981	0.00206693050477019	0.0203072086342255
ENSSMAG00000021171	149.261448116063	-1.36020129091014	0.537105705892715	12.3632263263954	0.00206709060910616	0.0203072086342255
ENSSMAG00000002377	3720.23388118963	-0.298903256500087	0.0894363786601845	12.3602955684077	0.00207012190071626	0.0203256710162703
ENSSMAG00000010594	622.187024903446	-0.389912781672017	0.113802278508215	12.3580546219045	0.00207244271689699	0.020337140877047
ENSSMAG00000017154	672.503313538642	0.626716819665883	0.178239520633151	12.3509066660352	0.0020798628332057	0.0203986102440696
ENSSMAG00000019404	83.3945259229401	1.57399764216444	0.484412739497496	12.3478847018676	0.00208300784411261	0.0204091372484997
ENSSMAG00000029776	67.4540576039981	1.46010415803259	0.460142203756387	12.3476525802436	0.0020832496137241	0.0204091372484997
ENSSMAG00000021060	1165.36688254607	-0.357893925015625	0.101967887322342	12.342164873999	0.00208897359397062	0.0204538568768133
ENSSMAG00000008525	217.601633979758	-0.704003065844499	0.216521845036654	12.3362657126367	0.00209514428613027	0.0205028983829631
ENSSMAG00000013195	77.5801702670928	0.863780300351304	0.327048642499074	12.3325982088227	0.0020989897857289	0.0205291440018851
ENSSMAG00000010959	703.662347163515	0.310152906350992	0.292792774935395	12.3255161571246	0.00210643553783731	0.020590553257397
ENSSMAG00000022967	120.154327962683	1.00994267450009	0.290019014618163	12.3151645962343	0.00211736624878143	0.0206859413585268
ENSSMAG00000014182	805.634909039981	0.36127871628595	0.117394419855321	12.304518352656	0.00212866729894389	0.0207848399682158
ENSSMAG00000010405	612.621948209048	0.83620006750173	0.239093663748878	12.3012049357486	0.00213219680292538	0.0208059250775535
ENSSMAG00000010616	160.835491663445	0.995256401611114	0.283554191385828	12.3002780983428	0.00213318513178952	0.0208059250775535
ENSSMAG00000014276	1881.37871588163	0.569826055849801	0.172648479560872	12.2930414226149	0.00214091769740374	0.0208698076535865
ENSSMAG00000013284	873.812928369337	0.473257051752882	0.157980395745619	12.2903265463968	0.00214382583403564	0.0208866167949888
ENSSMAG00000001536	336.60463052436	0.989328456647581	0.30083543190386	12.2848321668132	0.00214972342767771	0.0209209708538034
ENSSMAG00000012225	318.924325154404	0.648519450679097	0.206300252737799	12.2850946293646	0.00214944133524006	0.0209209708538034
ENSSMAG00000000688	479.209915882874	0.633049818545618	0.193914105631137	12.2836802188608	0.00215096196907767	0.0209214845547996
ENSSMAG00000007286	139.663762169572	-0.732923678258309	0.209307187191521	12.2800748318278	0.00215484299136947	0.0209476858070098
ENSSMAG00000020128	846.050542841507	0.203755179165988	0.0975837764789764	12.2761892957633	0.00215903342064554	0.0209768643578578
ENSSMAG00000006019	906.876520318126	0.344101101882715	0.0982383596275658	12.2732523468664	0.00216220623508549	0.0209961292305165
ENSSMAG00000014116	814.304200099856	0.9383886662027	0.269816200566653	12.2668009347138	0.00216919213805357	0.0210523795840578
ENSSMAG00000029300	68.137409431332	1.75796140406862	0.501365544162373	12.2644314540778	0.00217176359038782	0.0210657486469503
ENSSMAG00000014868	232.317193022286	1.25922878655791	0.387574724251508	12.2621035466435	0.00217429289440254	0.0210786944114497
ENSSMAG00000016241	573.942028588026	0.531908552052039	0.172282891097867	12.2588530421655	0.00217782954199105	0.021101386292636
ENSSMAG00000026000	163.873953572682	0.661556786355154	0.26003967133466	12.2561972709062	0.00218072337145581	0.0211178283018476
ENSSMAG00000018924	720.978449102146	0.486558936398794	0.148008872896287	12.2518377416239	0.00218548201963534	0.0211523010172495
ENSSMAG00000005303	46.9924699169133	0.703595900565225	0.361802186842185	12.2485447190091	0.00218908340453962	0.0211607909047975
ENSSMAG00000012578	320.719867668225	1.09888592639636	1.28291476835157	12.2477465908142	0.00218995716346408	0.0211607909047975
ENSSMAG00000021155	99.0958571301949	1.0677401968881	0.315964018888844	12.2493958529263	0.00218815200117444	0.0211607909047975
ENSSMAG00000005310	116.215508900834	1.47504679218514	0.420274085458349	12.245660901031	0.00219224214033593	0.0211712754921112
ENSSMAG00000012897	954.189343191231	0.612460616457948	0.17815634987585	12.2331177723773	0.00220603413141265	0.0212928152158888
ENSSMAG00000036307	1758.90836806898	-0.407741588636953	0.117189101292722	12.2310640197819	0.00220830061907618	0.0213030377927721
ENSSMAG00000010694	1970.8949384936	0.429009926216771	0.153176710324706	12.2254243268536	0.00221453647571576	0.0213515199877207
ENSSMAG00000028072	49.298851305586	-1.34023292050452	0.40080934782638	12.2207710264699	0.00221969492605946	0.0213895670537374
ENSSMAG00000005853	644.735573257926	-0.663047467989882	0.282342638365493	12.2190693826784	0.00222158429474863	0.0213960880439655
ENSSMAG00000029610	186.078970263176	-1.34804125100461	0.562923111667853	12.2168334542004	0.0022240693353785	0.0214083357083569
ENSSMAG00000035681	50.5483095119269	-2.03933292371582	0.605719128851414	12.2082726732842	0.00223360962405391	0.0214884450418796
ENSSMAG00000002818	56.6800443820461	-0.736795747418635	0.470374345833788	12.203249313878	0.00223922678731581	0.0215307451964033
ENSSMAG00000004618	662.052211639068	0.354910340562219	0.136460416215582	12.1986651538664	0.00224436516079537	0.021568398092088
ENSSMAG00000002587	1382.80291635604	0.603396096437393	0.17961826783267	12.1899086668804	0.00225421308052058	0.021651244198533
ENSSMAG00000011971	157.501481066823	1.32376834613657	0.388961120429172	12.1803966744186	0.00226495964448718	0.0217426267504526
ENSSMAG00000009461	168.03016268422	1.46779153840242	0.44368637780966	12.1733409615021	0.00227296420817059	0.0218076022234703
ENSSMAG00000017892	22.2535093779086	1.76382267344035	0.566484039002589	12.1719168441422	0.00227458326842883	0.0218112756457382
ENSSMAG00000001955	62.9159311858144	-1.04153240701211	0.375604897098331	12.1671903631719	0.00227996501236852	0.0218510063434167
ENSSMAG00000004980	370.505809987307	0.563951279214785	0.197990600345186	12.1632477873774	0.00228446391266045	0.021882237391412
ENSSMAG00000034067	64.1273892190917	1.05521474387781	0.404731869800564	12.1520047770451	0.00229734220211857	0.0219936548096474
ENSSMAG00000007435	487.100568911622	0.365034926253823	0.169745624233996	12.1455955840283	0.00230471606573633	0.0220522832233469
ENSSMAG00000011574	88.5210327045101	1.3549383952398	0.405706278004713	12.126806251195	0.00232647013044918	0.0222483680117319
ENSSMAG00000000330	232.895622563166	0.874691975099541	0.285030706197551	12.1171521270149	0.00233772729387475	0.0223197296391375
ENSSMAG00000004285	68.822620823693	1.34998114799975	0.387573650548525	12.1188335968066	0.00233576271092422	0.0223197296391375
ENSSMAG00000006865	74.7620574572502	1.02241589197729	0.312589107591932	12.1180500599772	0.00233667796825142	0.0223197296391375
ENSSMAG00000005202	26964.649619224	-0.647988677141982	0.189700853019042	12.116066955996	0.00233899605500409	0.0223197654918833
ENSSMAG00000027713	324.528150940295	-0.580901136165886	0.18853408307871	12.1140263366558	0.0023413837731961	0.0223304731320389
ENSSMAG00000035496	89.0912268205818	0.980247287112449	0.289844525827599	12.1114758268841	0.00234437153896914	0.0223468889430424
ENSSMAG00000031093	19954.2622484011	-0.412742110892796	0.118580347819877	12.1088802938039	0.00234741596095713	0.0223638267900257
ENSSMAG00000020415	681.799229793951	-0.477197566454076	0.148487985537728	12.1074415998066	0.00234910517507594	0.0223678422606799
ENSSMAG00000009992	421.20355932854	-0.20866302452445	0.252733310874224	12.1013261945296	0.00235629903290201	0.0224242395558376
ENSSMAG00000021285	2333.67274600907	0.458664186892194	0.133031351672976	12.0952171308488	0.00236350742685328	0.0224807143069538
ENSSMAG00000013149	11068.67590816	-0.420491688204987	0.121776528522309	12.0923945092043	0.00236684542538598	0.0225003344210723
ENSSMAG00000034084	77.796866572934	1.99826870471294	0.57179685437291	12.0895847729849	0.00237017286780627	0.0225198331069326
ENSSMAG00000001440	3120.84526480912	0.5764644124075	0.185570190578463	12.0821879474647	0.00237895497530313	0.022591109571716
ENSSMAG00000008205	1156.24131906258	0.568674502946184	0.166117152222859	12.079477797775	0.00238218082248567	0.0226061358663196
ENSSMAG00000008444	1804.28211344065	2.9243461843913	1.36115570506338	12.0787064111216	0.00238309979094051	0.0226061358663196
ENSSMAG00000004747	797.223381588955	0.680556980548891	0.19823293182957	12.0766888399445	0.00238550504065242	0.0226167925509249
ENSSMAG00000018333	127.205610430855	-1.25917193271532	0.45700457703751	12.0721998846987	0.0023908652665387	0.022655438648125
ENSSMAG00000008807	129.993837508285	-0.803944506238957	0.277978322073528	12.0647380258826	0.00239980207701021	0.0227279161818401
ENSSMAG00000009438	306.007217696228	1.17043605997844	0.364958476969993	12.0526290064498	0.00241437577578425	0.0228414188675267
ENSSMAG00000024591	48.9958951942932	-1.19089756127462	0.343920866438981	12.0536744767652	0.00241311402649141	0.0228414188675267
ENSSMAG00000015207	169.199504277107	1.38032210113853	0.423126168964136	12.0453235732811	0.00242321093255976	0.0229062475305374
ENSSMAG00000030493	7467.19105525935	-0.4700044150896	0.136689505789618	12.0448170107714	0.00242382476419821	0.0229062475305374
ENSSMAG00000011766	867.731725950805	0.506905187168364	0.152117260651802	12.0435209212233	0.00242539602023705	0.0229088262211255
ENSSMAG00000007102	438.638640002379	0.492614617820914	0.14211902516915	12.0394617306608	0.00243032359135092	0.0229430869158885
ENSSMAG00000005505	1357.46664617186	-0.918160664410315	0.283982064841558	12.0352929531042	0.00243539461372737	0.0229786644730512
ENSSMAG00000012881	76.654718796046	-0.880403014147387	0.337557092022074	12.0329275131943	0.00243827670755422	0.0229935618536006
ENSSMAG00000004917	153.546440711213	1.11818916295795	0.335525158163532	12.0219479575786	0.00245169911421786	0.0231020981207912
ENSSMAG00000013612	19.026103420559	-1.4547724542099	0.706217780511225	12.0203048725311	0.00245371411688748	0.0231020981207912
ENSSMAG00000020375	2612.76473024536	0.40391995037351	0.116472577101727	12.0206374985462	0.00245330606624611	0.0231020981207912
ENSSMAG00000009311	1722.97951469756	0.417532737877639	0.127748889140369	12.0163607502255	0.00245855776559345	0.0231353563819365
ENSSMAG00000012482	80.8957828709386	1.13505119484729	0.331803296364353	12.0022884429587	0.0024759175572093	0.0232862949783586
ENSSMAG00000000093	2298.71655290425	0.523028093370804	0.17389972318452	11.9971668113446	0.00248226605121931	0.0233209211309292
ENSSMAG00000001254	547.645837554794	0.534277230190459	0.161481684396034	11.9954835207829	0.00248435611815133	0.0233209211309292
ENSSMAG00000015020	545.524094222746	0.243675303491229	0.257873939671251	11.9950568481395	0.00248488617808586	0.0233209211309292
ENSSMAG00000027715	50.1007296279529	-0.885068209736412	0.382730141195311	11.9967733584622	0.00248275442662236	0.0233209211309292
ENSSMAG00000009956	1002.7154894411	-0.430441041514465	0.149484396432623	11.9905173209509	0.00249053268796591	0.0233490747855847
ENSSMAG00000018443	115.820678531391	0.935575578532243	0.35808659487609	11.9909009863334	0.00249005496820038	0.0233490747855847
ENSSMAG00000007119	191.509990963791	-0.563856567910061	0.210210506791535	11.9860576685111	0.0024960923392797	0.0233870893901524
ENSSMAG00000011391	78.8930050297426	1.0668808684913	0.310303336466989	11.9850190971455	0.00249738886089774	0.0233870893901524
ENSSMAG00000019445	46.5485196620316	1.23047581851523	0.367126236482656	11.9840782113736	0.0024985640161209	0.0233870893901524
ENSSMAG00000012423	604.508646313242	0.61512578981135	0.247967952121834	11.9822168708824	0.00250089043770512	0.0233964532782976
ENSSMAG00000011396	1253.79782319763	0.598718802749879	0.197641346278606	11.9809976561138	0.00250241546376967	0.023398313960123
ENSSMAG00000013701	466.176957655854	1.07751782082762	0.38987972085776	11.9725713525637	0.00251298076089456	0.0234846570684447
ENSSMAG00000015365	50.121027241091	-0.757295678039328	0.330030417688782	11.9695735855372	0.00251675025063339	0.0234959050662104
ENSSMAG00000016595	192.901638799207	-0.660305323695973	0.214825226728183	11.9694961573772	0.00251684768619007	0.0234959050662104
ENSSMAG00000010442	2337.04424648972	0.176156836225784	0.306470376807669	11.9668644190719	0.00252016170835375	0.0235144014712817
ENSSMAG00000024835	347.304047999547	0.293572141835176	0.212609954577339	11.9654006802479	0.00252200681272678	0.0235191798117079
ENSSMAG00000015559	959.758704219044	-0.398930715985585	0.121388636214538	11.9602149567731	0.00252855451266496	0.0235553409828197
ENSSMAG00000024076	425.611639997336	-0.595020259399141	0.173409970183148	11.9608839091865	0.00252770891276749	0.0235553409828197
ENSSMAG00000001244	488.522946303544	0.554881080483973	0.171205688528403	11.9585650977633	0.00253064125247549	0.0235573038415573
ENSSMAG00000009468	34.1072725778309	0.652509422737586	0.856762029365535	11.9547754302486	0.00253544094282007	0.0235573038415573
ENSSMAG00000015144	346.844538602531	0.582897083077328	0.201815136842114	11.955058073505	0.00253508265549524	0.0235573038415573
ENSSMAG00000018499	1185.90012376469	0.50904658805272	0.14834204829807	11.9550998921704	0.00253502964916281	0.0235573038415573
ENSSMAG00000018624	13929.6504400219	-0.503755534696032	0.146178949767073	11.9552089235136	0.0025348914540858	0.0235573038415573
ENSSMAG00000005453	2927.54900934654	-0.431158685303799	0.126535442332155	11.9451832840374	0.00254763031011972	0.0236580995746065
ENSSMAG00000015001	605.762289009254	0.644334526080942	0.222121337266498	11.9423123143916	0.00255129002086553	0.0236796218454242
ENSSMAG00000012763	73.7449347710589	1.69452345596983	0.529916996925203	11.9390481468225	0.0025554573397199	0.0237058303375488
ENSSMAG00000019893	264.965461775942	-0.714313709160714	0.221694785481938	11.9349634847028	0.0025606817628017	0.0237418124134909
ENSSMAG00000007610	21971.7919234145	-0.421877750248302	0.122112583961208	11.9266226340592	0.00257138319411609	0.0238035073856161
ENSSMAG00000007742	887.78694412937	0.469568817166088	0.16939073438931	11.9275135978587	0.00257023794455872	0.0238035073856161
ENSSMAG00000020640	505.853341994138	-0.497985034359312	0.145249602274508	11.927080520876	0.00257079456026785	0.0238035073856161
ENSSMAG00000016654	53.5996974109395	-1.28157151848701	0.466165927661803	11.923915694695	0.00257486583960636	0.023823247443112
ENSSMAG00000004198	128.167399625208	-0.608676700719824	0.221135376008567	11.92034730528	0.00257946400239889	0.0238532824205063
ENSSMAG00000012554	216.672412084705	-0.942409250581075	0.287619498136785	11.9179115434285	0.00258260739615726	0.0238698401769506
ENSSMAG00000017175	138.7313006752	-0.988368055175434	0.434432382274929	11.904727381672	0.00259968839078319	0.0240151319198841
ENSSMAG00000006656	386.393893736385	0.837105622742696	0.242404595843928	11.9025639698004	0.00260250201062703	0.0240159756671043
ENSSMAG00000036477	240.501622858169	0.892399278061201	0.374662964590584	11.9030806207801	0.00260182980484809	0.0240159756671043
ENSSMAG00000004583	514.523155794745	0.783379532055289	0.229858695274827	11.9005609342944	0.00260510976823279	0.0240274734713536
ENSSMAG00000008282	91.1506400459589	1.32227282065251	0.445997093163048	11.8982948241668	0.002608063173917	0.0240421455802464
ENSSMAG00000005389	370.745839773283	1.58599798692625	0.476980640667865	11.8948405369592	0.00261257156574559	0.0240527133224005
ENSSMAG00000008409	13.0047049748022	0.0280464665181909	0.799580116306546	11.8942835738301	0.00261329922007718	0.0240527133224005
ENSSMAG00000017144	48.3598619146752	-1.39037792674301	0.420265213374249	11.8959062045868	0.00261117987007855	0.0240527133224005
ENSSMAG00000017974	338.380854668109	-0.762987744588678	0.23638815295239	11.8918154212903	0.00261652622140411	0.0240599905599852
ENSSMAG00000020405	706.749471897123	-1.22738529499363	0.372934138405196	11.8915930520118	0.00261681715510154	0.0240599905599852
ENSSMAG00000024111	711.780364305836	0.513580333375574	0.15259469622277	11.8879883842155	0.00262153778616423	0.0240908399474384
ENSSMAG00000018803	866.204948516772	0.548694891003504	0.160734559412486	11.8842406144664	0.00262645485173837	0.0241234614284601
ENSSMAG00000018156	3109.59844118868	0.260130178942288	0.114306871427606	11.8802379951949	0.00263171646444294	0.02415921191396
ENSSMAG00000010801	678.783870759945	0.788200741820454	0.229697847199965	11.8782513337768	0.00263433192801967	0.0241706461455949
ENSSMAG00000011684	282.54979085189	0.773952380087622	0.229498406091587	11.8760790976526	0.00263719467786901	0.024184336224699
ENSSMAG00000009404	586.172371037304	0.374016977470651	0.132645355654514	11.8723809753719	0.00264207552316736	0.0242039358934397
ENSSMAG00000021379	1263.35203983118	-0.723540538698208	0.263549223006524	11.8727904722629	0.00264153461768784	0.0242039358934397
ENSSMAG00000009547	164.48943624157	0.782393942086993	0.289096758732078	11.8684603743111	0.00264725986499064	0.0242271538420677
ENSSMAG00000019191	190.290457381531	0.854872826851326	0.313919033216587	11.8683876026452	0.00264735618949822	0.0242271538420677
ENSSMAG00000008575	109.117213646028	0.99992923137476	0.417442139801384	11.8641067723247	0.00265302869941831	0.0242572488636125
ENSSMAG00000012355	474.44049900852	-0.485035287426276	0.150076685211559	11.8638311267641	0.0026533943724083	0.0242572488636125
ENSSMAG00000015319	618.481631581124	0.461331306344144	0.170545971208173	11.8595238124704	0.00265911503212061	0.0242969578595215
ENSSMAG00000000372	508.690906170868	0.750305978095935	0.224973469601256	11.8569500770878	0.00266253916407273	0.0242982125486723
ENSSMAG00000001300	828.281284333084	-0.45094465643799	0.133854352896686	11.8563157484411	0.00266338376043596	0.0242982125486723
ENSSMAG00000019726	525.970051097718	0.747998264958271	0.270881774226322	11.85824407137	0.00266081706600187	0.0242982125486723
ENSSMAG00000001841	858.32675809375	0.431662147756064	0.17917356908735	11.8542819473266	0.0026660935344179	0.0243069904882719
ENSSMAG00000008931	15555.3687578054	-0.431096842598448	0.12516877595382	11.8535261779596	0.00266710120070814	0.0243069904882719
ENSSMAG00000017771	2948.90453010779	0.36790035293438	0.120057785430589	11.8517155947139	0.00266951679832758	0.0243164452192524
ENSSMAG00000017257	193.583588192672	-0.477756504530089	0.410465053277328	11.8462757671448	0.00267678753727468	0.0243547936931019
ENSSMAG00000019566	2072.06683593976	-0.46569377162984	0.14234220661519	11.8454687835003	0.0026778678170833	0.0243547936931019
ENSSMAG00000030212	52.3464516766325	1.1169272488296	0.33828370894914	11.847015890811	0.0026757971436365	0.0243547936931019
ENSSMAG00000022146	14.677062368526	-2.01751665808621	0.617685626088585	11.8439271683516	0.00267993273360412	0.0243610165645086
ENSSMAG00000019174	666.848193202783	-0.33892554682869	0.106113292466784	11.8409669044674	0.00268390232468046	0.0243729198279781
ENSSMAG00000021113	1333.06225581475	0.0735651569917791	0.393169648058754	11.8408904359559	0.00268400494365005	0.0243729198279781
ENSSMAG00000008041	104.464611518086	-1.20800137242222	0.361682874891929	11.8388066550301	0.00268680284010093	0.024385776394414
ENSSMAG00000002551	1139.65285119355	0.46693035092443	0.164769373885222	11.8309972512016	0.00269731451341365	0.0244685949998306
ENSSMAG00000008118	189.598502385201	0.781616434816088	0.230895364353589	11.8282978203856	0.00270095757837005	0.0244890521648311
ENSSMAG00000009225	3332.61275050632	-0.365975503317027	0.106436046220571	11.8224651942635	0.00270884591306917	0.024547959573802
ENSSMAG00000002797	249.840305569968	-0.694174777765747	0.201902444547494	11.8171482815772	0.0027160568423929	0.0245888718309588
ENSSMAG00000003941	177.502701581925	0.770076191960315	0.224101570610385	11.817081329408	0.00271614776686345	0.0245888718309588
ENSSMAG00000012907	250.677306500751	1.19518711545543	0.355876220799613	11.8091958572017	0.00272687795998498	0.0246733511415256
ENSSMAG00000031745	1513.26050171233	-0.272981026109088	0.105933844847545	11.8048323342957	0.00273283385201039	0.0247145671372995
ENSSMAG00000010545	1114.08081745413	0.42272863463009	0.131762971605462	11.800290844447	0.00273904647157663	0.0247580614469765
ENSSMAG00000023542	347.478395238189	0.575072626275286	0.179889354641437	11.7855286623943	0.00275933841913859	0.0249287081757712
ENSSMAG00000020835	51.9651403419968	1.89211961197372	0.558142696425449	11.7839772032912	0.0027614797499324	0.0249352859303006
ENSSMAG00000007515	1184.10879127748	0.532260251362545	0.18298650142509	11.7768223993934	0.00277137636450121	0.0249990616437932
ENSSMAG00000011593	68005.6936128714	-0.31742702793523	0.0936348145925915	11.7778231965971	0.00276998991856001	0.0249990616437932
ENSSMAG00000008194	593.177364132415	-0.365906633138037	0.217129040470693	11.775382251269	0.002773372679399	0.0250019595013737
ENSSMAG00000015871	140.187702748438	0.651763693315064	0.243739465406329	11.7745466305298	0.00277453166536441	0.0250019595013737
ENSSMAG00000015193	531.43410229068	1.14749280058207	0.348566909106289	11.7694970035892	0.00278154569111423	0.0250523696651452
ENSSMAG00000014708	115.34378474883	1.32539043269444	0.517356413039938	11.7609954637549	0.00279339456744332	0.0251462519122295
ENSSMAG00000007465	121.16249056959	1.25392008639163	0.366426895147833	11.7584206264395	0.00279699315167295	0.0251658068169901
ENSSMAG00000016476	615.852107698844	-0.600150277825451	0.176220029219325	11.7533048484113	0.00280415670761288	0.0252174010953729
ENSSMAG00000021276	2052.18506117305	0.382780558403287	0.131035069283647	11.7514071740545	0.00280681865843032	0.025228481105117
ENSSMAG00000002756	752.402835699954	-0.698871451031613	0.214427991521681	11.7502977358522	0.00280837608628116	0.0252296271213568
ENSSMAG00000005128	271.477892233369	0.402242386573446	0.179569212421084	11.7444587737384	0.00281658706713519	0.025285930700955
ENSSMAG00000012562	625.739396116375	0.828175010295094	0.247343843274126	11.7415548895802	0.00282067955872875	0.025285930700955
ENSSMAG00000013432	1758.58884053941	-0.378727631352682	0.110879747055522	11.7407542385822	0.00282180897473251	0.025285930700955
ENSSMAG00000013502	2988.30840982257	0.429527779740216	0.128396729447199	11.7418677199951	0.00282023839605366	0.025285930700955
ENSSMAG00000019634	35.4026355961128	-0.643560431726549	0.369352444032804	11.7414647923193	0.002820806629342	0.025285930700955
ENSSMAG00000001064	1082.3303996304	0.584196582668473	0.197268511664335	11.7381672529168	0.00282546132605259	0.02530580692227
ENSSMAG00000017580	175.667486840445	1.00135170246981	0.347434728475771	11.7366726815717	0.0028275735419358	0.0253118759887952
ENSSMAG00000001889	861.206695281522	0.553306294706511	0.161617715931944	11.735471695985	0.00282927198937222	0.025314236805519
ENSSMAG00000003671	347.027710807533	0.615082019097447	0.194351169174221	11.7337237695696	0.00283174574982576	0.02532107835357
ENSSMAG00000021769	46.8260885875111	0.204040903505009	0.454188996824211	11.7329038696818	0.00283290686181972	0.02532107835357
ENSSMAG00000010049	43.275062357838	-1.42042730999106	0.456536059698696	11.7289274120569	0.00283854493189469	0.025358626216886
ENSSMAG00000031104	27.4226938428382	1.55497767841306	0.493604404712665	11.7243871216244	0.00284499616093577	0.0254033968945095
ENSSMAG00000019393	88.6919525399296	1.04349993183859	0.304734872657334	11.7212245215528	0.00284949851231295	0.0254307292621395
ENSSMAG00000013159	460.576667573295	0.85037971875443	0.26625027773567	11.7115042653577	0.00286338114846491	0.0255417072717467
ENSSMAG00000033399	1057.40967351566	0.460151747391904	0.140772936669509	11.7063905679207	0.00287071174850901	0.0255941577012092
ENSSMAG00000000243	1676.68061715415	0.8657542474462	0.430453155030671	11.6965791400407	0.00288482923902372	0.0257070338855225
ENSSMAG00000012854	192.105207096871	1.09724930173051	0.330472795276109	11.6951413668598	0.00288690384969506	0.0257125348430185
ENSSMAG00000021156	264.47684319255	0.598577547158827	0.200198038061231	11.6885451486863	0.00289644089197216	0.0257844617043173
ENSSMAG00000000777	753.738011763409	0.745976630947126	0.23124518168156	11.6863029179502	0.00289968995731712	0.0258003679308639
ENSSMAG00000019243	464.059826683828	0.584587740647304	0.211187086163068	11.6851111151804	0.00290141840151837	0.0258027350183418
ENSSMAG00000000088	124.836150367256	1.42903955460123	0.420316601452923	11.6806023549851	0.00290796667979856	0.0258479416112674
ENSSMAG00000015299	91.3757191300285	-0.758795808431597	0.302381025898982	11.6771660784055	0.00291296726331345	0.0258793526656105
ENSSMAG00000025496	1038.96271160521	0.427580945160308	0.134018848249005	11.6701722029349	0.00292317155995461	0.0259569396093806
ENSSMAG00000010754	3779.08290622118	-0.495409122917969	0.145408906848483	11.6580898229197	0.00294088444435241	0.0260748568523386
ENSSMAG00000010790	488.007574619995	0.670350226760074	0.245164953820398	11.658140649167	0.00294080970824206	0.0260748568523386
ENSSMAG00000019430	79.329440973604	1.03345958183994	0.330578179063234	11.6599386239801	0.00293816714534262	0.0260748568523386
ENSSMAG00000019670	521.903467742441	0.445780321123877	0.132051282698281	11.6562823664346	0.00294354340599127	0.0260853238851381
ENSSMAG00000010334	11310.3539637915	-0.465226416296936	0.13666570588328	11.6536929645156	0.00294735688258656	0.0261060064439545
ENSSMAG00000004767	420.286989606989	0.780867381863912	0.230499913394237	11.6503291824876	0.00295231818665929	0.0261368299475245
ENSSMAG00000020751	13723.0665864045	-0.376567197912754	0.110443626379177	11.6460105224899	0.00295870010373867	0.0261801928938641
ENSSMAG00000020529	200.398677444567	-0.760926744074463	0.227103514239292	11.6419468204454	0.00296471785308363	0.0262202916289762
ENSSMAG00000012127	122.313077226446	1.04487812192048	0.32501415703303	11.6391429911805	0.00296887704916069	0.0262439211700356
ENSSMAG00000001434	376.03834768246	0.944891523505895	0.280962794307311	11.6354346198922	0.00297438700502649	0.0262794613503693
ENSSMAG00000005266	1688.30161356012	0.466796896302321	0.14377904439341	11.6341245090024	0.0029763360317199	0.0262835199918248
ENSSMAG00000018464	364.658684245427	-0.424357707736378	0.150694699016402	11.6315706930773	0.00298013896638016	0.026303937930371
[truncated: 532 more rows]
